# Supplementary material for: Structural mechanisms of autoinhibition and substrate recognition by the ubiquitin ligase HACE1
Source: Nat Struct Mol Biol. 2024 Feb 8;31(2):364–77. doi: 10.1038/s41594-023-01203-4 (PMC10873202; doi:10.1038/s41594-023-01203-4)
Supplement: Supplementary file 4 — HDX–MS HACE1 variants. [file 41594_2023_1203_MOESM4_ESM.xlsx]

## Sheet: Overview
Overview of data obtained by hydrogen/deuterium exchange mass spectrometry (HDX-MS)
Protein	HACE1	HACE1DN21	HACE1L11D	HACE1L15D	HACE1S14E	HACE1T20E
Conditions of H/D exchange	25 °C in 20 mM HEPES-Na pH 8.0, 150 mM NaCl, 5 mM DTT final D2O = 90% (v/v)
Time course of H/D exchange	10/30/100/1,000/10,000 s
Samples	50 µM concentrated solutions of each HACE1 variant
Replicates	3 technical replicates (separate H/D exchange reactions)
Number of Peptides	116	114	115	115	115	115
Average peptide length (aa)	13.45	13.38	13.36	13.36	13.36	13.36
Sequence coverage (%)	83.7	81.2	82.4	82.4	82.4	82.4
Redundancy	2.05	2.06	2.05	2.05	2.05	2.05
Back-exchange	No correction for back-exchange based on a fully deuterated sample conducted.
Repeatability (average SD)	0.056 Da / 0.485%	0.023 Da / 0.216%	0.042 Da / 0.391%	0.041 Da / 0.390%	0.039 Da / 0.344%	0.045 Da / 0.415%
Significance criterium applied	5% difference in relative HDX

## Sheet: PeptideHDX_HACE1 variants
Protein state	Start	End	Peptide sequence	Maximal uptake (#)	Peptide mass (Da)	Retention time SD (min)	Retention time (min)	HDX time (s)	Uptake (Da)	Uptake SD (Da)	Uptake (%)	Uptake SD (%)
WT	9	31	NRLTRSLRRARTVELPEDNETAV	21	2695.45	7.62439	0.002085	0	0	0	0	0
WT	9	31	NRLTRSLRRARTVELPEDNETAV	21	2695.45	7.63771	0.005721	10	5.56804	0.070729	26.5145	0.336805
WT	9	31	NRLTRSLRRARTVELPEDNETAV	21	2695.45	7.64306	0.007751	30	6.27073	0.407336	29.8606	1.9397
WT	9	31	NRLTRSLRRARTVELPEDNETAV	21	2695.45	7.63009	0.000828	100	7.50279	0.023619	35.7275	0.112471
WT	9	31	NRLTRSLRRARTVELPEDNETAV	21	2695.45	7.72924	0.008069	1000	10.6792	0.037819	50.8532	0.18009
WT	9	31	NRLTRSLRRARTVELPEDNETAV	21	2695.45	7.76594	0.009982	10000	11.2439	0.023328	53.5426	0.111086
L11D	21	31	VELPEDNETAV	9	1214.57	8.49859	0.004314	0	0	0	0	0
L11D	21	31	VELPEDNETAV	9	1214.57	8.56064	0.019367	10	4.53713	0.039899	50.4125	0.443322
L11D	21	31	VELPEDNETAV	9	1214.57	8.69915	0.007049	30	4.88732	0.014601	54.3035	0.162233
L11D	21	31	VELPEDNETAV	9	1214.57	8.81773	0.044795	100	4.7461	0.019465	52.7345	0.216278
L11D	21	31	VELPEDNETAV	9	1214.57	8.36194	0.002046	1000	4.74056	0.052778	52.6729	0.586422
L11D	21	31	VELPEDNETAV	9	1214.57	8.35892	0.007316	10000	4.36072	0.200284	48.4524	2.22538
L15D	21	31	VELPEDNETAV	9	1214.57	8.50182	0.01029	0	0	0	0	0
L15D	21	31	VELPEDNETAV	9	1214.57	8.58543	0.014482	10	4.77647	0.109804	53.0719	1.22004
L15D	21	31	VELPEDNETAV	9	1214.57	8.70884	0.017551	30	4.85274	0.016227	53.9193	0.1803
L15D	21	31	VELPEDNETAV	9	1214.57	8.84466	0.024217	100	4.77474	0.025879	53.0527	0.287544
L15D	21	31	VELPEDNETAV	9	1214.57	8.35631	0.008017	1000	4.54078	0.046679	50.4532	0.518656
L15D	21	31	VELPEDNETAV	9	1214.57	8.41259	0.117768	10000	4.39178	0.181269	48.7975	2.0141
S14E	21	31	VELPEDNETAV	9	1214.57	8.36088	0.007924	0	0	0	0	0
S14E	21	31	VELPEDNETAV	9	1214.57	8.36789	0.002088	10	3.60252	0.09281	40.028	1.03122
S14E	21	31	VELPEDNETAV	9	1214.57	8.27329	0.069242	30	3.94332	0.021768	43.8147	0.241867
S14E	21	31	VELPEDNETAV	9	1214.57	8.36271	0.002661	100	4.29024	0.02447	47.6693	0.271889
S14E	21	31	VELPEDNETAV	9	1214.57	8.36756	0.006852	1000	4.42063	0.131719	49.1182	1.46354
S14E	21	31	VELPEDNETAV	9	1214.57	8.35217	0.000787	10000	4.43329	0.063143	49.2588	0.701589
T20E	21	31	VELPEDNETAV	9	1214.57	8.36513	0.001516	0	0	0	0	0
T20E	21	31	VELPEDNETAV	9	1214.57	8.36219	0.00602	10	3.4005	0.167298	37.7833	1.85887
T20E	21	31	VELPEDNETAV	9	1214.57	8.34798	0.014377	30	3.83041	0.059966	42.5601	0.666289
T20E	21	31	VELPEDNETAV	9	1214.57	8.35656	0.004096	100	4.16278	0.017293	46.2532	0.192144
T20E	21	31	VELPEDNETAV	9	1214.57	8.36102	0.00478	1000	4.48196	0.088662	49.7996	0.985133
T20E	21	31	VELPEDNETAV	9	1214.57	8.35401	0.003496	10000	4.41443	0.168562	49.0492	1.87291
WT	21	31	VELPEDNETAV	9	1214.57	8.33115	0.004434	0	0	0	0	0
WT	21	31	VELPEDNETAV	9	1214.57	8.36027	0.005499	10	2.87701	0.046378	31.9668	0.515311
WT	21	31	VELPEDNETAV	9	1214.57	8.37042	0.007039	30	2.94526	0.234399	32.7251	2.60443
WT	21	31	VELPEDNETAV	9	1214.57	8.36771	0.001354	100	3.29621	0.062726	36.6245	0.696956
WT	21	31	VELPEDNETAV	9	1214.57	8.42576	0.007745	1000	4.25267	0.048264	47.2519	0.536267
WT	21	31	VELPEDNETAV	9	1214.57	8.45945	0.008261	10000	4.66175	0.026987	51.7973	0.299856
L11D	32	39	YTLMPMVM	6	984.448	10.7473	0.009875	0	0	0	0	0
L11D	32	39	YTLMPMVM	6	984.448	10.713	0.016373	10	0.087568	0.018605	1.45947	0.310083
L11D	32	39	YTLMPMVM	6	984.448	10.7796	0.007376	30	-0.083444	0.037506	-1.39073	0.6251
L11D	32	39	YTLMPMVM	6	984.448	10.5207	0.027631	100	0.507126	0.029628	8.4521	0.4938
L11D	32	39	YTLMPMVM	6	984.448	10.913	0.008237	1000	2.62043	0.063614	43.6737	1.06023
L11D	32	39	YTLMPMVM	6	984.448	10.9056	0.007687	10000	3.64771	0.120592	60.7952	2.00987
L15D	32	39	YTLMPMVM	6	984.448	10.7354	0.010329	0	0	0	0	0
L15D	32	39	YTLMPMVM	6	984.448	10.6681	0.026064	10	0.150067	0.02051	2.50112	0.341833
L15D	32	39	YTLMPMVM	6	984.448	10.5375	0.020805	30	0.298915	0.034379	4.98192	0.572983
L15D	32	39	YTLMPMVM	6	984.448	10.4266	0.017942	100	0.888628	0.016386	14.8105	0.2731
L15D	32	39	YTLMPMVM	6	984.448	10.8925	0.008638	1000	2.93302	0.063688	48.8836	1.06147
L15D	32	39	YTLMPMVM	6	984.448	10.8906	0.015277	10000	3.4912	0.143971	58.1866	2.39952
S14E	32	39	YTLMPMVM	6	984.448	10.9326	0.008225	0	0	0	0	0
S14E	32	39	YTLMPMVM	6	984.448	10.945	0.007728	10	0.135918	0.023912	2.2653	0.398533
S14E	32	39	YTLMPMVM	6	984.448	10.8193	0.039709	30	0.162141	0.023699	2.70235	0.394983
S14E	32	39	YTLMPMVM	6	984.448	10.9398	0.006184	100	0.325299	0.030389	5.42165	0.506483
S14E	32	39	YTLMPMVM	6	984.448	10.941	0.008051	1000	1.59469	0.024647	26.5782	0.410783
S14E	32	39	YTLMPMVM	6	984.448	10.9127	0.014257	10000	3.43215	0.02444	57.2025	0.407333
T20E	32	39	YTLMPMVM	6	984.448	10.9448	0.000434	0	0	0	0	0
T20E	32	39	YTLMPMVM	6	984.448	10.9379	0.00567	10	0.088618	0.022451	1.47697	0.374183
T20E	32	39	YTLMPMVM	6	984.448	10.9156	0.036047	30	0.138738	0.016991	2.3123	0.283183
T20E	32	39	YTLMPMVM	6	984.448	10.9215	0.003871	100	0.277865	0.020968	4.63108	0.349467
T20E	32	39	YTLMPMVM	6	984.448	10.9264	0.007096	1000	1.65727	0.055914	27.6211	0.9319
T20E	32	39	YTLMPMVM	6	984.448	10.9149	0.001893	10000	3.04383	0.071405	50.7306	1.19008
WT	32	39	YTLMPMVM	6	984.448	11.0073	0.024322	0	0	0	0	0
WT	32	39	YTLMPMVM	6	984.448	10.9905	0.005852	10	-0.018056	0.065395	-0.300933	1.08992
WT	32	39	YTLMPMVM	6	984.448	10.9293	0.012286	30	0.00045	0.064367	0.0075	1.07278
WT	32	39	YTLMPMVM	6	984.448	10.9097	0.01253	100	0.029161	0.065606	0.486017	1.09343
WT	32	39	YTLMPMVM	6	984.448	10.8508	0.001388	1000	0.149974	0.06449	2.49957	1.07483
WT	32	39	YTLMPMVM	6	984.448	10.8049	0.006063	10000	0.715402	0.063772	11.9234	1.06287
DN21	32	39	YTLMPMVM	6	984.448	11.0206	0.00468	0	0	0	0	0
DN21	32	39	YTLMPMVM	6	984.448	10.9588	0.006044	10	0.215094	0.03095	3.5849	0.515833
DN21	32	39	YTLMPMVM	6	984.448	10.9013	0.011549	30	0.348153	0.02605	5.80255	0.434167
DN21	32	39	YTLMPMVM	6	984.448	10.893	0.011128	100	0.955751	0.02771	15.9292	0.461833
DN21	32	39	YTLMPMVM	6	984.448	10.8242	0.001165	1000	2.90313	0.025203	48.3856	0.42005
DN21	32	39	YTLMPMVM	6	984.448	10.7813	0.011319	10000	3.89868	0.025461	64.9781	0.42435
L11D	33	39	TLMPMVM	5	821.384	10.2891	0.008201	0	0	0	0	0
L11D	33	39	TLMPMVM	5	821.384	10.2693	0.011423	10	0.011716	0.013237	0.23432	0.26474
L11D	33	39	TLMPMVM	5	821.384	10.1876	0.007765	30	0.086224	0.004396	1.72448	0.08792
L11D	33	39	TLMPMVM	5	821.384	10.1961	0.019851	100	0.267921	0.007201	5.35842	0.14402
L11D	33	39	TLMPMVM	5	821.384	10.3942	0.01091	1000	1.95031	0.062064	39.0063	1.24128
L11D	33	39	TLMPMVM	5	821.384	10.374	0.007689	10000	2.95998	0.100362	59.1996	2.00724
L15D	33	39	TLMPMVM	5	821.384	10.2808	0.014947	0	0	0	0	0
L15D	33	39	TLMPMVM	5	821.384	10.248	0.007436	10	0.069365	0.008485	1.3873	0.1697
L15D	33	39	TLMPMVM	5	821.384	10.1749	0.008051	30	0.146643	0.007292	2.93286	0.14584
L15D	33	39	TLMPMVM	5	821.384	10.1177	0.018232	100	0.507912	0.015545	10.1582	0.3109
L15D	33	39	TLMPMVM	5	821.384	10.3712	0.011753	1000	2.19788	0.089873	43.9575	1.79746
L15D	33	39	TLMPMVM	5	821.384	10.3653	0.022957	10000	2.83053	0.111005	56.6107	2.2201
S14E	33	39	TLMPMVM	5	821.384	10.4095	0.010799	0	0	0	0	0
S14E	33	39	TLMPMVM	5	821.384	10.4184	0.003612	10	0.065951	0.013509	1.31902	0.27018
S14E	33	39	TLMPMVM	5	821.384	10.2905	0.038797	30	0.041107	0.021768	0.82214	0.43536
S14E	33	39	TLMPMVM	5	821.384	10.4094	0.000312	100	0.153052	0.016618	3.06104	0.33236
S14E	33	39	TLMPMVM	5	821.384	10.4091	0.007715	1000	1.0964	0.013851	21.928	0.27702
S14E	33	39	TLMPMVM	5	821.384	10.3788	0.010989	10000	2.57778	0.014334	51.5556	0.28668
T20E	33	39	TLMPMVM	5	821.384	10.4139	0.005053	0	0	0	0	0
T20E	33	39	TLMPMVM	5	821.384	10.4036	0.008773	10	0.042239	0.01749	0.84478	0.3498
T20E	33	39	TLMPMVM	5	821.384	10.3792	0.037336	30	0.066512	0.014699	1.33024	0.29398
T20E	33	39	TLMPMVM	5	821.384	10.3945	0.004005	100	0.141373	0.02237	2.82746	0.4474
T20E	33	39	TLMPMVM	5	821.384	10.3968	0.005678	1000	1.11338	0.045932	22.2677	0.91864
T20E	33	39	TLMPMVM	5	821.384	10.3837	0.002876	10000	2.35281	0.05976	47.0563	1.1952
WT	33	39	TLMPMVM	5	821.384	10.4404	0.025667	0	0	0	0	0
WT	33	39	TLMPMVM	5	821.384	10.4628	0.006646	10	0.006878	0.021975	0.13756	0.4395
WT	33	39	TLMPMVM	5	821.384	10.4116	0.005911	30	0.014608	0.020257	0.29216	0.40514
WT	33	39	TLMPMVM	5	821.384	10.3936	0.012998	100	0.033114	0.018083	0.66228	0.36166
WT	33	39	TLMPMVM	5	821.384	10.3603	0.005106	1000	0.026665	0.018431	0.5333	0.36862
WT	33	39	TLMPMVM	5	821.384	10.3336	0.004519	10000	0.521479	0.017255	10.4296	0.3451
DN21	33	39	TLMPMVM	5	821.384	10.4651	0.000914	0	0	0	0	0
DN21	33	39	TLMPMVM	5	821.384	10.4336	0.006294	10	0.070506	0.017387	1.41012	0.34774
DN21	33	39	TLMPMVM	5	821.384	10.3973	0.00367	30	0.130517	0.015104	2.61034	0.30208
DN21	33	39	TLMPMVM	5	821.384	10.3779	0.008683	100	0.38805	0.02107	7.761	0.4214
DN21	33	39	TLMPMVM	5	821.384	10.3458	0.005466	1000	1.92688	0.02339	38.5377	0.4678
DN21	33	39	TLMPMVM	5	821.384	10.3164	0.015565	10000	2.92044	0.021083	58.4088	0.42166
L11D	36	49	PMVMADQHRSVSEL	12	1598.75	8.22599	0.003365	0	0	0	0	0
L11D	36	49	PMVMADQHRSVSEL	12	1598.75	8.28904	0.022131	10	1.27768	0.02036	10.6473	0.169667
L11D	36	49	PMVMADQHRSVSEL	12	1598.75	8.43362	0.010134	30	1.59336	0.013322	13.278	0.111017
L11D	36	49	PMVMADQHRSVSEL	12	1598.75	8.54455	0.020584	100	1.98837	0.004626	16.5698	0.03855
L11D	36	49	PMVMADQHRSVSEL	12	1598.75	8.05253	0.00502	1000	4.60246	0.108725	38.3538	0.906042
L11D	36	49	PMVMADQHRSVSEL	12	1598.75	8.03816	0.009987	10000	5.77337	0.145741	48.1114	1.21451
L15D	36	49	PMVMADQHRSVSEL	12	1598.75	8.23074	0.013184	0	0	0	0	0
L15D	36	49	PMVMADQHRSVSEL	12	1598.75	8.31986	0.017668	10	1.47264	0.05553	12.272	0.46275
L15D	36	49	PMVMADQHRSVSEL	12	1598.75	8.44752	0.024502	30	1.77652	0.040202	14.8043	0.335017
L15D	36	49	PMVMADQHRSVSEL	12	1598.75	8.59477	0.012053	100	2.42167	0.005923	20.1806	0.0493583
L15D	36	49	PMVMADQHRSVSEL	12	1598.75	8.03863	0.009823	1000	5.00843	0.104004	41.737	0.8667
L15D	36	49	PMVMADQHRSVSEL	12	1598.75	7.99828	0.011351	10000	5.59289	0.061106	46.6074	0.509217
S14E	36	49	PMVMADQHRSVSEL	12	1598.75	8.07906	0.007639	0	0	0	0	0
S14E	36	49	PMVMADQHRSVSEL	12	1598.75	8.08075	0.000531	10	1.16179	0.022849	9.68157	0.190408
S14E	36	49	PMVMADQHRSVSEL	12	1598.75	8.02408	0.041723	30	1.31343	0.039706	10.9452	0.330883
S14E	36	49	PMVMADQHRSVSEL	12	1598.75	8.06525	0.002023	100	1.63587	0.019424	13.6322	0.161867
S14E	36	49	PMVMADQHRSVSEL	12	1598.75	8.06914	0.005681	1000	3.36961	0.014523	28.0801	0.121025
S14E	36	49	PMVMADQHRSVSEL	12	1598.75	8.05067	0.000199	10000	5.43377	0.034937	45.2814	0.291142
T20E	36	49	PMVMADQHRSVSEL	12	1598.75	8.08286	0.002471	0	0	0	0	0
T20E	36	49	PMVMADQHRSVSEL	12	1598.75	8.07201	0.004869	10	1.01136	0.059181	8.42802	0.493175
T20E	36	49	PMVMADQHRSVSEL	12	1598.75	8.06151	0.008615	30	1.18535	0.011593	9.87789	0.0966083
T20E	36	49	PMVMADQHRSVSEL	12	1598.75	8.06072	0.004736	100	1.51137	0.035449	12.5947	0.295408
T20E	36	49	PMVMADQHRSVSEL	12	1598.75	8.06378	0.002066	1000	3.33863	0.100343	27.8219	0.836192
T20E	36	49	PMVMADQHRSVSEL	12	1598.75	8.04678	0.00449	10000	5.01799	0.085224	41.8166	0.7102
WT	36	49	PMVMADQHRSVSEL	12	1598.75	8.003	0.005265	0	0	0	0	0
WT	36	49	PMVMADQHRSVSEL	12	1598.75	8.04387	0.004396	10	0.856966	0.028504	7.14138	0.237533
WT	36	49	PMVMADQHRSVSEL	12	1598.75	8.05339	0.003487	30	0.967285	0.137715	8.06071	1.14763
WT	36	49	PMVMADQHRSVSEL	12	1598.75	8.04796	0.00265	100	1.26291	0.02415	10.5243	0.20125
WT	36	49	PMVMADQHRSVSEL	12	1598.75	8.14127	0.007369	1000	1.70059	0.026077	14.1716	0.217308
WT	36	49	PMVMADQHRSVSEL	12	1598.75	8.18045	0.008991	10000	3.16332	0.025024	26.361	0.208533
DN21	36	49	PMVMADQHRSVSEL	12	1598.75	7.99657	0.001385	0	0	0	0	0
DN21	36	49	PMVMADQHRSVSEL	12	1598.75	8.04487	0.010136	10	1.47874	0.013847	12.3229	0.115392
DN21	36	49	PMVMADQHRSVSEL	12	1598.75	8.04717	0.00465	30	1.71012	0.018366	14.251	0.15305
DN21	36	49	PMVMADQHRSVSEL	12	1598.75	8.0558	0.007705	100	2.35288	0.003357	19.6073	0.027975
DN21	36	49	PMVMADQHRSVSEL	12	1598.75	8.15332	0.005166	1000	4.82317	0.013929	40.193	0.116075
DN21	36	49	PMVMADQHRSVSEL	12	1598.75	8.2032	0.00655	10000	5.9665	0.04827	49.7209	0.40225
L11D	46	50	VSELL	4	559.321	10.5961	0.008415	0	0	0	0	0
L11D	46	50	VSELL	4	559.321	10.5616	0.014347	10	-0.008178	0.008535	-0.20445	0.213375
L11D	46	50	VSELL	4	559.321	10.4505	0.009377	30	-0.02214	0.011903	-0.5535	0.297575
L11D	46	50	VSELL	4	559.321	10.4402	0.017348	100	-0.027002	0.008658	-0.67505	0.21645
L11D	46	50	VSELL	4	559.321	10.7499	0.012928	1000	0.019734	0.012207	0.49335	0.305175
L11D	46	50	VSELL	4	559.321	10.73	0.007864	10000	0.091057	0.029326	2.27643	0.73315
L15D	46	50	VSELL	4	559.321	10.5853	0.012782	0	0	0	0	0
L15D	46	50	VSELL	4	559.321	10.5338	0.013495	10	-0.016417	0.008682	-0.410425	0.21705
L15D	46	50	VSELL	4	559.321	10.4289	0.010072	30	-0.016782	0.008275	-0.41955	0.206875
L15D	46	50	VSELL	4	559.321	10.3563	0.020666	100	-0.026298	0.015687	-0.65745	0.392175
L15D	46	50	VSELL	4	559.321	10.7222	0.011857	1000	0.025463	0.009132	0.636575	0.2283
L15D	46	50	VSELL	4	559.321	10.7215	0.019275	10000	0.043265	0.024839	1.08162	0.620975
S14E	46	50	VSELL	4	559.321	10.7647	0.004825	0	0	0	0	0
S14E	46	50	VSELL	4	559.321	10.7729	0.005067	10	-0.009782	0.016552	-0.24455	0.4138
S14E	46	50	VSELL	4	559.321	10.6402	0.045523	30	-0.003166	0.014013	-0.07915	0.350325
S14E	46	50	VSELL	4	559.321	10.7649	0.001976	100	0.004383	0.015465	0.109575	0.386625
S14E	46	50	VSELL	4	559.321	10.7622	0.007417	1000	-0.005819	0.014265	-0.145475	0.356625
S14E	46	50	VSELL	4	559.321	10.7341	0.010634	10000	0.019652	0.015299	0.4913	0.382475
T20E	46	50	VSELL	4	559.321	10.7704	0.005463	0	0	0	0	0
T20E	46	50	VSELL	4	559.321	10.7568	0.007634	10	-0.009995	0.014516	-0.249875	0.3629
T20E	46	50	VSELL	4	559.321	10.7393	0.035249	30	0.001457	0.010726	0.036425	0.26815
T20E	46	50	VSELL	4	559.321	10.7479	0.00357	100	0.01424	0.013925	0.356	0.348125
T20E	46	50	VSELL	4	559.321	10.7521	0.006082	1000	-0.002655	0.0151	-0.066375	0.3775
T20E	46	50	VSELL	4	559.321	10.7383	0.002851	10000	0.035106	0.019567	0.87765	0.489175
WT	46	50	VSELL	4	559.321	10.8069	0.025732	0	0	0	0	0
WT	46	50	VSELL	4	559.321	10.8162	0.004581	10	-0.003557	0.010301	-0.088925	0.257525
WT	46	50	VSELL	4	559.321	10.76	0.008773	30	-0.013373	0.010427	-0.334325	0.260675
WT	46	50	VSELL	4	559.321	10.7396	0.013794	100	-0.00796	0.011113	-0.199	0.277825
WT	46	50	VSELL	4	559.321	10.695	0.003778	1000	-0.019417	0.010735	-0.485425	0.268375
WT	46	50	VSELL	4	559.321	10.6665	0.005993	10000	-0.003611	0.010333	-0.090275	0.258325
DN21	46	50	VSELL	4	559.321	10.8254	0.000671	0	0	0	0	0
DN21	46	50	VSELL	4	559.321	10.793	0.00384	10	-0.00054	0.008093	-0.0135	0.202325
DN21	46	50	VSELL	4	559.321	10.7481	0.006249	30	0.001217	0.008477	0.030425	0.211925
DN21	46	50	VSELL	4	559.321	10.7205	0.009005	100	0.004224	0.007644	0.1056	0.1911
DN21	46	50	VSELL	4	559.321	10.6833	0.003357	1000	-0.010922	0.009095	-0.27305	0.227375
DN21	46	50	VSELL	4	559.321	10.6369	0.018016	10000	0.033058	0.007315	0.82645	0.182875
L11D	50	69	LSNSKFDVNYAFGRVKRSLL	19	2313.26	9.10311	0.004965	0	0	0	0	0
L11D	50	69	LSNSKFDVNYAFGRVKRSLL	19	2313.26	9.12365	0.011858	10	5.28171	0.067264	27.7985	0.354021
L11D	50	69	LSNSKFDVNYAFGRVKRSLL	19	2313.26	9.16042	0.003268	30	5.84348	0.017578	30.7552	0.0925158
L11D	50	69	LSNSKFDVNYAFGRVKRSLL	19	2313.26	9.24233	0.027646	100	6.41257	0.02671	33.7504	0.140579
L11D	50	69	LSNSKFDVNYAFGRVKRSLL	19	2313.26	9.04955	0.009816	1000	9.07792	0.060211	47.7785	0.3169
L11D	50	69	LSNSKFDVNYAFGRVKRSLL	19	2313.26	9.03198	0.008729	10000	10.2074	0.125253	53.7233	0.659226
L15D	50	69	LSNSKFDVNYAFGRVKRSLL	19	2313.26	9.10534	0.010746	0	0	0	0	0
L15D	50	69	LSNSKFDVNYAFGRVKRSLL	19	2313.26	9.13096	0.010314	10	5.33769	0.102005	28.0931	0.536868
L15D	50	69	LSNSKFDVNYAFGRVKRSLL	19	2313.26	9.16351	0.013704	30	5.746	0.030066	30.2421	0.158242
L15D	50	69	LSNSKFDVNYAFGRVKRSLL	19	2313.26	9.22102	0.019757	100	6.55129	0.045681	34.4805	0.240426
L15D	50	69	LSNSKFDVNYAFGRVKRSLL	19	2313.26	9.03042	0.006619	1000	8.96566	0.062029	47.1877	0.326468
L15D	50	69	LSNSKFDVNYAFGRVKRSLL	19	2313.26	8.99841	0.013383	10000	9.82943	0.03411	51.7339	0.179526
S14E	50	69	LSNSKFDVNYAFGRVKRSLL	19	2313.26	9.09193	0.008487	0	0	0	0	0
S14E	50	69	LSNSKFDVNYAFGRVKRSLL	19	2313.26	9.07868	0.00202	10	5.25846	0.128189	27.6761	0.674679
S14E	50	69	LSNSKFDVNYAFGRVKRSLL	19	2313.26	8.91787	0.138542	30	5.66739	0.043411	29.8284	0.228479
S14E	50	69	LSNSKFDVNYAFGRVKRSLL	19	2313.26	9.06702	0.003058	100	6.28291	0.050205	33.0679	0.264237
S14E	50	69	LSNSKFDVNYAFGRVKRSLL	19	2313.26	9.05974	0.006239	1000	8.5155	0.02271	44.8184	0.119526
S14E	50	69	LSNSKFDVNYAFGRVKRSLL	19	2313.26	9.03384	0.004863	10000	10.0894	0.025521	53.1019	0.134321
T20E	50	69	LSNSKFDVNYAFGRVKRSLL	19	2313.26	9.09376	0.007105	0	0	0	0	0
T20E	50	69	LSNSKFDVNYAFGRVKRSLL	19	2313.26	9.07558	0.006171	10	5.11281	0.158165	26.9095	0.832447
T20E	50	69	LSNSKFDVNYAFGRVKRSLL	19	2313.26	9.05522	0.024405	30	5.62057	0.094098	29.582	0.495253
T20E	50	69	LSNSKFDVNYAFGRVKRSLL	19	2313.26	9.0605	0.003135	100	6.31668	0.06288	33.2457	0.330947
T20E	50	69	LSNSKFDVNYAFGRVKRSLL	19	2313.26	9.05164	0.005175	1000	8.41575	0.152698	44.2934	0.803674
T20E	50	69	LSNSKFDVNYAFGRVKRSLL	19	2313.26	9.03488	0.002686	10000	10.0513	0.013849	52.9017	0.0728895
WT	50	69	LSNSKFDVNYAFGRVKRSLL	19	2313.26	9.04303	0.002549	0	0	0	0	0
WT	50	69	LSNSKFDVNYAFGRVKRSLL	19	2313.26	9.04292	0.009671	10	5.14811	0.038604	27.0953	0.203179
WT	50	69	LSNSKFDVNYAFGRVKRSLL	19	2313.26	9.0328	0.003216	30	5.26578	0.43071	27.7146	2.26689
WT	50	69	LSNSKFDVNYAFGRVKRSLL	19	2313.26	9.02774	0.006387	100	6.13903	0.028925	32.3107	0.152237
WT	50	69	LSNSKFDVNYAFGRVKRSLL	19	2313.26	9.06681	0.007008	1000	8.57584	0.042153	45.136	0.221858
WT	50	69	LSNSKFDVNYAFGRVKRSLL	19	2313.26	9.0634	0.00172	10000	10.0429	0.027974	52.8571	0.147232
DN21	50	69	LSNSKFDVNYAFGRVKRSLL	19	2313.26	9.03968	0.004091	0	0	0	0	0
DN21	50	69	LSNSKFDVNYAFGRVKRSLL	19	2313.26	9.01663	0.011174	10	5.31867	0.048398	27.993	0.254726
DN21	50	69	LSNSKFDVNYAFGRVKRSLL	19	2313.26	9.02218	0.003567	30	5.70969	0.022627	30.051	0.119089
DN21	50	69	LSNSKFDVNYAFGRVKRSLL	19	2313.26	9.02145	0.007539	100	6.57422	0.020498	34.6011	0.107884
DN21	50	69	LSNSKFDVNYAFGRVKRSLL	19	2313.26	9.07189	0.00161	1000	9.21489	0.030898	48.4994	0.162621
DN21	50	69	LSNSKFDVNYAFGRVKRSLL	19	2313.26	9.08303	0.012931	10000	10.5834	0.028982	55.702	0.152537
L11D	56	61	DVNYAF	5	727.317	9.61777	0.006762	0	0	0	0	0
L11D	56	61	DVNYAF	5	727.317	9.63812	0.007958	10	0.556924	0.019068	11.1385	0.38136
L11D	56	61	DVNYAF	5	727.317	9.64189	0.004629	30	0.902508	0.012753	18.0502	0.25506
L11D	56	61	DVNYAF	5	727.317	9.71912	0.030166	100	1.49897	0.015855	29.9794	0.3171
L11D	56	61	DVNYAF	5	727.317	9.60191	0.00766	1000	2.56483	0.053329	51.2966	1.06658
L11D	56	61	DVNYAF	5	727.317	9.59061	0.008803	10000	2.74869	0.093351	54.9737	1.86702
L15D	56	61	DVNYAF	5	727.317	9.62075	0.015111	0	0	0	0	0
L15D	56	61	DVNYAF	5	727.317	9.63529	0.00874	10	0.564603	0.025222	11.2921	0.50444
L15D	56	61	DVNYAF	5	727.317	9.64549	0.010946	30	0.94332	0.031963	18.8664	0.63926
L15D	56	61	DVNYAF	5	727.317	9.66586	0.020653	100	1.56076	0.023035	31.2152	0.4607
L15D	56	61	DVNYAF	5	727.317	9.57798	0.007663	1000	2.5312	0.025809	50.6241	0.51618
L15D	56	61	DVNYAF	5	727.317	9.55358	0.013381	10000	2.70505	0.083117	54.1011	1.66234
S14E	56	61	DVNYAF	5	727.317	9.60981	0.008193	0	0	0	0	0
S14E	56	61	DVNYAF	5	727.317	9.61427	0.005219	10	0.58055	0.033488	11.611	0.66976
S14E	56	61	DVNYAF	5	727.317	9.50959	0.030985	30	0.857325	0.021024	17.1465	0.42048
S14E	56	61	DVNYAF	5	727.317	9.60896	0.002958	100	1.37715	0.02628	27.543	0.5256
S14E	56	61	DVNYAF	5	727.317	9.61206	0.005233	1000	2.29899	0.0541	45.9798	1.082
S14E	56	61	DVNYAF	5	727.317	9.59285	0.007465	10000	2.79946	0.033657	55.9891	0.67314
T20E	56	61	DVNYAF	5	727.317	9.60948	0.004954	0	0	0	0	0
T20E	56	61	DVNYAF	5	727.317	9.60545	0.007935	10	0.503595	0.024462	10.0719	0.48924
T20E	56	61	DVNYAF	5	727.317	9.58548	0.030526	30	0.81976	0.01045	16.3952	0.209
T20E	56	61	DVNYAF	5	727.317	9.59611	0.003705	100	1.33979	0.024605	26.7958	0.4921
T20E	56	61	DVNYAF	5	727.317	9.60223	0.005993	1000	2.32478	0.043983	46.4956	0.87966
T20E	56	61	DVNYAF	5	727.317	9.5958	0.002343	10000	2.74325	0.062868	54.8651	1.25736
WT	56	61	DVNYAF	5	727.317	9.61252	0.005382	0	0	0	0	0
WT	56	61	DVNYAF	5	727.317	9.65966	0.012511	10	0.508355	0.011149	10.1671	0.22298
WT	56	61	DVNYAF	5	727.317	9.62033	0.002029	30	0.751094	0.068395	15.0219	1.3679
WT	56	61	DVNYAF	5	727.317	9.60645	0.00747	100	1.35166	0.023274	27.0332	0.46548
WT	56	61	DVNYAF	5	727.317	9.6254	0.007067	1000	2.3665	0.026521	47.3299	0.53042
WT	56	61	DVNYAF	5	727.317	9.6202	0.001665	10000	2.84655	0.020317	56.931	0.40634
DN21	56	61	DVNYAF	5	727.317	9.64544	0.003008	0	0	0	0	0
DN21	56	61	DVNYAF	5	727.317	9.62684	0.00461	10	0.651436	0.019406	13.0287	0.38812
DN21	56	61	DVNYAF	5	727.317	9.61363	0.003724	30	0.951945	0.012992	19.0389	0.25984
DN21	56	61	DVNYAF	5	727.317	9.60605	0.011386	100	1.5431	0.012633	30.8621	0.25266
DN21	56	61	DVNYAF	5	727.317	9.61963	0.003057	1000	2.5915	0.013538	51.8299	0.27076
DN21	56	61	DVNYAF	5	727.317	9.63207	0.016693	10000	2.87628	0.009331	57.5256	0.18662
L11D	56	80	DVNYAFGRVKRSLLHIAANCGSVEC	24	2721.35	9.70675	0.007231	0	0	0	0	0
L11D	56	80	DVNYAFGRVKRSLLHIAANCGSVEC	24	2721.35	9.69117	0.005574	10	2.9889	0.038767	12.4538	0.161529
L11D	56	80	DVNYAFGRVKRSLLHIAANCGSVEC	24	2721.35	9.64763	0.005433	30	3.72438	0.013934	15.5183	0.0580583
L11D	56	80	DVNYAFGRVKRSLLHIAANCGSVEC	24	2721.35	9.69249	0.024679	100	4.93227	0.035042	20.5511	0.146008
L11D	56	80	DVNYAFGRVKRSLLHIAANCGSVEC	24	2721.35	9.77316	0.012129	1000	8.81422	0.076681	36.7259	0.319504
L11D	56	80	DVNYAFGRVKRSLLHIAANCGSVEC	24	2721.35	9.74171	0.006121	10000	11.1199	0.096774	46.3328	0.403225
L15D	56	80	DVNYAFGRVKRSLLHIAANCGSVEC	24	2721.35	9.70267	0.01342	0	0	0	0	0
L15D	56	80	DVNYAFGRVKRSLLHIAANCGSVEC	24	2721.35	9.67737	0.006508	10	2.99384	0.184895	12.4744	0.770396
L15D	56	80	DVNYAFGRVKRSLLHIAANCGSVEC	24	2721.35	9.64335	0.008936	30	3.66934	0.174811	15.2889	0.728379
L15D	56	80	DVNYAFGRVKRSLLHIAANCGSVEC	24	2721.35	9.6297	0.017487	100	5.14834	0.176097	21.4514	0.733738
L15D	56	80	DVNYAFGRVKRSLLHIAANCGSVEC	24	2721.35	9.74413	0.009809	1000	8.8369	0.185611	36.8204	0.773379
L15D	56	80	DVNYAFGRVKRSLLHIAANCGSVEC	24	2721.35	9.73478	0.01018	10000	10.6752	0.174952	44.48	0.728967
S14E	56	80	DVNYAFGRVKRSLLHIAANCGSVEC	24	2721.35	9.81791	0.01041	0	0	0	0	0
S14E	56	80	DVNYAFGRVKRSLLHIAANCGSVEC	24	2721.35	9.8064	0.002117	10	3.11221	0.074975	12.9675	0.312396
S14E	56	80	DVNYAFGRVKRSLLHIAANCGSVEC	24	2721.35	9.70266	0.033839	30	3.55631	0.046931	14.8179	0.195546
S14E	56	80	DVNYAFGRVKRSLLHIAANCGSVEC	24	2721.35	9.79382	0.003442	100	4.63699	0.042421	19.3208	0.176754
S14E	56	80	DVNYAFGRVKRSLLHIAANCGSVEC	24	2721.35	9.78094	0.006702	1000	7.97659	0.038367	33.2358	0.159862
S14E	56	80	DVNYAFGRVKRSLLHIAANCGSVEC	24	2721.35	9.74692	0.008614	10000	10.7544	0.034481	44.8101	0.143671
T20E	56	80	DVNYAFGRVKRSLLHIAANCGSVEC	24	2721.35	9.81825	0.00787	0	0	0	0	0
T20E	56	80	DVNYAFGRVKRSLLHIAANCGSVEC	24	2721.35	9.80094	0.008538	10	2.95577	0.101041	12.3157	0.421004
T20E	56	80	DVNYAFGRVKRSLLHIAANCGSVEC	24	2721.35	9.77856	0.031316	30	3.48822	0.02599	14.5342	0.108292
T20E	56	80	DVNYAFGRVKRSLLHIAANCGSVEC	24	2721.35	9.77985	0.00446	100	4.54372	0.010703	18.9322	0.0445958
T20E	56	80	DVNYAFGRVKRSLLHIAANCGSVEC	24	2721.35	9.77444	0.0063	1000	7.91284	0.043381	32.9702	0.180754
T20E	56	80	DVNYAFGRVKRSLLHIAANCGSVEC	24	2721.35	9.74955	0.002361	10000	10.6747	0.016556	44.4779	0.0689833
WT	56	80	DVNYAFGRVKRSLLHIAANCGSVEC	24	2721.35	9.81566	0.015565	0	0	0	0	0
WT	56	80	DVNYAFGRVKRSLLHIAANCGSVEC	24	2721.35	9.83164	0.009975	10	2.90941	0.008869	12.1226	0.0369542
WT	56	80	DVNYAFGRVKRSLLHIAANCGSVEC	24	2721.35	9.78399	0.005133	30	3.18214	0.293437	13.2589	1.22265
WT	56	80	DVNYAFGRVKRSLLHIAANCGSVEC	24	2721.35	9.76451	0.008781	100	4.38686	0.033983	18.2786	0.141596
WT	56	80	DVNYAFGRVKRSLLHIAANCGSVEC	24	2721.35	9.7356	0.004125	1000	7.64998	0.057281	31.8749	0.238671
WT	56	80	DVNYAFGRVKRSLLHIAANCGSVEC	24	2721.35	9.70946	0.006009	10000	10.4297	0.046495	43.4571	0.193729
DN21	56	80	DVNYAFGRVKRSLLHIAANCGSVEC	24	2721.35	9.84634	0.003811	0	0	0	0	0
DN21	56	80	DVNYAFGRVKRSLLHIAANCGSVEC	24	2721.35	9.79052	0.009152	10	3.22668	0.035817	13.4445	0.149237
DN21	56	80	DVNYAFGRVKRSLLHIAANCGSVEC	24	2721.35	9.7676	0.008528	30	3.79586	0.039453	15.8161	0.164388
DN21	56	80	DVNYAFGRVKRSLLHIAANCGSVEC	24	2721.35	9.74823	0.005699	100	5.2129	0.014134	21.7204	0.0588917
DN21	56	80	DVNYAFGRVKRSLLHIAANCGSVEC	24	2721.35	9.72943	0.003216	1000	9.07794	0.062333	37.8248	0.259721
DN21	56	80	DVNYAFGRVKRSLLHIAANCGSVEC	24	2721.35	9.69685	0.017708	10000	11.2837	0.033178	47.0154	0.138242
L11D	56	81	DVNYAFGRVKRSLLHIAANCGSVECL	25	2834.43	9.97765	0.009868	0	0	0	0	0
L11D	56	81	DVNYAFGRVKRSLLHIAANCGSVECL	25	2834.43	9.94084	0.009394	10	2.99635	0.029305	11.9854	0.11722
L11D	56	81	DVNYAFGRVKRSLLHIAANCGSVECL	25	2834.43	9.86994	0.007562	30	3.65565	0.023923	14.6226	0.095692
L11D	56	81	DVNYAFGRVKRSLLHIAANCGSVECL	25	2834.43	9.89052	0.020691	100	4.94674	0.089167	19.787	0.356668
L11D	56	81	DVNYAFGRVKRSLLHIAANCGSVECL	25	2834.43	10.1064	0.010975	1000	8.71295	0.05144	34.8518	0.20576
L11D	56	81	DVNYAFGRVKRSLLHIAANCGSVECL	25	2834.43	10.0789	0.005225	10000	11.0176	0.132662	44.0706	0.530648
L15D	56	81	DVNYAFGRVKRSLLHIAANCGSVECL	25	2834.43	9.97059	0.013705	0	0	0	0	0
L15D	56	81	DVNYAFGRVKRSLLHIAANCGSVECL	25	2834.43	9.92469	0.00477	10	3.10034	0.056228	12.4014	0.224912
L15D	56	81	DVNYAFGRVKRSLLHIAANCGSVECL	25	2834.43	9.86264	0.007638	30	3.72511	0.043122	14.9004	0.172488
L15D	56	81	DVNYAFGRVKRSLLHIAANCGSVECL	25	2834.43	9.82276	0.015304	100	5.20548	0.085388	20.8219	0.341552
L15D	56	81	DVNYAFGRVKRSLLHIAANCGSVECL	25	2834.43	10.0893	0.015724	1000	8.90443	0.067115	35.6177	0.26846
L15D	56	81	DVNYAFGRVKRSLLHIAANCGSVECL	25	2834.43	10.0897	0.034254	10000	10.6459	0.039757	42.5834	0.159028
S14E	56	81	DVNYAFGRVKRSLLHIAANCGSVECL	25	2834.43	10.1575	0.007334	0	0	0	0	0
S14E	56	81	DVNYAFGRVKRSLLHIAANCGSVECL	25	2834.43	10.1457	0.001498	10	3.04353	0.084498	12.1741	0.337992
S14E	56	81	DVNYAFGRVKRSLLHIAANCGSVECL	25	2834.43	10.0341	0.033638	30	3.45524	0.083563	13.821	0.334252
S14E	56	81	DVNYAFGRVKRSLLHIAANCGSVECL	25	2834.43	10.1299	0.001469	100	4.59325	0.040359	18.373	0.161436
S14E	56	81	DVNYAFGRVKRSLLHIAANCGSVECL	25	2834.43	10.1195	0.007834	1000	7.89621	0.050146	31.5848	0.200584
S14E	56	81	DVNYAFGRVKRSLLHIAANCGSVECL	25	2834.43	10.08	0.010319	10000	10.7311	0.040772	42.9244	0.163088
T20E	56	81	DVNYAFGRVKRSLLHIAANCGSVECL	25	2834.43	10.1556	0.006078	0	0	0	0	0
T20E	56	81	DVNYAFGRVKRSLLHIAANCGSVECL	25	2834.43	10.1378	0.009799	10	2.96297	0.088222	11.8519	0.352888
T20E	56	81	DVNYAFGRVKRSLLHIAANCGSVECL	25	2834.43	10.11	0.034289	30	3.44543	0.043189	13.7817	0.172756
T20E	56	81	DVNYAFGRVKRSLLHIAANCGSVECL	25	2834.43	10.1174	0.005042	100	4.51446	0.084655	18.0578	0.33862
T20E	56	81	DVNYAFGRVKRSLLHIAANCGSVECL	25	2834.43	10.1112	0.005245	1000	7.86648	0.029247	31.4659	0.116988
T20E	56	81	DVNYAFGRVKRSLLHIAANCGSVECL	25	2834.43	10.0855	0.002693	10000	10.5903	0.076309	42.3611	0.305236
WT	56	81	DVNYAFGRVKRSLLHIAANCGSVECL	25	2834.43	10.1687	0.025921	0	0	0	0	0
WT	56	81	DVNYAFGRVKRSLLHIAANCGSVECL	25	2834.43	10.1839	0.00652	10	2.85918	0.027709	11.4367	0.110836
WT	56	81	DVNYAFGRVKRSLLHIAANCGSVECL	25	2834.43	10.1248	0.00265	30	3.16507	0.306285	12.6603	1.22514
WT	56	81	DVNYAFGRVKRSLLHIAANCGSVECL	25	2834.43	10.1048	0.011147	100	4.30559	0.03261	17.2224	0.13044
WT	56	81	DVNYAFGRVKRSLLHIAANCGSVECL	25	2834.43	10.0487	0.004797	1000	7.71427	0.027795	30.8571	0.11118
WT	56	81	DVNYAFGRVKRSLLHIAANCGSVECL	25	2834.43	10.0116	0.005892	10000	10.5087	0.038811	42.035	0.155244
DN21	56	81	DVNYAFGRVKRSLLHIAANCGSVECL	25	2834.43	10.1994	0.003466	0	0	0	0	0
DN21	56	81	DVNYAFGRVKRSLLHIAANCGSVECL	25	2834.43	10.1534	0.004457	10	3.12675	0.026452	12.507	0.105808
DN21	56	81	DVNYAFGRVKRSLLHIAANCGSVECL	25	2834.43	10.1162	0.006396	30	3.70971	0.020077	14.8388	0.080308
DN21	56	81	DVNYAFGRVKRSLLHIAANCGSVECL	25	2834.43	10.0829	0.00637	100	5.13712	0.06029	20.5485	0.24116
DN21	56	81	DVNYAFGRVKRSLLHIAANCGSVECL	25	2834.43	10.0315	0.003166	1000	9.10595	0.070268	36.4238	0.281072
DN21	56	81	DVNYAFGRVKRSLLHIAANCGSVECL	25	2834.43	9.97914	0.02135	10000	11.3174	0.096275	45.2698	0.3851
L11D	82	104	VLLLKKGANPNYQDISGCTPLHL	20	2493.34	9.08458	0.004923	0	0	0	0	0
L11D	82	104	VLLLKKGANPNYQDISGCTPLHL	20	2493.34	9.11571	0.013043	10	2.03642	0.026475	10.1821	0.132375
L11D	82	104	VLLLKKGANPNYQDISGCTPLHL	20	2493.34	9.15547	0.002608	30	2.79504	0.019732	13.9752	0.09866
L11D	82	104	VLLLKKGANPNYQDISGCTPLHL	20	2493.34	9.23784	0.027208	100	3.74325	0.026508	18.7163	0.13254
L11D	82	104	VLLLKKGANPNYQDISGCTPLHL	20	2493.34	9.04097	0.01048	1000	5.66949	0.093309	28.3475	0.466545
L11D	82	104	VLLLKKGANPNYQDISGCTPLHL	20	2493.34	9.02105	0.009439	10000	7.14063	0.132374	35.7031	0.66187
L15D	82	104	VLLLKKGANPNYQDISGCTPLHL	20	2493.34	9.08604	0.008249	0	0	0	0	0
L15D	82	104	VLLLKKGANPNYQDISGCTPLHL	20	2493.34	9.12122	0.009493	10	2.11352	0.051778	10.5676	0.25889
L15D	82	104	VLLLKKGANPNYQDISGCTPLHL	20	2493.34	9.15604	0.013469	30	2.81392	0.023418	14.0696	0.11709
L15D	82	104	VLLLKKGANPNYQDISGCTPLHL	20	2493.34	9.20805	0.020793	100	3.8836	0.045846	19.418	0.22923
L15D	82	104	VLLLKKGANPNYQDISGCTPLHL	20	2493.34	9.01687	0.005509	1000	5.65002	0.030791	28.2501	0.153955
L15D	82	104	VLLLKKGANPNYQDISGCTPLHL	20	2493.34	8.98311	0.012572	10000	6.9135	0.058909	34.5675	0.294545
S14E	82	104	VLLLKKGANPNYQDISGCTPLHL	20	2493.34	9.05823	0.003819	0	0	0	0	0
S14E	82	104	VLLLKKGANPNYQDISGCTPLHL	20	2493.34	9.0588	0.000249	10	2.11156	0.098535	10.5578	0.492675
S14E	82	104	VLLLKKGANPNYQDISGCTPLHL	20	2493.34	8.90497	0.131158	30	2.66349	0.073966	13.3175	0.36983
S14E	82	104	VLLLKKGANPNYQDISGCTPLHL	20	2493.34	9.04858	0.00285	100	3.66201	0.026683	18.3101	0.133415
S14E	82	104	VLLLKKGANPNYQDISGCTPLHL	20	2493.34	9.04831	0.006465	1000	5.52263	0.025687	27.6131	0.128435
S14E	82	104	VLLLKKGANPNYQDISGCTPLHL	20	2493.34	9.02543	0.004666	10000	7.18062	0.054058	35.9031	0.27029
T20E	82	104	VLLLKKGANPNYQDISGCTPLHL	20	2493.34	9.06213	0.005569	0	0	0	0	0
T20E	82	104	VLLLKKGANPNYQDISGCTPLHL	20	2493.34	9.05631	0.006913	10	2.02615	0.141495	10.1307	0.707475
T20E	82	104	VLLLKKGANPNYQDISGCTPLHL	20	2493.34	9.03602	0.025674	30	2.71961	0.049246	13.598	0.24623
T20E	82	104	VLLLKKGANPNYQDISGCTPLHL	20	2493.34	9.0413	0.001985	100	3.67584	0.044251	18.3792	0.221255
T20E	82	104	VLLLKKGANPNYQDISGCTPLHL	20	2493.34	9.0413	0.003546	1000	5.60656	0.060182	28.0328	0.30091
T20E	82	104	VLLLKKGANPNYQDISGCTPLHL	20	2493.34	9.02781	0.003555	10000	7.18321	0.042789	35.9161	0.213945
WT	82	104	VLLLKKGANPNYQDISGCTPLHL	20	2493.34	9.00388	0.005308	0	0	0	0	0
WT	82	104	VLLLKKGANPNYQDISGCTPLHL	20	2493.34	9.02014	0.009052	10	1.88002	0.024902	9.40008	0.12451
WT	82	104	VLLLKKGANPNYQDISGCTPLHL	20	2493.34	9.01097	0.005792	30	2.39492	0.284928	11.9746	1.42464
WT	82	104	VLLLKKGANPNYQDISGCTPLHL	20	2493.34	9.01027	0.005679	100	3.5251	0.027443	17.6255	0.137215
WT	82	104	VLLLKKGANPNYQDISGCTPLHL	20	2493.34	9.06154	0.0079	1000	5.57581	0.009603	27.8791	0.048015
WT	82	104	VLLLKKGANPNYQDISGCTPLHL	20	2493.34	9.06557	0.001685	10000	7.23576	0.028332	36.1788	0.14166
DN21	82	104	VLLLKKGANPNYQDISGCTPLHL	20	2493.34	8.99001	0.001358	0	0	0	0	0
DN21	82	104	VLLLKKGANPNYQDISGCTPLHL	20	2493.34	8.99451	0.01139	10	2.26506	0.013116	11.3253	0.06558
DN21	82	104	VLLLKKGANPNYQDISGCTPLHL	20	2493.34	9.00426	0.004764	30	2.89589	0.014623	14.4795	0.073115
DN21	82	104	VLLLKKGANPNYQDISGCTPLHL	20	2493.34	9.00549	0.007617	100	3.90352	0.028808	19.5176	0.14404
DN21	82	104	VLLLKKGANPNYQDISGCTPLHL	20	2493.34	9.06472	0.001511	1000	5.89909	0.023925	29.4955	0.119625
DN21	82	104	VLLLKKGANPNYQDISGCTPLHL	20	2493.34	9.08003	0.013201	10000	7.45229	0.030866	37.2615	0.15433
L11D	84	104	LLKKGANPNYQDISGCTPLHL	18	2281.19	8.88324	0.004122	0	0	0	0	0
L11D	84	104	LLKKGANPNYQDISGCTPLHL	18	2281.19	8.91833	0.013898	10	2.08546	0.016892	11.5859	0.0938444
L11D	84	104	LLKKGANPNYQDISGCTPLHL	18	2281.19	8.97817	0.005035	30	2.86395	0.022288	15.9108	0.123822
L11D	84	104	LLKKGANPNYQDISGCTPLHL	18	2281.19	9.0733	0.03724	100	3.80905	0.033267	21.1614	0.184817
L11D	84	104	LLKKGANPNYQDISGCTPLHL	18	2281.19	8.80023	0.009802	1000	5.69076	0.057216	31.6153	0.317867
L11D	84	104	LLKKGANPNYQDISGCTPLHL	18	2281.19	8.77888	0.012408	10000	7.13817	0.1515	39.6565	0.841667
L15D	84	104	LLKKGANPNYQDISGCTPLHL	18	2281.19	8.88201	0.010952	0	0	0	0	0
L15D	84	104	LLKKGANPNYQDISGCTPLHL	18	2281.19	8.93582	0.011504	10	2.19434	0.031198	12.1908	0.173322
L15D	84	104	LLKKGANPNYQDISGCTPLHL	18	2281.19	8.9833	0.012478	30	2.8666	0.035003	15.9255	0.194461
L15D	84	104	LLKKGANPNYQDISGCTPLHL	18	2281.19	9.06346	0.022652	100	3.94163	0.041531	21.8979	0.230728
L15D	84	104	LLKKGANPNYQDISGCTPLHL	18	2281.19	8.77737	0.007073	1000	5.62536	0.068472	31.252	0.3804
L15D	84	104	LLKKGANPNYQDISGCTPLHL	18	2281.19	8.7376	0.013944	10000	6.77899	0.045059	37.6611	0.250328
S14E	84	104	LLKKGANPNYQDISGCTPLHL	18	2281.19	8.81715	0.011352	0	0	0	0	0
S14E	84	104	LLKKGANPNYQDISGCTPLHL	18	2281.19	8.81829	0.002488	10	2.1643	0.132011	12.0239	0.733394
S14E	84	104	LLKKGANPNYQDISGCTPLHL	18	2281.19	8.67736	0.112139	30	2.67736	0.026609	14.8742	0.147828
S14E	84	104	LLKKGANPNYQDISGCTPLHL	18	2281.19	8.80597	0.002479	100	3.68299	0.020718	20.4611	0.1151
S14E	84	104	LLKKGANPNYQDISGCTPLHL	18	2281.19	8.80704	0.007549	1000	5.55248	0.088749	30.8471	0.49305
S14E	84	104	LLKKGANPNYQDISGCTPLHL	18	2281.19	8.78365	0.00594	10000	7.14767	0.087392	39.7093	0.485511
T20E	84	104	LLKKGANPNYQDISGCTPLHL	18	2281.19	8.81842	0.003608	0	0	0	0	0
T20E	84	104	LLKKGANPNYQDISGCTPLHL	18	2281.19	8.81612	0.006557	10	2.047	0.148076	11.3722	0.822644
T20E	84	104	LLKKGANPNYQDISGCTPLHL	18	2281.19	8.79524	0.021698	30	2.75067	0.042176	15.2815	0.234311
T20E	84	104	LLKKGANPNYQDISGCTPLHL	18	2281.19	8.79722	0.005341	100	3.72955	0.04589	20.7197	0.254944
T20E	84	104	LLKKGANPNYQDISGCTPLHL	18	2281.19	8.80401	0.002374	1000	5.68446	0.053978	31.5804	0.299878
T20E	84	104	LLKKGANPNYQDISGCTPLHL	18	2281.19	8.78379	0.007703	10000	7.33836	0.021969	40.7687	0.12205
WT	84	104	LLKKGANPNYQDISGCTPLHL	18	2281.19	8.75699	0.003086	0	0	0	0	0
WT	84	104	LLKKGANPNYQDISGCTPLHL	18	2281.19	8.78026	0.009548	10	1.94145	0.033295	10.7858	0.184972
WT	84	104	LLKKGANPNYQDISGCTPLHL	18	2281.19	8.77916	0.00526	30	2.39332	0.282404	13.2962	1.56891
WT	84	104	LLKKGANPNYQDISGCTPLHL	18	2281.19	8.77529	0.002135	100	3.59205	0.050154	19.9558	0.278633
WT	84	104	LLKKGANPNYQDISGCTPLHL	18	2281.19	8.84457	0.00798	1000	5.68371	0.028695	31.5762	0.159417
WT	84	104	LLKKGANPNYQDISGCTPLHL	18	2281.19	8.85599	0.001153	10000	7.29042	0.032595	40.5023	0.181083
DN21	84	104	LLKKGANPNYQDISGCTPLHL	18	2281.19	8.73827	0.000133	0	0	0	0	0
DN21	84	104	LLKKGANPNYQDISGCTPLHL	18	2281.19	8.75973	0.008115	10	2.35832	0.032391	13.1018	0.17995
DN21	84	104	LLKKGANPNYQDISGCTPLHL	18	2281.19	8.76547	0.004649	30	2.93942	0.013287	16.3301	0.0738167
DN21	84	104	LLKKGANPNYQDISGCTPLHL	18	2281.19	8.76808	0.007122	100	3.95419	0.015172	21.9677	0.0842889
DN21	84	104	LLKKGANPNYQDISGCTPLHL	18	2281.19	8.84898	0.002558	1000	5.93888	0.036656	32.9938	0.203644
DN21	84	104	LLKKGANPNYQDISGCTPLHL	18	2281.19	8.87435	0.010934	10000	7.44431	0.028964	41.3573	0.160911
L11D	85	104	LKKGANPNYQDISGCTPLHL	17	2168.1	8.83249	0.005873	0	0	0	0	0
L11D	85	104	LKKGANPNYQDISGCTPLHL	17	2168.1	8.8772	0.014388	10	2.01371	0.037773	11.8453	0.222194
L11D	85	104	LKKGANPNYQDISGCTPLHL	17	2168.1	8.95036	0.00604	30	2.6788	0.019571	15.7576	0.115124
L11D	85	104	LKKGANPNYQDISGCTPLHL	17	2168.1	9.04817	0.037289	100	3.54291	0.021872	20.8407	0.128659
L11D	85	104	LKKGANPNYQDISGCTPLHL	17	2168.1	8.75065	0.00607	1000	5.23354	0.066982	30.7855	0.394012
L11D	85	104	LKKGANPNYQDISGCTPLHL	17	2168.1	8.73418	0.012025	10000	6.30574	0.18272	37.0926	1.07482
L15D	85	104	LKKGANPNYQDISGCTPLHL	17	2168.1	8.8289	0.009446	0	0	0	0	0
L15D	85	104	LKKGANPNYQDISGCTPLHL	17	2168.1	8.88819	0.012341	10	2.09443	0.068749	12.3202	0.404406
L15D	85	104	LKKGANPNYQDISGCTPLHL	17	2168.1	8.95194	0.015767	30	2.68146	0.020247	15.7733	0.1191
L15D	85	104	LKKGANPNYQDISGCTPLHL	17	2168.1	9.03667	0.021019	100	3.63395	0.043674	21.3762	0.256906
L15D	85	104	LKKGANPNYQDISGCTPLHL	17	2168.1	8.73053	0.005882	1000	5.03803	0.153477	29.6355	0.902806
L15D	85	104	LKKGANPNYQDISGCTPLHL	17	2168.1	8.70045	0.010337	10000	5.98976	0.171156	35.2339	1.0068
S14E	85	104	LKKGANPNYQDISGCTPLHL	17	2168.1	8.76702	0.009889	0	0	0	0	0
S14E	85	104	LKKGANPNYQDISGCTPLHL	17	2168.1	8.77319	0.000739	10	2.02672	0.073846	11.9219	0.434388
S14E	85	104	LKKGANPNYQDISGCTPLHL	17	2168.1	8.63444	0.110991	30	2.49504	0.030308	14.6767	0.178282
S14E	85	104	LKKGANPNYQDISGCTPLHL	17	2168.1	8.7616	0.003746	100	3.4396	0.021291	20.2329	0.125241
S14E	85	104	LKKGANPNYQDISGCTPLHL	17	2168.1	8.76878	0.008547	1000	5.17493	0.158902	30.4408	0.934718
S14E	85	104	LKKGANPNYQDISGCTPLHL	17	2168.1	8.73967	0.003856	10000	6.69909	0.096993	39.4064	0.570547
T20E	85	104	LKKGANPNYQDISGCTPLHL	17	2168.1	8.77176	0.003352	0	0	0	0	0
T20E	85	104	LKKGANPNYQDISGCTPLHL	17	2168.1	8.76826	0.006247	10	2.00242	0.086396	11.779	0.508212
T20E	85	104	LKKGANPNYQDISGCTPLHL	17	2168.1	8.74948	0.02059	30	2.53556	0.057458	14.9151	0.337988
T20E	85	104	LKKGANPNYQDISGCTPLHL	17	2168.1	8.75214	0.005655	100	3.48777	0.016394	20.5163	0.0964353
T20E	85	104	LKKGANPNYQDISGCTPLHL	17	2168.1	8.7575	0.00236	1000	5.4318	0.176045	31.9517	1.03556
T20E	85	104	LKKGANPNYQDISGCTPLHL	17	2168.1	8.74115	0.00651	10000	6.78252	0.029964	39.8972	0.176259
WT	85	104	LKKGANPNYQDISGCTPLHL	17	2168.1	8.70335	0.003635	0	0	0	0	0
WT	85	104	LKKGANPNYQDISGCTPLHL	17	2168.1	8.72593	0.007145	10	1.93551	0.023371	11.3853	0.137476
WT	85	104	LKKGANPNYQDISGCTPLHL	17	2168.1	8.73056	0.008779	30	2.36525	0.279131	13.9132	1.64195
WT	85	104	LKKGANPNYQDISGCTPLHL	17	2168.1	8.72532	0.002245	100	3.51813	0.034369	20.6949	0.202171
WT	85	104	LKKGANPNYQDISGCTPLHL	17	2168.1	8.79636	0.008425	1000	5.4115	0.023977	31.8323	0.141041
WT	85	104	LKKGANPNYQDISGCTPLHL	17	2168.1	8.8124	0.004588	10000	6.51698	0.027395	38.3352	0.161147
DN21	85	104	LKKGANPNYQDISGCTPLHL	17	2168.1	8.68249	0.002645	0	0	0	0	0
DN21	85	104	LKKGANPNYQDISGCTPLHL	17	2168.1	8.71706	0.007073	10	2.33723	0.016428	13.7484	0.0966353
DN21	85	104	LKKGANPNYQDISGCTPLHL	17	2168.1	8.71447	0.00313	30	2.91664	0.018365	17.1567	0.108029
DN21	85	104	LKKGANPNYQDISGCTPLHL	17	2168.1	8.72068	0.005629	100	3.84421	0.017633	22.613	0.103724
DN21	85	104	LKKGANPNYQDISGCTPLHL	17	2168.1	8.79213	0.002672	1000	5.7465	0.039215	33.803	0.230676
DN21	85	104	LKKGANPNYQDISGCTPLHL	17	2168.1	8.82292	0.010793	10000	6.72967	0.015677	39.5863	0.0922176
L11D	124	132	VNICNNEGL	8	974.449	8.88643	0.003669	0	0	0	0	0
L11D	124	132	VNICNNEGL	8	974.449	8.93324	0.016123	10	1.9917	0.019382	24.8963	0.242275
L11D	124	132	VNICNNEGL	8	974.449	9.01149	0.00429	30	2.2035	0.018859	27.5438	0.235738
L11D	124	132	VNICNNEGL	8	974.449	9.12074	0.038488	100	2.5885	0.019558	32.3562	0.244475
L11D	124	132	VNICNNEGL	8	974.449	8.7916	0.003178	1000	3.85579	0.054891	48.1974	0.686138
L11D	124	132	VNICNNEGL	8	974.449	8.78567	0.007205	10000	4.0993	0.147444	51.2413	1.84305
L15D	124	132	VNICNNEGL	8	974.449	8.88581	0.011561	0	0	0	0	0
L15D	124	132	VNICNNEGL	8	974.449	8.9501	0.01173	10	2.04965	0.0393	25.6207	0.49125
L15D	124	132	VNICNNEGL	8	974.449	9.01565	0.015498	30	2.2234	0.021257	27.7925	0.265713
L15D	124	132	VNICNNEGL	8	974.449	9.11352	0.023064	100	2.72024	0.02618	34.0031	0.32725
L15D	124	132	VNICNNEGL	8	974.449	8.78016	0.006282	1000	3.71984	0.052235	46.498	0.652937
L15D	124	132	VNICNNEGL	8	974.449	8.75511	0.014837	10000	4.07838	0.018719	50.9798	0.233987
S14E	124	132	VNICNNEGL	8	974.449	8.79751	0.00998	0	0	0	0	0
S14E	124	132	VNICNNEGL	8	974.449	8.80443	0.000816	10	2.0298	0.050127	25.3725	0.626587
S14E	124	132	VNICNNEGL	8	974.449	8.6539	0.117938	30	2.13318	0.025645	26.6647	0.320563
S14E	124	132	VNICNNEGL	8	974.449	8.79474	0.001254	100	2.48582	0.00834	31.0728	0.10425
S14E	124	132	VNICNNEGL	8	974.449	8.79991	0.007415	1000	3.69307	0.065907	46.1634	0.823837
S14E	124	132	VNICNNEGL	8	974.449	8.78025	0.003828	10000	4.2478	0.042468	53.0976	0.53085
T20E	124	132	VNICNNEGL	8	974.449	8.8008	0.003471	0	0	0	0	0
T20E	124	132	VNICNNEGL	8	974.449	8.80088	0.006724	10	1.96085	0.078041	24.5106	0.975513
T20E	124	132	VNICNNEGL	8	974.449	8.78165	0.021019	30	2.10582	0.024296	26.3227	0.3037
T20E	124	132	VNICNNEGL	8	974.449	8.79065	0.003726	100	2.44972	0.018996	30.6215	0.23745
T20E	124	132	VNICNNEGL	8	974.449	8.79208	0.004919	1000	3.69582	0.052683	46.1977	0.658537
T20E	124	132	VNICNNEGL	8	974.449	8.78271	0.002455	10000	4.20968	0.049496	52.621	0.6187
WT	124	132	VNICNNEGL	8	974.449	8.76206	0.004454	0	0	0	0	0
WT	124	132	VNICNNEGL	8	974.449	8.78673	0.008775	10	1.90144	0.02366	23.768	0.29575
WT	124	132	VNICNNEGL	8	974.449	8.78994	0.005133	30	1.90947	0.157572	23.8684	1.96965
WT	124	132	VNICNNEGL	8	974.449	8.78574	0.002175	100	2.28008	0.029192	28.501	0.3649
WT	124	132	VNICNNEGL	8	974.449	8.8384	0.008594	1000	3.58228	0.036509	44.7784	0.456363
WT	124	132	VNICNNEGL	8	974.449	8.85731	0.003491	10000	4.13588	0.01949	51.6985	0.243625
DN21	124	132	VNICNNEGL	8	974.449	8.74965	0.001412	0	0	0	0	0
DN21	124	132	VNICNNEGL	8	974.449	8.78123	0.007451	10	2.0269	0.02535	25.3362	0.316875
DN21	124	132	VNICNNEGL	8	974.449	8.77874	0.004384	30	2.16629	0.020788	27.0786	0.25985
DN21	124	132	VNICNNEGL	8	974.449	8.78731	0.008455	100	2.64262	0.020101	33.0328	0.251262
DN21	124	132	VNICNNEGL	8	974.449	8.84615	0.003032	1000	3.77471	0.023927	47.1839	0.299088
DN21	124	132	VNICNNEGL	8	974.449	8.87998	0.008433	10000	4.22429	0.018112	52.8037	0.2264
L11D	124	134	VNICNNEGLTA	10	1146.53	8.61813	0.004119	0	0	0	0	0
L11D	124	134	VNICNNEGLTA	10	1146.53	8.67835	0.022237	10	2.71435	0.020358	27.1435	0.20358
L11D	124	134	VNICNNEGLTA	10	1146.53	8.78698	0.006367	30	3.1737	0.018567	31.737	0.18567
L11D	124	134	VNICNNEGLTA	10	1146.53	8.90281	0.044074	100	3.73165	0.020673	37.3165	0.20673
L11D	124	134	VNICNNEGLTA	10	1146.53	8.48771	0.002405	1000	5.50981	0.024548	55.0981	0.24548
L11D	124	134	VNICNNEGLTA	10	1146.53	8.48382	0.007886	10000	5.82511	0.122355	58.2511	1.22355
L15D	124	134	VNICNNEGLTA	10	1146.53	8.62214	0.010248	0	0	0	0	0
L15D	124	134	VNICNNEGLTA	10	1146.53	8.7046	0.014928	10	2.8049	0.058165	28.049	0.58165
L15D	124	134	VNICNNEGLTA	10	1146.53	8.79396	0.017761	30	3.2054	0.028707	32.054	0.28707
L15D	124	134	VNICNNEGLTA	10	1146.53	8.92095	0.024146	100	3.92525	0.027723	39.2525	0.27723
L15D	124	134	VNICNNEGLTA	10	1146.53	8.47967	0.007478	1000	5.38952	0.034881	53.8952	0.34881
L15D	124	134	VNICNNEGLTA	10	1146.53	8.45106	0.010268	10000	5.68422	0.120716	56.8422	1.20716
S14E	124	134	VNICNNEGLTA	10	1146.53	8.49173	0.005847	0	0	0	0	0
S14E	124	134	VNICNNEGLTA	10	1146.53	8.5006	0.000474	10	2.7755	0.076152	27.755	0.76152
S14E	124	134	VNICNNEGLTA	10	1146.53	8.38433	0.083893	30	3.02531	0.035104	30.2531	0.35104
S14E	124	134	VNICNNEGLTA	10	1146.53	8.48997	0.002514	100	3.61002	0.020287	36.1002	0.20287
S14E	124	134	VNICNNEGLTA	10	1146.53	8.49632	0.008195	1000	5.39889	0.115432	53.9889	1.15432
S14E	124	134	VNICNNEGLTA	10	1146.53	8.47902	0.001258	10000	5.932	0.057578	59.32	0.57578
T20E	124	134	VNICNNEGLTA	10	1146.53	8.50039	0.000392	0	0	0	0	0
T20E	124	134	VNICNNEGLTA	10	1146.53	8.49449	0.006439	10	2.6311	0.137339	26.311	1.37339
T20E	124	134	VNICNNEGLTA	10	1146.53	8.47897	0.01446	30	3.02434	0.026944	30.2434	0.26944
T20E	124	134	VNICNNEGLTA	10	1146.53	8.48863	0.004192	100	3.57972	0.030113	35.7972	0.30113
T20E	124	134	VNICNNEGLTA	10	1146.53	8.48888	0.005237	1000	5.31007	0.078451	53.1007	0.78451
T20E	124	134	VNICNNEGLTA	10	1146.53	8.48001	0.001752	10000	5.85399	0.080847	58.5399	0.80847
WT	124	134	VNICNNEGLTA	10	1146.53	8.46241	0.003356	0	0	0	0	0
WT	124	134	VNICNNEGLTA	10	1146.53	8.48775	0.006198	10	2.59072	0.033619	25.9072	0.33619
WT	124	134	VNICNNEGLTA	10	1146.53	8.49574	0.007414	30	2.802	0.201688	28.02	2.01688
WT	124	134	VNICNNEGLTA	10	1146.53	8.49047	0.002741	100	3.44265	0.038658	34.4265	0.38658
WT	124	134	VNICNNEGLTA	10	1146.53	8.5494	0.007767	1000	5.30401	0.020685	53.0401	0.20685
WT	124	134	VNICNNEGLTA	10	1146.53	8.57754	0.005689	10000	5.95374	0.018355	59.5374	0.18355
DN21	124	134	VNICNNEGLTA	10	1146.53	8.45512	0.000903	0	0	0	0	0
DN21	124	134	VNICNNEGLTA	10	1146.53	8.49335	0.010815	10	2.85665	0.009607	28.5665	0.09607
DN21	124	134	VNICNNEGLTA	10	1146.53	8.48966	0.004679	30	3.1745	0.013153	31.745	0.13153
DN21	124	134	VNICNNEGLTA	10	1146.53	8.50038	0.009865	100	3.86997	0.019238	38.6997	0.19238
DN21	124	134	VNICNNEGLTA	10	1146.53	8.5617	0.004777	1000	5.49901	0.02203	54.9901	0.2203
DN21	124	134	VNICNNEGLTA	10	1146.53	8.59856	0.006183	10000	6.01296	0.008984	60.1296	0.08984
L11D	133	137	TAIHW	4	626.317	9.04683	0.005602	0	0	0	0	0
L11D	133	137	TAIHW	4	626.317	9.08683	0.014139	10	0.139238	0.007985	3.48095	0.199625
L11D	133	137	TAIHW	4	626.317	9.1524	0.004635	30	0.257773	0.008107	6.44432	0.202675
L11D	133	137	TAIHW	4	626.317	9.24634	0.032448	100	0.578021	0.001984	14.4505	0.0496
L11D	133	137	TAIHW	4	626.317	8.96392	0.006974	1000	1.75604	0.02821	43.9011	0.70525
L11D	133	137	TAIHW	4	626.317	8.94934	0.011233	10000	1.81329	0.070335	45.3321	1.75837
L15D	133	137	TAIHW	4	626.317	9.04593	0.01231	0	0	0	0	0
L15D	133	137	TAIHW	4	626.317	9.09924	0.011883	10	0.14937	0.00894	3.73425	0.2235
L15D	133	137	TAIHW	4	626.317	9.15399	0.013532	30	0.247507	0.011818	6.18768	0.29545
L15D	133	137	TAIHW	4	626.317	9.23139	0.021022	100	0.637127	0.006773	15.9282	0.169325
L15D	133	137	TAIHW	4	626.317	8.94409	0.003241	1000	1.74658	0.045554	43.6644	1.13885
L15D	133	137	TAIHW	4	626.317	8.91006	0.014202	10000	1.78095	0.031328	44.5238	0.7832
S14E	133	137	TAIHW	4	626.317	8.97421	0.008527	0	0	0	0	0
S14E	133	137	TAIHW	4	626.317	8.98196	0.000599	10	0.194995	0.003119	4.87488	0.077975
S14E	133	137	TAIHW	4	626.317	8.81417	0.135204	30	0.234257	0.004461	5.85642	0.111525
S14E	133	137	TAIHW	4	626.317	8.97113	0.003171	100	0.581577	0.018953	14.5394	0.473825
S14E	133	137	TAIHW	4	626.317	8.9757	0.006955	1000	1.75312	0.030633	43.8281	0.765825
S14E	133	137	TAIHW	4	626.317	8.95156	0.004581	10000	1.89292	0.0069	47.3231	0.1725
T20E	133	137	TAIHW	4	626.317	8.97542	0.004662	0	0	0	0	0
T20E	133	137	TAIHW	4	626.317	8.97451	0.008185	10	0.220799	0.150196	5.51997	3.7549
T20E	133	137	TAIHW	4	626.317	8.9539	0.023494	30	0.332032	0.150528	8.3008	3.7632
T20E	133	137	TAIHW	4	626.317	8.96082	0.003975	100	0.647984	0.15018	16.1996	3.7545
T20E	133	137	TAIHW	4	626.317	8.96465	0.003715	1000	1.80837	0.152457	45.2092	3.81143
T20E	133	137	TAIHW	4	626.317	8.95134	0.003365	10000	1.9233	0.155501	48.0826	3.88753
WT	133	137	TAIHW	4	626.317	8.92572	0.003835	0	0	0	0	0
WT	133	137	TAIHW	4	626.317	8.94675	0.008687	10	0.175274	0.020776	4.38185	0.5194
WT	133	137	TAIHW	4	626.317	8.94671	0.005511	30	0.261912	0.027757	6.5478	0.693925
WT	133	137	TAIHW	4	626.317	8.94227	0.002732	100	0.557194	0.030137	13.9298	0.753425
WT	133	137	TAIHW	4	626.317	9.01033	0.009109	1000	1.69817	0.026087	42.4543	0.652175
WT	133	137	TAIHW	4	626.317	9.02237	0.004239	10000	1.93886	0.037826	48.4716	0.94565
DN21	133	137	TAIHW	4	626.317	8.91711	0.002137	0	0	0	0	0
DN21	133	137	TAIHW	4	626.317	8.93505	0.00765	10	0.21879	0.011443	5.46975	0.286075
DN21	133	137	TAIHW	4	626.317	8.93609	0.004688	30	0.314935	0.009786	7.87338	0.24465
DN21	133	137	TAIHW	4	626.317	8.9426	0.008015	100	0.66185	0.017527	16.5463	0.438175
DN21	133	137	TAIHW	4	626.317	9.01144	0.001867	1000	1.87551	0.012077	46.8877	0.301925
DN21	133	137	TAIHW	4	626.317	9.03881	0.010372	10000	1.97412	0.007287	49.353	0.182175
L11D	133	146	TAIHWLAVNGRTEL	13	1579.85	9.28246	0.008583	0	0	0	0	0
L11D	133	146	TAIHWLAVNGRTEL	13	1579.85	9.3051	0.013197	10	3.78491	0.024678	29.1147	0.189831
L11D	133	146	TAIHWLAVNGRTEL	13	1579.85	9.32563	0.005437	30	4.29895	0.016249	33.0689	0.124992
L11D	133	146	TAIHWLAVNGRTEL	13	1579.85	9.40952	0.026114	100	4.7302	0.029302	36.3862	0.2254
L11D	133	146	TAIHWLAVNGRTEL	13	1579.85	9.25992	0.01074	1000	7.0266	0.039819	54.0508	0.3063
L11D	133	146	TAIHWLAVNGRTEL	13	1579.85	9.24457	0.009464	10000	7.36292	0.147068	56.6378	1.13129
L15D	133	146	TAIHWLAVNGRTEL	13	1579.85	9.2789	0.010495	0	0	0	0	0
L15D	133	146	TAIHWLAVNGRTEL	13	1579.85	9.30685	0.016427	10	3.78313	0.099137	29.101	0.762592
L15D	133	146	TAIHWLAVNGRTEL	13	1579.85	9.33599	0.015916	30	4.31144	0.026803	33.1649	0.206177
L15D	133	146	TAIHWLAVNGRTEL	13	1579.85	9.37405	0.017199	100	4.86203	0.023987	37.4003	0.184515
L15D	133	146	TAIHWLAVNGRTEL	13	1579.85	9.23678	0.007276	1000	6.85948	0.070331	52.7652	0.541008
L15D	133	146	TAIHWLAVNGRTEL	13	1579.85	9.20739	0.011696	10000	7.22052	0.103044	55.5424	0.792646
S14E	133	146	TAIHWLAVNGRTEL	13	1579.85	9.27615	0.010066	0	0	0	0	0
S14E	133	146	TAIHWLAVNGRTEL	13	1579.85	9.27444	0.000697	10	3.87194	0.116611	29.7841	0.897008
S14E	133	146	TAIHWLAVNGRTEL	13	1579.85	9.19426	0.031278	30	4.20234	0.034027	32.3257	0.261746
S14E	133	146	TAIHWLAVNGRTEL	13	1579.85	9.2651	0.001785	100	4.64454	0.006168	35.7272	0.0474462
S14E	133	146	TAIHWLAVNGRTEL	13	1579.85	9.2658	0.006179	1000	6.35055	0.097783	48.8504	0.752177
S14E	133	146	TAIHWLAVNGRTEL	13	1579.85	9.24752	0.006287	10000	7.44566	0.095198	57.2743	0.732292
T20E	133	146	TAIHWLAVNGRTEL	13	1579.85	9.27839	0.005216	0	0	0	0	0
T20E	133	146	TAIHWLAVNGRTEL	13	1579.85	9.27275	0.006861	10	3.72289	0.119277	28.6376	0.917515
T20E	133	146	TAIHWLAVNGRTEL	13	1579.85	9.25066	0.025673	30	4.20105	0.07021	32.3158	0.540077
T20E	133	146	TAIHWLAVNGRTEL	13	1579.85	9.25671	0.003341	100	4.52683	0.052785	34.8218	0.406038
T20E	133	146	TAIHWLAVNGRTEL	13	1579.85	9.25821	0.003293	1000	6.23258	0.101366	47.9429	0.779738
T20E	133	146	TAIHWLAVNGRTEL	13	1579.85	9.24786	0.004174	10000	7.53898	0.015334	57.9921	0.117954
WT	133	146	TAIHWLAVNGRTEL	13	1579.85	9.23705	0.000578	0	0	0	0	0
WT	133	146	TAIHWLAVNGRTEL	13	1579.85	9.26421	0.008865	10	3.66832	0.038315	28.2179	0.294731
WT	133	146	TAIHWLAVNGRTEL	13	1579.85	9.24066	0.00442	30	3.91392	0.292785	30.1071	2.25219
WT	133	146	TAIHWLAVNGRTEL	13	1579.85	9.23541	0.004717	100	4.3658	0.036885	33.583	0.283731
WT	133	146	TAIHWLAVNGRTEL	13	1579.85	9.26898	0.006728	1000	5.98822	0.076598	46.0632	0.589215
WT	133	146	TAIHWLAVNGRTEL	13	1579.85	9.26817	0.002339	10000	7.44712	0.033946	57.2855	0.261123
DN21	133	146	TAIHWLAVNGRTEL	13	1579.85	9.2288	0.002268	0	0	0	0	0
DN21	133	146	TAIHWLAVNGRTEL	13	1579.85	9.22517	0.00975	10	3.92036	0.034886	30.1566	0.268354
DN21	133	146	TAIHWLAVNGRTEL	13	1579.85	9.23477	0.004849	30	4.25047	0.028289	32.6959	0.217608
DN21	133	146	TAIHWLAVNGRTEL	13	1579.85	9.23219	0.006476	100	4.81362	0.010955	37.0278	0.0842692
DN21	133	146	TAIHWLAVNGRTEL	13	1579.85	9.26684	0.000425	1000	7.02039	0.043828	54.003	0.337138
DN21	133	146	TAIHWLAVNGRTEL	13	1579.85	9.27793	0.013164	10000	7.54717	0.008035	58.0551	0.0618077
L11D	135	146	IHWLAVNGRTEL	11	1407.76	9.17133	0.007735	0	0	0	0	0
L11D	135	146	IHWLAVNGRTEL	11	1407.76	9.20271	0.012515	10	3.97076	0.028551	36.0978	0.259555
L11D	135	146	IHWLAVNGRTEL	11	1407.76	9.23689	0.003479	30	4.4058	0.026878	40.0528	0.244345
L11D	135	146	IHWLAVNGRTEL	11	1407.76	9.32891	0.036638	100	4.59457	0.027545	41.7688	0.250409
L11D	135	146	IHWLAVNGRTEL	11	1407.76	9.13499	0.007951	1000	6.15825	0.052863	55.9841	0.480573
L11D	135	146	IHWLAVNGRTEL	11	1407.76	9.11834	0.009771	10000	6.45107	0.088389	58.6461	0.803536
L15D	135	146	IHWLAVNGRTEL	11	1407.76	9.17278	0.009809	0	0	0	0	0
L15D	135	146	IHWLAVNGRTEL	11	1407.76	9.20904	0.011587	10	3.8892	0.106048	35.3563	0.964073
L15D	135	146	IHWLAVNGRTEL	11	1407.76	9.23939	0.011447	30	4.29175	0.026586	39.0159	0.241691
L15D	135	146	IHWLAVNGRTEL	11	1407.76	9.28957	0.024192	100	4.69949	0.022684	42.7227	0.206218
L15D	135	146	IHWLAVNGRTEL	11	1407.76	9.11265	0.004323	1000	5.97847	0.067169	54.3497	0.610627
L15D	135	146	IHWLAVNGRTEL	11	1407.76	9.08093	0.012038	10000	6.30645	0.063285	57.3313	0.575318
S14E	135	146	IHWLAVNGRTEL	11	1407.76	9.14908	0.00631	0	0	0	0	0
S14E	135	146	IHWLAVNGRTEL	11	1407.76	9.15015	0.000987	10	3.93546	0.071496	35.7769	0.649964
S14E	135	146	IHWLAVNGRTEL	11	1407.76	8.9745	0.149752	30	4.27597	0.020301	38.8724	0.184555
S14E	135	146	IHWLAVNGRTEL	11	1407.76	9.1417	0.002671	100	4.47071	0.017167	40.6428	0.156064
S14E	135	146	IHWLAVNGRTEL	11	1407.76	9.14169	0.007129	1000	5.54888	0.030997	50.4444	0.281791
S14E	135	146	IHWLAVNGRTEL	11	1407.76	9.11854	0.004288	10000	6.5942	0.039445	59.9473	0.358591
T20E	135	146	IHWLAVNGRTEL	11	1407.76	9.15314	0.007986	0	0	0	0	0
T20E	135	146	IHWLAVNGRTEL	11	1407.76	9.14639	0.0079	10	3.92037	0.094108	35.6397	0.855527
T20E	135	146	IHWLAVNGRTEL	11	1407.76	9.12626	0.025775	30	4.20602	0.026577	38.2366	0.241609
T20E	135	146	IHWLAVNGRTEL	11	1407.76	9.13439	0.003239	100	4.43055	0.057939	40.2777	0.526718
T20E	135	146	IHWLAVNGRTEL	11	1407.76	9.13255	0.00316	1000	5.50556	0.039352	50.0505	0.357745
T20E	135	146	IHWLAVNGRTEL	11	1407.76	9.12017	0.003809	10000	6.56022	0.033661	59.6384	0.306009
WT	135	146	IHWLAVNGRTEL	11	1407.76	9.09251	0.004285	0	0	0	0	0
WT	135	146	IHWLAVNGRTEL	11	1407.76	9.11428	0.009073	10	3.76308	0.050959	34.2098	0.463264
WT	135	146	IHWLAVNGRTEL	11	1407.76	9.10464	0.003703	30	3.97383	0.253742	36.1258	2.30675
WT	135	146	IHWLAVNGRTEL	11	1407.76	9.10074	0.004393	100	4.36475	0.031546	39.6796	0.286782
WT	135	146	IHWLAVNGRTEL	11	1407.76	9.15686	0.007166	1000	5.21263	0.032699	47.3876	0.297264
WT	135	146	IHWLAVNGRTEL	11	1407.76	9.15962	0.002483	10000	6.4263	0.094055	58.4209	0.855045
DN21	135	146	IHWLAVNGRTEL	11	1407.76	9.08594	0.001272	0	0	0	0	0
DN21	135	146	IHWLAVNGRTEL	11	1407.76	9.08629	0.010812	10	4.02275	0.026584	36.5705	0.241673
DN21	135	146	IHWLAVNGRTEL	11	1407.76	9.09427	0.003681	30	4.21643	0.011871	38.3312	0.107918
DN21	135	146	IHWLAVNGRTEL	11	1407.76	9.09596	0.006834	100	4.653	0.029308	42.3	0.266436
DN21	135	146	IHWLAVNGRTEL	11	1407.76	9.15424	0.00193	1000	6.05267	0.029338	55.0243	0.266709
DN21	135	146	IHWLAVNGRTEL	11	1407.76	9.16673	0.013164	10000	6.61891	0.008714	60.1719	0.0792182
L11D	147	168	LHDLVQHVSDVDVEDAMGQTAL	21	2391.14	9.18519	0.00893	0	0	0	0	0
L11D	147	168	LHDLVQHVSDVDVEDAMGQTAL	21	2391.14	9.20642	0.011452	10	4.4039	0.040545	20.971	0.193071
L11D	147	168	LHDLVQHVSDVDVEDAMGQTAL	21	2391.14	9.22983	0.003571	30	5.48118	0.021451	26.1009	0.102148
L11D	147	168	LHDLVQHVSDVDVEDAMGQTAL	21	2391.14	9.31864	0.036295	100	6.92298	0.027575	32.9666	0.13131
L11D	147	168	LHDLVQHVSDVDVEDAMGQTAL	21	2391.14	9.15768	0.009435	1000	10.2454	0.091259	48.7874	0.434567
L11D	147	168	LHDLVQHVSDVDVEDAMGQTAL	21	2391.14	9.14457	0.010388	10000	10.4415	0.119553	49.7215	0.5693
L15D	147	168	LHDLVQHVSDVDVEDAMGQTAL	21	2391.14	9.19156	0.008213	0	0	0	0	0
L15D	147	168	LHDLVQHVSDVDVEDAMGQTAL	21	2391.14	9.20985	0.010453	10	4.4554	0.076064	21.2162	0.36221
L15D	147	168	LHDLVQHVSDVDVEDAMGQTAL	21	2391.14	9.23362	0.012342	30	5.41067	0.031497	25.7651	0.149986
L15D	147	168	LHDLVQHVSDVDVEDAMGQTAL	21	2391.14	9.28377	0.022763	100	6.94519	0.037659	33.0723	0.179329
L15D	147	168	LHDLVQHVSDVDVEDAMGQTAL	21	2391.14	9.13723	0.006685	1000	10.0232	0.049675	47.7297	0.236548
L15D	147	168	LHDLVQHVSDVDVEDAMGQTAL	21	2391.14	9.11037	0.012448	10000	10.1955	0.026048	48.5501	0.124038
S14E	147	168	LHDLVQHVSDVDVEDAMGQTAL	21	2391.14	9.18461	0.008625	0	0	0	0	0
S14E	147	168	LHDLVQHVSDVDVEDAMGQTAL	21	2391.14	9.1795	0.001782	10	4.3674	0.133606	20.7971	0.636219
S14E	147	168	LHDLVQHVSDVDVEDAMGQTAL	21	2391.14	9.00223	0.15427	30	5.02344	0.061271	23.9211	0.291767
S14E	147	168	LHDLVQHVSDVDVEDAMGQTAL	21	2391.14	9.16925	0.00257	100	6.20692	0.021832	29.5567	0.103962
S14E	147	168	LHDLVQHVSDVDVEDAMGQTAL	21	2391.14	9.1634	0.006607	1000	9.27899	0.056243	44.1857	0.267824
S14E	147	168	LHDLVQHVSDVDVEDAMGQTAL	21	2391.14	9.14023	0.004741	10000	10.5889	0.01618	50.4233	0.0770476
T20E	147	168	LHDLVQHVSDVDVEDAMGQTAL	21	2391.14	9.18314	0.008708	0	0	0	0	0
T20E	147	168	LHDLVQHVSDVDVEDAMGQTAL	21	2391.14	9.17933	0.005219	10	4.21055	0.174344	20.0502	0.83021
T20E	147	168	LHDLVQHVSDVDVEDAMGQTAL	21	2391.14	9.15492	0.02536	30	4.98655	0.024177	23.7455	0.115129
T20E	147	168	LHDLVQHVSDVDVEDAMGQTAL	21	2391.14	9.16062	0.004061	100	5.98704	0.016029	28.5097	0.0763286
T20E	147	168	LHDLVQHVSDVDVEDAMGQTAL	21	2391.14	9.15725	0.006377	1000	9.16857	0.054851	43.6599	0.261195
T20E	147	168	LHDLVQHVSDVDVEDAMGQTAL	21	2391.14	9.14398	0.002267	10000	10.5592	0.008316	50.282	0.0396
WT	147	168	LHDLVQHVSDVDVEDAMGQTAL	21	2391.14	9.145	0.003995	0	0	0	0	0
WT	147	168	LHDLVQHVSDVDVEDAMGQTAL	21	2391.14	9.15802	0.009427	10	4.14062	0.054685	19.7173	0.260405
WT	147	168	LHDLVQHVSDVDVEDAMGQTAL	21	2391.14	9.13656	0.006683	30	4.62417	0.386538	22.0198	1.84066
WT	147	168	LHDLVQHVSDVDVEDAMGQTAL	21	2391.14	9.13113	0.004334	100	5.80099	0.012228	27.6238	0.0582286
WT	147	168	LHDLVQHVSDVDVEDAMGQTAL	21	2391.14	9.16316	0.00829	1000	8.87547	0.050917	42.2641	0.242462
WT	147	168	LHDLVQHVSDVDVEDAMGQTAL	21	2391.14	9.15887	0.002708	10000	10.6033	0.022759	50.4918	0.108376
DN21	147	168	LHDLVQHVSDVDVEDAMGQTAL	21	2391.14	9.12323	0.000824	0	0	0	0	0
DN21	147	168	LHDLVQHVSDVDVEDAMGQTAL	21	2391.14	9.11298	0.010542	10	4.55631	0.038479	21.6967	0.183233
DN21	147	168	LHDLVQHVSDVDVEDAMGQTAL	21	2391.14	9.12121	0.003931	30	5.301	0.050018	25.2429	0.238181
DN21	147	168	LHDLVQHVSDVDVEDAMGQTAL	21	2391.14	9.12263	0.007943	100	6.69357	0.015428	31.8741	0.0734667
DN21	147	168	LHDLVQHVSDVDVEDAMGQTAL	21	2391.14	9.16593	0.000584	1000	10.0199	0.018415	47.714	0.0876905
DN21	147	168	LHDLVQHVSDVDVEDAMGQTAL	21	2391.14	9.17004	0.011828	10000	10.8513	0.024945	51.673	0.118786
L11D	157	168	VDVEDAMGQTAL	11	1247.57	9.32802	0.005638	0	0	0	0	0
L11D	157	168	VDVEDAMGQTAL	11	1247.57	9.36126	0.010189	10	1.66905	0.036629	15.1731	0.332991
L11D	157	168	VDVEDAMGQTAL	11	1247.57	9.38294	0.002254	30	2.24425	0.016849	20.4023	0.153173
L11D	157	168	VDVEDAMGQTAL	11	1247.57	9.47049	0.030183	100	3.53006	0.050789	32.0915	0.461718
L11D	157	168	VDVEDAMGQTAL	11	1247.57	9.29631	0.011123	1000	6.30792	0.061019	57.3447	0.554718
L11D	157	168	VDVEDAMGQTAL	11	1247.57	9.29263	0.013372	10000	6.435	0.21664	58.5	1.96945
L15D	157	168	VDVEDAMGQTAL	11	1247.57	9.33346	0.012857	0	0	0	0	0
L15D	157	168	VDVEDAMGQTAL	11	1247.57	9.36579	0.009985	10	1.73122	0.015632	15.7384	0.142109
L15D	157	168	VDVEDAMGQTAL	11	1247.57	9.38712	0.011172	30	2.30785	0.031312	20.9804	0.284655
L15D	157	168	VDVEDAMGQTAL	11	1247.57	9.42968	0.021039	100	3.64145	0.05316	33.1041	0.483273
L15D	157	168	VDVEDAMGQTAL	11	1247.57	9.27378	0.009194	1000	6.13912	0.077744	55.8102	0.706764
L15D	157	168	VDVEDAMGQTAL	11	1247.57	9.25629	0.013965	10000	6.28435	0.16203	57.1305	1.473
S14E	157	168	VDVEDAMGQTAL	11	1247.57	9.3107	0.010125	0	0	0	0	0
S14E	157	168	VDVEDAMGQTAL	11	1247.57	9.31696	0.002794	10	1.59257	0.035769	14.4779	0.325173
S14E	157	168	VDVEDAMGQTAL	11	1247.57	9.09799	0.178094	30	1.93087	0.022845	17.5533	0.207682
S14E	157	168	VDVEDAMGQTAL	11	1247.57	9.30949	0.002112	100	2.90988	0.013834	26.4535	0.125764
S14E	157	168	VDVEDAMGQTAL	11	1247.57	9.29971	0.011096	1000	5.49446	0.099313	49.9497	0.902845
S14E	157	168	VDVEDAMGQTAL	11	1247.57	9.27798	0.004571	10000	6.63084	0.029986	60.2804	0.2726
T20E	157	168	VDVEDAMGQTAL	11	1247.57	9.31366	0.005351	0	0	0	0	0
T20E	157	168	VDVEDAMGQTAL	11	1247.57	9.31089	0.006012	10	1.46173	0.080988	13.2885	0.736255
T20E	157	168	VDVEDAMGQTAL	11	1247.57	9.29087	0.029883	30	1.86571	0.013555	16.961	0.123227
T20E	157	168	VDVEDAMGQTAL	11	1247.57	9.29686	0.006742	100	2.69985	0.023095	24.5441	0.209955
T20E	157	168	VDVEDAMGQTAL	11	1247.57	9.29167	0.010004	1000	5.46473	0.037937	49.6794	0.344882
T20E	157	168	VDVEDAMGQTAL	11	1247.57	9.28347	0.000481	10000	6.54291	0.128751	59.481	1.17046
WT	157	168	VDVEDAMGQTAL	11	1247.57	9.2966	0.003673	0	0	0	0	0
WT	157	168	VDVEDAMGQTAL	11	1247.57	9.34228	0.015744	10	1.42709	0.044673	12.9735	0.406118
WT	157	168	VDVEDAMGQTAL	11	1247.57	9.31055	0.004015	30	1.68691	0.15874	15.3356	1.44309
WT	157	168	VDVEDAMGQTAL	11	1247.57	9.29986	0.012393	100	2.56921	0.017215	23.3564	0.1565
WT	157	168	VDVEDAMGQTAL	11	1247.57	9.31431	0.006839	1000	5.22389	0.043724	47.49	0.397491
WT	157	168	VDVEDAMGQTAL	11	1247.57	9.31192	0.002304	10000	6.68437	0.013234	60.767	0.120309
DN21	157	168	VDVEDAMGQTAL	11	1247.57	9.31204	0.000935	0	0	0	0	0
DN21	157	168	VDVEDAMGQTAL	11	1247.57	9.30517	0.014936	10	1.68079	0.022116	15.2799	0.201055
DN21	157	168	VDVEDAMGQTAL	11	1247.57	9.31068	0.003486	30	2.08985	0.013339	18.9986	0.121264
DN21	157	168	VDVEDAMGQTAL	11	1247.57	9.30112	0.013609	100	3.24748	0.035371	29.5225	0.321555
DN21	157	168	VDVEDAMGQTAL	11	1247.57	9.31086	0.001783	1000	6.11845	0.046998	55.6222	0.427255
DN21	157	168	VDVEDAMGQTAL	11	1247.57	9.33389	0.017283	10000	6.70417	0.037177	60.947	0.337973
L11D	161	168	DAMGQTAL	7	805.364	8.56807	0.002755	0	0	0	0	0
L11D	161	168	DAMGQTAL	7	805.364	8.61917	0.023357	10	0.465886	0.01695	6.65551	0.242143
L11D	161	168	DAMGQTAL	7	805.364	8.75248	0.005193	30	0.790623	0.01602	11.2946	0.228857
L11D	161	168	DAMGQTAL	7	805.364	8.86371	0.01713	100	1.80877	0.022025	25.8396	0.314643
L11D	161	168	DAMGQTAL	7	805.364	8.40569	0.002621	1000	3.84491	0.033872	54.9274	0.483886
L11D	161	168	DAMGQTAL	7	805.364	8.40346	0.008173	10000	3.80785	0.078074	54.3979	1.11534
L15D	161	168	DAMGQTAL	7	805.364	8.57325	0.010216	0	0	0	0	0
L15D	161	168	DAMGQTAL	7	805.364	8.65608	0.025834	10	0.493527	0.020379	7.05039	0.291129
L15D	161	168	DAMGQTAL	7	805.364	8.76752	0.020703	30	0.752831	0.115844	10.7547	1.65491
L15D	161	168	DAMGQTAL	7	805.364	8.89244	0.010514	100	1.8382	0.024825	26.2601	0.354643
L15D	161	168	DAMGQTAL	7	805.364	8.40184	0.007154	1000	3.69	0.062274	52.7142	0.889629
L15D	161	168	DAMGQTAL	7	805.364	8.37721	0.013882	10000	3.67971	0.072856	52.5673	1.0408
S14E	161	168	DAMGQTAL	7	805.364	8.41075	0.005793	0	0	0	0	0
S14E	161	168	DAMGQTAL	7	805.364	8.4178	0.000712	10	0.454522	0.010444	6.49317	0.1492
S14E	161	168	DAMGQTAL	7	805.364	8.32502	0.070975	30	0.624235	0.018091	8.91764	0.258443
S14E	161	168	DAMGQTAL	7	805.364	8.41089	0.00251	100	1.27765	0.033687	18.2521	0.481243
S14E	161	168	DAMGQTAL	7	805.364	8.4118	0.005994	1000	3.26408	0.056927	46.6297	0.813243
S14E	161	168	DAMGQTAL	7	805.364	8.39945	0.001644	10000	3.85935	0.02268	55.1336	0.324
T20E	161	168	DAMGQTAL	7	805.364	8.41751	0.001377	0	0	0	0	0
T20E	161	168	DAMGQTAL	7	805.364	8.41572	0.006608	10	0.317438	0.026964	4.53483	0.3852
T20E	161	168	DAMGQTAL	7	805.364	8.4008	0.013502	30	0.506611	0.014358	7.2373	0.205114
T20E	161	168	DAMGQTAL	7	805.364	8.40797	0.00328	100	1.05837	0.006013	15.1196	0.0859
T20E	161	168	DAMGQTAL	7	805.364	8.40713	0.005145	1000	3.18258	0.042703	45.4654	0.610043
T20E	161	168	DAMGQTAL	7	805.364	8.40027	0.00337	10000	3.79539	0.044642	54.2199	0.637743
WT	161	168	DAMGQTAL	7	805.364	8.37819	0.004363	0	0	0	0	0
WT	161	168	DAMGQTAL	7	805.364	8.40792	0.006231	10	0.335026	0.007573	4.78609	0.108186
WT	161	168	DAMGQTAL	7	805.364	8.41857	0.006272	30	0.435457	0.040124	6.22081	0.5732
WT	161	168	DAMGQTAL	7	805.364	8.41395	0.00106	100	1.00385	0.01284	14.3407	0.183429
WT	161	168	DAMGQTAL	7	805.364	8.4772	0.008818	1000	3.08309	0.035255	44.0441	0.503643
WT	161	168	DAMGQTAL	7	805.364	8.51298	0.008759	10000	3.91916	0.015551	55.988	0.222157
DN21	161	168	DAMGQTAL	7	805.364	8.37217	0.002361	0	0	0	0	0
DN21	161	168	DAMGQTAL	7	805.364	8.41493	0.012293	10	0.500162	0.023814	7.14517	0.3402
DN21	161	168	DAMGQTAL	7	805.364	8.41613	0.004601	30	0.737739	0.023807	10.5391	0.3401
DN21	161	168	DAMGQTAL	7	805.364	8.42928	0.013266	100	1.56434	0.020185	22.3477	0.288357
DN21	161	168	DAMGQTAL	7	805.364	8.49389	0.005023	1000	3.72177	0.027319	53.1682	0.390271
DN21	161	168	DAMGQTAL	7	805.364	8.54275	0.00535	10000	3.95933	0.018547	56.5618	0.264957
L11D	169	183	HVACQNGHKTTVQCL	14	1637.78	7.42481	0.004704	0	0	0	0	0
L11D	169	183	HVACQNGHKTTVQCL	14	1637.78	7.5099	0.03265	10	1.30943	0.013558	9.3531	0.0968429
L11D	169	183	HVACQNGHKTTVQCL	14	1637.78	7.69834	0.059127	30	1.37199	0.033214	9.79994	0.237243
L11D	169	183	HVACQNGHKTTVQCL	14	1637.78	7.33318	0.070321	100	1.77272	0.226222	12.6623	1.61587
L11D	169	183	HVACQNGHKTTVQCL	14	1637.78	7.13077	0.011926	1000	1.94416	0.03942	13.8868	0.281571
L11D	169	183	HVACQNGHKTTVQCL	14	1637.78	7.09458	0.01901	10000	3.20538	0.172216	22.8956	1.23011
L15D	169	183	HVACQNGHKTTVQCL	14	1637.78	7.43555	0.014745	0	0	0	0	0
L15D	169	183	HVACQNGHKTTVQCL	14	1637.78	7.56738	0.035457	10	1.31406	0.031989	9.38611	0.228493
L15D	169	183	HVACQNGHKTTVQCL	14	1637.78	7.65137	0.127763	30	1.34003	0.051069	9.57162	0.364779
L15D	169	183	HVACQNGHKTTVQCL	14	1637.78	7.39984	0.016715	100	1.33394	0.037987	9.52816	0.271336
L15D	169	183	HVACQNGHKTTVQCL	14	1637.78	7.09843	0.012993	1000	1.90235	0.076687	13.5882	0.547764
L15D	169	183	HVACQNGHKTTVQCL	14	1637.78	7.04622	0.008093	10000	3.08191	0.038759	22.0136	0.27685
S14E	169	183	HVACQNGHKTTVQCL	14	1637.78	7.17581	0.008162	0	0	0	0	0
S14E	169	183	HVACQNGHKTTVQCL	14	1637.78	7.17773	0.00553	10	1.43941	0.058064	10.2815	0.414743
S14E	169	183	HVACQNGHKTTVQCL	14	1637.78	7.16589	0.011008	30	1.47288	0.033147	10.5206	0.236764
S14E	169	183	HVACQNGHKTTVQCL	14	1637.78	7.15685	0.003611	100	1.58045	0.035384	11.2889	0.252743
S14E	169	183	HVACQNGHKTTVQCL	14	1637.78	7.1588	0.006133	1000	2.03625	0.043876	14.5446	0.3134
S14E	169	183	HVACQNGHKTTVQCL	14	1637.78	7.13174	0.006797	10000	3.3318	0.036215	23.7986	0.258679
T20E	169	183	HVACQNGHKTTVQCL	14	1637.78	7.17747	0.005686	0	0	0	0	0
T20E	169	183	HVACQNGHKTTVQCL	14	1637.78	7.17208	0.014509	10	1.38826	0.104752	9.91617	0.748229
T20E	169	183	HVACQNGHKTTVQCL	14	1637.78	7.16034	0.005097	30	1.46129	0.032227	10.4378	0.230193
T20E	169	183	HVACQNGHKTTVQCL	14	1637.78	7.14789	0.00783	100	1.54668	0.040593	11.0477	0.28995
T20E	169	183	HVACQNGHKTTVQCL	14	1637.78	7.14824	0.002812	1000	2.04639	0.041955	14.6171	0.299679
T20E	169	183	HVACQNGHKTTVQCL	14	1637.78	7.11985	0.009342	10000	3.21129	0.100768	22.9378	0.719771
WT	169	183	HVACQNGHKTTVQCL	14	1637.78	7.07767	0.002116	0	0	0	0	0
WT	169	183	HVACQNGHKTTVQCL	14	1637.78	7.11221	0.007603	10	1.29765	0.012317	9.26892	0.0879786
WT	169	183	HVACQNGHKTTVQCL	14	1637.78	7.13149	0.012471	30	1.2608	0.13089	9.00571	0.934929
WT	169	183	HVACQNGHKTTVQCL	14	1637.78	7.12899	0.001034	100	1.37105	0.032361	9.79321	0.23115
WT	169	183	HVACQNGHKTTVQCL	14	1637.78	7.28081	0.008167	1000	1.91256	0.018336	13.6611	0.130971
WT	169	183	HVACQNGHKTTVQCL	14	1637.78	7.34767	0.02625	10000	3.07273	0.029702	21.9481	0.212157
DN21	169	183	HVACQNGHKTTVQCL	14	1637.78	7.06089	0.000269	0	0	0	0	0
DN21	169	183	HVACQNGHKTTVQCL	14	1637.78	7.10716	0.012866	10	1.37793	0.016348	9.84237	0.116771
DN21	169	183	HVACQNGHKTTVQCL	14	1637.78	7.11459	0.007225	30	1.39359	0.004077	9.9542	0.0291214
DN21	169	183	HVACQNGHKTTVQCL	14	1637.78	7.1352	0.014255	100	1.45354	0.010206	10.3824	0.0729
DN21	169	183	HVACQNGHKTTVQCL	14	1637.78	7.3089	0.014324	1000	1.91767	0.031187	13.6976	0.222764
DN21	169	183	HVACQNGHKTTVQCL	14	1637.78	7.38322	0.004904	10000	3.32286	0.011186	23.7347	0.0799
L11D	184	202	LDSGADINRPNVSGATPLY	16	1958.97	8.67226	0.000963	0	0	0	0	0
L11D	184	202	LDSGADINRPNVSGATPLY	16	1958.97	8.72776	0.013929	10	3.02341	0.080065	18.8963	0.500406
L11D	184	202	LDSGADINRPNVSGATPLY	16	1958.97	8.82209	0.007987	30	3.24262	0.016443	20.2664	0.102769
L11D	184	202	LDSGADINRPNVSGATPLY	16	1958.97	8.93989	0.042551	100	3.48258	0.016153	21.7661	0.100956
L11D	184	202	LDSGADINRPNVSGATPLY	16	1958.97	8.55892	0.0044	1000	4.95659	0.071105	30.9787	0.444406
L11D	184	202	LDSGADINRPNVSGATPLY	16	1958.97	8.5511	0.01073	10000	6.69568	0.134866	41.848	0.842913
L15D	184	202	LDSGADINRPNVSGATPLY	16	1958.97	8.67546	0.010828	0	0	0	0	0
L15D	184	202	LDSGADINRPNVSGATPLY	16	1958.97	8.74243	0.011996	10	3.04254	0.056689	19.0159	0.354306
L15D	184	202	LDSGADINRPNVSGATPLY	16	1958.97	8.83065	0.018313	30	3.13907	0.022303	19.6192	0.139394
L15D	184	202	LDSGADINRPNVSGATPLY	16	1958.97	8.94467	0.021735	100	3.47242	0.026021	21.7027	0.162631
L15D	184	202	LDSGADINRPNVSGATPLY	16	1958.97	8.54981	0.006638	1000	4.78096	0.07099	29.881	0.443688
L15D	184	202	LDSGADINRPNVSGATPLY	16	1958.97	8.51716	0.014213	10000	6.47664	0.02739	40.479	0.171188
S14E	184	202	LDSGADINRPNVSGATPLY	16	1958.97	8.57014	0.008454	0	0	0	0	0
S14E	184	202	LDSGADINRPNVSGATPLY	16	1958.97	8.576	0.001842	10	3.16494	0.096685	19.7809	0.604281
S14E	184	202	LDSGADINRPNVSGATPLY	16	1958.97	8.45866	0.086992	30	3.233	0.037318	20.2062	0.233237
S14E	184	202	LDSGADINRPNVSGATPLY	16	1958.97	8.56482	0.002668	100	3.58269	0.018351	22.3918	0.114694
S14E	184	202	LDSGADINRPNVSGATPLY	16	1958.97	8.57178	0.007058	1000	4.9646	0.053114	31.0287	0.331962
S14E	184	202	LDSGADINRPNVSGATPLY	16	1958.97	8.55224	0.002344	10000	6.73056	0.020461	42.066	0.127881
T20E	184	202	LDSGADINRPNVSGATPLY	16	1958.97	8.57942	0.003842	0	0	0	0	0
T20E	184	202	LDSGADINRPNVSGATPLY	16	1958.97	8.56911	0.005058	10	3.07659	0.141901	19.2287	0.886881
T20E	184	202	LDSGADINRPNVSGATPLY	16	1958.97	8.55182	0.014759	30	3.24101	0.024849	20.2563	0.155306
T20E	184	202	LDSGADINRPNVSGATPLY	16	1958.97	8.55777	0.004163	100	3.57451	0.033381	22.3407	0.208631
T20E	184	202	LDSGADINRPNVSGATPLY	16	1958.97	8.56564	0.004013	1000	4.97875	0.033342	31.1172	0.208387
T20E	184	202	LDSGADINRPNVSGATPLY	16	1958.97	8.54963	0.002883	10000	6.53258	0.152659	40.8286	0.954119
WT	184	202	LDSGADINRPNVSGATPLY	16	1958.97	8.52973	0.00657	0	0	0	0	0
WT	184	202	LDSGADINRPNVSGATPLY	16	1958.97	8.55077	0.00626	10	3.00576	0.024678	18.786	0.154237
WT	184	202	LDSGADINRPNVSGATPLY	16	1958.97	8.55659	0.00541	30	2.94196	0.253542	18.3872	1.58464
WT	184	202	LDSGADINRPNVSGATPLY	16	1958.97	8.55623	0.002184	100	3.41089	0.035935	21.3181	0.224594
WT	184	202	LDSGADINRPNVSGATPLY	16	1958.97	8.61569	0.007178	1000	4.88159	0.034481	30.5099	0.215506
WT	184	202	LDSGADINRPNVSGATPLY	16	1958.97	8.64242	0.008445	10000	6.52756	0.011598	40.7972	0.0724875
DN21	184	202	LDSGADINRPNVSGATPLY	16	1958.97	8.51042	0.001114	0	0	0	0	0
DN21	184	202	LDSGADINRPNVSGATPLY	16	1958.97	8.55138	0.010389	10	3.06021	0.025598	19.1263	0.159988
DN21	184	202	LDSGADINRPNVSGATPLY	16	1958.97	8.55064	0.007747	30	3.11612	0.014852	19.4757	0.092825
DN21	184	202	LDSGADINRPNVSGATPLY	16	1958.97	8.55616	0.008294	100	3.49162	0.013983	21.8226	0.0873938
DN21	184	202	LDSGADINRPNVSGATPLY	16	1958.97	8.6212	0.001526	1000	4.94397	0.039461	30.8998	0.246631
DN21	184	202	LDSGADINRPNVSGATPLY	16	1958.97	8.66607	0.012632	10000	6.7966	0.026127	42.4787	0.163294
L11D	185	202	DSGADINRPNVSGATPLY	15	1845.89	8.60769	0.003902	0	0	0	0	0
L11D	185	202	DSGADINRPNVSGATPLY	15	1845.89	8.65837	0.026432	10	3.05437	0.012938	20.3624	0.0862533
L11D	185	202	DSGADINRPNVSGATPLY	15	1845.89	8.7673	0.005647	30	3.21038	0.019813	21.4025	0.132087
L11D	185	202	DSGADINRPNVSGATPLY	15	1845.89	8.88815	0.045866	100	3.48572	0.008061	23.2382	0.05374
L11D	185	202	DSGADINRPNVSGATPLY	15	1845.89	8.48044	0.002547	1000	4.99425	0.05486	33.295	0.365733
L11D	185	202	DSGADINRPNVSGATPLY	15	1845.89	8.47393	0.007757	10000	6.63529	0.1274	44.2353	0.849333
L15D	185	202	DSGADINRPNVSGATPLY	15	1845.89	8.60756	0.009293	0	0	0	0	0
L15D	185	202	DSGADINRPNVSGATPLY	15	1845.89	8.68655	0.016755	10	3.02518	0.083611	20.1678	0.557407
L15D	185	202	DSGADINRPNVSGATPLY	15	1845.89	8.77503	0.018273	30	3.12213	0.029812	20.8142	0.198747
L15D	185	202	DSGADINRPNVSGATPLY	15	1845.89	8.90117	0.020821	100	3.45448	0.049886	23.0299	0.332573
L15D	185	202	DSGADINRPNVSGATPLY	15	1845.89	8.47348	0.006927	1000	4.83699	0.058655	32.2466	0.391033
L15D	185	202	DSGADINRPNVSGATPLY	15	1845.89	8.44047	0.014016	10000	6.35372	0.055869	42.3581	0.37246
S14E	185	202	DSGADINRPNVSGATPLY	15	1845.89	8.48828	0.006378	0	0	0	0	0
S14E	185	202	DSGADINRPNVSGATPLY	15	1845.89	8.49779	0.001861	10	3.11207	0.108642	20.7471	0.72428
S14E	185	202	DSGADINRPNVSGATPLY	15	1845.89	8.39299	0.077321	30	3.20904	0.016321	21.3936	0.108807
S14E	185	202	DSGADINRPNVSGATPLY	15	1845.89	8.48701	0.003127	100	3.52713	0.016934	23.5142	0.112893
S14E	185	202	DSGADINRPNVSGATPLY	15	1845.89	8.49447	0.006782	1000	5.00475	0.012999	33.365	0.08666
S14E	185	202	DSGADINRPNVSGATPLY	15	1845.89	8.4733	0.002332	10000	6.59089	0.034572	43.9393	0.23048
T20E	185	202	DSGADINRPNVSGATPLY	15	1845.89	8.4978	0.001398	0	0	0	0	0
T20E	185	202	DSGADINRPNVSGATPLY	15	1845.89	8.49027	0.00437	10	3.01439	0.14359	20.096	0.957267
T20E	185	202	DSGADINRPNVSGATPLY	15	1845.89	8.47385	0.014613	30	3.17942	0.027652	21.1961	0.184347
T20E	185	202	DSGADINRPNVSGATPLY	15	1845.89	8.48447	0.004354	100	3.52578	0.027153	23.5052	0.18102
T20E	185	202	DSGADINRPNVSGATPLY	15	1845.89	8.48785	0.004217	1000	4.9675	0.027086	33.1166	0.180573
T20E	185	202	DSGADINRPNVSGATPLY	15	1845.89	8.47148	0.002894	10000	6.57746	0.00956	43.8497	0.0637333
WT	185	202	DSGADINRPNVSGATPLY	15	1845.89	8.45329	0.004947	0	0	0	0	0
WT	185	202	DSGADINRPNVSGATPLY	15	1845.89	8.47461	0.006974	10	3.02702	0.019835	20.1801	0.132233
WT	185	202	DSGADINRPNVSGATPLY	15	1845.89	8.48062	0.006285	30	3.02294	0.230855	20.153	1.53903
WT	185	202	DSGADINRPNVSGATPLY	15	1845.89	8.4777	0.002456	100	3.4704	0.017324	23.136	0.115493
WT	185	202	DSGADINRPNVSGATPLY	15	1845.89	8.5485	0.00774	1000	4.94994	0.067749	32.9996	0.45166
WT	185	202	DSGADINRPNVSGATPLY	15	1845.89	8.57044	0.005835	10000	6.49235	0.014754	43.2823	0.09836
DN21	185	202	DSGADINRPNVSGATPLY	15	1845.89	8.44422	0.000868	0	0	0	0	0
DN21	185	202	DSGADINRPNVSGATPLY	15	1845.89	8.48189	0.010703	10	3.09772	0.012553	20.6515	0.0836867
DN21	185	202	DSGADINRPNVSGATPLY	15	1845.89	8.47772	0.005264	30	3.17226	0.012737	21.1484	0.0849133
DN21	185	202	DSGADINRPNVSGATPLY	15	1845.89	8.48783	0.009921	100	3.53321	0.011242	23.5547	0.0749467
DN21	185	202	DSGADINRPNVSGATPLY	15	1845.89	8.55813	0.003259	1000	5.06727	0.038653	33.7818	0.257687
DN21	185	202	DSGADINRPNVSGATPLY	15	1845.89	8.5914	0.007854	10000	6.78295	0.029742	45.2197	0.19828
L11D	190	202	INRPNVSGATPLY	10	1400.74	8.46595	0.008269	0	0	0	0	0
L11D	190	202	INRPNVSGATPLY	10	1400.74	8.53635	0.022054	10	2.28371	0.102251	22.8371	1.02251
L11D	190	202	INRPNVSGATPLY	10	1400.74	8.66848	0.012964	30	2.32686	0.011607	23.2686	0.11607
L11D	190	202	INRPNVSGATPLY	10	1400.74	8.78344	0.043475	100	2.35449	0.177794	23.5449	1.77794
L11D	190	202	INRPNVSGATPLY	10	1400.74	8.30796	0.002964	1000	3.18186	0.048125	31.8186	0.48125
L11D	190	202	INRPNVSGATPLY	10	1400.74	8.29695	0.011793	10000	4.19961	0.10196	41.9961	1.0196
L15D	190	202	INRPNVSGATPLY	10	1400.74	8.47025	0.010845	0	0	0	0	0
L15D	190	202	INRPNVSGATPLY	10	1400.74	8.56094	0.015973	10	2.29071	0.094385	22.9071	0.94385
L15D	190	202	INRPNVSGATPLY	10	1400.74	8.67555	0.022912	30	2.31219	0.074437	23.1219	0.74437
L15D	190	202	INRPNVSGATPLY	10	1400.74	8.80165	0.023495	100	2.44066	0.023466	24.4066	0.23466
L15D	190	202	INRPNVSGATPLY	10	1400.74	8.29638	0.009215	1000	3.10785	0.040049	31.0785	0.40049
L15D	190	202	INRPNVSGATPLY	10	1400.74	8.2607	0.011731	10000	4.08058	0.06214	40.8058	0.6214
S14E	190	202	INRPNVSGATPLY	10	1400.74	8.3188	0.007749	0	0	0	0	0
S14E	190	202	INRPNVSGATPLY	10	1400.74	8.3288	0.002477	10	2.35444	0.074204	23.5444	0.74204
S14E	190	202	INRPNVSGATPLY	10	1400.74	8.24042	0.060199	30	2.33893	0.048587	23.3893	0.48587
S14E	190	202	INRPNVSGATPLY	10	1400.74	8.3142	0.003088	100	2.46169	0.019832	24.6168	0.19832
S14E	190	202	INRPNVSGATPLY	10	1400.74	8.32345	0.006564	1000	3.16637	0.04272	31.6637	0.4272
S14E	190	202	INRPNVSGATPLY	10	1400.74	8.30323	0.000997	10000	4.28022	0.035261	42.8022	0.35261
T20E	190	202	INRPNVSGATPLY	10	1400.74	8.32523	0.002802	0	0	0	0	0
T20E	190	202	INRPNVSGATPLY	10	1400.74	8.32155	0.008028	10	2.28415	0.102157	22.8415	1.02157
T20E	190	202	INRPNVSGATPLY	10	1400.74	8.30598	0.013568	30	2.36806	0.023448	23.6806	0.23448
T20E	190	202	INRPNVSGATPLY	10	1400.74	8.30786	0.004681	100	2.46645	0.017278	24.6645	0.17278
T20E	190	202	INRPNVSGATPLY	10	1400.74	8.31561	0.002455	1000	3.16773	0.04641	31.6773	0.4641
T20E	190	202	INRPNVSGATPLY	10	1400.74	8.30107	0.004799	10000	4.2663	0.135172	42.663	1.35172
WT	190	202	INRPNVSGATPLY	10	1400.74	8.26093	0.005047	0	0	0	0	0
WT	190	202	INRPNVSGATPLY	10	1400.74	8.29187	0.006573	10	2.25823	0.032582	22.5823	0.32582
WT	190	202	INRPNVSGATPLY	10	1400.74	8.30988	0.007916	30	2.18583	0.19951	21.8583	1.9951
WT	190	202	INRPNVSGATPLY	10	1400.74	8.30737	0.001641	100	2.40012	0.051792	24.0012	0.51792
WT	190	202	INRPNVSGATPLY	10	1400.74	8.38767	0.009681	1000	3.1672	0.037175	31.672	0.37175
WT	190	202	INRPNVSGATPLY	10	1400.74	8.42764	0.013413	10000	4.21584	0.04908	42.1584	0.4908
DN21	190	202	INRPNVSGATPLY	10	1400.74	8.25086	0.000425	0	0	0	0	0
DN21	190	202	INRPNVSGATPLY	10	1400.74	8.29095	0.011546	10	2.35972	0.020447	23.5972	0.20447
DN21	190	202	INRPNVSGATPLY	10	1400.74	8.28763	0.005225	30	2.35042	0.008242	23.5042	0.08242
DN21	190	202	INRPNVSGATPLY	10	1400.74	8.30506	0.01101	100	2.46997	0.009151	24.6997	0.09151
DN21	190	202	INRPNVSGATPLY	10	1400.74	8.40354	0.004611	1000	3.24167	0.017617	32.4167	0.17617
DN21	190	202	INRPNVSGATPLY	10	1400.74	8.44961	0.005843	10000	4.49473	0.014206	44.9473	0.14206
L11D	190	203	INRPNVSGATPLYF	11	1547.81	9.63384	0.007298	0	0	0	0	0
L11D	190	203	INRPNVSGATPLYF	11	1547.81	9.64389	0.006395	10	2.35475	0.017997	21.4068	0.163609
L11D	190	203	INRPNVSGATPLYF	11	1547.81	9.62506	0.004043	30	2.40094	0.038391	21.8267	0.349009
L11D	190	203	INRPNVSGATPLYF	11	1547.81	9.68683	0.026904	100	2.44882	0.025294	22.262	0.229945
L11D	190	203	INRPNVSGATPLYF	11	1547.81	9.63914	0.013429	1000	3.25839	0.058238	29.6217	0.529436
L11D	190	203	INRPNVSGATPLYF	11	1547.81	9.61815	0.010124	10000	4.38146	0.059676	39.8315	0.542509
L15D	190	203	INRPNVSGATPLYF	11	1547.81	9.63418	0.015861	0	0	0	0	0
L15D	190	203	INRPNVSGATPLYF	11	1547.81	9.63519	0.006207	10	2.33428	0.05762	21.2207	0.523818
L15D	190	203	INRPNVSGATPLYF	11	1547.81	9.62499	0.009466	30	2.35293	0.043224	21.3902	0.392945
L15D	190	203	INRPNVSGATPLYF	11	1547.81	9.63238	0.017969	100	2.45602	0.033122	22.3275	0.301109
L15D	190	203	INRPNVSGATPLYF	11	1547.81	9.6087	0.00861	1000	3.18204	0.057802	28.9277	0.525473
L15D	190	203	INRPNVSGATPLYF	11	1547.81	9.57937	0.010796	10000	4.23384	0.036625	38.4895	0.332955
S14E	190	203	INRPNVSGATPLYF	11	1547.81	9.66154	0.006598	0	0	0	0	0
S14E	190	203	INRPNVSGATPLYF	11	1547.81	9.66431	0.003404	10	2.36075	0.109559	21.4613	0.995991
S14E	190	203	INRPNVSGATPLYF	11	1547.81	9.55897	0.032073	30	2.35858	0.038631	21.4416	0.351191
S14E	190	203	INRPNVSGATPLYF	11	1547.81	9.65286	0.003838	100	2.49163	0.025306	22.6512	0.230055
S14E	190	203	INRPNVSGATPLYF	11	1547.81	9.65163	0.005734	1000	3.24053	0.030827	29.4593	0.280245
S14E	190	203	INRPNVSGATPLYF	11	1547.81	9.62661	0.008923	10000	4.41303	0.025425	40.1184	0.231136
T20E	190	203	INRPNVSGATPLYF	11	1547.81	9.66151	0.003594	0	0	0	0	0
T20E	190	203	INRPNVSGATPLYF	11	1547.81	9.65297	0.006271	10	2.30576	0.099362	20.9614	0.903291
T20E	190	203	INRPNVSGATPLYF	11	1547.81	9.62811	0.0317	30	2.36727	0.020743	21.5206	0.188573
T20E	190	203	INRPNVSGATPLYF	11	1547.81	9.63574	0.005355	100	2.47119	0.016076	22.4654	0.146145
T20E	190	203	INRPNVSGATPLYF	11	1547.81	9.63972	0.004765	1000	3.24989	0.048959	29.5445	0.445082
T20E	190	203	INRPNVSGATPLYF	11	1547.81	9.62645	0.005094	10000	4.31546	0.028185	39.2315	0.256227
WT	190	203	INRPNVSGATPLYF	11	1547.81	9.6392	0.006244	0	0	0	0	0
WT	190	203	INRPNVSGATPLYF	11	1547.81	9.67984	0.013122	10	2.34384	0.0107	21.3076	0.0972727
WT	190	203	INRPNVSGATPLYF	11	1547.81	9.63683	0.003257	30	2.26965	0.171275	20.6331	1.55705
WT	190	203	INRPNVSGATPLYF	11	1547.81	9.62835	0.009221	100	2.46218	0.014353	22.3834	0.130482
WT	190	203	INRPNVSGATPLYF	11	1547.81	9.65594	0.006265	1000	3.21905	0.008939	29.2641	0.0812636
WT	190	203	INRPNVSGATPLYF	11	1547.81	9.64571	0.003188	10000	4.28224	0.015242	38.9295	0.138564
DN21	190	203	INRPNVSGATPLYF	11	1547.81	9.66668	0.001388	0	0	0	0	0
DN21	190	203	INRPNVSGATPLYF	11	1547.81	9.64116	0.009315	10	2.34609	0.020407	21.3281	0.185518
DN21	190	203	INRPNVSGATPLYF	11	1547.81	9.63044	0.004887	30	2.35813	0.009546	21.4376	0.0867818
DN21	190	203	INRPNVSGATPLYF	11	1547.81	9.62205	0.009609	100	2.45179	0.008969	22.289	0.0815364
DN21	190	203	INRPNVSGATPLYF	11	1547.81	9.65218	0.003447	1000	3.26589	0.045383	29.6899	0.412573
DN21	190	203	INRPNVSGATPLYF	11	1547.81	9.64757	0.017373	10000	4.48727	0.011459	40.7934	0.104173
L11D	203	214	FACSHGQRDTAQ	11	1319.57	6.19219	0.003523	0	0	0	0	0
L11D	203	214	FACSHGQRDTAQ	11	1319.57	6.28009	0.029897	10	1.78502	0.018246	16.2274	0.165873
L11D	203	214	FACSHGQRDTAQ	11	1319.57	6.40515	0.152142	30	2.05052	0.061086	18.6411	0.555327
L11D	203	214	FACSHGQRDTAQ	11	1319.57	6.09644	0.087112	100	2.1056	0.032623	19.1418	0.296573
L11D	203	214	FACSHGQRDTAQ	11	1319.57	6.03552	0.008504	1000	2.22176	0.050237	20.1978	0.4567
L11D	203	214	FACSHGQRDTAQ	11	1319.57	6.01443	0.02204	10000	2.59414	0.135895	23.5831	1.23541
L15D	203	214	FACSHGQRDTAQ	11	1319.57	6.21323	0.015778	0	0	0	0	0
L15D	203	214	FACSHGQRDTAQ	11	1319.57	6.35142	0.049686	10	1.78366	0.113876	16.2151	1.03524
L15D	203	214	FACSHGQRDTAQ	11	1319.57	6.38322	0.135646	30	1.95967	0.065477	17.8151	0.595245
L15D	203	214	FACSHGQRDTAQ	11	1319.57	6.0904	0.184464	100	2.1615	0.051982	19.65	0.472564
L15D	203	214	FACSHGQRDTAQ	11	1319.57	6.02158	0.014111	1000	2.11166	0.051288	19.1969	0.466255
L15D	203	214	FACSHGQRDTAQ	11	1319.57	5.97573	0.011924	10000	2.41366	0.02388	21.9424	0.217091
S14E	203	214	FACSHGQRDTAQ	11	1319.57	6.05682	0.009713	0	0	0	0	0
S14E	203	214	FACSHGQRDTAQ	11	1319.57	6.06305	0.00274	10	1.8798	0.090097	17.0891	0.819064
S14E	203	214	FACSHGQRDTAQ	11	1319.57	6.06097	0.003962	30	1.91451	0.030239	17.4047	0.2749
S14E	203	214	FACSHGQRDTAQ	11	1319.57	6.04769	0.002457	100	2.11472	0.014661	19.2247	0.133282
S14E	203	214	FACSHGQRDTAQ	11	1319.57	6.04537	0.004712	1000	2.21573	0.093356	20.143	0.848691
S14E	203	214	FACSHGQRDTAQ	11	1319.57	6.03114	0.012009	10000	2.77209	0.029611	25.2008	0.269191
T20E	203	214	FACSHGQRDTAQ	11	1319.57	6.06368	0.001855	0	0	0	0	0
T20E	203	214	FACSHGQRDTAQ	11	1319.57	6.06717	0.010689	10	1.78256	0.115537	16.2051	1.05034
T20E	203	214	FACSHGQRDTAQ	11	1319.57	6.04743	0.007818	30	1.96413	0.024304	17.8557	0.220945
T20E	203	214	FACSHGQRDTAQ	11	1319.57	6.04544	0.005819	100	2.11998	0.019838	19.2725	0.180345
T20E	203	214	FACSHGQRDTAQ	11	1319.57	6.04217	0.003061	1000	2.19871	0.058227	19.9883	0.529336
T20E	203	214	FACSHGQRDTAQ	11	1319.57	6.03285	0.020931	10000	2.74478	0.096722	24.9525	0.879291
WT	203	214	FACSHGQRDTAQ	11	1319.57	5.94069	0.009469	0	0	0	0	0
WT	203	214	FACSHGQRDTAQ	11	1319.57	5.99836	0.013265	10	1.74327	0.040536	15.8479	0.368509
WT	203	214	FACSHGQRDTAQ	11	1319.57	6.00996	0.023765	30	1.77182	0.155305	16.1074	1.41186
WT	203	214	FACSHGQRDTAQ	11	1319.57	6.00195	0.006192	100	1.99448	0.033203	18.1317	0.301845
WT	203	214	FACSHGQRDTAQ	11	1319.57	6.0922	0.011617	1000	2.10835	0.029219	19.1669	0.265627
WT	203	214	FACSHGQRDTAQ	11	1319.57	6.13874	0.067337	10000	2.64478	0.045303	24.0435	0.411845
DN21	203	214	FACSHGQRDTAQ	11	1319.57	5.9582	0.003684	0	0	0	0	0
DN21	203	214	FACSHGQRDTAQ	11	1319.57	6.00513	0.031423	10	1.76697	0.006493	16.0633	0.0590273
DN21	203	214	FACSHGQRDTAQ	11	1319.57	6.00028	0.002291	30	1.83838	0.004717	16.7125	0.0428818
DN21	203	214	FACSHGQRDTAQ	11	1319.57	6.00669	0.024951	100	2.01788	0.023687	18.3444	0.215336
DN21	203	214	FACSHGQRDTAQ	11	1319.57	6.10567	0.012069	1000	2.15852	0.018843	19.6229	0.1713
DN21	203	214	FACSHGQRDTAQ	11	1319.57	6.16994	0.005702	10000	2.74695	0.021256	24.9723	0.193236
L11D	203	216	FACSHGQRDTAQIL	13	1545.74	8.28827	0.004243	0	0	0	0	0
L11D	203	216	FACSHGQRDTAQIL	13	1545.74	8.35609	0.021766	10	1.45759	0.01111	11.2122	0.0854615
L11D	203	216	FACSHGQRDTAQIL	13	1545.74	8.49447	0.009637	30	1.64639	0.019799	12.6645	0.1523
L11D	203	216	FACSHGQRDTAQIL	13	1545.74	8.59758	0.017188	100	1.71909	0.014208	13.2237	0.109292
L11D	203	216	FACSHGQRDTAQIL	13	1545.74	8.10671	0.008296	1000	2.00104	0.041571	15.3926	0.319777
L11D	203	216	FACSHGQRDTAQIL	13	1545.74	8.08046	0.014056	10000	2.90896	0.132394	22.3766	1.01842
L15D	203	216	FACSHGQRDTAQIL	13	1545.74	8.29157	0.012911	0	0	0	0	0
L15D	203	216	FACSHGQRDTAQIL	13	1545.74	8.38366	0.017852	10	1.47537	0.028807	11.349	0.221592
L15D	203	216	FACSHGQRDTAQIL	13	1545.74	8.50502	0.023352	30	1.58638	0.021864	12.2029	0.168185
L15D	203	216	FACSHGQRDTAQIL	13	1545.74	8.63194	0	100	1.73231	0.013494	13.3254	0.1038
L15D	203	216	FACSHGQRDTAQIL	13	1545.74	8.0814	0.01126	1000	1.96787	0.053488	15.1374	0.411446
L15D	203	216	FACSHGQRDTAQIL	13	1545.74	8.04495	0.006872	10000	2.73811	0.058284	21.0624	0.448338
S14E	203	216	FACSHGQRDTAQIL	13	1545.74	8.13329	0.008414	0	0	0	0	0
S14E	203	216	FACSHGQRDTAQIL	13	1545.74	8.13404	0.003532	10	1.59208	0.055723	12.2468	0.428638
S14E	203	216	FACSHGQRDTAQIL	13	1545.74	8.07328	0.034831	30	1.65303	0.028711	12.7156	0.220854
S14E	203	216	FACSHGQRDTAQIL	13	1545.74	8.12046	0.00347	100	1.81405	0.040155	13.9542	0.308885
S14E	203	216	FACSHGQRDTAQIL	13	1545.74	8.12482	0.005612	1000	1.99171	0.0299	15.3209	0.23
S14E	203	216	FACSHGQRDTAQIL	13	1545.74	8.09932	0.000744	10000	3.0251	0.03552	23.27	0.273231
T20E	203	216	FACSHGQRDTAQIL	13	1545.74	8.13908	0.003008	0	0	0	0	0
T20E	203	216	FACSHGQRDTAQIL	13	1545.74	8.12599	0.010255	10	1.52574	0.076691	11.7364	0.589931
T20E	203	216	FACSHGQRDTAQIL	13	1545.74	8.11557	0.01106	30	1.6622	0.018784	12.7862	0.144492
T20E	203	216	FACSHGQRDTAQIL	13	1545.74	8.11219	0.006633	100	1.81558	0.024875	13.966	0.191346
T20E	203	216	FACSHGQRDTAQIL	13	1545.74	8.11606	0.001183	1000	1.96727	0.023972	15.1329	0.1844
T20E	203	216	FACSHGQRDTAQIL	13	1545.74	8.09535	0.006696	10000	2.97952	0.064062	22.9194	0.492785
WT	203	216	FACSHGQRDTAQIL	13	1545.74	8.05845	0.003793	0	0	0	0	0
WT	203	216	FACSHGQRDTAQIL	13	1545.74	8.08203	0.005025	10	1.47987	0.02601	11.3836	0.200077
WT	203	216	FACSHGQRDTAQIL	13	1545.74	8.09634	0.008122	30	1.50289	0.118644	11.5607	0.912646
WT	203	216	FACSHGQRDTAQIL	13	1545.74	8.09365	0.000916	100	1.67832	0.018933	12.9101	0.145638
WT	203	216	FACSHGQRDTAQIL	13	1545.74	8.20687	0.00806	1000	1.89661	0.036523	14.5893	0.280946
WT	203	216	FACSHGQRDTAQIL	13	1545.74	8.24841	0.010258	10000	2.83457	0.027005	21.8044	0.207731
DN21	203	216	FACSHGQRDTAQIL	13	1545.74	8.04014	0.00267	0	0	0	0	0
DN21	203	216	FACSHGQRDTAQIL	13	1545.74	8.08092	0.011958	10	1.4872	0.015716	11.44	0.120892
DN21	203	216	FACSHGQRDTAQIL	13	1545.74	8.08437	0.005415	30	1.54102	0.008377	11.854	0.0644385
DN21	203	216	FACSHGQRDTAQIL	13	1545.74	8.09701	0.010312	100	1.70268	0.020736	13.0976	0.159508
DN21	203	216	FACSHGQRDTAQIL	13	1545.74	8.22013	0.006657	1000	1.96035	0.026429	15.0796	0.2033
DN21	203	216	FACSHGQRDTAQIL	13	1545.74	8.26565	0.007433	10000	3.02177	0.014948	23.2444	0.114985
L11D	215	235	ILLLRGAKYLPDKNGVTPLDL	18	2308.35	9.3734	0.009654	0	0	0	0	0
L11D	215	235	ILLLRGAKYLPDKNGVTPLDL	18	2308.35	9.39293	0.008441	10	3.18123	0.043618	17.6735	0.242322
L11D	215	235	ILLLRGAKYLPDKNGVTPLDL	18	2308.35	9.39644	0.003696	30	3.59388	0.02639	19.966	0.146611
L11D	215	235	ILLLRGAKYLPDKNGVTPLDL	18	2308.35	9.46965	0.028129	100	3.68908	0.020809	20.4949	0.115606
L11D	215	235	ILLLRGAKYLPDKNGVTPLDL	18	2308.35	9.38826	0.011405	1000	4.75336	0.048888	26.4075	0.2716
L11D	215	235	ILLLRGAKYLPDKNGVTPLDL	18	2308.35	9.36672	0.006563	10000	7.7945	0.208977	43.3028	1.16098
L15D	215	235	ILLLRGAKYLPDKNGVTPLDL	18	2308.35	9.37502	0.012305	0	0	0	0	0
L15D	215	235	ILLLRGAKYLPDKNGVTPLDL	18	2308.35	9.3911	0.008409	10	3.20031	0.033449	17.7795	0.185828
L15D	215	235	ILLLRGAKYLPDKNGVTPLDL	18	2308.35	9.39741	0.01009	30	3.5296	0.021095	19.6089	0.117194
L15D	215	235	ILLLRGAKYLPDKNGVTPLDL	18	2308.35	9.4232	0.018718	100	3.71852	0.03928	20.6584	0.218222
L15D	215	235	ILLLRGAKYLPDKNGVTPLDL	18	2308.35	9.36052	0.006787	1000	4.71867	0.043916	26.2148	0.243978
L15D	215	235	ILLLRGAKYLPDKNGVTPLDL	18	2308.35	9.33068	0.016958	10000	7.55321	0.300928	41.9623	1.67182
S14E	215	235	ILLLRGAKYLPDKNGVTPLDL	18	2308.35	9.40558	0.00575	0	0	0	0	0
S14E	215	235	ILLLRGAKYLPDKNGVTPLDL	18	2308.35	9.40308	0.004736	10	3.28229	0.08468	18.2349	0.470444
S14E	215	235	ILLLRGAKYLPDKNGVTPLDL	18	2308.35	9.19033	0.185698	30	3.55419	0.036387	19.7455	0.20215
S14E	215	235	ILLLRGAKYLPDKNGVTPLDL	18	2308.35	9.39142	0.003749	100	3.7131	0.037678	20.6283	0.209322
S14E	215	235	ILLLRGAKYLPDKNGVTPLDL	18	2308.35	9.38754	0.007499	1000	4.67355	0.021196	25.9642	0.117756
S14E	215	235	ILLLRGAKYLPDKNGVTPLDL	18	2308.35	9.36655	0.006631	10000	7.71221	0.039036	42.8456	0.216867
T20E	215	235	ILLLRGAKYLPDKNGVTPLDL	18	2308.35	9.40335	0.007561	0	0	0	0	0
T20E	215	235	ILLLRGAKYLPDKNGVTPLDL	18	2308.35	9.39816	0.005464	10	3.22606	0.09789	17.9225	0.543833
T20E	215	235	ILLLRGAKYLPDKNGVTPLDL	18	2308.35	9.38016	0.025045	30	3.53327	0.051852	19.6293	0.288067
T20E	215	235	ILLLRGAKYLPDKNGVTPLDL	18	2308.35	9.37923	0.003684	100	3.72563	0.014775	20.698	0.0820833
T20E	215	235	ILLLRGAKYLPDKNGVTPLDL	18	2308.35	9.38071	0.004161	1000	4.64729	0.039814	25.8183	0.221189
T20E	215	235	ILLLRGAKYLPDKNGVTPLDL	18	2308.35	9.36777	0.004502	10000	7.69662	0.044041	42.759	0.244672
WT	215	235	ILLLRGAKYLPDKNGVTPLDL	18	2308.35	9.35602	0.005215	0	0	0	0	0
WT	215	235	ILLLRGAKYLPDKNGVTPLDL	18	2308.35	9.39744	0.005123	10	3.16165	0.018002	17.5647	0.100011
WT	215	235	ILLLRGAKYLPDKNGVTPLDL	18	2308.35	9.37248	0.003702	30	3.30571	0.259204	18.3651	1.44002
WT	215	235	ILLLRGAKYLPDKNGVTPLDL	18	2308.35	9.36389	0.007875	100	3.66563	0.026363	20.3646	0.146461
WT	215	235	ILLLRGAKYLPDKNGVTPLDL	18	2308.35	9.38405	0.004649	1000	4.65634	0.013118	25.8686	0.0728778
WT	215	235	ILLLRGAKYLPDKNGVTPLDL	18	2308.35	9.38234	0.003917	10000	7.67727	0.011611	42.6515	0.0645056
DN21	215	235	ILLLRGAKYLPDKNGVTPLDL	18	2308.35	9.37028	0.004853	0	0	0	0	0
DN21	215	235	ILLLRGAKYLPDKNGVTPLDL	18	2308.35	9.35854	0.012176	10	3.18795	0.022851	17.7109	0.12695
DN21	215	235	ILLLRGAKYLPDKNGVTPLDL	18	2308.35	9.36592	0.004731	30	3.44222	0.00554	19.1235	0.0307778
DN21	215	235	ILLLRGAKYLPDKNGVTPLDL	18	2308.35	9.3575	0.006901	100	3.66807	0.020495	20.3782	0.113861
DN21	215	235	ILLLRGAKYLPDKNGVTPLDL	18	2308.35	9.38619	0.005265	1000	4.68104	0.028329	26.0058	0.157383
DN21	215	235	ILLLRGAKYLPDKNGVTPLDL	18	2308.35	9.3868	0.014217	10000	7.92011	0.015195	44.0006	0.0844167
L11D	217	235	LLRGAKYLPDKNGVTPLDL	16	2082.18	8.87092	0.004747	0	0	0	0	0
L11D	217	235	LLRGAKYLPDKNGVTPLDL	16	2082.18	8.91463	0.013923	10	3.13828	0.013539	19.6142	0.0846188
L11D	217	235	LLRGAKYLPDKNGVTPLDL	16	2082.18	8.96996	0.006706	30	3.55669	0.035167	22.2293	0.219794
L11D	217	235	LLRGAKYLPDKNGVTPLDL	16	2082.18	9.06333	0.036479	100	3.60922	0.020201	22.5576	0.126256
L11D	217	235	LLRGAKYLPDKNGVTPLDL	16	2082.18	8.78525	0.009194	1000	4.66847	0.111514	29.1779	0.696963
L11D	217	235	LLRGAKYLPDKNGVTPLDL	16	2082.18	8.7673	0.009997	10000	7.28217	0.283043	45.5136	1.76902
L15D	217	235	LLRGAKYLPDKNGVTPLDL	16	2082.18	8.87468	0.012689	0	0	0	0	0
L15D	217	235	LLRGAKYLPDKNGVTPLDL	16	2082.18	8.92507	0.011313	10	3.17783	0.039727	19.8614	0.248294
L15D	217	235	LLRGAKYLPDKNGVTPLDL	16	2082.18	8.97396	0.013376	30	3.49162	0.039676	21.8226	0.247975
L15D	217	235	LLRGAKYLPDKNGVTPLDL	16	2082.18	9.05736	0.021448	100	3.70955	0.030863	23.1847	0.192894
L15D	217	235	LLRGAKYLPDKNGVTPLDL	16	2082.18	8.76728	0.007775	1000	4.59587	0.061175	28.7242	0.382344
L15D	217	235	LLRGAKYLPDKNGVTPLDL	16	2082.18	8.7408	0.013828	10000	7.22307	0.029017	45.1442	0.181356
S14E	217	235	LLRGAKYLPDKNGVTPLDL	16	2082.18	8.79808	0.005006	0	0	0	0	0
S14E	217	235	LLRGAKYLPDKNGVTPLDL	16	2082.18	8.80307	0.001174	10	3.28457	0.098853	20.5286	0.617831
S14E	217	235	LLRGAKYLPDKNGVTPLDL	16	2082.18	8.7392	0.023097	30	3.48776	0.025444	21.7985	0.159025
S14E	217	235	LLRGAKYLPDKNGVTPLDL	16	2082.18	8.79221	0.00245	100	3.71805	0.028324	23.2378	0.177025
S14E	217	235	LLRGAKYLPDKNGVTPLDL	16	2082.18	8.79796	0.008105	1000	4.63331	0.056033	28.9582	0.350206
S14E	217	235	LLRGAKYLPDKNGVTPLDL	16	2082.18	8.77017	0.004687	10000	7.29364	0.065354	45.5852	0.408462
T20E	217	235	LLRGAKYLPDKNGVTPLDL	16	2082.18	8.80538	0.00221	0	0	0	0	0
T20E	217	235	LLRGAKYLPDKNGVTPLDL	16	2082.18	8.79922	0.006276	10	3.20876	0.116438	20.0547	0.727738
T20E	217	235	LLRGAKYLPDKNGVTPLDL	16	2082.18	8.77968	0.022279	30	3.54002	0.030592	22.1251	0.1912
T20E	217	235	LLRGAKYLPDKNGVTPLDL	16	2082.18	8.78068	0.005196	100	3.70969	0.015478	23.1856	0.0967375
T20E	217	235	LLRGAKYLPDKNGVTPLDL	16	2082.18	8.79028	0.003709	1000	4.59562	0.042976	28.7226	0.2686
T20E	217	235	LLRGAKYLPDKNGVTPLDL	16	2082.18	8.7721	0.006396	10000	7.35595	0.00637	45.9747	0.0398125
WT	217	235	LLRGAKYLPDKNGVTPLDL	16	2082.18	8.74865	0.007522	0	0	0	0	0
WT	217	235	LLRGAKYLPDKNGVTPLDL	16	2082.18	8.77201	0.010044	10	3.0917	0.027273	19.3231	0.170456
WT	217	235	LLRGAKYLPDKNGVTPLDL	16	2082.18	8.77179	0.007144	30	3.25022	0.250989	20.3139	1.56868
WT	217	235	LLRGAKYLPDKNGVTPLDL	16	2082.18	8.77202	0.002737	100	3.60256	0.030942	22.516	0.193388
WT	217	235	LLRGAKYLPDKNGVTPLDL	16	2082.18	8.83721	0.008523	1000	4.53688	0.041505	28.3555	0.259406
WT	217	235	LLRGAKYLPDKNGVTPLDL	16	2082.18	8.84719	0.000625	10000	7.25645	0.032491	45.3528	0.203069
DN21	217	235	LLRGAKYLPDKNGVTPLDL	16	2082.18	8.73529	0.000699	0	0	0	0	0
DN21	217	235	LLRGAKYLPDKNGVTPLDL	16	2082.18	8.75718	0.00876	10	3.16094	0.020627	19.7559	0.128919
DN21	217	235	LLRGAKYLPDKNGVTPLDL	16	2082.18	8.76354	0.004529	30	3.42741	0.027554	21.4213	0.172212
DN21	217	235	LLRGAKYLPDKNGVTPLDL	16	2082.18	8.76645	0.006814	100	3.66255	0.016436	22.8909	0.102725
DN21	217	235	LLRGAKYLPDKNGVTPLDL	16	2082.18	8.84536	0.00197	1000	4.6647	0.041351	29.1544	0.258444
DN21	217	235	LLRGAKYLPDKNGVTPLDL	16	2082.18	8.87116	0.011195	10000	7.49911	0.007952	46.8694	0.0497
L11D	218	235	LRGAKYLPDKNGVTPLDL	15	1969.1	8.75153	0.002792	0	0	0	0	0
L11D	218	235	LRGAKYLPDKNGVTPLDL	15	1969.1	8.79542	0.016461	10	3.02714	0.015204	20.1809	0.10136
L11D	218	235	LRGAKYLPDKNGVTPLDL	15	1969.1	8.87598	0.006282	30	3.37672	0.012802	22.5115	0.0853467
L11D	218	235	LRGAKYLPDKNGVTPLDL	15	1969.1	8.9765	0.039737	100	3.52121	0.017817	23.4748	0.11878
L11D	218	235	LRGAKYLPDKNGVTPLDL	15	1969.1	8.6421	0.012141	1000	4.50215	0.069269	30.0144	0.461793
L11D	218	235	LRGAKYLPDKNGVTPLDL	15	1969.1	8.61902	0.01297	10000	7.1214	0.121578	47.476	0.81052
L15D	218	235	LRGAKYLPDKNGVTPLDL	15	1969.1	8.74611	0.01092	0	0	0	0	0
L15D	218	235	LRGAKYLPDKNGVTPLDL	15	1969.1	8.81158	0.013769	10	3.03903	0.057912	20.2602	0.38608
L15D	218	235	LRGAKYLPDKNGVTPLDL	15	1969.1	8.88093	0.016533	30	3.35023	0.006845	22.3348	0.0456333
L15D	218	235	LRGAKYLPDKNGVTPLDL	15	1969.1	8.97719	0.020582	100	3.53488	0.055993	23.5659	0.373287
L15D	218	235	LRGAKYLPDKNGVTPLDL	15	1969.1	8.61856	0.006209	1000	4.38821	0.091046	29.2548	0.606973
L15D	218	235	LRGAKYLPDKNGVTPLDL	15	1969.1	8.58835	0.011631	10000	6.89253	0.014494	45.9502	0.0966267
S14E	218	235	LRGAKYLPDKNGVTPLDL	15	1969.1	8.66413	0.006622	0	0	0	0	0
S14E	218	235	LRGAKYLPDKNGVTPLDL	15	1969.1	8.67184	0.006137	10	3.03975	0.092332	20.265	0.615547
S14E	218	235	LRGAKYLPDKNGVTPLDL	15	1969.1	8.54274	0.094313	30	3.34342	0.054706	22.2895	0.364707
S14E	218	235	LRGAKYLPDKNGVTPLDL	15	1969.1	8.65653	0.003403	100	3.55286	0.024336	23.6858	0.16224
S14E	218	235	LRGAKYLPDKNGVTPLDL	15	1969.1	8.66222	0.009282	1000	4.34383	0.068736	28.9589	0.45824
S14E	218	235	LRGAKYLPDKNGVTPLDL	15	1969.1	8.62671	0.003274	10000	6.96965	0.068435	46.4643	0.456233
T20E	218	235	LRGAKYLPDKNGVTPLDL	15	1969.1	8.66799	0.00099	0	0	0	0	0
T20E	218	235	LRGAKYLPDKNGVTPLDL	15	1969.1	8.66613	0.011837	10	2.94017	0.141025	19.6012	0.940167
T20E	218	235	LRGAKYLPDKNGVTPLDL	15	1969.1	8.63952	0.022427	30	3.32584	0.048388	22.1723	0.322587
T20E	218	235	LRGAKYLPDKNGVTPLDL	15	1969.1	8.63994	0.009572	100	3.53735	0.029546	23.5824	0.196973
T20E	218	235	LRGAKYLPDKNGVTPLDL	15	1969.1	8.65277	0.004339	1000	4.37248	0.073045	29.1499	0.486967
T20E	218	235	LRGAKYLPDKNGVTPLDL	15	1969.1	8.62644	0.00472	10000	6.955	0.127275	46.3667	0.8485
WT	218	235	LRGAKYLPDKNGVTPLDL	15	1969.1	8.60195	0.002545	0	0	0	0	0
WT	218	235	LRGAKYLPDKNGVTPLDL	15	1969.1	8.61038	0.005378	10	2.87512	0.050382	19.1675	0.33588
WT	218	235	LRGAKYLPDKNGVTPLDL	15	1969.1	8.61664	0.008594	30	3.0458	0.241793	20.3054	1.61195
WT	218	235	LRGAKYLPDKNGVTPLDL	15	1969.1	8.61613	0.002033	100	3.40324	0.027708	22.6883	0.18472
WT	218	235	LRGAKYLPDKNGVTPLDL	15	1969.1	8.71012	0.003686	1000	4.34855	0.042225	28.9903	0.2815
WT	218	235	LRGAKYLPDKNGVTPLDL	15	1969.1	8.72151	0.004015	10000	6.97474	0.025736	46.4983	0.171573
DN21	218	235	LRGAKYLPDKNGVTPLDL	15	1969.1	8.58945	0.002455	0	0	0	0	0
DN21	218	235	LRGAKYLPDKNGVTPLDL	15	1969.1	8.6071	0.007095	10	3.02327	0.02865	20.1551	0.191
DN21	218	235	LRGAKYLPDKNGVTPLDL	15	1969.1	8.60672	0.005008	30	3.27292	0.015665	21.8195	0.104433
DN21	218	235	LRGAKYLPDKNGVTPLDL	15	1969.1	8.61609	0.010869	100	3.53102	0.018258	23.5401	0.12172
DN21	218	235	LRGAKYLPDKNGVTPLDL	15	1969.1	8.71881	0.003153	1000	4.51469	0.047911	30.0979	0.319407
DN21	218	235	LRGAKYLPDKNGVTPLDL	15	1969.1	8.74023	0.012729	10000	7.30282	0.013671	48.6855	0.09114
L11D	219	235	RGAKYLPDKNGVTPLDL	14	1856.02	8.68132	0.00281	0	0	0	0	0
L11D	219	235	RGAKYLPDKNGVTPLDL	14	1856.02	8.73096	0.011851	10	2.73216	0.018905	19.5154	0.135036
L11D	219	235	RGAKYLPDKNGVTPLDL	14	1856.02	8.82087	0.007921	30	3.08376	0.053731	22.0268	0.383793
L11D	219	235	RGAKYLPDKNGVTPLDL	14	1856.02	8.9248	0.042271	100	3.23942	0.042699	23.1387	0.304993
L11D	219	235	RGAKYLPDKNGVTPLDL	14	1856.02	8.55357	0.007932	1000	4.08509	0.086327	29.1792	0.616621
L11D	219	235	RGAKYLPDKNGVTPLDL	14	1856.02	8.52715	0.013393	10000	6.62423	0.115841	47.3159	0.827436
L15D	219	235	RGAKYLPDKNGVTPLDL	14	1856.02	8.67555	0.013136	0	0	0	0	0
L15D	219	235	RGAKYLPDKNGVTPLDL	14	1856.02	8.75402	0.014522	10	2.72743	0.044022	19.4816	0.314443
L15D	219	235	RGAKYLPDKNGVTPLDL	14	1856.02	8.8245	0.017203	30	3.04314	0.0329	21.7367	0.235
L15D	219	235	RGAKYLPDKNGVTPLDL	14	1856.02	8.93096	0.021499	100	3.27786	0.018056	23.4133	0.128971
L15D	219	235	RGAKYLPDKNGVTPLDL	14	1856.02	8.52643	0.009326	1000	4.04759	0.069297	28.9114	0.494979
L15D	219	235	RGAKYLPDKNGVTPLDL	14	1856.02	8.49413	0.012343	10000	6.39938	0.094011	45.7099	0.671507
S14E	219	235	RGAKYLPDKNGVTPLDL	14	1856.02	8.58372	0.011478	0	0	0	0	0
S14E	219	235	RGAKYLPDKNGVTPLDL	14	1856.02	8.5849	0.001149	10	2.81771	0.089084	20.1265	0.636314
S14E	219	235	RGAKYLPDKNGVTPLDL	14	1856.02	8.47387	0.08729	30	3.00814	0.062863	21.4867	0.449021
S14E	219	235	RGAKYLPDKNGVTPLDL	14	1856.02	8.57034	0.003378	100	3.27312	0.024653	23.3794	0.176093
S14E	219	235	RGAKYLPDKNGVTPLDL	14	1856.02	8.57715	0.006086	1000	4.00419	0.038663	28.6014	0.276164
S14E	219	235	RGAKYLPDKNGVTPLDL	14	1856.02	8.55264	0.002315	10000	6.49129	0.057655	46.3663	0.411821
T20E	219	235	RGAKYLPDKNGVTPLDL	14	1856.02	8.59349	0.002552	0	0	0	0	0
T20E	219	235	RGAKYLPDKNGVTPLDL	14	1856.02	8.58083	0.005074	10	2.67645	0.114424	19.1175	0.817314
T20E	219	235	RGAKYLPDKNGVTPLDL	14	1856.02	8.56408	0.016847	30	3.02667	0.026629	21.6191	0.190207
T20E	219	235	RGAKYLPDKNGVTPLDL	14	1856.02	8.56677	0.006206	100	3.21417	0.02217	22.9584	0.158357
T20E	219	235	RGAKYLPDKNGVTPLDL	14	1856.02	8.56996	0.002571	1000	3.992	0.031531	28.5143	0.225221
T20E	219	235	RGAKYLPDKNGVTPLDL	14	1856.02	8.54725	0.006544	10000	6.41477	0.111042	45.8198	0.793157
WT	219	235	RGAKYLPDKNGVTPLDL	14	1856.02	8.50311	0.002179	0	0	0	0	0
WT	219	235	RGAKYLPDKNGVTPLDL	14	1856.02	8.52901	0.007249	10	2.58596	0.022838	18.4711	0.163129
WT	219	235	RGAKYLPDKNGVTPLDL	14	1856.02	8.54233	0.004201	30	2.77456	0.243381	19.8183	1.73844
WT	219	235	RGAKYLPDKNGVTPLDL	14	1856.02	8.53822	0.002361	100	3.16531	0.047047	22.6093	0.33605
WT	219	235	RGAKYLPDKNGVTPLDL	14	1856.02	8.62116	0.008105	1000	3.95692	0.026734	28.2637	0.190957
WT	219	235	RGAKYLPDKNGVTPLDL	14	1856.02	8.64905	0.005013	10000	6.49352	0.023047	46.3823	0.164621
DN21	219	235	RGAKYLPDKNGVTPLDL	14	1856.02	8.48721	0.001392	0	0	0	0	0
DN21	219	235	RGAKYLPDKNGVTPLDL	14	1856.02	8.52724	0.010329	10	2.73429	0.050482	19.5307	0.360586
DN21	219	235	RGAKYLPDKNGVTPLDL	14	1856.02	8.52911	0.008488	30	3.00619	0.013892	21.4728	0.0992286
DN21	219	235	RGAKYLPDKNGVTPLDL	14	1856.02	8.53522	0.007842	100	3.27285	0.008151	23.3775	0.0582214
DN21	219	235	RGAKYLPDKNGVTPLDL	14	1856.02	8.64002	0.008474	1000	4.13525	0.053887	29.5375	0.384907
DN21	219	235	RGAKYLPDKNGVTPLDL	14	1856.02	8.67861	0.011123	10000	6.79315	0.019362	48.5225	0.1383
L11D	248	254	LIQYHPR	5	925.513	7.83245	0.005116	0	0	0	0	0
L11D	248	254	LIQYHPR	5	925.513	7.90777	0.023949	10	0.53954	0.007293	10.7908	0.14586
L11D	248	254	LIQYHPR	5	925.513	8.0972	0.014558	30	0.610078	0.009938	12.2016	0.19876
L11D	248	254	LIQYHPR	5	925.513	8.23192	0.024653	100	0.712673	0.023417	14.2535	0.46834
L11D	248	254	LIQYHPR	5	925.513	7.6078	0.006272	1000	1.55529	0.035642	31.1057	0.71284
L11D	248	254	LIQYHPR	5	925.513	7.58515	0.014706	10000	1.82733	0.080776	36.5466	1.61552
L15D	248	254	LIQYHPR	5	925.513	7.83785	0.012524	0	0	0	0	0
L15D	248	254	LIQYHPR	5	925.513	7.94758	0.026906	10	0.603938	0.0169	12.0788	0.338
L15D	248	254	LIQYHPR	5	925.513	8.11599	0.029259	30	0.642114	0.019408	12.8423	0.38816
L15D	248	254	LIQYHPR	5	925.513	8.2803	0	100	0.805727	0.014207	16.1145	0.28414
L15D	248	254	LIQYHPR	5	925.513	7.58936	0.012625	1000	1.54993	0.041647	30.9986	0.83294
L15D	248	254	LIQYHPR	5	925.513	7.54655	0.01055	10000	1.8056	0.052082	36.1121	1.04164
S14E	248	254	LIQYHPR	5	925.513	7.63396	0.007715	0	0	0	0	0
S14E	248	254	LIQYHPR	5	925.513	7.63608	0.001935	10	0.623993	0.014247	12.4799	0.28494
S14E	248	254	LIQYHPR	5	925.513	7.6187	0.008586	30	0.638919	0.015332	12.7784	0.30664
S14E	248	254	LIQYHPR	5	925.513	7.62177	0.002146	100	0.80174	0.020284	16.0348	0.40568
S14E	248	254	LIQYHPR	5	925.513	7.62835	0.005855	1000	1.59577	0.087706	31.9154	1.75412
S14E	248	254	LIQYHPR	5	925.513	7.60819	0.005353	10000	1.93812	0.017293	38.7623	0.34586
T20E	248	254	LIQYHPR	5	925.513	7.64002	0.002827	0	0	0	0	0
T20E	248	254	LIQYHPR	5	925.513	7.63008	0.007732	10	0.559552	0.023373	11.191	0.46746
T20E	248	254	LIQYHPR	5	925.513	7.61973	0.004582	30	0.619002	0.008087	12.38	0.16174
T20E	248	254	LIQYHPR	5	925.513	7.61736	0.006768	100	0.793741	0.002181	15.8748	0.04362
T20E	248	254	LIQYHPR	5	925.513	7.62105	0.001784	1000	1.5652	0.032552	31.304	0.65104
T20E	248	254	LIQYHPR	5	925.513	7.60028	0.00659	10000	1.9425	0.04174	38.85	0.8348
WT	248	254	LIQYHPR	5	925.513	7.56706	0.001327	0	0	0	0	0
WT	248	254	LIQYHPR	5	925.513	7.59157	0.005953	10	0.547648	0.011532	10.953	0.23064
WT	248	254	LIQYHPR	5	925.513	7.60712	0.008171	30	0.592044	0.043204	11.8409	0.86408
WT	248	254	LIQYHPR	5	925.513	7.60093	0.002203	100	0.76122	0.026721	15.2244	0.53442
WT	248	254	LIQYHPR	5	925.513	7.71356	0.008485	1000	1.55495	0.021545	31.0989	0.4309
WT	248	254	LIQYHPR	5	925.513	7.75758	0.013415	10000	1.9171	0.017426	38.342	0.34852
DN21	248	254	LIQYHPR	5	925.513	7.55838	0.002838	0	0	0	0	0
DN21	248	254	LIQYHPR	5	925.513	7.58835	0.013835	10	0.563579	0.013726	11.2716	0.27452
DN21	248	254	LIQYHPR	5	925.513	7.59251	0.005799	30	0.611633	0.012431	12.2327	0.24862
DN21	248	254	LIQYHPR	5	925.513	7.60955	0.011465	100	0.773962	0.014914	15.4792	0.29828
DN21	248	254	LIQYHPR	5	925.513	7.73263	0.007617	1000	1.57187	0.014415	31.4374	0.2883
DN21	248	254	LIQYHPR	5	925.513	7.79222	0.00547	10000	1.98477	0.01085	39.6954	0.217
L11D	256	262	FQTIIQM	6	879.452	9.96275	0.006804	0	0	0	0	0
L11D	256	262	FQTIIQM	6	879.452	9.95134	0.010214	10	0.825745	0.018698	13.7624	0.311633
L11D	256	262	FQTIIQM	6	879.452	9.90617	0.005035	30	0.922637	0.020476	15.3773	0.341267
L11D	256	262	FQTIIQM	6	879.452	9.94525	0.024577	100	1.11813	0.025174	18.6354	0.419567
L11D	256	262	FQTIIQM	6	879.452	10.0413	0.009155	1000	2.41896	0.043865	40.3159	0.731083
L11D	256	262	FQTIIQM	6	879.452	10.0247	0.004894	10000	3.53827	0.048641	58.9712	0.810683
L15D	256	262	FQTIIQM	6	879.452	9.95769	0.014768	0	0	0	0	0
L15D	256	262	FQTIIQM	6	879.452	9.93675	0.004511	10	0.8706	0.025346	14.51	0.422433
L15D	256	262	FQTIIQM	6	879.452	9.90288	0.00707	30	0.939181	0.019016	15.653	0.316933
L15D	256	262	FQTIIQM	6	879.452	9.87927	0.017492	100	1.17502	0.016974	19.5837	0.2829
L15D	256	262	FQTIIQM	6	879.452	10.0215	0.006224	1000	2.40277	0.038719	40.0461	0.645317
L15D	256	262	FQTIIQM	6	879.452	10.0098	0.015177	10000	3.32057	0.12332	55.3428	2.05533
S14E	256	262	FQTIIQM	6	879.452	10.0577	0.008136	0	0	0	0	0
S14E	256	262	FQTIIQM	6	879.452	10.057	0.003028	10	0.846915	0.015313	14.1152	0.255217
S14E	256	262	FQTIIQM	6	879.452	9.94231	0.036755	30	0.887163	0.009139	14.7861	0.152317
S14E	256	262	FQTIIQM	6	879.452	10.05	0.002387	100	1.13095	0.023691	18.8492	0.39485
S14E	256	262	FQTIIQM	6	879.452	10.047	0.006961	1000	2.35277	0.010522	39.2129	0.175367
S14E	256	262	FQTIIQM	6	879.452	10.0243	0.007721	10000	3.52262	0.011858	58.7104	0.197633
T20E	256	262	FQTIIQM	6	879.452	10.058	0.003549	0	0	0	0	0
T20E	256	262	FQTIIQM	6	879.452	10.0507	0.00849	10	0.834493	0.03163	13.9082	0.527167
T20E	256	262	FQTIIQM	6	879.452	10.0296	0.03146	30	0.909801	0.009944	15.1634	0.165733
T20E	256	262	FQTIIQM	6	879.452	10.0395	0.003523	100	1.13203	0.014555	18.8672	0.242583
T20E	256	262	FQTIIQM	6	879.452	10.0402	0.006633	1000	2.3504	0.019889	39.1733	0.331483
T20E	256	262	FQTIIQM	6	879.452	10.0289	0.00186	10000	3.54281	0.049006	59.0469	0.816767
WT	256	262	FQTIIQM	6	879.452	10.0734	0.021768	0	0	0	0	0
WT	256	262	FQTIIQM	6	879.452	10.1028	0.009059	10	0.772134	0.040583	12.8689	0.676383
WT	256	262	FQTIIQM	6	879.452	10.0581	0.001945	30	0.812002	0.081329	13.5334	1.35548
WT	256	262	FQTIIQM	6	879.452	10.0455	0.008262	100	1.03079	0.040464	17.1799	0.6744
WT	256	262	FQTIIQM	6	879.452	10.0206	0.004056	1000	2.22809	0.040111	37.1349	0.668517
WT	256	262	FQTIIQM	6	879.452	10.0019	0.005671	10000	3.49471	0.048862	58.2452	0.814367
DN21	256	262	FQTIIQM	6	879.452	10.1024	0.001374	0	0	0	0	0
DN21	256	262	FQTIIQM	6	879.452	10.0687	0.007043	10	0.646286	0.021297	10.7714	0.35495
DN21	256	262	FQTIIQM	6	879.452	10.0476	0.003249	30	0.699398	0.019307	11.6566	0.321783
DN21	256	262	FQTIIQM	6	879.452	10.0352	0.00616	100	0.962859	0.02011	16.0477	0.335167
DN21	256	262	FQTIIQM	6	879.452	10.0167	0.004729	1000	2.27003	0.031408	37.8339	0.523467
DN21	256	262	FQTIIQM	6	879.452	9.99382	0.021681	10000	3.45675	0.020111	57.6125	0.335183
L11D	271	287	NMLRQVLEHLSQQSESQ	16	2025.99	9.88176	0.007099	0	0	0	0	0
L11D	271	287	NMLRQVLEHLSQQSESQ	16	2025.99	9.86578	0.007491	10	3.25591	0.038467	20.3494	0.240419
L11D	271	287	NMLRQVLEHLSQQSESQ	16	2025.99	9.8053	0.006074	30	3.80117	0.017882	23.7573	0.111762
L11D	271	287	NMLRQVLEHLSQQSESQ	16	2025.99	9.82977	0.021963	100	4.41714	0.013127	27.6071	0.0820437
L11D	271	287	NMLRQVLEHLSQQSESQ	16	2025.99	9.99406	0.015211	1000	5.88478	0.029943	36.7799	0.187144
L11D	271	287	NMLRQVLEHLSQQSESQ	16	2025.99	9.96398	0.006236	10000	7.41985	0.085662	46.3741	0.535388
L15D	271	287	NMLRQVLEHLSQQSESQ	16	2025.99	9.87437	0.014988	0	0	0	0	0
L15D	271	287	NMLRQVLEHLSQQSESQ	16	2025.99	9.84841	0.003927	10	3.39547	0.021908	21.2217	0.136925
L15D	271	287	NMLRQVLEHLSQQSESQ	16	2025.99	9.79614	0.007868	30	3.88125	0.01936	24.2578	0.121
L15D	271	287	NMLRQVLEHLSQQSESQ	16	2025.99	9.76096	0.017333	100	4.63553	0.024479	28.9721	0.152994
L15D	271	287	NMLRQVLEHLSQQSESQ	16	2025.99	9.96963	0.01968	1000	5.95687	0.069815	37.2304	0.436344
L15D	271	287	NMLRQVLEHLSQQSESQ	16	2025.99	9.9751	0.037485	10000	7.23759	0.133113	45.2349	0.831956
S14E	271	287	NMLRQVLEHLSQQSESQ	16	2025.99	10.023	0.010336	0	0	0	0	0
S14E	271	287	NMLRQVLEHLSQQSESQ	16	2025.99	10.0238	0.00094	10	3.31763	0.104271	20.7352	0.651694
S14E	271	287	NMLRQVLEHLSQQSESQ	16	2025.99	9.90319	0.033246	30	3.67138	0.046495	22.9462	0.290594
S14E	271	287	NMLRQVLEHLSQQSESQ	16	2025.99	10.0127	0.000674	100	4.37244	0.024846	27.3278	0.155287
S14E	271	287	NMLRQVLEHLSQQSESQ	16	2025.99	10.0021	0.010186	1000	5.77913	0.03232	36.1195	0.202
S14E	271	287	NMLRQVLEHLSQQSESQ	16	2025.99	9.9597	0.014172	10000	7.27463	0.063435	45.4664	0.396469
T20E	271	287	NMLRQVLEHLSQQSESQ	16	2025.99	10.0182	0.008936	0	0	0	0	0
T20E	271	287	NMLRQVLEHLSQQSESQ	16	2025.99	10.0195	0.006477	10	3.22369	0.110719	20.1481	0.691994
T20E	271	287	NMLRQVLEHLSQQSESQ	16	2025.99	9.98959	0.040413	30	3.65772	0.029381	22.8607	0.183631
T20E	271	287	NMLRQVLEHLSQQSESQ	16	2025.99	9.99667	0.010465	100	4.31225	0.024173	26.9516	0.151081
T20E	271	287	NMLRQVLEHLSQQSESQ	16	2025.99	9.98964	0.007502	1000	5.77156	0.054901	36.0723	0.343131
T20E	271	287	NMLRQVLEHLSQQSESQ	16	2025.99	9.9662	0.003394	10000	7.1735	0.069267	44.8344	0.432919
WT	271	287	NMLRQVLEHLSQQSESQ	16	2025.99	10.0292	0.025365	0	0	0	0	0
WT	271	287	NMLRQVLEHLSQQSESQ	16	2025.99	10.0523	0.008082	10	3.1583	0.032277	19.7394	0.201731
WT	271	287	NMLRQVLEHLSQQSESQ	16	2025.99	10.0098	0.002688	30	3.3823	0.246908	21.1394	1.54317
WT	271	287	NMLRQVLEHLSQQSESQ	16	2025.99	9.98119	0.013051	100	4.17764	0.039857	26.1102	0.249106
WT	271	287	NMLRQVLEHLSQQSESQ	16	2025.99	9.9379	0.004055	1000	5.7301	0.012674	35.8131	0.0792125
WT	271	287	NMLRQVLEHLSQQSESQ	16	2025.99	9.91329	0.004771	10000	7.01671	0.009192	43.8545	0.05745
DN21	271	287	NMLRQVLEHLSQQSESQ	16	2025.99	10.0642	0.001654	0	0	0	0	0
DN21	271	287	NMLRQVLEHLSQQSESQ	16	2025.99	10.0205	0.004888	10	3.346	0.033974	20.9125	0.212337
DN21	271	287	NMLRQVLEHLSQQSESQ	16	2025.99	9.98257	0.007703	30	3.82237	0.027828	23.8898	0.173925
DN21	271	287	NMLRQVLEHLSQQSESQ	16	2025.99	9.94784	0.006113	100	4.58454	0.036245	28.6534	0.226531
DN21	271	287	NMLRQVLEHLSQQSESQ	16	2025.99	9.92822	0.003904	1000	6.08948	0.021193	38.0592	0.132456
DN21	271	287	NMLRQVLEHLSQQSESQ	16	2025.99	9.89413	0.016087	10000	7.78153	0.026953	48.6345	0.168456
L11D	273	288	LRQVLEHLSQQSESQY	15	1943.97	8.206	0.003341	0	0	0	0	0
L11D	273	288	LRQVLEHLSQQSESQY	15	1943.97	8.26678	0.02187	10	2.98786	0.029192	19.919	0.194613
L11D	273	288	LRQVLEHLSQQSESQY	15	1943.97	8.40766	0.010677	30	3.22472	0.011341	21.4981	0.0756067
L11D	273	288	LRQVLEHLSQQSESQY	15	1943.97	8.52162	0.020827	100	3.07764	0.016032	20.5176	0.10688
L11D	273	288	LRQVLEHLSQQSESQY	15	1943.97	8.048	0.003714	1000	3.88029	0.061632	25.8686	0.41088
L11D	273	288	LRQVLEHLSQQSESQY	15	1943.97	8.03548	0.008059	10000	5.56676	0.11949	37.1117	0.7966
L15D	273	288	LRQVLEHLSQQSESQY	15	1943.97	8.21547	0.013839	0	0	0	0	0
L15D	273	288	LRQVLEHLSQQSESQY	15	1943.97	8.29367	0.01647	10	3.07707	0.048669	20.5138	0.32446
L15D	273	288	LRQVLEHLSQQSESQY	15	1943.97	8.42054	0.024887	30	3.03213	0.043528	20.2142	0.290187
L15D	273	288	LRQVLEHLSQQSESQY	15	1943.97	8.55918	0	100	3.05203	0.00343	20.3468	0.0228667
L15D	273	288	LRQVLEHLSQQSESQY	15	1943.97	8.03801	0.008913	1000	3.90569	0.074067	26.0379	0.49378
L15D	273	288	LRQVLEHLSQQSESQY	15	1943.97	8.00089	0.013933	10000	5.44759	0.13345	36.3173	0.889667
S14E	273	288	LRQVLEHLSQQSESQY	15	1943.97	8.06927	0.006604	0	0	0	0	0
S14E	273	288	LRQVLEHLSQQSESQY	15	1943.97	8.06766	0.001601	10	3.12727	0.072207	20.8485	0.48138
S14E	273	288	LRQVLEHLSQQSESQY	15	1943.97	8.01045	0.039594	30	3.23555	0.046829	21.5704	0.312193
S14E	273	288	LRQVLEHLSQQSESQY	15	1943.97	8.05404	0.00241	100	3.3086	0.012404	22.0573	0.0826933
S14E	273	288	LRQVLEHLSQQSESQY	15	1943.97	8.05845	0.005428	1000	3.87366	0.066436	25.8244	0.442907
S14E	273	288	LRQVLEHLSQQSESQY	15	1943.97	8.04111	0.001101	10000	5.39637	0.058257	35.9758	0.38838
T20E	273	288	LRQVLEHLSQQSESQY	15	1943.97	8.07304	0.002621	0	0	0	0	0
T20E	273	288	LRQVLEHLSQQSESQY	15	1943.97	8.0627	0.006994	10	2.99973	0.131471	19.9982	0.876473
T20E	273	288	LRQVLEHLSQQSESQY	15	1943.97	8.05068	0.007496	30	3.23597	0.017639	21.5732	0.117593
T20E	273	288	LRQVLEHLSQQSESQY	15	1943.97	8.04979	0.003762	100	3.31997	0.029839	22.1331	0.198927
T20E	273	288	LRQVLEHLSQQSESQY	15	1943.97	8.05315	0.002606	1000	3.81533	0.062144	25.4355	0.414293
T20E	273	288	LRQVLEHLSQQSESQY	15	1943.97	8.03806	0.003485	10000	5.21418	0.109996	34.7612	0.733307
WT	273	288	LRQVLEHLSQQSESQY	15	1943.97	8.01267	0.005517	0	0	0	0	0
WT	273	288	LRQVLEHLSQQSESQY	15	1943.97	8.04446	0.004859	10	2.97817	0.020472	19.8544	0.13648
WT	273	288	LRQVLEHLSQQSESQY	15	1943.97	8.05461	0.00529	30	3.05561	0.244428	20.3707	1.62952
WT	273	288	LRQVLEHLSQQSESQY	15	1943.97	8.04856	0.00093	100	3.23198	0.036146	21.5465	0.240973
WT	273	288	LRQVLEHLSQQSESQY	15	1943.97	8.12546	0.006215	1000	3.76347	0.025911	25.0898	0.17274
WT	273	288	LRQVLEHLSQQSESQY	15	1943.97	8.15901	0.007991	10000	5.15359	0.0482	34.3573	0.321333
DN21	273	288	LRQVLEHLSQQSESQY	15	1943.97	8.00212	0.001008	0	0	0	0	0
DN21	273	288	LRQVLEHLSQQSESQY	15	1943.97	8.04633	0.009027	10	3.08366	0.018676	20.5577	0.124507
DN21	273	288	LRQVLEHLSQQSESQY	15	1943.97	8.04687	0.005307	30	3.19379	0.011662	21.292	0.0777467
DN21	273	288	LRQVLEHLSQQSESQY	15	1943.97	8.05158	0.006577	100	3.29177	0.008955	21.9451	0.0597
DN21	273	288	LRQVLEHLSQQSESQY	15	1943.97	8.1386	0.005254	1000	3.97959	0.008932	26.5306	0.0595467
DN21	273	288	LRQVLEHLSQQSESQY	15	1943.97	8.18111	0.006994	10000	5.77415	0.04428	38.4943	0.2952
L11D	288	292	YLKIL	4	648.421	9.30588	0.005613	0	0	0	0	0
L11D	288	292	YLKIL	4	648.421	9.34651	0.013483	10	0.05535	0.00664	1.38375	0.166
L11D	288	292	YLKIL	4	648.421	9.37504	0.003984	30	0.052018	0.003807	1.30045	0.095175
L11D	288	292	YLKIL	4	648.421	9.46319	0.032753	100	0.120041	0.003768	3.00102	0.0942
L11D	288	292	YLKIL	4	648.421	9.25592	0.009146	1000	0.604158	0.009608	15.1039	0.2402
L11D	288	292	YLKIL	4	648.421	9.23966	0.009702	10000	1.08375	0.039664	27.0937	0.9916
L15D	288	292	YLKIL	4	648.421	9.30621	0.017233	0	0	0	0	0
L15D	288	292	YLKIL	4	648.421	9.35345	0.012467	10	0.045614	0.013525	1.14035	0.338125
L15D	288	292	YLKIL	4	648.421	9.37824	0.009774	30	0.064848	0.006712	1.6212	0.1678
L15D	288	292	YLKIL	4	648.421	9.42095	0.020913	100	0.125816	0.008119	3.1454	0.202975
L15D	288	292	YLKIL	4	648.421	9.22933	0.006756	1000	0.619691	0.021868	15.4923	0.5467
L15D	288	292	YLKIL	4	648.421	9.20189	0.012236	10000	1.05022	0.045113	26.2555	1.12783
S14E	288	292	YLKIL	4	648.421	9.27124	0.010934	0	0	0	0	0
S14E	288	292	YLKIL	4	648.421	9.27304	0.001362	10	0.046486	0.006586	1.16215	0.16465
S14E	288	292	YLKIL	4	648.421	9.07768	0.169722	30	0.068032	0.010032	1.7008	0.2508
S14E	288	292	YLKIL	4	648.421	9.26281	0.002196	100	0.142495	0.007037	3.56238	0.175925
S14E	288	292	YLKIL	4	648.421	9.26261	0.006042	1000	0.590506	0.006791	14.7626	0.169775
S14E	288	292	YLKIL	4	648.421	9.24159	0.005923	10000	1.12633	0.005432	28.1582	0.1358
T20E	288	292	YLKIL	4	648.421	9.27324	0.00389	0	0	0	0	0
T20E	288	292	YLKIL	4	648.421	9.2698	0.005385	10	0.038606	0.013092	0.96515	0.3273
T20E	288	292	YLKIL	4	648.421	9.24602	0.027079	30	0.064929	0.01272	1.62322	0.318
T20E	288	292	YLKIL	4	648.421	9.25149	0.003463	100	0.13085	0.014094	3.27125	0.35235
T20E	288	292	YLKIL	4	648.421	9.25384	0.003394	1000	0.624715	0.011591	15.6179	0.289775
T20E	288	292	YLKIL	4	648.421	9.24267	0.003369	10000	1.09901	0.034532	27.4753	0.8633
WT	288	292	YLKIL	4	648.421	9.20888	0.00236	0	0	0	0	0
WT	288	292	YLKIL	4	648.421	9.24403	0.010394	10	0.039677	0.006371	0.991925	0.159275
WT	288	292	YLKIL	4	648.421	9.23403	0.004979	30	0.065838	0.006796	1.64595	0.1699
WT	288	292	YLKIL	4	648.421	9.22908	0.004986	100	0.136746	0.008501	3.41865	0.212525
WT	288	292	YLKIL	4	648.421	9.28616	0.011279	1000	0.624806	0.013032	15.6201	0.3258
WT	288	292	YLKIL	4	648.421	9.29358	0.004029	10000	1.08386	0.011075	27.0964	0.276875
DN21	288	292	YLKIL	4	648.421	9.2053	0.001489	0	0	0	0	0
DN21	288	292	YLKIL	4	648.421	9.21954	0.008942	10	0.05781	0.004089	1.44525	0.102225
DN21	288	292	YLKIL	4	648.421	9.22682	0.005078	30	0.078673	0.005099	1.96683	0.127475
DN21	288	292	YLKIL	4	648.421	9.22732	0.008867	100	0.171203	0.005289	4.28008	0.132225
DN21	288	292	YLKIL	4	648.421	9.28269	0.002915	1000	0.680231	0.011057	17.0058	0.276425
DN21	288	292	YLKIL	4	648.421	9.30501	0.017698	10000	1.20344	0.004664	30.0861	0.1166
L11D	288	294	YLKILTS	6	836.5	8.81267	0.004251	0	0	0	0	0
L11D	288	294	YLKILTS	6	836.5	8.86301	0.015682	10	0.065255	0.009049	1.08758	0.150817
L11D	288	294	YLKILTS	6	836.5	8.94791	0.006074	30	0.059915	0.013686	0.998583	0.2281
L11D	288	294	YLKILTS	6	836.5	9.05711	0.0356	100	0.124142	0.013404	2.06903	0.2234
L11D	288	294	YLKILTS	6	836.5	8.70671	0.004446	1000	0.628783	0.026839	10.4797	0.447317
L11D	288	294	YLKILTS	6	836.5	8.6979	0.006688	10000	1.45467	0.063495	24.2446	1.05825
L15D	288	294	YLKILTS	6	836.5	8.81228	0.009891	0	0	0	0	0
L15D	288	294	YLKILTS	6	836.5	8.87947	0.011816	10	0.081533	0.010007	1.35888	0.166783
L15D	288	294	YLKILTS	6	836.5	8.95098	0.017152	30	0.067435	0.013024	1.12392	0.217067
L15D	288	294	YLKILTS	6	836.5	9.04624	0.021954	100	0.124635	0.015753	2.07725	0.26255
L15D	288	294	YLKILTS	6	836.5	8.69293	0.004597	1000	0.626025	0.038977	10.4338	0.649617
L15D	288	294	YLKILTS	6	836.5	8.65598	0.014613	10000	1.41009	0.008596	23.5015	0.143267
S14E	288	294	YLKILTS	6	836.5	8.71604	0.00941	0	0	0	0	0
S14E	288	294	YLKILTS	6	836.5	8.72397	0.001124	10	0.033879	0.008481	0.56465	0.14135
S14E	288	294	YLKILTS	6	836.5	8.57862	0.108774	30	0.08063	0.020529	1.34383	0.34215
S14E	288	294	YLKILTS	6	836.5	8.71148	0.003677	100	0.135434	0.011745	2.25723	0.19575
S14E	288	294	YLKILTS	6	836.5	8.71778	0.006155	1000	0.592339	0.020132	9.87232	0.335533
S14E	288	294	YLKILTS	6	836.5	8.69491	0.001629	10000	1.48707	0.018399	24.7844	0.30665
T20E	288	294	YLKILTS	6	836.5	8.72048	0.004779	0	0	0	0	0
T20E	288	294	YLKILTS	6	836.5	8.71978	0.004336	10	0.042354	0.007742	0.7059	0.129033
T20E	288	294	YLKILTS	6	836.5	8.70521	0.015483	30	0.053572	0.011497	0.892867	0.191617
T20E	288	294	YLKILTS	6	836.5	8.70698	0.002842	100	0.131914	0.00671	2.19857	0.111833
T20E	288	294	YLKILTS	6	836.5	8.70945	0.004926	1000	0.610719	0.015359	10.1787	0.255983
T20E	288	294	YLKILTS	6	836.5	8.69775	0.003526	10000	1.44144	0.030456	24.0239	0.5076
WT	288	294	YLKILTS	6	836.5	8.66398	0.004149	0	0	0	0	0
WT	288	294	YLKILTS	6	836.5	8.69727	0.006212	10	0.054315	0.0104	0.90525	0.173333
WT	288	294	YLKILTS	6	836.5	8.70026	0.00357	30	0.05905	0.013742	0.984167	0.229033
WT	288	294	YLKILTS	6	836.5	8.69909	0.001968	100	0.126599	0.012438	2.10998	0.2073
WT	288	294	YLKILTS	6	836.5	8.76755	0.008069	1000	0.614362	0.008263	10.2394	0.137717
WT	288	294	YLKILTS	6	836.5	8.78641	0.004319	10000	1.43251	0.008471	23.8752	0.141183
DN21	288	294	YLKILTS	6	836.5	8.6523	0.001931	0	0	0	0	0
DN21	288	294	YLKILTS	6	836.5	8.69428	0.007427	10	0.050862	0.01369	0.8477	0.228167
DN21	288	294	YLKILTS	6	836.5	8.69303	0.004451	30	0.085303	0.006198	1.42172	0.1033
DN21	288	294	YLKILTS	6	836.5	8.69936	0.005908	100	0.151423	0.002945	2.52372	0.0490833
DN21	288	294	YLKILTS	6	836.5	8.77371	0.004034	1000	0.696849	0.019451	11.6142	0.324183
DN21	288	294	YLKILTS	6	836.5	8.80493	0.00813	10000	1.62613	0.005721	27.1021	0.09535
L11D	288	295	YLKILTSL	7	949.584	9.91172	0.007028	0	0	0	0	0
L11D	288	295	YLKILTSL	7	949.584	9.90078	0.006298	10	-0.041481	0.020225	-0.592586	0.288929
L11D	288	295	YLKILTSL	7	949.584	9.84968	0.005947	30	-0.036483	0.015669	-0.521186	0.223843
L11D	288	295	YLKILTSL	7	949.584	9.88155	0.02108	100	0.003052	0.017366	0.0436	0.248086
L11D	288	295	YLKILTSL	7	949.584	10.0057	0.016281	1000	0.384984	0.04303	5.49977	0.614714
L11D	288	295	YLKILTSL	7	949.584	9.97221	0.008256	10000	1.18153	0.031509	16.879	0.450129
L15D	288	295	YLKILTSL	7	949.584	9.90559	0.015158	0	0	0	0	0
L15D	288	295	YLKILTSL	7	949.584	9.88712	0.004176	10	-0.011652	0.008799	-0.166457	0.1257
L15D	288	295	YLKILTSL	7	949.584	9.84167	0.008101	30	0.00901	0.010396	0.128714	0.148514
L15D	288	295	YLKILTSL	7	949.584	9.81325	0.018455	100	0.042367	0.015198	0.605243	0.217114
L15D	288	295	YLKILTSL	7	949.584	9.96843	0.016436	1000	0.440574	0.017582	6.29391	0.251171
L15D	288	295	YLKILTSL	7	949.584	9.96076	0.022464	10000	1.34392	0.114301	19.1988	1.63287
S14E	288	295	YLKILTSL	7	949.584	10.0167	0.010578	0	0	0	0	0
S14E	288	295	YLKILTSL	7	949.584	10.0262	0.001938	10	0.023439	0.02008	0.334843	0.286857
S14E	288	295	YLKILTSL	7	949.584	9.90622	0.032998	30	-0.016165	0.021281	-0.230929	0.304014
S14E	288	295	YLKILTSL	7	949.584	10.0198	0.000945	100	0.064181	0.023439	0.916871	0.334843
S14E	288	295	YLKILTSL	7	949.584	10.0173	0.005571	1000	0.390449	0.020604	5.57784	0.294343
S14E	288	295	YLKILTSL	7	949.584	9.9795	0.011162	10000	1.23113	0.032642	17.5876	0.466314
T20E	288	295	YLKILTSL	7	949.584	10.0155	0.008841	0	0	0	0	0
T20E	288	295	YLKILTSL	7	949.584	10.0229	0.006536	10	0.008153	0.012004	0.116471	0.171486
T20E	288	295	YLKILTSL	7	949.584	9.99315	0.041309	30	0.006397	0.018122	0.0913857	0.258886
T20E	288	295	YLKILTSL	7	949.584	10.0051	0.01045	100	0.061892	0.014144	0.884171	0.202057
T20E	288	295	YLKILTSL	7	949.584	10.0106	0.003703	1000	0.378039	0.009093	5.40056	0.1299
T20E	288	295	YLKILTSL	7	949.584	9.98397	0.00297	10000	1.205	0.041963	17.2143	0.599471
WT	288	295	YLKILTSL	7	949.584	10.0151	0.026573	0	0	0	0	0
WT	288	295	YLKILTSL	7	949.584	10.0523	0.007985	10	0.004738	0.020238	0.0676857	0.289114
WT	288	295	YLKILTSL	7	949.584	10.0129	0.002625	30	0.004196	0.032599	0.0599429	0.4657
WT	288	295	YLKILTSL	7	949.584	9.99067	0.014761	100	0.037054	0.020775	0.529343	0.296786
WT	288	295	YLKILTSL	7	949.584	9.97298	0.005191	1000	0.266524	0.018492	3.80749	0.264171
WT	288	295	YLKILTSL	7	949.584	9.9442	0.004714	10000	1.02566	0.019471	14.6523	0.278157
DN21	288	295	YLKILTSL	7	949.584	10.0569	0.003703	0	0	0	0	0
DN21	288	295	YLKILTSL	7	949.584	10.024	0.006065	10	-0.014743	0.011183	-0.210614	0.159757
DN21	288	295	YLKILTSL	7	949.584	9.99513	0.009711	30	-0.045756	0.011697	-0.653657	0.1671
DN21	288	295	YLKILTSL	7	949.584	9.96922	0.010319	100	-0.003212	0.009366	-0.0458857	0.1338
DN21	288	295	YLKILTSL	7	949.584	9.96597	0.009081	1000	0.265777	0.008585	3.79681	0.122643
DN21	288	295	YLKILTSL	7	949.584	9.93266	0.014909	10000	1.10524	0.015669	15.7891	0.223843
L11D	288	297	YLKILTSLAE	9	1149.66	9.6807	0.007752	0	0	0	0	0
L11D	288	297	YLKILTSLAE	9	1149.66	9.68345	0.005698	10	-0.024349	0.019191	-0.270544	0.213233
L11D	288	297	YLKILTSLAE	9	1149.66	9.65636	0.00533	30	-0.165441	0.095715	-1.83823	1.0635
L11D	288	297	YLKILTSLAE	9	1149.66	9.71082	0.026011	100	-0.004656	0.012651	-0.0517333	0.140567
L11D	288	297	YLKILTSLAE	9	1149.66	9.72562	0.011623	1000	0.438573	0.040226	4.87303	0.446956
L11D	288	297	YLKILTSLAE	9	1149.66	9.69732	0.006606	10000	1.47923	0.035215	16.4359	0.391278
L15D	288	297	YLKILTSLAE	9	1149.66	9.67939	0.016408	0	0	0	0	0
L15D	288	297	YLKILTSLAE	9	1149.66	9.67421	0.008085	10	-0.01969	0.017401	-0.218778	0.193344
L15D	288	297	YLKILTSLAE	9	1149.66	9.65386	0.009048	30	-0.005587	0.040585	-0.0620778	0.450944
L15D	288	297	YLKILTSLAE	9	1149.66	9.651	0.018358	100	-0.024972	0.017023	-0.277467	0.189144
L15D	288	297	YLKILTSLAE	9	1149.66	9.69085	0.009985	1000	0.426306	0.018409	4.73673	0.204544
L15D	288	297	YLKILTSLAE	9	1149.66	9.67022	0.006552	10000	1.53887	0.048275	17.0986	0.536389
S14E	288	297	YLKILTSLAE	9	1149.66	9.74213	0.005424	0	0	0	0	0
S14E	288	297	YLKILTSLAE	9	1149.66	9.74077	0.003309	10	0.01423	0.016883	0.158111	0.187589
S14E	288	297	YLKILTSLAE	9	1149.66	9.63931	0.033363	30	-0.001882	0.015725	-0.0209111	0.174722
S14E	288	297	YLKILTSLAE	9	1149.66	9.7319	0.002496	100	0.065426	0.010935	0.726956	0.1215
S14E	288	297	YLKILTSLAE	9	1149.66	9.73103	0.006447	1000	0.3573	0.020704	3.97	0.230044
S14E	288	297	YLKILTSLAE	9	1149.66	9.70111	0.008934	10000	1.45043	0.016424	16.1159	0.182489
T20E	288	297	YLKILTSLAE	9	1149.66	9.73932	0.005127	0	0	0	0	0
T20E	288	297	YLKILTSLAE	9	1149.66	9.73743	0.006703	10	0.003286	0.010742	0.0365111	0.119356
T20E	288	297	YLKILTSLAE	9	1149.66	9.71405	0.03149	30	0.014618	0.010563	0.162422	0.117367
T20E	288	297	YLKILTSLAE	9	1149.66	9.71777	0.005345	100	0.065552	0.017075	0.728356	0.189722
T20E	288	297	YLKILTSLAE	9	1149.66	9.72223	0.00434	1000	0.406413	0.010259	4.5157	0.113989
T20E	288	297	YLKILTSLAE	9	1149.66	9.70538	0.002975	10000	1.52247	0.025876	16.9164	0.287511
WT	288	297	YLKILTSLAE	9	1149.66	9.73281	0.011945	0	0	0	0	0
WT	288	297	YLKILTSLAE	9	1149.66	9.77155	0.011083	10	0.014145	0.017776	0.157167	0.197511
WT	288	297	YLKILTSLAE	9	1149.66	9.72791	0.002919	30	0.025561	0.017016	0.284011	0.189067
WT	288	297	YLKILTSLAE	9	1149.66	9.7162	0.008989	100	0.087607	0.017228	0.973411	0.191422
WT	288	297	YLKILTSLAE	9	1149.66	9.71528	0.004606	1000	0.330372	0.031343	3.6708	0.348256
WT	288	297	YLKILTSLAE	9	1149.66	9.70223	0.004773	10000	1.30617	0.025994	14.513	0.288822
DN21	288	297	YLKILTSLAE	9	1149.66	9.76557	0.003198	0	0	0	0	0
DN21	288	297	YLKILTSLAE	9	1149.66	9.73174	0.009469	10	-0.007118	0.019627	-0.0790889	0.218078
DN21	288	297	YLKILTSLAE	9	1149.66	9.71836	0.006126	30	-0.012279	0.019712	-0.136433	0.219022
DN21	288	297	YLKILTSLAE	9	1149.66	9.70402	0.007961	100	0.040708	0.010708	0.452311	0.118978
DN21	288	297	YLKILTSLAE	9	1149.66	9.71297	0.005434	1000	0.314432	0.01347	3.49369	0.149667
DN21	288	297	YLKILTSLAE	9	1149.66	9.69949	0.017007	10000	1.50951	0.017672	16.7723	0.196356
L11D	296	309	AEVATTNGHKLLSL	13	1452.79	8.6832	0.002062	0	0	0	0	0
L11D	296	309	AEVATTNGHKLLSL	13	1452.79	8.75076	0.01663	10	1.48727	0.015539	11.4405	0.119531
L11D	296	309	AEVATTNGHKLLSL	13	1452.79	8.84731	0.007844	30	1.79641	0.016807	13.8185	0.129285
L11D	296	309	AEVATTNGHKLLSL	13	1452.79	8.94989	0.041128	100	2.14842	0.010645	16.5263	0.0818846
L11D	296	309	AEVATTNGHKLLSL	13	1452.79	8.57513	0.003268	1000	3.26449	0.09285	25.1115	0.714231
L11D	296	309	AEVATTNGHKLLSL	13	1452.79	8.56278	0.009102	10000	4.15483	0.174306	31.9602	1.34082
L15D	296	309	AEVATTNGHKLLSL	13	1452.79	8.67793	0.009433	0	0	0	0	0
L15D	296	309	AEVATTNGHKLLSL	13	1452.79	8.75733	0.012448	10	1.47389	0.02193	11.3376	0.168692
L15D	296	309	AEVATTNGHKLLSL	13	1452.79	8.8423	0.018785	30	1.78358	0.021114	13.7199	0.162415
L15D	296	309	AEVATTNGHKLLSL	13	1452.79	8.9459	0.021407	100	2.18	0.017442	16.7693	0.134169
L15D	296	309	AEVATTNGHKLLSL	13	1452.79	8.55011	0.006039	1000	3.19904	0.107343	24.608	0.825715
L15D	296	309	AEVATTNGHKLLSL	13	1452.79	8.5204	0.01599	10000	4.17891	0.102023	32.1455	0.784792
S14E	296	309	AEVATTNGHKLLSL	13	1452.79	8.58762	0.020149	0	0	0	0	0
S14E	296	309	AEVATTNGHKLLSL	13	1452.79	8.59588	0.00668	10	1.5714	0.056792	12.0877	0.436862
S14E	296	309	AEVATTNGHKLLSL	13	1452.79	8.48276	0.087839	30	1.8073	0.027656	13.9023	0.212738
S14E	296	309	AEVATTNGHKLLSL	13	1452.79	8.58857	0.001983	100	2.2752	0.017749	17.5016	0.136531
S14E	296	309	AEVATTNGHKLLSL	13	1452.79	8.58398	0.005472	1000	3.39275	0.066548	26.0981	0.511908
S14E	296	309	AEVATTNGHKLLSL	13	1452.79	8.56564	0.002573	10000	4.32826	0.065567	33.2943	0.504362
T20E	296	309	AEVATTNGHKLLSL	13	1452.79	8.61857	0.006103	0	0	0	0	0
T20E	296	309	AEVATTNGHKLLSL	13	1452.79	8.59539	0.006194	10	1.49769	0.065573	11.5207	0.504408
T20E	296	309	AEVATTNGHKLLSL	13	1452.79	8.58146	0.011273	30	1.77894	0.021951	13.6842	0.168854
T20E	296	309	AEVATTNGHKLLSL	13	1452.79	8.58139	0.006858	100	2.20703	0.025876	16.9772	0.199046
T20E	296	309	AEVATTNGHKLLSL	13	1452.79	8.57542	0.003129	1000	3.31643	0.025507	25.511	0.196208
T20E	296	309	AEVATTNGHKLLSL	13	1452.79	8.55417	0.008626	10000	4.38842	0.097015	33.7571	0.746269
WT	296	309	AEVATTNGHKLLSL	13	1452.79	8.55586	0.009376	0	0	0	0	0
WT	296	309	AEVATTNGHKLLSL	13	1452.79	8.57488	0.004478	10	1.51829	0.0205	11.6791	0.157692
WT	296	309	AEVATTNGHKLLSL	13	1452.79	8.57648	0.005287	30	1.66672	0.167247	12.8209	1.28652
WT	296	309	AEVATTNGHKLLSL	13	1452.79	8.57601	0.003021	100	2.17184	0.021944	16.7064	0.1688
WT	296	309	AEVATTNGHKLLSL	13	1452.79	8.65044	0.012546	1000	3.14054	0.061354	24.158	0.471954
WT	296	309	AEVATTNGHKLLSL	13	1452.79	8.67164	0.006433	10000	4.12187	0.051998	31.7067	0.399985
DN21	296	309	AEVATTNGHKLLSL	13	1452.79	8.48843	0.001384	0	0	0	0	0
DN21	296	309	AEVATTNGHKLLSL	13	1452.79	8.53163	0.011835	10	1.53927	0.014303	11.8406	0.110023
DN21	296	309	AEVATTNGHKLLSL	13	1452.79	8.53097	0.00762	30	1.82183	0.010568	14.0141	0.0812923
DN21	296	309	AEVATTNGHKLLSL	13	1452.79	8.54559	0.007291	100	2.39718	0.028275	18.4399	0.2175
DN21	296	309	AEVATTNGHKLLSL	13	1452.79	8.62956	0.003288	1000	3.54909	0.022465	27.3007	0.172808
DN21	296	309	AEVATTNGHKLLSL	13	1452.79	8.67111	0.008993	10000	4.59903	0.029565	35.3772	0.227423
L11D	298	317	VATTNGHKLLSLSSNYDAQM	19	2149.05	8.68374	0.001916	0	0	0	0	0
L11D	298	317	VATTNGHKLLSLSSNYDAQM	19	2149.05	8.73021	0.014979	10	6.44994	0.072059	33.9471	0.379258
L11D	298	317	VATTNGHKLLSLSSNYDAQM	19	2149.05	8.81953	0.006928	30	6.89787	0.042514	36.3046	0.223758
L11D	298	317	VATTNGHKLLSLSSNYDAQM	19	2149.05	8.92641	0.042141	100	6.91385	0.017574	36.3887	0.0924947
L11D	298	317	VATTNGHKLLSLSSNYDAQM	19	2149.05	8.57752	0.004377	1000	7.96322	0.080704	41.9117	0.424758
L11D	298	317	VATTNGHKLLSLSSNYDAQM	19	2149.05	8.57084	0.010697	10000	8.57845	0.152244	45.1498	0.801284
L15D	298	317	VATTNGHKLLSLSSNYDAQM	19	2149.05	8.6837	0.009504	0	0	0	0	0
L15D	298	317	VATTNGHKLLSLSSNYDAQM	19	2149.05	8.74814	0.012837	10	6.48135	0.050992	34.1124	0.268379
L15D	298	317	VATTNGHKLLSLSSNYDAQM	19	2149.05	8.82423	0.017797	30	6.67919	0.032939	35.1536	0.173363
L15D	298	317	VATTNGHKLLSLSSNYDAQM	19	2149.05	8.92528	0.021914	100	6.93349	0.023812	36.492	0.125326
L15D	298	317	VATTNGHKLLSLSSNYDAQM	19	2149.05	8.56452	0.006973	1000	7.7487	0.041146	40.7826	0.216558
L15D	298	317	VATTNGHKLLSLSSNYDAQM	19	2149.05	8.53371	0.01391	10000	8.11896	0.006013	42.7314	0.0316474
S14E	298	317	VATTNGHKLLSLSSNYDAQM	19	2149.05	8.59656	0.008598	0	0	0	0	0
S14E	298	317	VATTNGHKLLSLSSNYDAQM	19	2149.05	8.59923	0.001254	10	6.53917	0.109535	34.4167	0.5765
S14E	298	317	VATTNGHKLLSLSSNYDAQM	19	2149.05	8.48195	0.08982	30	6.83922	0.117965	35.9959	0.620868
S14E	298	317	VATTNGHKLLSLSSNYDAQM	19	2149.05	8.58659	0.001957	100	7.15384	0.035387	37.6518	0.186247
S14E	298	317	VATTNGHKLLSLSSNYDAQM	19	2149.05	8.58984	0.004822	1000	8.09752	0.079363	42.6185	0.4177
S14E	298	317	VATTNGHKLLSLSSNYDAQM	19	2149.05	8.56945	0.001213	10000	8.94021	0.064337	47.0537	0.338616
T20E	298	317	VATTNGHKLLSLSSNYDAQM	19	2149.05	8.60391	0.001724	0	0	0	0	0
T20E	298	317	VATTNGHKLLSLSSNYDAQM	19	2149.05	8.59291	0.005296	10	6.50612	0.111916	34.2427	0.589032
T20E	298	317	VATTNGHKLLSLSSNYDAQM	19	2149.05	8.57456	0.017193	30	6.67657	0.086733	35.1399	0.456489
T20E	298	317	VATTNGHKLLSLSSNYDAQM	19	2149.05	8.57925	0.004288	100	7.1182	0.054203	37.4642	0.285279
T20E	298	317	VATTNGHKLLSLSSNYDAQM	19	2149.05	8.58216	0.003715	1000	8.13446	0.021416	42.8129	0.112716
T20E	298	317	VATTNGHKLLSLSSNYDAQM	19	2149.05	8.56672	0.003496	10000	8.8866	0.065405	46.7716	0.344237
WT	298	317	VATTNGHKLLSLSSNYDAQM	19	2149.05	8.55119	0.008271	0	0	0	0	0
WT	298	317	VATTNGHKLLSLSSNYDAQM	19	2149.05	8.57029	0.006736	10	6.47063	0.015798	34.056	0.0831474
WT	298	317	VATTNGHKLLSLSSNYDAQM	19	2149.05	8.57311	0.005806	30	6.46105	0.437869	34.0055	2.30457
WT	298	317	VATTNGHKLLSLSSNYDAQM	19	2149.05	8.56895	0.002459	100	7.036	0.022728	37.0316	0.119621
WT	298	317	VATTNGHKLLSLSSNYDAQM	19	2149.05	8.63455	0.010903	1000	8.02356	0.066937	42.2293	0.3523
WT	298	317	VATTNGHKLLSLSSNYDAQM	19	2149.05	8.6549	0.003944	10000	8.87749	0.016774	46.7236	0.0882842
DN21	298	317	VATTNGHKLLSLSSNYDAQM	19	2149.05	8.54013	0.002533	0	0	0	0	0
DN21	298	317	VATTNGHKLLSLSSNYDAQM	19	2149.05	8.56735	0.008646	10	6.58274	0.049185	34.646	0.258868
DN21	298	317	VATTNGHKLLSLSSNYDAQM	19	2149.05	8.56557	0.005731	30	6.73728	0.006637	35.4593	0.0349316
DN21	298	317	VATTNGHKLLSLSSNYDAQM	19	2149.05	8.5708	0.007378	100	7.11282	0.009454	37.4359	0.0497579
DN21	298	317	VATTNGHKLLSLSSNYDAQM	19	2149.05	8.64784	0.003316	1000	8.06981	0.071896	42.4727	0.3784
DN21	298	317	VATTNGHKLLSLSSNYDAQM	19	2149.05	8.68147	0.01072	10000	8.9401	0.004865	47.0532	0.0256053
L11D	298	326	VATTNGHKLLSLSSNYDAQMKSLLRIVRM	28	3245.74	9.78551	0.008577	0	0	0	0	0
L11D	298	326	VATTNGHKLLSLSSNYDAQMKSLLRIVRM	28	3245.74	9.76638	0.006153	10	6.99033	0.094036	24.9654	0.335843
L11D	298	326	VATTNGHKLLSLSSNYDAQMKSLLRIVRM	28	3245.74	9.71387	0.006151	30	7.66289	0.047615	27.3674	0.170054
L11D	298	326	VATTNGHKLLSLSSNYDAQMKSLLRIVRM	28	3245.74	9.7557	0.023164	100	7.98449	0.017121	28.5161	0.0611464
L11D	298	326	VATTNGHKLLSLSSNYDAQMKSLLRIVRM	28	3245.74	9.86288	0.014611	1000	10.1209	0.08618	36.1462	0.307786
L11D	298	326	VATTNGHKLLSLSSNYDAQMKSLLRIVRM	28	3245.74	9.83569	0.010389	10000	11.0013	0.147632	39.2903	0.527257
L15D	298	326	VATTNGHKLLSLSSNYDAQMKSLLRIVRM	28	3245.74	9.78368	0.01513	0	0	0	0	0
L15D	298	326	VATTNGHKLLSLSSNYDAQMKSLLRIVRM	28	3245.74	9.75123	0.005221	10	7.03855	0.085376	25.1377	0.304914
L15D	298	326	VATTNGHKLLSLSSNYDAQMKSLLRIVRM	28	3245.74	9.71024	0.00904	30	7.50903	0.017812	26.818	0.0636143
L15D	298	326	VATTNGHKLLSLSSNYDAQMKSLLRIVRM	28	3245.74	9.69071	0.016936	100	8.02093	0.043527	28.6462	0.155454
L15D	298	326	VATTNGHKLLSLSSNYDAQMKSLLRIVRM	28	3245.74	9.83992	0.015172	1000	9.85661	0.064424	35.2022	0.230086
L15D	298	326	VATTNGHKLLSLSSNYDAQMKSLLRIVRM	28	3245.74	9.83741	0.030066	10000	10.5469	0.027585	37.6675	0.0985179
S14E	298	326	VATTNGHKLLSLSSNYDAQMKSLLRIVRM	28	3245.74	9.9126	0.01233	0	0	0	0	0
S14E	298	326	VATTNGHKLLSLSSNYDAQMKSLLRIVRM	28	3245.74	9.89374	0.00481	10	7.10459	0.186628	25.3735	0.666529
S14E	298	326	VATTNGHKLLSLSSNYDAQMKSLLRIVRM	28	3245.74	9.78794	0.034681	30	7.39936	0.013858	26.4263	0.0494929
S14E	298	326	VATTNGHKLLSLSSNYDAQMKSLLRIVRM	28	3245.74	9.88667	0.00249	100	7.96247	0.035239	28.4374	0.125854
S14E	298	326	VATTNGHKLLSLSSNYDAQMKSLLRIVRM	28	3245.74	9.87738	0.00679	1000	9.99634	0.041718	35.7012	0.148993
S14E	298	326	VATTNGHKLLSLSSNYDAQMKSLLRIVRM	28	3245.74	9.85099	0.010814	10000	11.1524	0.074694	39.8302	0.266764
T20E	298	326	VATTNGHKLLSLSSNYDAQMKSLLRIVRM	28	3245.74	9.91443	0.00741	0	0	0	0	0
T20E	298	326	VATTNGHKLLSLSSNYDAQMKSLLRIVRM	28	3245.74	9.88988	0.008098	10	7.06375	0.184757	25.2277	0.659846
T20E	298	326	VATTNGHKLLSLSSNYDAQMKSLLRIVRM	28	3245.74	9.86707	0.033713	30	7.50279	0.031235	26.7957	0.111554
T20E	298	326	VATTNGHKLLSLSSNYDAQMKSLLRIVRM	28	3245.74	9.87425	0.006978	100	7.98676	0.028447	28.5241	0.101596
T20E	298	326	VATTNGHKLLSLSSNYDAQMKSLLRIVRM	28	3245.74	9.87033	0.003523	1000	10.0597	0.049295	35.9276	0.176054
T20E	298	326	VATTNGHKLLSLSSNYDAQMKSLLRIVRM	28	3245.74	9.85001	0.003363	10000	11.1019	0.08643	39.6496	0.308679
WT	298	326	VATTNGHKLLSLSSNYDAQMKSLLRIVRM	28	3245.74	9.90257	0.019391	0	0	0	0	0
WT	298	326	VATTNGHKLLSLSSNYDAQMKSLLRIVRM	28	3245.74	9.90952	0.006946	10	6.96855	0.030956	24.8877	0.110557
WT	298	326	VATTNGHKLLSLSSNYDAQMKSLLRIVRM	28	3245.74	9.86434	0.003827	30	7.05365	0.523879	25.1916	1.871
WT	298	326	VATTNGHKLLSLSSNYDAQMKSLLRIVRM	28	3245.74	9.84822	0.008276	100	7.78832	0.084842	27.8154	0.303007
WT	298	326	VATTNGHKLLSLSSNYDAQMKSLLRIVRM	28	3245.74	9.83309	0.004566	1000	9.77721	0.045594	34.9186	0.162836
WT	298	326	VATTNGHKLLSLSSNYDAQMKSLLRIVRM	28	3245.74	9.80462	0.006392	10000	11.1307	0.024255	39.7526	0.086625
DN21	298	326	VATTNGHKLLSLSSNYDAQMKSLLRIVRM	28	3245.74	9.93296	0.003676	0	0	0	0	0
DN21	298	326	VATTNGHKLLSLSSNYDAQMKSLLRIVRM	28	3245.74	9.87977	0.007721	10	7.01143	0.022866	25.0408	0.0816643
DN21	298	326	VATTNGHKLLSLSSNYDAQMKSLLRIVRM	28	3245.74	9.85422	0.006572	30	7.34747	0.026007	26.241	0.0928821
DN21	298	326	VATTNGHKLLSLSSNYDAQMKSLLRIVRM	28	3245.74	9.83278	0.006734	100	7.86079	0.052743	28.0743	0.188368
DN21	298	326	VATTNGHKLLSLSSNYDAQMKSLLRIVRM	28	3245.74	9.81875	0.004215	1000	9.98791	0.0936	35.6711	0.334286
DN21	298	326	VATTNGHKLLSLSSNYDAQMKSLLRIVRM	28	3245.74	9.79385	0.013322	10000	11.208	0.023562	40.0285	0.08415
L11D	327	343	FCHVFRIGPSSPSNGID	14	1831.87	8.87497	0.003588	0	0	0	0	0
L11D	327	343	FCHVFRIGPSSPSNGID	14	1831.87	8.91501	0.013776	10	4.61069	0.037334	32.9335	0.266671
L11D	327	343	FCHVFRIGPSSPSNGID	14	1831.87	8.97674	0.004791	30	4.92769	0.009868	35.1978	0.0704857
L11D	327	343	FCHVFRIGPSSPSNGID	14	1831.87	9.07618	0.036451	100	5.09799	0.016513	36.4142	0.11795
L11D	327	343	FCHVFRIGPSSPSNGID	14	1831.87	8.80031	0.005782	1000	5.68421	0.017992	40.6015	0.128514
L11D	327	343	FCHVFRIGPSSPSNGID	14	1831.87	8.78914	0.008239	10000	5.49972	0.116405	39.2837	0.831464
L15D	327	343	FCHVFRIGPSSPSNGID	14	1831.87	8.87306	0.011195	0	0	0	0	0
L15D	327	343	FCHVFRIGPSSPSNGID	14	1831.87	8.9236	0.010558	10	4.65164	0.071046	33.226	0.507471
L15D	327	343	FCHVFRIGPSSPSNGID	14	1831.87	8.97724	0.014993	30	4.84282	0.015472	34.5916	0.110514
L15D	327	343	FCHVFRIGPSSPSNGID	14	1831.87	9.06726	0.021034	100	5.09454	0.017808	36.3896	0.1272
L15D	327	343	FCHVFRIGPSSPSNGID	14	1831.87	8.78201	0.006506	1000	5.56232	0.095483	39.7308	0.682021
L15D	327	343	FCHVFRIGPSSPSNGID	14	1831.87	8.75852	0.013924	10000	5.34489	0.015939	38.1778	0.11385
S14E	327	343	FCHVFRIGPSSPSNGID	14	1831.87	8.81215	0.009904	0	0	0	0	0
S14E	327	343	FCHVFRIGPSSPSNGID	14	1831.87	8.81827	0.001719	10	4.77899	0.124	34.1356	0.885714
S14E	327	343	FCHVFRIGPSSPSNGID	14	1831.87	8.75056	0.023945	30	4.99003	0.013016	35.6431	0.0929714
S14E	327	343	FCHVFRIGPSSPSNGID	14	1831.87	8.80261	0.003544	100	5.28822	0.044888	37.773	0.320629
S14E	327	343	FCHVFRIGPSSPSNGID	14	1831.87	8.81162	0.006287	1000	5.72411	0.033627	40.8865	0.240193
S14E	327	343	FCHVFRIGPSSPSNGID	14	1831.87	8.78783	0.002674	10000	5.65045	0.029933	40.3604	0.213807
T20E	327	343	FCHVFRIGPSSPSNGID	14	1831.87	8.816	0.00448	0	0	0	0	0
T20E	327	343	FCHVFRIGPSSPSNGID	14	1831.87	8.81273	0.005671	10	4.66866	0.152037	33.3476	1.08598
T20E	327	343	FCHVFRIGPSSPSNGID	14	1831.87	8.79037	0.021427	30	4.95916	0.028742	35.4226	0.2053
T20E	327	343	FCHVFRIGPSSPSNGID	14	1831.87	8.79596	0.005339	100	5.32381	0.044869	38.0272	0.320493
T20E	327	343	FCHVFRIGPSSPSNGID	14	1831.87	8.80255	0.00343	1000	5.67684	0.051588	40.5488	0.368486
T20E	327	343	FCHVFRIGPSSPSNGID	14	1831.87	8.78717	0.003531	10000	5.59145	0.071428	39.939	0.5102
WT	327	343	FCHVFRIGPSSPSNGID	14	1831.87	8.77019	0.004487	0	0	0	0	0
WT	327	343	FCHVFRIGPSSPSNGID	14	1831.87	8.78958	0.009017	10	4.66418	0.025408	33.3156	0.181486
WT	327	343	FCHVFRIGPSSPSNGID	14	1831.87	8.78617	0.00398	30	4.63576	0.376793	33.1126	2.69138
WT	327	343	FCHVFRIGPSSPSNGID	14	1831.87	8.78278	0.003011	100	5.21248	0.048602	37.232	0.347157
WT	327	343	FCHVFRIGPSSPSNGID	14	1831.87	8.84294	0.008343	1000	5.6909	0.046697	40.6493	0.33355
WT	327	343	FCHVFRIGPSSPSNGID	14	1831.87	8.85679	0.001185	10000	5.63317	0.02582	40.2369	0.184429
DN21	327	343	FCHVFRIGPSSPSNGID	14	1831.87	8.74814	0.002583	0	0	0	0	0
DN21	327	343	FCHVFRIGPSSPSNGID	14	1831.87	8.7667	0.009202	10	4.78564	0.046757	34.1831	0.333979
DN21	327	343	FCHVFRIGPSSPSNGID	14	1831.87	8.76911	0.003532	30	4.96915	0.006457	35.4939	0.0461214
DN21	327	343	FCHVFRIGPSSPSNGID	14	1831.87	8.7729	0.006545	100	5.35609	0.00589	38.2578	0.0420714
DN21	327	343	FCHVFRIGPSSPSNGID	14	1831.87	8.84362	0.00056	1000	5.79158	0.022349	41.3685	0.159636
DN21	327	343	FCHVFRIGPSSPSNGID	14	1831.87	8.87295	0.010588	10000	5.82175	0.006084	41.5839	0.0434571
L11D	331	343	FRIGPSSPSNGID	10	1345.66	8.52044	0.00777	0	0	0	0	0
L11D	331	343	FRIGPSSPSNGID	10	1345.66	8.57992	0.017942	10	4.98189	0.07562	49.8189	0.7562
L11D	331	343	FRIGPSSPSNGID	10	1345.66	8.70025	0.007619	30	5.29572	0.009029	52.9572	0.09029
L11D	331	343	FRIGPSSPSNGID	10	1345.66	8.8123	0.04583	100	5.19355	0.007292	51.9355	0.07292
L11D	331	343	FRIGPSSPSNGID	10	1345.66	8.38101	0.002004	1000	5.30932	0.050739	53.0932	0.50739
L11D	331	343	FRIGPSSPSNGID	10	1345.66	8.37205	0.010724	10000	5.0418	0.114852	50.418	1.14852
L15D	331	343	FRIGPSSPSNGID	10	1345.66	8.52984	0.012104	0	0	0	0	0
L15D	331	343	FRIGPSSPSNGID	10	1345.66	8.59944	0.011974	10	4.98662	0.110736	49.8662	1.10736
L15D	331	343	FRIGPSSPSNGID	10	1345.66	8.71504	0.015822	30	5.18724	0.008615	51.8724	0.08615
L15D	331	343	FRIGPSSPSNGID	10	1345.66	8.82679	0.021775	100	5.23591	0.019765	52.3591	0.19765
L15D	331	343	FRIGPSSPSNGID	10	1345.66	8.3729	0.006971	1000	5.09406	0.102679	50.9406	1.02679
L15D	331	343	FRIGPSSPSNGID	10	1345.66	8.33937	0.012679	10000	4.80957	0.024431	48.0957	0.24431
S14E	331	343	FRIGPSSPSNGID	10	1345.66	8.39053	0.009591	0	0	0	0	0
S14E	331	343	FRIGPSSPSNGID	10	1345.66	8.39322	0.002631	10	5.02578	0.111446	50.2578	1.11446
S14E	331	343	FRIGPSSPSNGID	10	1345.66	8.30413	0.066943	30	5.08324	0.088442	50.8324	0.88442
S14E	331	343	FRIGPSSPSNGID	10	1345.66	8.38288	0.002867	100	5.31138	0.018954	53.1138	0.18954
S14E	331	343	FRIGPSSPSNGID	10	1345.66	8.3867	0.006154	1000	5.2593	0.155213	52.593	1.55213
S14E	331	343	FRIGPSSPSNGID	10	1345.66	8.37282	0.000473	10000	5.08581	0.116714	50.8581	1.16714
T20E	331	343	FRIGPSSPSNGID	10	1345.66	8.39368	0.002769	0	0	0	0	0
T20E	331	343	FRIGPSSPSNGID	10	1345.66	8.38441	0.006504	10	4.80709	0.207491	48.0709	2.07491
T20E	331	343	FRIGPSSPSNGID	10	1345.66	8.36909	0.014201	30	5.19365	0.035715	51.9365	0.35715
T20E	331	343	FRIGPSSPSNGID	10	1345.66	8.37941	0.005471	100	5.28147	0.023044	52.8147	0.23044
T20E	331	343	FRIGPSSPSNGID	10	1345.66	8.38223	0.005518	1000	5.31947	0.038289	53.1947	0.38289
T20E	331	343	FRIGPSSPSNGID	10	1345.66	8.37458	0.004646	10000	5.02689	0.159106	50.2689	1.59106
WT	331	343	FRIGPSSPSNGID	10	1345.66	8.35501	0.004884	0	0	0	0	0
WT	331	343	FRIGPSSPSNGID	10	1345.66	8.3738	0.005543	10	4.93789	0.017532	49.3789	0.17532
WT	331	343	FRIGPSSPSNGID	10	1345.66	8.37816	0.010827	30	4.93324	0.395292	49.3324	3.95292
WT	331	343	FRIGPSSPSNGID	10	1345.66	8.37447	0.002389	100	5.32875	0.022959	53.2875	0.22959
WT	331	343	FRIGPSSPSNGID	10	1345.66	8.44849	0.007961	1000	5.3553	0.027777	53.553	0.27777
WT	331	343	FRIGPSSPSNGID	10	1345.66	8.4801	0.005167	10000	5.25432	0.014575	52.5432	0.14575
DN21	331	343	FRIGPSSPSNGID	10	1345.66	8.34033	0.001621	0	0	0	0	0
DN21	331	343	FRIGPSSPSNGID	10	1345.66	8.37379	0.009927	10	5.12624	0.024042	51.2624	0.24042
DN21	331	343	FRIGPSSPSNGID	10	1345.66	8.37033	0.006834	30	5.19621	0.008645	51.9621	0.08645
DN21	331	343	FRIGPSSPSNGID	10	1345.66	8.3811	0.009074	100	5.28912	0.012079	52.8912	0.12079
DN21	331	343	FRIGPSSPSNGID	10	1345.66	8.46422	0.003905	1000	5.43325	0.082196	54.3325	0.82196
DN21	331	343	FRIGPSSPSNGID	10	1345.66	8.50545	0.006373	10000	5.31541	0.022666	53.1541	0.22666
L11D	342	362	IDMGYNGNKTPRSQVFKPLEL	18	2406.24	9.15962	0.004132	0	0	0	0	0
L11D	342	362	IDMGYNGNKTPRSQVFKPLEL	18	2406.24	9.1912	0.01214	10	8.32198	0.100392	46.2332	0.557733
L11D	342	362	IDMGYNGNKTPRSQVFKPLEL	18	2406.24	9.22364	0.002245	30	8.79923	0.024938	48.8846	0.138544
L11D	342	362	IDMGYNGNKTPRSQVFKPLEL	18	2406.24	9.31012	0.034996	100	8.17938	0.039814	45.441	0.221189
L11D	342	362	IDMGYNGNKTPRSQVFKPLEL	18	2406.24	9.12121	0.012933	1000	8.75201	0.091704	48.6223	0.509467
L11D	342	362	IDMGYNGNKTPRSQVFKPLEL	18	2406.24	9.09669	0.011056	10000	9.27318	0.113008	51.5177	0.627822
L15D	342	362	IDMGYNGNKTPRSQVFKPLEL	18	2406.24	9.16251	0.00885	0	0	0	0	0
L15D	342	362	IDMGYNGNKTPRSQVFKPLEL	18	2406.24	9.19641	0.010728	10	8.42066	0.12915	46.7814	0.7175
L15D	342	362	IDMGYNGNKTPRSQVFKPLEL	18	2406.24	9.22703	0.013262	30	8.50872	0.013811	47.2706	0.0767278
L15D	342	362	IDMGYNGNKTPRSQVFKPLEL	18	2406.24	9.27264	0.019584	100	8.25885	0.044624	45.8825	0.247911
L15D	342	362	IDMGYNGNKTPRSQVFKPLEL	18	2406.24	9.09388	0.00336	1000	8.46331	0.048983	47.0184	0.272128
L15D	342	362	IDMGYNGNKTPRSQVFKPLEL	18	2406.24	9.05711	0.01066	10000	8.81855	0.015645	48.992	0.0869167
S14E	342	362	IDMGYNGNKTPRSQVFKPLEL	18	2406.24	9.13658	0.003025	0	0	0	0	0
S14E	342	362	IDMGYNGNKTPRSQVFKPLEL	18	2406.24	9.14028	0.002401	10	8.38789	0.238898	46.5994	1.32721
S14E	342	362	IDMGYNGNKTPRSQVFKPLEL	18	2406.24	8.96742	0.148856	30	8.45009	0.212769	46.945	1.18205
S14E	342	362	IDMGYNGNKTPRSQVFKPLEL	18	2406.24	9.12796	0.002866	100	8.40391	0.022284	46.6884	0.1238
S14E	342	362	IDMGYNGNKTPRSQVFKPLEL	18	2406.24	9.13131	0.006607	1000	8.74609	0.056549	48.5894	0.314161
S14E	342	362	IDMGYNGNKTPRSQVFKPLEL	18	2406.24	9.10644	0.005044	10000	9.45548	0.073277	52.5305	0.407094
T20E	342	362	IDMGYNGNKTPRSQVFKPLEL	18	2406.24	9.14157	0.009126	0	0	0	0	0
T20E	342	362	IDMGYNGNKTPRSQVFKPLEL	18	2406.24	9.13468	0.008006	10	8.33214	0.142842	46.2897	0.793567
T20E	342	362	IDMGYNGNKTPRSQVFKPLEL	18	2406.24	9.11248	0.025657	30	8.41423	0.076312	46.7457	0.423956
T20E	342	362	IDMGYNGNKTPRSQVFKPLEL	18	2406.24	9.12011	0.005906	100	8.31174	0.056681	46.1763	0.314894
T20E	342	362	IDMGYNGNKTPRSQVFKPLEL	18	2406.24	9.12027	0.002385	1000	8.60249	0.074577	47.7916	0.414317
T20E	342	362	IDMGYNGNKTPRSQVFKPLEL	18	2406.24	9.10636	0.003914	10000	9.40093	0.089547	52.2274	0.497483
WT	342	362	IDMGYNGNKTPRSQVFKPLEL	18	2406.24	9.08028	0.003536	0	0	0	0	0
WT	342	362	IDMGYNGNKTPRSQVFKPLEL	18	2406.24	9.1002	0.008681	10	8.39121	0.036157	46.6178	0.200872
WT	342	362	IDMGYNGNKTPRSQVFKPLEL	18	2406.24	9.08839	0.00394	30	8.05805	0.523037	44.7669	2.90576
WT	342	362	IDMGYNGNKTPRSQVFKPLEL	18	2406.24	9.08751	0.005634	100	8.3096	0.026034	46.1644	0.144633
WT	342	362	IDMGYNGNKTPRSQVFKPLEL	18	2406.24	9.14451	0.007534	1000	8.70475	0.026994	48.3597	0.149967
WT	342	362	IDMGYNGNKTPRSQVFKPLEL	18	2406.24	9.14694	0.003415	10000	9.54971	0.072153	53.054	0.40085
DN21	342	362	IDMGYNGNKTPRSQVFKPLEL	18	2406.24	9.0762	0.000698	0	0	0	0	0
DN21	342	362	IDMGYNGNKTPRSQVFKPLEL	18	2406.24	9.07097	0.010871	10	8.4545	0.040471	46.9694	0.224839
DN21	342	362	IDMGYNGNKTPRSQVFKPLEL	18	2406.24	9.08177	0.004857	30	8.39507	0.057765	46.6393	0.320917
DN21	342	362	IDMGYNGNKTPRSQVFKPLEL	18	2406.24	9.08212	0.006661	100	8.40226	0.028184	46.6792	0.156578
DN21	342	362	IDMGYNGNKTPRSQVFKPLEL	18	2406.24	9.14899	0.002291	1000	8.84181	0.038348	49.1211	0.213044
DN21	342	362	IDMGYNGNKTPRSQVFKPLEL	18	2406.24	9.16009	0.014003	10000	9.66136	0.049814	53.6742	0.276744
L11D	362	370	LLWHSLDEW	8	1197.58	10.4817	0.008026	0	0	0	0	0
L11D	362	370	LLWHSLDEW	8	1197.58	10.4487	0.019801	10	0.092121	0.026759	1.15151	0.334487
L11D	362	370	LLWHSLDEW	8	1197.58	10.32	0.011012	30	0.107226	0.022259	1.34032	0.278238
L11D	362	370	LLWHSLDEW	8	1197.58	10.3023	0.018833	100	0.195524	0.024584	2.44405	0.3073
L11D	362	370	LLWHSLDEW	8	1197.58	10.6668	0.015876	1000	0.394732	0.016626	4.93415	0.207825
L11D	362	370	LLWHSLDEW	8	1197.58	10.6889	0.091126	10000	0.645185	0.092898	8.06481	1.16122
L15D	362	370	LLWHSLDEW	8	1197.58	10.4722	0.013259	0	0	0	0	0
L15D	362	370	LLWHSLDEW	8	1197.58	10.4112	0.018104	10	0.103312	0.027642	1.2914	0.345525
L15D	362	370	LLWHSLDEW	8	1197.58	10.2987	0.009284	30	0.097804	0.021557	1.22255	0.269462
L15D	362	370	LLWHSLDEW	8	1197.58	10.2157	0.014664	100	0.224831	0.026516	2.81039	0.33145
L15D	362	370	LLWHSLDEW	8	1197.58	10.6297	0.014766	1000	0.451682	0.014366	5.64602	0.179575
L15D	362	370	LLWHSLDEW	8	1197.58	10.6978	0.065198	10000	0.700175	0.165483	8.75219	2.06854
S14E	362	370	LLWHSLDEW	8	1197.58	10.6809	0.005824	0	0	0	0	0
S14E	362	370	LLWHSLDEW	8	1197.58	10.6927	0.004072	10	0.083196	0.015784	1.03995	0.1973
S14E	362	370	LLWHSLDEW	8	1197.58	10.5514	0.037409	30	0.115171	0.013649	1.43964	0.170613
S14E	362	370	LLWHSLDEW	8	1197.58	10.6847	0.001951	100	0.264471	0.020214	3.30589	0.252675
S14E	362	370	LLWHSLDEW	8	1197.58	10.6848	0.005106	1000	0.369388	0.014754	4.61735	0.184425
S14E	362	370	LLWHSLDEW	8	1197.58	10.6551	0.012609	10000	0.739793	0.023681	9.24741	0.296013
T20E	362	370	LLWHSLDEW	8	1197.58	10.6855	0.004428	0	0	0	0	0
T20E	362	370	LLWHSLDEW	8	1197.58	10.6775	0.005637	10	0.098706	0.03026	1.23382	0.37825
T20E	362	370	LLWHSLDEW	8	1197.58	10.6925	0.024686	30	0.122537	0.066368	1.53171	0.8296
T20E	362	370	LLWHSLDEW	8	1197.58	10.6723	0.004807	100	0.284616	0.038693	3.5577	0.483662
T20E	362	370	LLWHSLDEW	8	1197.58	10.675	0.003583	1000	0.376486	0.039311	4.70608	0.491387
T20E	362	370	LLWHSLDEW	8	1197.58	10.6514	0.004818	10000	0.64091	0.036464	8.01137	0.4558
WT	362	370	LLWHSLDEW	8	1197.58	10.7725	0.069223	0	0	0	0	0
WT	362	370	LLWHSLDEW	8	1197.58	10.7296	0.002643	10	0.110734	0.060538	1.38417	0.756725
WT	362	370	LLWHSLDEW	8	1197.58	10.8204	0.009483	30	0.031431	0.060854	0.392888	0.760675
WT	362	370	LLWHSLDEW	8	1197.58	10.7522	0.064352	100	0.171572	0.107343	2.14465	1.34179
WT	362	370	LLWHSLDEW	8	1197.58	10.6346	0.028266	1000	0.239585	0.0928	2.99481	1.16
WT	362	370	LLWHSLDEW	8	1197.58	10.5796	0.006767	10000	0.459934	0.080801	5.74918	1.01001
DN21	362	370	LLWHSLDEW	8	1197.58	10.7423	0.001643	0	0	0	0	0
DN21	362	370	LLWHSLDEW	8	1197.58	10.7098	0.003846	10	0.108	0.029834	1.35	0.372925
DN21	362	370	LLWHSLDEW	8	1197.58	10.7026	0.057387	30	0.110779	0.06496	1.38474	0.812
DN21	362	370	LLWHSLDEW	8	1197.58	10.6262	0.013139	100	0.262058	0.005219	3.27572	0.0652375
DN21	362	370	LLWHSLDEW	8	1197.58	10.615	0.02659	1000	0.269405	0.047624	3.36756	0.5953
DN21	362	370	LLWHSLDEW	8	1197.58	10.5563	0.030537	10000	0.720554	0.103739	9.00693	1.29674
L11D	363	369	LWHSLDE	6	898.418	8.68416	0.00179	0	0	0	0	0
L11D	363	369	LWHSLDE	6	898.418	8.74376	0.017878	10	0.116331	0.012859	1.93885	0.214317
L11D	363	369	LWHSLDE	6	898.418	8.84756	0.005664	30	0.141745	0.016257	2.36242	0.27095
L11D	363	369	LWHSLDE	6	898.418	8.96131	0.043766	100	0.264692	0.010614	4.41153	0.1769
L11D	363	369	LWHSLDE	6	898.418	8.55925	0.004025	1000	0.381975	0.024852	6.36625	0.4142
L11D	363	369	LWHSLDE	6	898.418	8.54925	0.011325	10000	0.494301	0.045551	8.23835	0.759183
L15D	363	369	LWHSLDE	6	898.418	8.68843	0.01207	0	0	0	0	0
L15D	363	369	LWHSLDE	6	898.418	8.76718	0.014188	10	0.115487	0.017309	1.92478	0.288483
L15D	363	369	LWHSLDE	6	898.418	8.84965	0.01708	30	0.164807	0.01106	2.74678	0.184333
L15D	363	369	LWHSLDE	6	898.418	8.96084	0.0242	100	0.263647	0.022144	4.39412	0.369067
L15D	363	369	LWHSLDE	6	898.418	8.54645	0.00779	1000	0.373773	0.036	6.22955	0.6
L15D	363	369	LWHSLDE	6	898.418	8.51652	0.014783	10000	0.468374	0.077907	7.80623	1.29845
S14E	363	369	LWHSLDE	6	898.418	8.57623	0.009229	0	0	0	0	0
S14E	363	369	LWHSLDE	6	898.418	8.57738	0.001406	10	0.105776	0.011317	1.76293	0.188617
S14E	363	369	LWHSLDE	6	898.418	8.45649	0.089524	30	0.157843	0.020944	2.63072	0.349067
S14E	363	369	LWHSLDE	6	898.418	8.5663	0.002139	100	0.285298	0.018562	4.75497	0.309367
S14E	363	369	LWHSLDE	6	898.418	8.57267	0.006226	1000	0.332701	0.021376	5.54502	0.356267
S14E	363	369	LWHSLDE	6	898.418	8.55247	0.001528	10000	0.523499	0.013985	8.72498	0.233083
T20E	363	369	LWHSLDE	6	898.418	8.58254	0.001004	0	0	0	0	0
T20E	363	369	LWHSLDE	6	898.418	8.57047	0.005819	10	0.09272	0.019017	1.54533	0.31695
T20E	363	369	LWHSLDE	6	898.418	8.55394	0.016042	30	0.153432	0.013961	2.5572	0.232683
T20E	363	369	LWHSLDE	6	898.418	8.56017	0.004632	100	0.261638	0.008624	4.36063	0.143733
T20E	363	369	LWHSLDE	6	898.418	8.56363	0.003685	1000	0.335754	0.016373	5.5959	0.272883
T20E	363	369	LWHSLDE	6	898.418	8.55204	0.001789	10000	0.510369	0.035762	8.50615	0.596033
WT	363	369	LWHSLDE	6	898.418	8.52255	0.004326	0	0	0	0	0
WT	363	369	LWHSLDE	6	898.418	8.54912	0.007167	10	0.13867	0.010543	2.31117	0.175717
WT	363	369	LWHSLDE	6	898.418	8.55655	0.006817	30	0.180325	0.017678	3.00542	0.294633
WT	363	369	LWHSLDE	6	898.418	8.55094	0.001649	100	0.311217	0.010854	5.18695	0.1809
WT	363	369	LWHSLDE	6	898.418	8.62604	0.011763	1000	0.384752	0.009985	6.41253	0.166417
WT	363	369	LWHSLDE	6	898.418	8.65822	0.007512	10000	0.527868	0.02004	8.7978	0.334
DN21	363	369	LWHSLDE	6	898.418	8.50187	0.00105	0	0	0	0	0
DN21	363	369	LWHSLDE	6	898.418	8.54787	0.010975	10	0.159794	0.008778	2.66323	0.1463
DN21	363	369	LWHSLDE	6	898.418	8.54551	0.00615	30	0.207006	0.007317	3.4501	0.12195
DN21	363	369	LWHSLDE	6	898.418	8.55454	0.009237	100	0.321477	0.00858	5.35795	0.143
DN21	363	369	LWHSLDE	6	898.418	8.63707	0.006343	1000	0.435078	0.027022	7.2513	0.450367
DN21	363	369	LWHSLDE	6	898.418	8.68436	0.007671	10000	0.753876	0.020606	12.5646	0.343433
L11D	363	370	LWHSLDEW	7	1084.5	10.085	0.007432	0	0	0	0	0
L11D	363	370	LWHSLDEW	7	1084.5	10.0686	0.009357	10	0.05977	0.010223	0.853857	0.146043
L11D	363	370	LWHSLDEW	7	1084.5	10.0029	0.011027	30	0.071163	0.010195	1.01661	0.145643
L11D	363	370	LWHSLDEW	7	1084.5	10.0208	0.021681	100	0.178568	0.008767	2.55097	0.125243
L11D	363	370	LWHSLDEW	7	1084.5	10.1749	0.013809	1000	0.264954	0.023154	3.78506	0.330771
L11D	363	370	LWHSLDEW	7	1084.5	10.1543	0.009801	10000	0.533764	0.034217	7.6252	0.488814
L15D	363	370	LWHSLDEW	7	1084.5	10.0779	0.014022	0	0	0	0	0
L15D	363	370	LWHSLDEW	7	1084.5	10.0492	0.004862	10	0.050863	0.012858	0.726614	0.183686
L15D	363	370	LWHSLDEW	7	1084.5	9.99007	0.013594	30	0.085231	0.013252	1.21759	0.189314
L15D	363	370	LWHSLDEW	7	1084.5	9.93571	0.017421	100	0.167595	0.019669	2.39421	0.280986
L15D	363	370	LWHSLDEW	7	1084.5	10.1515	0.013279	1000	0.270615	0.021522	3.86593	0.307457
L15D	363	370	LWHSLDEW	7	1084.5	10.1464	0.024571	10000	0.554445	0.049722	7.92064	0.710314
S14E	363	370	LWHSLDEW	7	1084.5	10.1969	0.007213	0	0	0	0	0
S14E	363	370	LWHSLDEW	7	1084.5	10.2021	0.002821	10	0.048263	0.013198	0.689471	0.188543
S14E	363	370	LWHSLDEW	7	1084.5	10.0781	0.036607	30	0.09566	0.011991	1.36657	0.1713
S14E	363	370	LWHSLDEW	7	1084.5	10.1912	0.00231	100	0.156326	0.016474	2.23323	0.235343
S14E	363	370	LWHSLDEW	7	1084.5	10.1933	0.008064	1000	0.222606	0.016112	3.18009	0.230171
S14E	363	370	LWHSLDEW	7	1084.5	10.1636	0.008582	10000	0.533208	0.012464	7.61726	0.178057
T20E	363	370	LWHSLDEW	7	1084.5	10.1969	0.007186	0	0	0	0	0
T20E	363	370	LWHSLDEW	7	1084.5	10.1888	0.007742	10	0.051885	0.009977	0.741214	0.142529
T20E	363	370	LWHSLDEW	7	1084.5	10.1661	0.036201	30	0.094188	0.007129	1.34554	0.101843
T20E	363	370	LWHSLDEW	7	1084.5	10.1767	0.005834	100	0.171704	0.007289	2.45291	0.104129
T20E	363	370	LWHSLDEW	7	1084.5	10.1793	0.004441	1000	0.249028	0.01607	3.55754	0.229571
T20E	363	370	LWHSLDEW	7	1084.5	10.1648	0.001804	10000	0.49698	0.018478	7.09971	0.263971
WT	363	370	LWHSLDEW	7	1084.5	10.2124	0.026467	0	0	0	0	0
WT	363	370	LWHSLDEW	7	1084.5	10.2356	0.007907	10	0.047882	0.010864	0.684029	0.1552
WT	363	370	LWHSLDEW	7	1084.5	10.1817	0.005133	30	0.091216	0.011836	1.30309	0.169086
WT	363	370	LWHSLDEW	7	1084.5	10.1638	0.012431	100	0.164522	0.019197	2.35031	0.274243
WT	363	370	LWHSLDEW	7	1084.5	10.1515	0.005503	1000	0.236256	0.008551	3.37509	0.122157
WT	363	370	LWHSLDEW	7	1084.5	10.1221	0.00419	10000	0.527951	0.019179	7.54216	0.273986
DN21	363	370	LWHSLDEW	7	1084.5	10.2376	0.001299	0	0	0	0	0
DN21	363	370	LWHSLDEW	7	1084.5	10.202	0.005213	10	0.079147	0.098474	1.13067	1.40677
DN21	363	370	LWHSLDEW	7	1084.5	10.1684	0.003097	30	0.090476	0.097508	1.29251	1.39297
DN21	363	370	LWHSLDEW	7	1084.5	10.1499	0.006768	100	0.183733	0.102658	2.62476	1.46654
DN21	363	370	LWHSLDEW	7	1084.5	10.1389	0.003532	1000	0.265288	0.098111	3.78983	1.40159
DN21	363	370	LWHSLDEW	7	1084.5	10.1086	0.016655	10000	0.740915	0.099254	10.5845	1.41791
L11D	371	375	LVLIA	4	527.368	9.67078	0.009786	0	0	0	0	0
L11D	371	375	LVLIA	4	527.368	9.68974	0.008532	10	0.005171	0.014774	0.129275	0.36935
L11D	371	375	LVLIA	4	527.368	9.69615	0.006648	30	0.005755	0.014416	0.143875	0.3604
L11D	371	375	LVLIA	4	527.368	9.76816	0.030345	100	0.023845	0.016087	0.596125	0.402175
L11D	371	375	LVLIA	4	527.368	9.63607	0.008827	1000	0.275901	0.014313	6.89752	0.357825
L11D	371	375	LVLIA	4	527.368	9.61464	0.006228	10000	1.39748	0.024803	34.9371	0.620075
L15D	371	375	LVLIA	4	527.368	9.66963	0.015143	0	0	0	0	0
L15D	371	375	LVLIA	4	527.368	9.68768	0.009996	10	0.009973	0.009308	0.249325	0.2327
L15D	371	375	LVLIA	4	527.368	9.69405	0.010667	30	-0.0021	0.005335	-0.0525	0.133375
L15D	371	375	LVLIA	4	527.368	9.71377	0.023263	100	0.018385	0.011024	0.459625	0.2756
L15D	371	375	LVLIA	4	527.368	9.60491	0.008707	1000	0.302276	0.019601	7.5569	0.490025
L15D	371	375	LVLIA	4	527.368	9.58524	0.011922	10000	1.41349	0.004881	35.3372	0.122025
S14E	371	375	LVLIA	4	527.368	9.64518	0.005457	0	0	0	0	0
S14E	371	375	LVLIA	4	527.368	9.652	0.004056	10	0.007904	0.012023	0.1976	0.300575
S14E	371	375	LVLIA	4	527.368	9.55217	0.033196	30	0.021037	0.014267	0.525925	0.356675
S14E	371	375	LVLIA	4	527.368	9.64174	0.002158	100	0.045529	0.012873	1.13823	0.321825
S14E	371	375	LVLIA	4	527.368	9.64267	0.006898	1000	0.288986	0.019504	7.22465	0.4876
S14E	371	375	LVLIA	4	527.368	9.61698	0.008655	10000	1.41474	0.014204	35.3685	0.3551
T20E	371	375	LVLIA	4	527.368	9.64856	0.002325	0	0	0	0	0
T20E	371	375	LVLIA	4	527.368	9.65012	0.00691	10	0.011362	0.017523	0.28405	0.438075
T20E	371	375	LVLIA	4	527.368	9.62329	0.031902	30	0.009797	0.028833	0.244925	0.720825
T20E	371	375	LVLIA	4	527.368	9.62995	0.005357	100	0.044285	0.016623	1.10712	0.415575
T20E	371	375	LVLIA	4	527.368	9.63591	0.005991	1000	0.272142	0.017131	6.80355	0.428275
T20E	371	375	LVLIA	4	527.368	9.62081	0.002667	10000	1.50576	0.017912	37.644	0.4478
WT	371	375	LVLIA	4	527.368	9.63886	0.006754	0	0	0	0	0
WT	371	375	LVLIA	4	527.368	9.68441	0.011411	10	0.01161	0.012565	0.29025	0.314125
WT	371	375	LVLIA	4	527.368	9.64927	0.003119	30	0.020086	0.012547	0.50215	0.313675
WT	371	375	LVLIA	4	527.368	9.64195	0.008688	100	0.038364	0.012729	0.9591	0.318225
WT	371	375	LVLIA	4	527.368	9.66489	0.007805	1000	0.233069	0.014874	5.82672	0.37185
WT	371	375	LVLIA	4	527.368	9.67172	0.00241	10000	1.36376	0.01377	34.0939	0.34425
DN21	371	375	LVLIA	4	527.368	9.66432	0.003881	0	0	0	0	0
DN21	371	375	LVLIA	4	527.368	9.64837	0.004797	10	0.004327	0.018618	0.108175	0.46545
DN21	371	375	LVLIA	4	527.368	9.64012	0.00375	30	0.020034	0.01214	0.50085	0.3035
DN21	371	375	LVLIA	4	527.368	9.63358	0.010608	100	0.048149	0.014721	1.20372	0.368025
DN21	371	375	LVLIA	4	527.368	9.66567	0.007192	1000	0.294552	0.012357	7.3638	0.308925
DN21	371	375	LVLIA	4	527.368	9.67679	0.016013	10000	1.49985	0.01495	37.4962	0.37375
L11D	374	378	IATEL	4	545.306	8.53212	0.003869	0	0	0	0	0
L11D	374	378	IATEL	4	545.306	8.5915	0.01915	10	1.38583	0.0157	34.6457	0.3925
L11D	374	378	IATEL	4	545.306	8.73186	0.004919	30	1.85419	0.005318	46.3548	0.13295
L11D	374	378	IATEL	4	545.306	8.8392	0.020319	100	2.13781	0.003835	53.4452	0.095875
L11D	374	378	IATEL	4	545.306	8.35741	0.003631	1000	2.11374	0.03125	52.8435	0.78125
L11D	374	378	IATEL	4	545.306	8.3474	0.010046	10000	2.12267	0.107305	53.0668	2.68262
L15D	374	378	IATEL	4	545.306	8.53876	0.01225	0	0	0	0	0
L15D	374	378	IATEL	4	545.306	8.61967	0.019542	10	1.40616	0.023767	35.1539	0.594175
L15D	374	378	IATEL	4	545.306	8.74254	0.017257	30	1.81448	0.014915	45.3621	0.372875
L15D	374	378	IATEL	4	545.306	8.87474	0.008317	100	2.1624	0.006017	54.06	0.150425
L15D	374	378	IATEL	4	545.306	8.34766	0.008999	1000	2.10002	0.022242	52.5005	0.55605
L15D	374	378	IATEL	4	545.306	8.31927	0.012045	10000	2.03726	0.002043	50.9316	0.051075
S14E	374	378	IATEL	4	545.306	8.36353	0.009426	0	0	0	0	0
S14E	374	378	IATEL	4	545.306	8.37173	0.000667	10	1.38511	0.023441	34.6278	0.586025
S14E	374	378	IATEL	4	545.306	8.28343	0.067014	30	1.727	0.023298	43.1749	0.58245
S14E	374	378	IATEL	4	545.306	8.36273	0.003278	100	2.0974	0.007918	52.435	0.19795
S14E	374	378	IATEL	4	545.306	8.36746	0.005918	1000	2.14044	0.030732	53.5109	0.7683
S14E	374	378	IATEL	4	545.306	8.35115	0.000956	10000	2.14864	0.05903	53.716	1.47575
T20E	374	378	IATEL	4	545.306	8.36999	0.002519	0	0	0	0	0
T20E	374	378	IATEL	4	545.306	8.36802	0.004284	10	1.37206	0.020353	34.3014	0.508825
T20E	374	378	IATEL	4	545.306	8.35332	0.01393	30	1.79635	0.023421	44.9088	0.585525
T20E	374	378	IATEL	4	545.306	8.35713	0.004604	100	2.129	0.005498	53.2251	0.13745
T20E	374	378	IATEL	4	545.306	8.36207	0.003624	1000	2.13357	0.034937	53.3392	0.873425
T20E	374	378	IATEL	4	545.306	8.3501	0.003473	10000	2.19925	0.032883	54.9813	0.822075
WT	374	378	IATEL	4	545.306	8.31701	0.002811	0	0	0	0	0
WT	374	378	IATEL	4	545.306	8.34838	0.005957	10	1.30676	0.012237	32.6689	0.305925
WT	374	378	IATEL	4	545.306	8.35846	0.006445	30	1.66022	0.122877	41.5054	3.07192
WT	374	378	IATEL	4	545.306	8.35501	0.00155	100	2.12652	0.01658	53.163	0.4145
WT	374	378	IATEL	4	545.306	8.43939	0.00888	1000	2.19903	0.005311	54.9758	0.132775
WT	374	378	IATEL	4	545.306	8.4796	0.01076	10000	2.25148	0.009939	56.287	0.248475
DN21	374	378	IATEL	4	545.306	8.30314	0.001435	0	0	0	0	0
DN21	374	378	IATEL	4	545.306	8.34686	0.012532	10	1.37394	0.009293	34.3486	0.232325
DN21	374	378	IATEL	4	545.306	8.34605	0.004266	30	1.78924	0.013755	44.731	0.343875
DN21	374	378	IATEL	4	545.306	8.35868	0.011388	100	2.14934	0.018575	53.7336	0.464375
DN21	374	378	IATEL	4	545.306	8.45398	0.005967	1000	2.23401	0.009628	55.8502	0.2407
DN21	374	378	IATEL	4	545.306	8.5084	0.00596	10000	2.28631	0.008372	57.1578	0.2093
L11D	374	387	IATELMKNKRDSTE	13	1634.83	6.90489	0.001582	0	0	0	0	0
L11D	374	387	IATELMKNKRDSTE	13	1634.83	6.98586	0.032747	10	5.40513	0.022249	41.5779	0.171146
L11D	374	387	IATELMKNKRDSTE	13	1634.83	7.18428	0.015523	30	5.8753	0.02638	45.1946	0.202923
L11D	374	387	IATELMKNKRDSTE	13	1634.83	7.29532	0.026023	100	5.83462	0.034133	44.8817	0.262562
L11D	374	387	IATELMKNKRDSTE	13	1634.83	6.64396	0.008875	1000	6.08212	0.05697	46.7855	0.438231
L11D	374	387	IATELMKNKRDSTE	13	1634.83	6.6268	0.016115	10000	5.67806	0.207957	43.6774	1.59967
L15D	374	387	IATELMKNKRDSTE	13	1634.83	6.92689	0.016649	0	0	0	0	0
L15D	374	387	IATELMKNKRDSTE	13	1634.83	7.03744	0.038724	10	5.45745	0.07971	41.9804	0.613154
L15D	374	387	IATELMKNKRDSTE	13	1634.83	7.19266	0.018736	30	5.72904	0.058564	44.0695	0.450492
L15D	374	387	IATELMKNKRDSTE	13	1634.83	7.27906	0	100	6.01309	0.031021	46.2545	0.238623
L15D	374	387	IATELMKNKRDSTE	13	1634.83	6.62507	0.006815	1000	5.99332	0.046446	46.1024	0.357277
L15D	374	387	IATELMKNKRDSTE	13	1634.83	6.59615	0.009016	10000	5.34933	0.215043	41.1487	1.65418
S14E	374	387	IATELMKNKRDSTE	13	1634.83	6.68071	0.008241	0	0	0	0	0
S14E	374	387	IATELMKNKRDSTE	13	1634.83	6.69414	0.004228	10	5.53622	0.154284	42.5863	1.1868
S14E	374	387	IATELMKNKRDSTE	13	1634.83	6.68428	0.010817	30	5.91524	0.039989	45.5019	0.307608
S14E	374	387	IATELMKNKRDSTE	13	1634.83	6.67181	0.001651	100	6.16382	0.031384	47.414	0.241415
S14E	374	387	IATELMKNKRDSTE	13	1634.83	6.66778	0.005366	1000	6.07756	0.074013	46.7504	0.569331
S14E	374	387	IATELMKNKRDSTE	13	1634.83	6.64885	0.008201	10000	6.00565	0.09759	46.1973	0.750692
T20E	374	387	IATELMKNKRDSTE	13	1634.83	6.6874	0.001439	0	0	0	0	0
T20E	374	387	IATELMKNKRDSTE	13	1634.83	6.68615	0.013342	10	5.49725	0.127329	42.2865	0.979454
T20E	374	387	IATELMKNKRDSTE	13	1634.83	6.66923	0.003755	30	5.95646	0.06997	45.8189	0.538231
T20E	374	387	IATELMKNKRDSTE	13	1634.83	6.6627	0.007465	100	6.20249	0.034378	47.7115	0.264446
T20E	374	387	IATELMKNKRDSTE	13	1634.83	6.66259	0.001477	1000	6.10093	0.077631	46.9302	0.597162
T20E	374	387	IATELMKNKRDSTE	13	1634.83	6.64175	0.010479	10000	5.88885	0.068751	45.2988	0.528854
WT	374	387	IATELMKNKRDSTE	13	1634.83	6.61203	0.003514	0	0	0	0	0
WT	374	387	IATELMKNKRDSTE	13	1634.83	6.6425	0.008251	10	5.31015	0.038894	40.8473	0.299185
WT	374	387	IATELMKNKRDSTE	13	1634.83	6.66865	0.00905	30	5.53004	0.424145	42.5388	3.26265
WT	374	387	IATELMKNKRDSTE	13	1634.83	6.66369	0.003757	100	5.90321	0.045363	45.4093	0.348946
WT	374	387	IATELMKNKRDSTE	13	1634.83	6.78053	0.008619	1000	6.0958	0.053063	46.8908	0.408177
WT	374	387	IATELMKNKRDSTE	13	1634.83	6.83706	0.018253	10000	5.93035	0.029997	45.6181	0.230746
DN21	374	387	IATELMKNKRDSTE	13	1634.83	6.61498	0.003966	0	0	0	0	0
DN21	374	387	IATELMKNKRDSTE	13	1634.83	6.65949	0.01693	10	5.45343	0.043512	41.9494	0.334708
DN21	374	387	IATELMKNKRDSTE	13	1634.83	6.66375	0.004174	30	5.73431	0.048312	44.1101	0.371631
DN21	374	387	IATELMKNKRDSTE	13	1634.83	6.68307	0.019785	100	5.9955	0.041898	46.1192	0.322292
DN21	374	387	IATELMKNKRDSTE	13	1634.83	6.80813	0.01199	1000	6.04318	0.050614	46.486	0.389338
DN21	374	387	IATELMKNKRDSTE	13	1634.83	6.86672	0.005556	10000	5.93209	0.013469	45.6315	0.103608
L11D	391	419	ILLKQKGQDQDAASIPPFEPPGPGSYENL	23	3108.58	9.24155	0.004513	0	0	0	0	0
L11D	391	419	ILLKQKGQDQDAASIPPFEPPGPGSYENL	23	3108.58	9.26123	0.008192	10	13.4335	0.152448	58.4064	0.662817
L11D	391	419	ILLKQKGQDQDAASIPPFEPPGPGSYENL	23	3108.58	9.28323	0.002545	30	13.8821	0.057779	60.3571	0.251213
L11D	391	419	ILLKQKGQDQDAASIPPFEPPGPGSYENL	23	3108.58	9.38272	0.025746	100	12.8863	0.020832	56.0273	0.0905739
L11D	391	419	ILLKQKGQDQDAASIPPFEPPGPGSYENL	23	3108.58	9.2397	0.020175	1000	12.992	0.173659	56.4871	0.755039
L11D	391	419	ILLKQKGQDQDAASIPPFEPPGPGSYENL	23	3108.58	9.23131	0.017715	10000	12.1499	0.218919	52.8259	0.951822
L15D	391	419	ILLKQKGQDQDAASIPPFEPPGPGSYENL	23	3108.58	9.25267	0.011056	0	0	0	0	0
L15D	391	419	ILLKQKGQDQDAASIPPFEPPGPGSYENL	23	3108.58	9.26564	0.010208	10	13.5738	0.242027	59.0165	1.05229
L15D	391	419	ILLKQKGQDQDAASIPPFEPPGPGSYENL	23	3108.58	9.2925	0.016558	30	13.4798	0.052889	58.6078	0.229952
L15D	391	419	ILLKQKGQDQDAASIPPFEPPGPGSYENL	23	3108.58	9.34805	0.022068	100	12.91	0.071532	56.1305	0.311009
L15D	391	419	ILLKQKGQDQDAASIPPFEPPGPGSYENL	23	3108.58	9.21238	0.020861	1000	12.5997	0.040095	54.7811	0.174326
L15D	391	419	ILLKQKGQDQDAASIPPFEPPGPGSYENL	23	3108.58	9.17826	0.001039	10000	11.8155	0.035521	51.3715	0.154439
S14E	391	419	ILLKQKGQDQDAASIPPFEPPGPGSYENL	23	3108.58	9.22889	0.008294	0	0	0	0	0
S14E	391	419	ILLKQKGQDQDAASIPPFEPPGPGSYENL	23	3108.58	9.25964	0.016981	10	13.4625	0.404974	58.5328	1.76076
S14E	391	419	ILLKQKGQDQDAASIPPFEPPGPGSYENL	23	3108.58	9.05447	0.187279	30	13.6699	0.136428	59.4345	0.593165
S14E	391	419	ILLKQKGQDQDAASIPPFEPPGPGSYENL	23	3108.58	9.25013	0.013556	100	13.0716	0.135227	56.833	0.587943
S14E	391	419	ILLKQKGQDQDAASIPPFEPPGPGSYENL	23	3108.58	9.24809	0.016284	1000	13.1645	0.116458	57.2371	0.506339
S14E	391	419	ILLKQKGQDQDAASIPPFEPPGPGSYENL	23	3108.58	9.21169	0.007266	10000	12.7076	0.061744	55.2503	0.268452
T20E	391	419	ILLKQKGQDQDAASIPPFEPPGPGSYENL	23	3108.58	9.23249	0.010636	0	0	0	0	0
T20E	391	419	ILLKQKGQDQDAASIPPFEPPGPGSYENL	23	3108.58	9.2335	0.009794	10	13.4521	0.253173	58.4873	1.10075
T20E	391	419	ILLKQKGQDQDAASIPPFEPPGPGSYENL	23	3108.58	9.2214	0.024732	30	13.4499	0.174484	58.4779	0.758626
T20E	391	419	ILLKQKGQDQDAASIPPFEPPGPGSYENL	23	3108.58	9.2234	0.010371	100	12.9939	0.13874	56.495	0.603217
T20E	391	419	ILLKQKGQDQDAASIPPFEPPGPGSYENL	23	3108.58	9.22607	0.001444	1000	12.9759	0.091071	56.4171	0.395961
T20E	391	419	ILLKQKGQDQDAASIPPFEPPGPGSYENL	23	3108.58	9.21989	0.006074	10000	12.5958	0.213075	54.7642	0.926413
WT	391	419	ILLKQKGQDQDAASIPPFEPPGPGSYENL	23	3108.58	9.22549	0.068298	0	0	0	0	0
WT	391	419	ILLKQKGQDQDAASIPPFEPPGPGSYENL	23	3108.58	9.30702	0.100722	10	13.4649	0.117283	58.5431	0.509926
WT	391	419	ILLKQKGQDQDAASIPPFEPPGPGSYENL	23	3108.58	9.21725	0.084814	30	12.8566	0.85953	55.8985	3.73709
WT	391	419	ILLKQKGQDQDAASIPPFEPPGPGSYENL	23	3108.58	9.2195	0.078439	100	13.0846	0.056059	56.8897	0.243735
WT	391	419	ILLKQKGQDQDAASIPPFEPPGPGSYENL	23	3108.58	9.25739	0.014833	1000	12.897	0.103903	56.0738	0.451752
WT	391	419	ILLKQKGQDQDAASIPPFEPPGPGSYENL	23	3108.58	9.2637	0.011915	10000	12.7872	0.107666	55.5964	0.468113
DN21	391	419	ILLKQKGQDQDAASIPPFEPPGPGSYENL	23	3108.58	9.38158	0.012092	0	0	0	0	0
DN21	391	419	ILLKQKGQDQDAASIPPFEPPGPGSYENL	23	3108.58	9.34549	0.018982	10	13.3859	0.18924	58.1997	0.822783
DN21	391	419	ILLKQKGQDQDAASIPPFEPPGPGSYENL	23	3108.58	9.36064	0.011559	30	13.2151	0.101439	57.4571	0.441039
DN21	391	419	ILLKQKGQDQDAASIPPFEPPGPGSYENL	23	3108.58	9.33959	0.012237	100	12.879	0.018515	55.9958	0.0805
DN21	391	419	ILLKQKGQDQDAASIPPFEPPGPGSYENL	23	3108.58	9.25421	0.015442	1000	12.99	0.105723	56.4782	0.459665
DN21	391	419	ILLKQKGQDQDAASIPPFEPPGPGSYENL	23	3108.58	9.27441	0.022759	10000	12.7694	0.133927	55.5192	0.582291
L11D	393	419	LKQKGQDQDAASIPPFEPPGPGSYENL	21	2882.41	9.15798	0.004705	0	0	0	0	0
L11D	393	419	LKQKGQDQDAASIPPFEPPGPGSYENL	21	2882.41	9.18752	0.011712	10	11.7704	0.121346	56.0498	0.577838
L11D	393	419	LKQKGQDQDAASIPPFEPPGPGSYENL	21	2882.41	9.2171	0.002879	30	12.1406	0.036786	57.8126	0.175171
L11D	393	419	LKQKGQDQDAASIPPFEPPGPGSYENL	21	2882.41	9.30345	0.032928	100	11.2167	0.031076	53.4129	0.147981
L11D	393	419	LKQKGQDQDAASIPPFEPPGPGSYENL	21	2882.41	9.13728	0.009095	1000	11.3257	0.07978	53.932	0.379905
L11D	393	419	LKQKGQDQDAASIPPFEPPGPGSYENL	21	2882.41	9.12495	0.010854	10000	10.7644	0.194569	51.2593	0.926519
L15D	393	419	LKQKGQDQDAASIPPFEPPGPGSYENL	21	2882.41	9.16517	0.010207	0	0	0	0	0
L15D	393	419	LKQKGQDQDAASIPPFEPPGPGSYENL	21	2882.41	9.19008	0.009333	10	11.8605	0.218379	56.4786	1.0399
L15D	393	419	LKQKGQDQDAASIPPFEPPGPGSYENL	21	2882.41	9.21957	0.012983	30	11.7534	0.026525	55.9688	0.12631
L15D	393	419	LKQKGQDQDAASIPPFEPPGPGSYENL	21	2882.41	9.26535	0.019622	100	11.2656	0.052359	53.6457	0.249329
L15D	393	419	LKQKGQDQDAASIPPFEPPGPGSYENL	21	2882.41	9.11905	0.00547	1000	11.0145	0.073374	52.4501	0.3494
L15D	393	419	LKQKGQDQDAASIPPFEPPGPGSYENL	21	2882.41	9.08872	0.01165	10000	10.2454	0.032525	48.7876	0.154881
S14E	393	419	LKQKGQDQDAASIPPFEPPGPGSYENL	21	2882.41	9.14845	0.004279	0	0	0	0	0
S14E	393	419	LKQKGQDQDAASIPPFEPPGPGSYENL	21	2882.41	9.15385	0.000912	10	11.811	0.357754	56.2427	1.70359
S14E	393	419	LKQKGQDQDAASIPPFEPPGPGSYENL	21	2882.41	8.97427	0.15113	30	11.7666	0.118048	56.0315	0.562133
S14E	393	419	LKQKGQDQDAASIPPFEPPGPGSYENL	21	2882.41	9.14442	0.002406	100	11.4103	0.040844	54.3349	0.194495
S14E	393	419	LKQKGQDQDAASIPPFEPPGPGSYENL	21	2882.41	9.14733	0.006707	1000	11.3803	0.051343	54.1921	0.24449
S14E	393	419	LKQKGQDQDAASIPPFEPPGPGSYENL	21	2882.41	9.12669	0.004428	10000	11.1199	0.026522	52.9519	0.126295
T20E	393	419	LKQKGQDQDAASIPPFEPPGPGSYENL	21	2882.41	9.15571	0.013334	0	0	0	0	0
T20E	393	419	LKQKGQDQDAASIPPFEPPGPGSYENL	21	2882.41	9.14595	0.007298	10	11.7834	0.18319	56.1114	0.872333
T20E	393	419	LKQKGQDQDAASIPPFEPPGPGSYENL	21	2882.41	9.12677	0.025597	30	11.7103	0.044488	55.7634	0.211848
T20E	393	419	LKQKGQDQDAASIPPFEPPGPGSYENL	21	2882.41	9.13666	0.005386	100	11.403	0.025227	54.2999	0.120129
T20E	393	419	LKQKGQDQDAASIPPFEPPGPGSYENL	21	2882.41	9.13958	0.005718	1000	11.3611	0.065125	54.1003	0.310119
T20E	393	419	LKQKGQDQDAASIPPFEPPGPGSYENL	21	2882.41	9.13141	0.001247	10000	11.0223	0.057115	52.4872	0.271976
WT	393	419	LKQKGQDQDAASIPPFEPPGPGSYENL	21	2882.41	9.10749	0.00395	0	0	0	0	0
WT	393	419	LKQKGQDQDAASIPPFEPPGPGSYENL	21	2882.41	9.12184	0.009293	10	11.8612	0.048225	56.482	0.229643
WT	393	419	LKQKGQDQDAASIPPFEPPGPGSYENL	21	2882.41	9.10183	0.005775	30	11.3318	0.755028	53.961	3.59537
WT	393	419	LKQKGQDQDAASIPPFEPPGPGSYENL	21	2882.41	9.09983	0.005294	100	11.3804	0.054117	54.1923	0.2577
WT	393	419	LKQKGQDQDAASIPPFEPPGPGSYENL	21	2882.41	9.14033	0.006814	1000	11.425	0.023825	54.4046	0.113452
WT	393	419	LKQKGQDQDAASIPPFEPPGPGSYENL	21	2882.41	9.14167	0.004781	10000	11.126	0.028903	52.9809	0.137633
DN21	393	419	LKQKGQDQDAASIPPFEPPGPGSYENL	21	2882.41	9.08887	0.003174	0	0	0	0	0
DN21	393	419	LKQKGQDQDAASIPPFEPPGPGSYENL	21	2882.41	9.08137	0.008131	10	11.9261	0.128297	56.7911	0.610938
DN21	393	419	LKQKGQDQDAASIPPFEPPGPGSYENL	21	2882.41	9.08966	0.005149	30	11.7096	0.03272	55.7599	0.15581
DN21	393	419	LKQKGQDQDAASIPPFEPPGPGSYENL	21	2882.41	9.11039	0.017943	100	11.471	0.016659	54.6239	0.0793286
DN21	393	419	LKQKGQDQDAASIPPFEPPGPGSYENL	21	2882.41	9.14839	0.003333	1000	11.4639	0.032768	54.5901	0.156038
DN21	393	419	LKQKGQDQDAASIPPFEPPGPGSYENL	21	2882.41	9.15944	0.013171	10000	11.3151	0.025667	53.8817	0.122224
L11D	420	442	STGTRESKPDALAGRQEASADCQ	21	2377.09	6.84218	0.002507	0	0	0	0	0
L11D	420	442	STGTRESKPDALAGRQEASADCQ	21	2377.09	6.90375	0.031602	10	11.1961	0.106343	53.3149	0.506395
L11D	420	442	STGTRESKPDALAGRQEASADCQ	21	2377.09	7.10256	0.015596	30	11.3883	0.026734	54.2301	0.127305
L11D	420	442	STGTRESKPDALAGRQEASADCQ	21	2377.09	7.19294	0	100	10.2712	0.014164	48.9106	0.0674476
L11D	420	442	STGTRESKPDALAGRQEASADCQ	21	2377.09	6.59064	0.004332	1000	10.7474	0.111846	51.1779	0.5326
L11D	420	442	STGTRESKPDALAGRQEASADCQ	21	2377.09	6.57686	0.012946	10000	10.1741	0.236897	48.4481	1.12808
L15D	420	442	STGTRESKPDALAGRQEASADCQ	21	2377.09	6.86135	0.01524	0	0	0	0	0
L15D	420	442	STGTRESKPDALAGRQEASADCQ	21	2377.09	6.958	0.03706	10	11.2436	0.171646	53.5408	0.817362
L15D	420	442	STGTRESKPDALAGRQEASADCQ	21	2377.09	7.11275	0.01992	30	11.0373	0.045869	52.5584	0.218424
L15D	420	442	STGTRESKPDALAGRQEASADCQ	21	2377.09	6.6967	0	100	10.5911	0.011258	50.434	0.0536095
L15D	420	442	STGTRESKPDALAGRQEASADCQ	21	2377.09	6.57798	0.00925	1000	10.4508	0.08874	49.7658	0.422571
L15D	420	442	STGTRESKPDALAGRQEASADCQ	21	2377.09	6.54464	0.009186	10000	9.51804	0.06555	45.324	0.312143
S14E	420	442	STGTRESKPDALAGRQEASADCQ	21	2377.09	6.6253	0.010623	0	0	0	0	0
S14E	420	442	STGTRESKPDALAGRQEASADCQ	21	2377.09	6.61538	0.003085	10	11.2983	0.271256	53.8014	1.2917
S14E	420	442	STGTRESKPDALAGRQEASADCQ	21	2377.09	6.60907	0.006097	30	11.1755	0.021391	53.2165	0.101862
S14E	420	442	STGTRESKPDALAGRQEASADCQ	21	2377.09	6.60535	0.001573	100	11.0025	0.034031	52.3929	0.162052
S14E	420	442	STGTRESKPDALAGRQEASADCQ	21	2377.09	6.60617	0.003704	1000	10.7708	0.16479	51.2893	0.784714
S14E	420	442	STGTRESKPDALAGRQEASADCQ	21	2377.09	6.59579	0.005004	10000	10.5691	0.047959	50.329	0.228376
T20E	420	442	STGTRESKPDALAGRQEASADCQ	21	2377.09	6.63074	0.001527	0	0	0	0	0
T20E	420	442	STGTRESKPDALAGRQEASADCQ	21	2377.09	6.61372	0.006472	10	11.1763	0.201612	53.2204	0.960057
T20E	420	442	STGTRESKPDALAGRQEASADCQ	21	2377.09	6.60459	0.004039	30	11.2126	0.058441	53.3935	0.27829
T20E	420	442	STGTRESKPDALAGRQEASADCQ	21	2377.09	6.60396	0.003516	100	10.9142	0.06708	51.9726	0.319429
T20E	420	442	STGTRESKPDALAGRQEASADCQ	21	2377.09	6.60121	0.000899	1000	10.5757	0.104437	50.3607	0.497319
T20E	420	442	STGTRESKPDALAGRQEASADCQ	21	2377.09	6.5914	0.004748	10000	10.4873	0.088939	49.9397	0.423519
WT	420	442	STGTRESKPDALAGRQEASADCQ	21	2377.09	6.56846	0.001257	0	0	0	0	0
WT	420	442	STGTRESKPDALAGRQEASADCQ	21	2377.09	6.58637	0.005967	10	11.073	0.077028	52.7284	0.3668
WT	420	442	STGTRESKPDALAGRQEASADCQ	21	2377.09	6.60606	0.008463	30	10.5568	0.698439	50.2705	3.3259
WT	420	442	STGTRESKPDALAGRQEASADCQ	21	2377.09	6.60227	0.004022	100	10.5377	0.047382	50.1796	0.225629
WT	420	442	STGTRESKPDALAGRQEASADCQ	21	2377.09	6.7212	0.006588	1000	10.7047	0.02626	50.9746	0.125048
WT	420	442	STGTRESKPDALAGRQEASADCQ	21	2377.09	6.77031	0.017792	10000	10.5	0.05043	50	0.240143
DN21	420	442	STGTRESKPDALAGRQEASADCQ	21	2377.09	6.5709	0.002371	0	0	0	0	0
DN21	420	442	STGTRESKPDALAGRQEASADCQ	21	2377.09	6.59548	0.009678	10	11.1277	0.093077	52.9889	0.443224
DN21	420	442	STGTRESKPDALAGRQEASADCQ	21	2377.09	6.59973	0.003368	30	10.9779	0.066167	52.2757	0.315081
DN21	420	442	STGTRESKPDALAGRQEASADCQ	21	2377.09	6.61266	0.015558	100	10.817	0.033422	51.5094	0.159152
DN21	420	442	STGTRESKPDALAGRQEASADCQ	21	2377.09	6.73829	0.010171	1000	10.7837	0.02908	51.3509	0.138476
DN21	420	442	STGTRESKPDALAGRQEASADCQ	21	2377.09	6.7938	0.00418	10000	10.6436	0.020273	50.6837	0.0965381
L11D	444	454	VISMTANRLSA	10	1161.62	8.29704	0.004225	0	0	0	0	0
L11D	444	454	VISMTANRLSA	10	1161.62	8.36307	0.020527	10	4.72921	0.041576	47.2921	0.41576
L11D	444	454	VISMTANRLSA	10	1161.62	8.49618	0.009878	30	5.10393	0.040728	51.0393	0.40728
L11D	444	454	VISMTANRLSA	10	1161.62	8.59949	0.017449	100	5.30923	0.018435	53.0923	0.18435
L11D	444	454	VISMTANRLSA	10	1161.62	8.13494	0.007179	1000	6.22026	0.041578	62.2026	0.41578
L11D	444	454	VISMTANRLSA	10	1161.62	8.1158	0.01043	10000	6.30648	0.076502	63.0648	0.76502
L15D	444	454	VISMTANRLSA	10	1161.62	8.30365	0.012506	0	0	0	0	0
L15D	444	454	VISMTANRLSA	10	1161.62	8.3908	0.016812	10	4.80243	0.068398	48.0243	0.68398
L15D	444	454	VISMTANRLSA	10	1161.62	8.50975	0.022638	30	5.08775	0.005652	50.8775	0.05652
L15D	444	454	VISMTANRLSA	10	1161.62	8.65445	0.020179	100	5.4133	0.025265	54.133	0.25265
L15D	444	454	VISMTANRLSA	10	1161.62	8.11641	0.01135	1000	6.114	0.023707	61.1399	0.23707
L15D	444	454	VISMTANRLSA	10	1161.62	8.08083	0.010233	10000	5.9896	0.02285	59.896	0.2285
S14E	444	454	VISMTANRLSA	10	1161.62	8.15386	0.00792	0	0	0	0	0
S14E	444	454	VISMTANRLSA	10	1161.62	8.16004	0.000373	10	4.73698	0.156303	47.3698	1.56303
S14E	444	454	VISMTANRLSA	10	1161.62	8.09633	0.041551	30	4.91542	0.029722	49.1542	0.29722
S14E	444	454	VISMTANRLSA	10	1161.62	8.1457	0.002932	100	5.35732	0.018246	53.5732	0.18246
S14E	444	454	VISMTANRLSA	10	1161.62	8.15093	0.004962	1000	6.12019	0.061265	61.2019	0.61265
S14E	444	454	VISMTANRLSA	10	1161.62	8.13429	0.00064	10000	6.35731	0.029493	63.5731	0.29493
T20E	444	454	VISMTANRLSA	10	1161.62	8.15987	0.001384	0	0	0	0	0
T20E	444	454	VISMTANRLSA	10	1161.62	8.15356	0.007413	10	4.62844	0.150007	46.2844	1.50007
T20E	444	454	VISMTANRLSA	10	1161.62	8.14067	0.011012	30	4.91149	0.060777	49.1149	0.60777
T20E	444	454	VISMTANRLSA	10	1161.62	8.1395	0.005261	100	5.32828	0.020319	53.2828	0.20319
T20E	444	454	VISMTANRLSA	10	1161.62	8.14686	0.003307	1000	6.04697	0.072009	60.4697	0.72009
T20E	444	454	VISMTANRLSA	10	1161.62	8.12853	0.004987	10000	6.34836	0.046865	63.4836	0.46865
WT	444	454	VISMTANRLSA	10	1161.62	8.09966	0.003648	0	0	0	0	0
WT	444	454	VISMTANRLSA	10	1161.62	8.12392	0.005336	10	4.71032	0.008955	47.1032	0.08955
WT	444	454	VISMTANRLSA	10	1161.62	8.13533	0.006812	30	4.70463	0.359374	47.0463	3.59374
WT	444	454	VISMTANRLSA	10	1161.62	8.13327	0.000776	100	5.21542	0.052134	52.1542	0.52134
WT	444	454	VISMTANRLSA	10	1161.62	8.21452	0.00753	1000	6.15236	0.027312	61.5236	0.27312
WT	444	454	VISMTANRLSA	10	1161.62	8.25506	0.008821	10000	6.43359	0.023178	64.3359	0.23178
DN21	444	454	VISMTANRLSA	10	1161.62	8.09081	0.001996	0	0	0	0	0
DN21	444	454	VISMTANRLSA	10	1161.62	8.12901	0.012768	10	4.89634	0.055166	48.9634	0.55166
DN21	444	454	VISMTANRLSA	10	1161.62	8.13152	0.005326	30	5.10506	0.024626	51.0506	0.24626
DN21	444	454	VISMTANRLSA	10	1161.62	8.14232	0.00958	100	5.45669	0.019036	54.5669	0.19036
DN21	444	454	VISMTANRLSA	10	1161.62	8.23645	0.004974	1000	6.26162	0.010119	62.6162	0.10119
DN21	444	454	VISMTANRLSA	10	1161.62	8.2831	0.006584	10000	6.51452	0.022845	65.1452	0.22845
L11D	448	458	TANRLSAVIQA	10	1142.64	8.41266	0.003509	0	0	0	0	0
L11D	448	458	TANRLSAVIQA	10	1142.64	8.4702	0.019747	10	1.35825	0.022749	13.5825	0.22749
L11D	448	458	TANRLSAVIQA	10	1142.64	8.58581	0.006739	30	1.65024	0.012294	16.5024	0.12294
L11D	448	458	TANRLSAVIQA	10	1142.64	8.69444	0.016539	100	2.10849	0.017704	21.0849	0.17704
L11D	448	458	TANRLSAVIQA	10	1142.64	8.24324	0.003927	1000	2.99796	0.039045	29.9796	0.39045
L11D	448	458	TANRLSAVIQA	10	1142.64	8.22892	0.01082	10000	3.18448	0.130363	31.8448	1.30363
L15D	448	458	TANRLSAVIQA	10	1142.64	8.41537	0.012873	0	0	0	0	0
L15D	448	458	TANRLSAVIQA	10	1142.64	8.4941	0.015207	10	1.40517	0.022952	14.0517	0.22952
L15D	448	458	TANRLSAVIQA	10	1142.64	8.5922	0.018771	30	1.71513	0.023733	17.1513	0.23733
L15D	448	458	TANRLSAVIQA	10	1142.64	8.74018	0.023697	100	2.20004	0.045403	22.0004	0.45403
L15D	448	458	TANRLSAVIQA	10	1142.64	8.22941	0.009704	1000	2.98249	0.046536	29.8249	0.46536
L15D	448	458	TANRLSAVIQA	10	1142.64	8.19473	0.011345	10000	3.03096	0.160526	30.3096	1.60526
S14E	448	458	TANRLSAVIQA	10	1142.64	8.26866	0.008743	0	0	0	0	0
S14E	448	458	TANRLSAVIQA	10	1142.64	8.27252	0.001939	10	1.38278	0.027916	13.8278	0.27916
S14E	448	458	TANRLSAVIQA	10	1142.64	8.19473	0.0554	30	1.66292	0.029019	16.6292	0.29019
S14E	448	458	TANRLSAVIQA	10	1142.64	8.25832	0.003604	100	2.1512	0.025609	21.512	0.25609
S14E	448	458	TANRLSAVIQA	10	1142.64	8.26002	0.005956	1000	2.95915	0.032621	29.5915	0.32621
S14E	448	458	TANRLSAVIQA	10	1142.64	8.23842	0.000163	10000	3.28289	0.066231	32.8289	0.66231
T20E	448	458	TANRLSAVIQA	10	1142.64	8.27348	0.002237	0	0	0	0	0
[truncated: 2,141 more rows]

## Sheet: ResidueHDX_HACE1 variants
HACE1	Deuterium uptake (%)						HACE1DN21	Deuterium uptake (%)						HACE1L11D	Deuterium uptake (%)						HACE1L15D	Deuterium uptake (%)						HACE1S14E	Deuterium uptake (%)						HACE1T20E	Deuterium uptake (%)						HACE1DN21 versus HACE1	Difference in deuterium uptake (%)
	HDX time (s)							HDX time (s)							HDX time (s)							HDX time (s)							HDX time (s)							HDX time (s)							HDX time (s)					Maximal diff.
Residue	10	30	100	1000	10000	Maximal	Residue	10	30	100	1000	10000	Maximal	Residue	10	30	100	1000	10000	Maximal	Residue	10	30	100	1000	10000	Maximal	Residue	10	30	100	1000	10000	Maximal	Residue	10	30	100	1000	10000	Maximal	Residue	10	30	100	1000	10000	Lowest	Highest
1							1							1							1							1							1							1
2							2							2							2							2							2							2
3							3							3							3							3							3							3
4							4							4							4							4							4							4
5							5							5							5							5							5							5
6							6							6							6							6							6							6
7							7							7							7							7							7							7
8							8							8							8							8							8							8
9							9							9							9							9							9							9
10	26.5	29.9	35.7	50.9	53.5	53.5	10							10							10							10							10							10
11	26.5	29.9	35.7	50.9	53.5	53.5	11							11							11							11							11							11
12	26.5	29.9	35.7	50.9	53.5	53.5	12							12							12							12							12							12
13	26.5	29.9	35.7	50.9	53.5	53.5	13							13							13							13							13							13
14	26.5	29.9	35.7	50.9	53.5	53.5	14							14							14							14							14							14
15	26.5	29.9	35.7	50.9	53.5	53.5	15							15							15							15							15							15
16	26.5	29.9	35.7	50.9	53.5	53.5	16							16							16							16							16							16
17	26.5	29.9	35.7	50.9	53.5	53.5	17							17							17							17							17							17
18	26.5	29.9	35.7	50.9	53.5	53.5	18							18							18							18							18							18
19	26.5	29.9	35.7	50.9	53.5	53.5	19							19							19							19							19							19
20	26.5	29.9	35.7	50.9	53.5	53.5	20							20							20							20							20							20
21	26.5	29.9	35.7	50.9	53.5	53.5	21							21							21							21							21							21
22	32	32.7	36.6	47.3	51.8	51.8	22							22	50.4	54.3	52.7	52.7	48.5	54.3	22	53.1	53.9	53.1	50.5	48.8	53.9	22	40	43.8	47.7	49.1	49.3	49.3	22	37.8	42.6	46.3	49.8	49	49.8	22
23	32	32.7	36.6	47.3	51.8	51.8	23							23	50.4	54.3	52.7	52.7	48.5	54.3	23	53.1	53.9	53.1	50.5	48.8	53.9	23	40	43.8	47.7	49.1	49.3	49.3	23	37.8	42.6	46.3	49.8	49	49.8	23
24	32	32.7	36.6	47.3	51.8	51.8	24							24	50.4	54.3	52.7	52.7	48.5	54.3	24	53.1	53.9	53.1	50.5	48.8	53.9	24	40	43.8	47.7	49.1	49.3	49.3	24	37.8	42.6	46.3	49.8	49	49.8	24
25	32	32.7	36.6	47.3	51.8	51.8	25							25	50.4	54.3	52.7	52.7	48.5	54.3	25	53.1	53.9	53.1	50.5	48.8	53.9	25	40	43.8	47.7	49.1	49.3	49.3	25	37.8	42.6	46.3	49.8	49	49.8	25
26	32	32.7	36.6	47.3	51.8	51.8	26							26	50.4	54.3	52.7	52.7	48.5	54.3	26	53.1	53.9	53.1	50.5	48.8	53.9	26	40	43.8	47.7	49.1	49.3	49.3	26	37.8	42.6	46.3	49.8	49	49.8	26
27	32	32.7	36.6	47.3	51.8	51.8	27							27	50.4	54.3	52.7	52.7	48.5	54.3	27	53.1	53.9	53.1	50.5	48.8	53.9	27	40	43.8	47.7	49.1	49.3	49.3	27	37.8	42.6	46.3	49.8	49	49.8	27
28	32	32.7	36.6	47.3	51.8	51.8	28							28	50.4	54.3	52.7	52.7	48.5	54.3	28	53.1	53.9	53.1	50.5	48.8	53.9	28	40	43.8	47.7	49.1	49.3	49.3	28	37.8	42.6	46.3	49.8	49	49.8	28
29	32	32.7	36.6	47.3	51.8	51.8	29							29	50.4	54.3	52.7	52.7	48.5	54.3	29	53.1	53.9	53.1	50.5	48.8	53.9	29	40	43.8	47.7	49.1	49.3	49.3	29	37.8	42.6	46.3	49.8	49	49.8	29
30	32	32.7	36.6	47.3	51.8	51.8	30							30	50.4	54.3	52.7	52.7	48.5	54.3	30	53.1	53.9	53.1	50.5	48.8	53.9	30	40	43.8	47.7	49.1	49.3	49.3	30	37.8	42.6	46.3	49.8	49	49.8	30
31	32	32.7	36.6	47.3	51.8	51.8	31							31	50.4	54.3	52.7	52.7	48.5	54.3	31	53.1	53.9	53.1	50.5	48.8	53.9	31	40	43.8	47.7	49.1	49.3	49.3	31	37.8	42.6	46.3	49.8	49	49.8	31
32							32							32							32							32							32							32
33	-0.3	0	0.5	2.5	11.9	11.9	33	3.6	5.8	15.9	48.4	65	65	33	1.5	-1.4	8.5	43.7	60.8	60.8	33	2.5	5	14.8	48.9	58.2	58.2	33	2.3	2.7	5.4	26.6	57.2	57.2	33	1.5	2.3	4.6	27.6	50.7	50.7	33	3.9	5.8	15.4	45.9	53.1	3.9	53.1
34	0.1	0.3	0.7	0.5	10.4	10.4	34	1.4	2.6	7.8	38.5	58.4	58.4	34	0.2	1.7	5.4	39	59.2	59.2	34	1.4	2.9	10.2	44	56.6	56.6	34	1.3	0.8	3.1	21.9	51.6	51.6	34	0.8	1.3	2.8	22.3	47.1	47.1	34	1.3	2.3	7.1	38	48	1.3	48
35	0.1	0.3	0.7	0.5	10.4	10.4	35	1.4	2.6	7.8	38.5	58.4	58.4	35	0.2	1.7	5.4	39	59.2	59.2	35	1.4	2.9	10.2	44	56.6	56.6	35	1.3	0.8	3.1	21.9	51.6	51.6	35	0.8	1.3	2.8	22.3	47.1	47.1	35	1.3	2.3	7.1	38	48	1.3	48
36	0.1	0.3	0.7	0.5	10.4	10.4	36	1.4	2.6	7.8	38.5	58.4	58.4	36	0.2	1.7	5.4	39	59.2	59.2	36	1.4	2.9	10.2	44	56.6	56.6	36	1.3	0.8	3.1	21.9	51.6	51.6	36	0.8	1.3	2.8	22.3	47.1	47.1	36	1.3	2.3	7.1	38	48	1.3	48
37	0.1	0.3	0.7	0.5	10.4	10.4	37	1.4	2.6	7.8	38.5	58.4	58.4	37	0.2	1.7	5.4	39	59.2	59.2	37	1.4	2.9	10.2	44	56.6	56.6	37	1.3	0.8	3.1	21.9	51.6	51.6	37	0.8	1.3	2.8	22.3	47.1	47.1	37	1.3	2.3	7.1	38	48	1.3	48
38	0.1	0.3	0.7	0.5	10.4	10.4	38	1.4	2.6	7.8	38.5	58.4	58.4	38	0.2	1.7	5.4	39	59.2	59.2	38	1.4	2.9	10.2	44	56.6	56.6	38	1.3	0.8	3.1	21.9	51.6	51.6	38	0.8	1.3	2.8	22.3	47.1	47.1	38	1.3	2.3	7.1	38	48	1.3	48
39	0.1	0.3	0.7	0.5	10.4	10.4	39	1.4	2.6	7.8	38.5	58.4	58.4	39	0.2	1.7	5.4	39	59.2	59.2	39	1.4	2.9	10.2	44	56.6	56.6	39	1.3	0.8	3.1	21.9	51.6	51.6	39	0.8	1.3	2.8	22.3	47.1	47.1	39	1.3	2.3	7.1	38	48	1.3	48
40	7.1	8.1	10.5	14.2	26.4	26.4	40	12.3	14.3	19.6	40.2	49.7	49.7	40	10.6	13.3	16.6	38.4	48.1	48.1	40	12.3	14.8	20.2	41.7	46.6	46.6	40	9.7	10.9	13.6	28.1	45.3	45.3	40	8.4	9.9	12.6	27.8	41.8	41.8	40	5.2	6.2	9.1	26	23.3	5.2	26
41	7.1	8.1	10.5	14.2	26.4	26.4	41	12.3	14.3	19.6	40.2	49.7	49.7	41	10.6	13.3	16.6	38.4	48.1	48.1	41	12.3	14.8	20.2	41.7	46.6	46.6	41	9.7	10.9	13.6	28.1	45.3	45.3	41	8.4	9.9	12.6	27.8	41.8	41.8	41	5.2	6.2	9.1	26	23.3	5.2	26
42	7.1	8.1	10.5	14.2	26.4	26.4	42	12.3	14.3	19.6	40.2	49.7	49.7	42	10.6	13.3	16.6	38.4	48.1	48.1	42	12.3	14.8	20.2	41.7	46.6	46.6	42	9.7	10.9	13.6	28.1	45.3	45.3	42	8.4	9.9	12.6	27.8	41.8	41.8	42	5.2	6.2	9.1	26	23.3	5.2	26
43	7.1	8.1	10.5	14.2	26.4	26.4	43	12.3	14.3	19.6	40.2	49.7	49.7	43	10.6	13.3	16.6	38.4	48.1	48.1	43	12.3	14.8	20.2	41.7	46.6	46.6	43	9.7	10.9	13.6	28.1	45.3	45.3	43	8.4	9.9	12.6	27.8	41.8	41.8	43	5.2	6.2	9.1	26	23.3	5.2	26
44	7.1	8.1	10.5	14.2	26.4	26.4	44	12.3	14.3	19.6	40.2	49.7	49.7	44	10.6	13.3	16.6	38.4	48.1	48.1	44	12.3	14.8	20.2	41.7	46.6	46.6	44	9.7	10.9	13.6	28.1	45.3	45.3	44	8.4	9.9	12.6	27.8	41.8	41.8	44	5.2	6.2	9.1	26	23.3	5.2	26
45	7.1	8.1	10.5	14.2	26.4	26.4	45	12.3	14.3	19.6	40.2	49.7	49.7	45	10.6	13.3	16.6	38.4	48.1	48.1	45	12.3	14.8	20.2	41.7	46.6	46.6	45	9.7	10.9	13.6	28.1	45.3	45.3	45	8.4	9.9	12.6	27.8	41.8	41.8	45	5.2	6.2	9.1	26	23.3	5.2	26
46	7.1	8.1	10.5	14.2	26.4	26.4	46	12.3	14.3	19.6	40.2	49.7	49.7	46	10.6	13.3	16.6	38.4	48.1	48.1	46	12.3	14.8	20.2	41.7	46.6	46.6	46	9.7	10.9	13.6	28.1	45.3	45.3	46	8.4	9.9	12.6	27.8	41.8	41.8	46	5.2	6.2	9.1	26	23.3	5.2	26
47	-0.1	-0.3	-0.2	-0.5	-0.1	-0.1	47	0	0	0.1	-0.3	0.8	0.8	47	-0.2	-0.6	-0.7	0.5	2.3	2.3	47	-0.4	-0.4	-0.7	0.6	1.1	1.1	47	-0.2	-0.1	0.1	-0.1	0.5	0.5	47	-0.2	0	0.4	-0.1	0.9	0.9	47	0.1	0.3	0.3	0.2	0.9	0.1	0.9
48	-0.1	-0.3	-0.2	-0.5	-0.1	-0.1	48	0	0	0.1	-0.3	0.8	0.8	48	-0.2	-0.6	-0.7	0.5	2.3	2.3	48	-0.4	-0.4	-0.7	0.6	1.1	1.1	48	-0.2	-0.1	0.1	-0.1	0.5	0.5	48	-0.2	0	0.4	-0.1	0.9	0.9	48	0.1	0.3	0.3	0.2	0.9	0.1	0.9
49	-0.1	-0.3	-0.2	-0.5	-0.1	-0.1	49	0	0	0.1	-0.3	0.8	0.8	49	-0.2	-0.6	-0.7	0.5	2.3	2.3	49	-0.4	-0.4	-0.7	0.6	1.1	1.1	49	-0.2	-0.1	0.1	-0.1	0.5	0.5	49	-0.2	0	0.4	-0.1	0.9	0.9	49	0.1	0.3	0.3	0.2	0.9	0.1	0.9
50	-0.1	-0.3	-0.2	-0.5	-0.1	-0.1	50	0	0	0.1	-0.3	0.8	0.8	50	-0.2	-0.6	-0.7	0.5	2.3	2.3	50	-0.4	-0.4	-0.7	0.6	1.1	1.1	50	-0.2	-0.1	0.1	-0.1	0.5	0.5	50	-0.2	0	0.4	-0.1	0.9	0.9	50	0.1	0.3	0.3	0.2	0.9	0.1	0.9
51	27.1	27.7	32.3	45.1	52.9	52.9	51	28	30.1	34.6	48.5	55.7	55.7	51	27.8	30.8	33.8	47.8	53.7	53.7	51	28.1	30.2	34.5	47.2	51.7	51.7	51	27.7	29.8	33.1	44.8	53.1	53.1	51	26.9	29.6	33.2	44.3	52.9	52.9	51	0.9	2.4	2.3	3.4	2.8	0.9	3.4
52	27.1	27.7	32.3	45.1	52.9	52.9	52	28	30.1	34.6	48.5	55.7	55.7	52	27.8	30.8	33.8	47.8	53.7	53.7	52	28.1	30.2	34.5	47.2	51.7	51.7	52	27.7	29.8	33.1	44.8	53.1	53.1	52	26.9	29.6	33.2	44.3	52.9	52.9	52	0.9	2.4	2.3	3.4	2.8	0.9	3.4
53	27.1	27.7	32.3	45.1	52.9	52.9	53	28	30.1	34.6	48.5	55.7	55.7	53	27.8	30.8	33.8	47.8	53.7	53.7	53	28.1	30.2	34.5	47.2	51.7	51.7	53	27.7	29.8	33.1	44.8	53.1	53.1	53	26.9	29.6	33.2	44.3	52.9	52.9	53	0.9	2.4	2.3	3.4	2.8	0.9	3.4
54	27.1	27.7	32.3	45.1	52.9	52.9	54	28	30.1	34.6	48.5	55.7	55.7	54	27.8	30.8	33.8	47.8	53.7	53.7	54	28.1	30.2	34.5	47.2	51.7	51.7	54	27.7	29.8	33.1	44.8	53.1	53.1	54	26.9	29.6	33.2	44.3	52.9	52.9	54	0.9	2.4	2.3	3.4	2.8	0.9	3.4
55	27.1	27.7	32.3	45.1	52.9	52.9	55	28	30.1	34.6	48.5	55.7	55.7	55	27.8	30.8	33.8	47.8	53.7	53.7	55	28.1	30.2	34.5	47.2	51.7	51.7	55	27.7	29.8	33.1	44.8	53.1	53.1	55	26.9	29.6	33.2	44.3	52.9	52.9	55	0.9	2.4	2.3	3.4	2.8	0.9	3.4
56	27.1	27.7	32.3	45.1	52.9	52.9	56	28	30.1	34.6	48.5	55.7	55.7	56	27.8	30.8	33.8	47.8	53.7	53.7	56	28.1	30.2	34.5	47.2	51.7	51.7	56	27.7	29.8	33.1	44.8	53.1	53.1	56	26.9	29.6	33.2	44.3	52.9	52.9	56	0.9	2.4	2.3	3.4	2.8	0.9	3.4
57	10.2	15	27	47.3	56.9	56.9	57	13	19	30.9	51.8	57.5	57.5	57	11.1	18.1	30	51.3	55	55	57	11.3	18.9	31.2	50.6	54.1	54.1	57	11.6	17.1	27.5	46	56	56	57	10.1	16.4	26.8	46.5	54.9	54.9	57	2.8	4	3.9	4.5	0.6	0.6	4.5
58	10.2	15	27	47.3	56.9	56.9	58	13	19	30.9	51.8	57.5	57.5	58	11.1	18.1	30	51.3	55	55	58	11.3	18.9	31.2	50.6	54.1	54.1	58	11.6	17.1	27.5	46	56	56	58	10.1	16.4	26.8	46.5	54.9	54.9	58	2.8	4	3.9	4.5	0.6	0.6	4.5
59	10.2	15	27	47.3	56.9	56.9	59	13	19	30.9	51.8	57.5	57.5	59	11.1	18.1	30	51.3	55	55	59	11.3	18.9	31.2	50.6	54.1	54.1	59	11.6	17.1	27.5	46	56	56	59	10.1	16.4	26.8	46.5	54.9	54.9	59	2.8	4	3.9	4.5	0.6	0.6	4.5
60	10.2	15	27	47.3	56.9	56.9	60	13	19	30.9	51.8	57.5	57.5	60	11.1	18.1	30	51.3	55	55	60	11.3	18.9	31.2	50.6	54.1	54.1	60	11.6	17.1	27.5	46	56	56	60	10.1	16.4	26.8	46.5	54.9	54.9	60	2.8	4	3.9	4.5	0.6	0.6	4.5
61	10.2	15	27	47.3	56.9	56.9	61	13	19	30.9	51.8	57.5	57.5	61	11.1	18.1	30	51.3	55	55	61	11.3	18.9	31.2	50.6	54.1	54.1	61	11.6	17.1	27.5	46	56	56	61	10.1	16.4	26.8	46.5	54.9	54.9	61	2.8	4	3.9	4.5	0.6	0.6	4.5
62	27.1	27.7	32.3	45.1	52.9	52.9	62	28	30.1	34.6	48.5	55.7	55.7	62	27.8	30.8	33.8	47.8	53.7	53.7	62	28.1	30.2	34.5	47.2	51.7	51.7	62	27.7	29.8	33.1	44.8	53.1	53.1	62	26.9	29.6	33.2	44.3	52.9	52.9	62	0.9	2.4	2.3	3.4	2.8	0.9	3.4
63	27.1	27.7	32.3	45.1	52.9	52.9	63	28	30.1	34.6	48.5	55.7	55.7	63	27.8	30.8	33.8	47.8	53.7	53.7	63	28.1	30.2	34.5	47.2	51.7	51.7	63	27.7	29.8	33.1	44.8	53.1	53.1	63	26.9	29.6	33.2	44.3	52.9	52.9	63	0.9	2.4	2.3	3.4	2.8	0.9	3.4
64	27.1	27.7	32.3	45.1	52.9	52.9	64	28	30.1	34.6	48.5	55.7	55.7	64	27.8	30.8	33.8	47.8	53.7	53.7	64	28.1	30.2	34.5	47.2	51.7	51.7	64	27.7	29.8	33.1	44.8	53.1	53.1	64	26.9	29.6	33.2	44.3	52.9	52.9	64	0.9	2.4	2.3	3.4	2.8	0.9	3.4
65	27.1	27.7	32.3	45.1	52.9	52.9	65	28	30.1	34.6	48.5	55.7	55.7	65	27.8	30.8	33.8	47.8	53.7	53.7	65	28.1	30.2	34.5	47.2	51.7	51.7	65	27.7	29.8	33.1	44.8	53.1	53.1	65	26.9	29.6	33.2	44.3	52.9	52.9	65	0.9	2.4	2.3	3.4	2.8	0.9	3.4
66	27.1	27.7	32.3	45.1	52.9	52.9	66	28	30.1	34.6	48.5	55.7	55.7	66	27.8	30.8	33.8	47.8	53.7	53.7	66	28.1	30.2	34.5	47.2	51.7	51.7	66	27.7	29.8	33.1	44.8	53.1	53.1	66	26.9	29.6	33.2	44.3	52.9	52.9	66	0.9	2.4	2.3	3.4	2.8	0.9	3.4
67	27.1	27.7	32.3	45.1	52.9	52.9	67	28	30.1	34.6	48.5	55.7	55.7	67	27.8	30.8	33.8	47.8	53.7	53.7	67	28.1	30.2	34.5	47.2	51.7	51.7	67	27.7	29.8	33.1	44.8	53.1	53.1	67	26.9	29.6	33.2	44.3	52.9	52.9	67	0.9	2.4	2.3	3.4	2.8	0.9	3.4
68	27.1	27.7	32.3	45.1	52.9	52.9	68	28	30.1	34.6	48.5	55.7	55.7	68	27.8	30.8	33.8	47.8	53.7	53.7	68	28.1	30.2	34.5	47.2	51.7	51.7	68	27.7	29.8	33.1	44.8	53.1	53.1	68	26.9	29.6	33.2	44.3	52.9	52.9	68	0.9	2.4	2.3	3.4	2.8	0.9	3.4
69	27.1	27.7	32.3	45.1	52.9	52.9	69	28	30.1	34.6	48.5	55.7	55.7	69	27.8	30.8	33.8	47.8	53.7	53.7	69	28.1	30.2	34.5	47.2	51.7	51.7	69	27.7	29.8	33.1	44.8	53.1	53.1	69	26.9	29.6	33.2	44.3	52.9	52.9	69	0.9	2.4	2.3	3.4	2.8	0.9	3.4
70	12.1	13.3	18.3	31.9	43.5	43.5	70	13.4	15.8	21.7	37.8	47	47	70	12.5	15.5	20.6	36.7	46.3	46.3	70	12.5	15.3	21.5	36.8	44.5	44.5	70	13	14.8	19.3	33.2	44.8	44.8	70	12.3	14.5	18.9	33	44.5	44.5	70	1.3	2.5	3.4	5.9	3.5	1.3	5.9
71	12.1	13.3	18.3	31.9	43.5	43.5	71	13.4	15.8	21.7	37.8	47	47	71	12.5	15.5	20.6	36.7	46.3	46.3	71	12.5	15.3	21.5	36.8	44.5	44.5	71	13	14.8	19.3	33.2	44.8	44.8	71	12.3	14.5	18.9	33	44.5	44.5	71	1.3	2.5	3.4	5.9	3.5	1.3	5.9
72	12.1	13.3	18.3	31.9	43.5	43.5	72	13.4	15.8	21.7	37.8	47	47	72	12.5	15.5	20.6	36.7	46.3	46.3	72	12.5	15.3	21.5	36.8	44.5	44.5	72	13	14.8	19.3	33.2	44.8	44.8	72	12.3	14.5	18.9	33	44.5	44.5	72	1.3	2.5	3.4	5.9	3.5	1.3	5.9
73	12.1	13.3	18.3	31.9	43.5	43.5	73	13.4	15.8	21.7	37.8	47	47	73	12.5	15.5	20.6	36.7	46.3	46.3	73	12.5	15.3	21.5	36.8	44.5	44.5	73	13	14.8	19.3	33.2	44.8	44.8	73	12.3	14.5	18.9	33	44.5	44.5	73	1.3	2.5	3.4	5.9	3.5	1.3	5.9
74	12.1	13.3	18.3	31.9	43.5	43.5	74	13.4	15.8	21.7	37.8	47	47	74	12.5	15.5	20.6	36.7	46.3	46.3	74	12.5	15.3	21.5	36.8	44.5	44.5	74	13	14.8	19.3	33.2	44.8	44.8	74	12.3	14.5	18.9	33	44.5	44.5	74	1.3	2.5	3.4	5.9	3.5	1.3	5.9
75	12.1	13.3	18.3	31.9	43.5	43.5	75	13.4	15.8	21.7	37.8	47	47	75	12.5	15.5	20.6	36.7	46.3	46.3	75	12.5	15.3	21.5	36.8	44.5	44.5	75	13	14.8	19.3	33.2	44.8	44.8	75	12.3	14.5	18.9	33	44.5	44.5	75	1.3	2.5	3.4	5.9	3.5	1.3	5.9
76	12.1	13.3	18.3	31.9	43.5	43.5	76	13.4	15.8	21.7	37.8	47	47	76	12.5	15.5	20.6	36.7	46.3	46.3	76	12.5	15.3	21.5	36.8	44.5	44.5	76	13	14.8	19.3	33.2	44.8	44.8	76	12.3	14.5	18.9	33	44.5	44.5	76	1.3	2.5	3.4	5.9	3.5	1.3	5.9
77	12.1	13.3	18.3	31.9	43.5	43.5	77	13.4	15.8	21.7	37.8	47	47	77	12.5	15.5	20.6	36.7	46.3	46.3	77	12.5	15.3	21.5	36.8	44.5	44.5	77	13	14.8	19.3	33.2	44.8	44.8	77	12.3	14.5	18.9	33	44.5	44.5	77	1.3	2.5	3.4	5.9	3.5	1.3	5.9
78	12.1	13.3	18.3	31.9	43.5	43.5	78	13.4	15.8	21.7	37.8	47	47	78	12.5	15.5	20.6	36.7	46.3	46.3	78	12.5	15.3	21.5	36.8	44.5	44.5	78	13	14.8	19.3	33.2	44.8	44.8	78	12.3	14.5	18.9	33	44.5	44.5	78	1.3	2.5	3.4	5.9	3.5	1.3	5.9
79	12.1	13.3	18.3	31.9	43.5	43.5	79	13.4	15.8	21.7	37.8	47	47	79	12.5	15.5	20.6	36.7	46.3	46.3	79	12.5	15.3	21.5	36.8	44.5	44.5	79	13	14.8	19.3	33.2	44.8	44.8	79	12.3	14.5	18.9	33	44.5	44.5	79	1.3	2.5	3.4	5.9	3.5	1.3	5.9
80	12.1	13.3	18.3	31.9	43.5	43.5	80	13.4	15.8	21.7	37.8	47	47	80	12.5	15.5	20.6	36.7	46.3	46.3	80	12.5	15.3	21.5	36.8	44.5	44.5	80	13	14.8	19.3	33.2	44.8	44.8	80	12.3	14.5	18.9	33	44.5	44.5	80	1.3	2.5	3.4	5.9	3.5	1.3	5.9
81	11.4	12.7	17.2	30.9	42	42	81	12.5	14.8	20.5	36.4	45.3	45.3	81	12	14.6	19.8	34.9	44.1	44.1	81	12.4	14.9	20.8	35.6	42.6	42.6	81	12.2	13.8	18.4	31.6	42.9	42.9	81	11.9	13.8	18.1	31.5	42.4	42.4	81	1.1	2.1	3.3	5.5	3.3	1.1	5.5
82							82							82							82							82							82							82
83	9.4	12	17.6	27.9	36.2	36.2	83	11.3	14.5	19.5	29.5	37.3	37.3	83	10.2	14	18.7	28.3	35.7	35.7	83	10.6	14.1	19.4	28.3	34.6	34.6	83	10.6	13.3	18.3	27.6	35.9	35.9	83	10.1	13.6	18.4	28	35.9	35.9	83	1.9	2.5	1.9	1.6	1.1	1.1	2.5
84	9.4	12	17.6	27.9	36.2	36.2	84	11.3	14.5	19.5	29.5	37.3	37.3	84	10.2	14	18.7	28.3	35.7	35.7	84	10.6	14.1	19.4	28.3	34.6	34.6	84	10.6	13.3	18.3	27.6	35.9	35.9	84	10.1	13.6	18.4	28	35.9	35.9	84	1.9	2.5	1.9	1.6	1.1	1.1	2.5
85	10.8	13.3	20	31.6	40.5	40.5	85	13.1	16.3	22	33	41.4	41.4	85	11.6	15.9	21.2	31.6	39.7	39.7	85	12.2	15.9	21.9	31.3	37.7	37.7	85	12	14.9	20.5	30.8	39.7	39.7	85	11.4	15.3	20.7	31.6	40.8	40.8	85	2.3	3	2	1.4	0.9	0.9	3
86	11.4	13.9	20.7	31.8	38.3	38.3	86	13.7	17.2	22.6	33.8	39.6	39.6	86	11.8	15.8	20.8	30.8	37.1	37.1	86	12.3	15.8	21.4	29.6	35.2	35.2	86	11.9	14.7	20.2	30.4	39.4	39.4	86	11.8	14.9	20.5	32	39.9	39.9	86	2.3	3.3	1.9	2	1.3	1.3	3.3
87	11.4	13.9	20.7	31.8	38.3	38.3	87	13.7	17.2	22.6	33.8	39.6	39.6	87	11.8	15.8	20.8	30.8	37.1	37.1	87	12.3	15.8	21.4	29.6	35.2	35.2	87	11.9	14.7	20.2	30.4	39.4	39.4	87	11.8	14.9	20.5	32	39.9	39.9	87	2.3	3.3	1.9	2	1.3	1.3	3.3
88	11.4	13.9	20.7	31.8	38.3	38.3	88	13.7	17.2	22.6	33.8	39.6	39.6	88	11.8	15.8	20.8	30.8	37.1	37.1	88	12.3	15.8	21.4	29.6	35.2	35.2	88	11.9	14.7	20.2	30.4	39.4	39.4	88	11.8	14.9	20.5	32	39.9	39.9	88	2.3	3.3	1.9	2	1.3	1.3	3.3
89	11.4	13.9	20.7	31.8	38.3	38.3	89	13.7	17.2	22.6	33.8	39.6	39.6	89	11.8	15.8	20.8	30.8	37.1	37.1	89	12.3	15.8	21.4	29.6	35.2	35.2	89	11.9	14.7	20.2	30.4	39.4	39.4	89	11.8	14.9	20.5	32	39.9	39.9	89	2.3	3.3	1.9	2	1.3	1.3	3.3
90	11.4	13.9	20.7	31.8	38.3	38.3	90	13.7	17.2	22.6	33.8	39.6	39.6	90	11.8	15.8	20.8	30.8	37.1	37.1	90	12.3	15.8	21.4	29.6	35.2	35.2	90	11.9	14.7	20.2	30.4	39.4	39.4	90	11.8	14.9	20.5	32	39.9	39.9	90	2.3	3.3	1.9	2	1.3	1.3	3.3
91	11.4	13.9	20.7	31.8	38.3	38.3	91	13.7	17.2	22.6	33.8	39.6	39.6	91	11.8	15.8	20.8	30.8	37.1	37.1	91	12.3	15.8	21.4	29.6	35.2	35.2	91	11.9	14.7	20.2	30.4	39.4	39.4	91	11.8	14.9	20.5	32	39.9	39.9	91	2.3	3.3	1.9	2	1.3	1.3	3.3
92	11.4	13.9	20.7	31.8	38.3	38.3	92	13.7	17.2	22.6	33.8	39.6	39.6	92	11.8	15.8	20.8	30.8	37.1	37.1	92	12.3	15.8	21.4	29.6	35.2	35.2	92	11.9	14.7	20.2	30.4	39.4	39.4	92	11.8	14.9	20.5	32	39.9	39.9	92	2.3	3.3	1.9	2	1.3	1.3	3.3
93	11.4	13.9	20.7	31.8	38.3	38.3	93	13.7	17.2	22.6	33.8	39.6	39.6	93	11.8	15.8	20.8	30.8	37.1	37.1	93	12.3	15.8	21.4	29.6	35.2	35.2	93	11.9	14.7	20.2	30.4	39.4	39.4	93	11.8	14.9	20.5	32	39.9	39.9	93	2.3	3.3	1.9	2	1.3	1.3	3.3
94	11.4	13.9	20.7	31.8	38.3	38.3	94	13.7	17.2	22.6	33.8	39.6	39.6	94	11.8	15.8	20.8	30.8	37.1	37.1	94	12.3	15.8	21.4	29.6	35.2	35.2	94	11.9	14.7	20.2	30.4	39.4	39.4	94	11.8	14.9	20.5	32	39.9	39.9	94	2.3	3.3	1.9	2	1.3	1.3	3.3
95	11.4	13.9	20.7	31.8	38.3	38.3	95	13.7	17.2	22.6	33.8	39.6	39.6	95	11.8	15.8	20.8	30.8	37.1	37.1	95	12.3	15.8	21.4	29.6	35.2	35.2	95	11.9	14.7	20.2	30.4	39.4	39.4	95	11.8	14.9	20.5	32	39.9	39.9	95	2.3	3.3	1.9	2	1.3	1.3	3.3
96	11.4	13.9	20.7	31.8	38.3	38.3	96	13.7	17.2	22.6	33.8	39.6	39.6	96	11.8	15.8	20.8	30.8	37.1	37.1	96	12.3	15.8	21.4	29.6	35.2	35.2	96	11.9	14.7	20.2	30.4	39.4	39.4	96	11.8	14.9	20.5	32	39.9	39.9	96	2.3	3.3	1.9	2	1.3	1.3	3.3
97	11.4	13.9	20.7	31.8	38.3	38.3	97	13.7	17.2	22.6	33.8	39.6	39.6	97	11.8	15.8	20.8	30.8	37.1	37.1	97	12.3	15.8	21.4	29.6	35.2	35.2	97	11.9	14.7	20.2	30.4	39.4	39.4	97	11.8	14.9	20.5	32	39.9	39.9	97	2.3	3.3	1.9	2	1.3	1.3	3.3
98	11.4	13.9	20.7	31.8	38.3	38.3	98	13.7	17.2	22.6	33.8	39.6	39.6	98	11.8	15.8	20.8	30.8	37.1	37.1	98	12.3	15.8	21.4	29.6	35.2	35.2	98	11.9	14.7	20.2	30.4	39.4	39.4	98	11.8	14.9	20.5	32	39.9	39.9	98	2.3	3.3	1.9	2	1.3	1.3	3.3
99	11.4	13.9	20.7	31.8	38.3	38.3	99	13.7	17.2	22.6	33.8	39.6	39.6	99	11.8	15.8	20.8	30.8	37.1	37.1	99	12.3	15.8	21.4	29.6	35.2	35.2	99	11.9	14.7	20.2	30.4	39.4	39.4	99	11.8	14.9	20.5	32	39.9	39.9	99	2.3	3.3	1.9	2	1.3	1.3	3.3
100	11.4	13.9	20.7	31.8	38.3	38.3	100	13.7	17.2	22.6	33.8	39.6	39.6	100	11.8	15.8	20.8	30.8	37.1	37.1	100	12.3	15.8	21.4	29.6	35.2	35.2	100	11.9	14.7	20.2	30.4	39.4	39.4	100	11.8	14.9	20.5	32	39.9	39.9	100	2.3	3.3	1.9	2	1.3	1.3	3.3
101	11.4	13.9	20.7	31.8	38.3	38.3	101	13.7	17.2	22.6	33.8	39.6	39.6	101	11.8	15.8	20.8	30.8	37.1	37.1	101	12.3	15.8	21.4	29.6	35.2	35.2	101	11.9	14.7	20.2	30.4	39.4	39.4	101	11.8	14.9	20.5	32	39.9	39.9	101	2.3	3.3	1.9	2	1.3	1.3	3.3
102	11.4	13.9	20.7	31.8	38.3	38.3	102	13.7	17.2	22.6	33.8	39.6	39.6	102	11.8	15.8	20.8	30.8	37.1	37.1	102	12.3	15.8	21.4	29.6	35.2	35.2	102	11.9	14.7	20.2	30.4	39.4	39.4	102	11.8	14.9	20.5	32	39.9	39.9	102	2.3	3.3	1.9	2	1.3	1.3	3.3
103	11.4	13.9	20.7	31.8	38.3	38.3	103	13.7	17.2	22.6	33.8	39.6	39.6	103	11.8	15.8	20.8	30.8	37.1	37.1	103	12.3	15.8	21.4	29.6	35.2	35.2	103	11.9	14.7	20.2	30.4	39.4	39.4	103	11.8	14.9	20.5	32	39.9	39.9	103	2.3	3.3	1.9	2	1.3	1.3	3.3
104	11.4	13.9	20.7	31.8	38.3	38.3	104	13.7	17.2	22.6	33.8	39.6	39.6	104	11.8	15.8	20.8	30.8	37.1	37.1	104	12.3	15.8	21.4	29.6	35.2	35.2	104	11.9	14.7	20.2	30.4	39.4	39.4	104	11.8	14.9	20.5	32	39.9	39.9	104	2.3	3.3	1.9	2	1.3	1.3	3.3
105							105							105							105							105							105							105
106							106							106							106							106							106							106
107							107							107							107							107							107							107
108							108							108							108							108							108							108
109							109							109							109							109							109							109
110							110							110							110							110							110							110
111							111							111							111							111							111							111
112							112							112							112							112							112							112
113							113							113							113							113							113							113
114							114							114							114							114							114							114
115							115							115							115							115							115							115
116							116							116							116							116							116							116
117							117							117							117							117							117							117
118							118							118							118							118							118							118
119							119							119							119							119							119							119
120							120							120							120							120							120							120
121							121							121							121							121							121							121
122							122							122							122							122							122							122
123							123							123							123							123							123							123
124							124							124							124							124							124							124
125	23.8	23.9	28.5	44.8	51.7	51.7	125	25.3	27.1	33	47.2	52.8	52.8	125	24.9	27.5	32.4	48.2	51.2	51.2	125	25.6	27.8	34	46.5	51	51	125	25.4	26.7	31.1	46.2	53.1	53.1	125	24.5	26.3	30.6	46.2	52.6	52.6	125	1.5	3.2	4.5	2.4	1.1	1.1	4.5
126	23.8	23.9	28.5	44.8	51.7	51.7	126	25.3	27.1	33	47.2	52.8	52.8	126	24.9	27.5	32.4	48.2	51.2	51.2	126	25.6	27.8	34	46.5	51	51	126	25.4	26.7	31.1	46.2	53.1	53.1	126	24.5	26.3	30.6	46.2	52.6	52.6	126	1.5	3.2	4.5	2.4	1.1	1.1	4.5
127	23.8	23.9	28.5	44.8	51.7	51.7	127	25.3	27.1	33	47.2	52.8	52.8	127	24.9	27.5	32.4	48.2	51.2	51.2	127	25.6	27.8	34	46.5	51	51	127	25.4	26.7	31.1	46.2	53.1	53.1	127	24.5	26.3	30.6	46.2	52.6	52.6	127	1.5	3.2	4.5	2.4	1.1	1.1	4.5
128	23.8	23.9	28.5	44.8	51.7	51.7	128	25.3	27.1	33	47.2	52.8	52.8	128	24.9	27.5	32.4	48.2	51.2	51.2	128	25.6	27.8	34	46.5	51	51	128	25.4	26.7	31.1	46.2	53.1	53.1	128	24.5	26.3	30.6	46.2	52.6	52.6	128	1.5	3.2	4.5	2.4	1.1	1.1	4.5
129	23.8	23.9	28.5	44.8	51.7	51.7	129	25.3	27.1	33	47.2	52.8	52.8	129	24.9	27.5	32.4	48.2	51.2	51.2	129	25.6	27.8	34	46.5	51	51	129	25.4	26.7	31.1	46.2	53.1	53.1	129	24.5	26.3	30.6	46.2	52.6	52.6	129	1.5	3.2	4.5	2.4	1.1	1.1	4.5
130	23.8	23.9	28.5	44.8	51.7	51.7	130	25.3	27.1	33	47.2	52.8	52.8	130	24.9	27.5	32.4	48.2	51.2	51.2	130	25.6	27.8	34	46.5	51	51	130	25.4	26.7	31.1	46.2	53.1	53.1	130	24.5	26.3	30.6	46.2	52.6	52.6	130	1.5	3.2	4.5	2.4	1.1	1.1	4.5
131	23.8	23.9	28.5	44.8	51.7	51.7	131	25.3	27.1	33	47.2	52.8	52.8	131	24.9	27.5	32.4	48.2	51.2	51.2	131	25.6	27.8	34	46.5	51	51	131	25.4	26.7	31.1	46.2	53.1	53.1	131	24.5	26.3	30.6	46.2	52.6	52.6	131	1.5	3.2	4.5	2.4	1.1	1.1	4.5
132	23.8	23.9	28.5	44.8	51.7	51.7	132	25.3	27.1	33	47.2	52.8	52.8	132	24.9	27.5	32.4	48.2	51.2	51.2	132	25.6	27.8	34	46.5	51	51	132	25.4	26.7	31.1	46.2	53.1	53.1	132	24.5	26.3	30.6	46.2	52.6	52.6	132	1.5	3.2	4.5	2.4	1.1	1.1	4.5
133	25.9	28	34.4	53	59.5	59.5	133	28.6	31.7	38.7	55	60.1	60.1	133	27.1	31.7	37.3	55.1	58.3	58.3	133	28	32.1	39.3	53.9	56.8	56.8	133	27.8	30.3	36.1	54	59.3	59.3	133	26.3	30.2	35.8	53.1	58.5	58.5	133	2.7	3.7	4.3	2	0.6	0.6	4.3
134	4.4	6.5	13.9	42.5	48.5	48.5	134	5.5	7.9	16.5	46.9	49.4	49.4	134	3.5	6.4	14.5	43.9	45.3	45.3	134	3.7	6.2	15.9	43.7	44.5	44.5	134	4.9	5.9	14.5	43.8	47.3	47.3	134	5.5	8.3	16.2	45.2	48.1	48.1	134	1.1	1.4	2.6	4.4	0.9	0.9	4.4
135	4.4	6.5	13.9	42.5	48.5	48.5	135	5.5	7.9	16.5	46.9	49.4	49.4	135	3.5	6.4	14.5	43.9	45.3	45.3	135	3.7	6.2	15.9	43.7	44.5	44.5	135	4.9	5.9	14.5	43.8	47.3	47.3	135	5.5	8.3	16.2	45.2	48.1	48.1	135	1.1	1.4	2.6	4.4	0.9	0.9	4.4
136	4.4	6.5	13.9	42.5	48.5	48.5	136	5.5	7.9	16.5	46.9	49.4	49.4	136	3.5	6.4	14.5	43.9	45.3	45.3	136	3.7	6.2	15.9	43.7	44.5	44.5	136	4.9	5.9	14.5	43.8	47.3	47.3	136	5.5	8.3	16.2	45.2	48.1	48.1	136	1.1	1.4	2.6	4.4	0.9	0.9	4.4
137	4.4	6.5	13.9	42.5	48.5	48.5	137	5.5	7.9	16.5	46.9	49.4	49.4	137	3.5	6.4	14.5	43.9	45.3	45.3	137	3.7	6.2	15.9	43.7	44.5	44.5	137	4.9	5.9	14.5	43.8	47.3	47.3	137	5.5	8.3	16.2	45.2	48.1	48.1	137	1.1	1.4	2.6	4.4	0.9	0.9	4.4
138	34.2	36.1	39.7	47.4	58.4	58.4	138	36.6	38.3	42.3	55	60.2	60.2	138	36.1	40.1	41.8	56	58.6	58.6	138	35.4	39	42.7	54.3	57.3	57.3	138	35.8	38.9	40.6	50.4	59.9	59.9	138	35.6	38.2	40.3	50.1	59.6	59.6	138	2.4	2.2	2.6	7.6	1.8	1.8	7.6
139	34.2	36.1	39.7	47.4	58.4	58.4	139	36.6	38.3	42.3	55	60.2	60.2	139	36.1	40.1	41.8	56	58.6	58.6	139	35.4	39	42.7	54.3	57.3	57.3	139	35.8	38.9	40.6	50.4	59.9	59.9	139	35.6	38.2	40.3	50.1	59.6	59.6	139	2.4	2.2	2.6	7.6	1.8	1.8	7.6
140	34.2	36.1	39.7	47.4	58.4	58.4	140	36.6	38.3	42.3	55	60.2	60.2	140	36.1	40.1	41.8	56	58.6	58.6	140	35.4	39	42.7	54.3	57.3	57.3	140	35.8	38.9	40.6	50.4	59.9	59.9	140	35.6	38.2	40.3	50.1	59.6	59.6	140	2.4	2.2	2.6	7.6	1.8	1.8	7.6
141	34.2	36.1	39.7	47.4	58.4	58.4	141	36.6	38.3	42.3	55	60.2	60.2	141	36.1	40.1	41.8	56	58.6	58.6	141	35.4	39	42.7	54.3	57.3	57.3	141	35.8	38.9	40.6	50.4	59.9	59.9	141	35.6	38.2	40.3	50.1	59.6	59.6	141	2.4	2.2	2.6	7.6	1.8	1.8	7.6
142	34.2	36.1	39.7	47.4	58.4	58.4	142	36.6	38.3	42.3	55	60.2	60.2	142	36.1	40.1	41.8	56	58.6	58.6	142	35.4	39	42.7	54.3	57.3	57.3	142	35.8	38.9	40.6	50.4	59.9	59.9	142	35.6	38.2	40.3	50.1	59.6	59.6	142	2.4	2.2	2.6	7.6	1.8	1.8	7.6
143	34.2	36.1	39.7	47.4	58.4	58.4	143	36.6	38.3	42.3	55	60.2	60.2	143	36.1	40.1	41.8	56	58.6	58.6	143	35.4	39	42.7	54.3	57.3	57.3	143	35.8	38.9	40.6	50.4	59.9	59.9	143	35.6	38.2	40.3	50.1	59.6	59.6	143	2.4	2.2	2.6	7.6	1.8	1.8	7.6
144	34.2	36.1	39.7	47.4	58.4	58.4	144	36.6	38.3	42.3	55	60.2	60.2	144	36.1	40.1	41.8	56	58.6	58.6	144	35.4	39	42.7	54.3	57.3	57.3	144	35.8	38.9	40.6	50.4	59.9	59.9	144	35.6	38.2	40.3	50.1	59.6	59.6	144	2.4	2.2	2.6	7.6	1.8	1.8	7.6
145	34.2	36.1	39.7	47.4	58.4	58.4	145	36.6	38.3	42.3	55	60.2	60.2	145	36.1	40.1	41.8	56	58.6	58.6	145	35.4	39	42.7	54.3	57.3	57.3	145	35.8	38.9	40.6	50.4	59.9	59.9	145	35.6	38.2	40.3	50.1	59.6	59.6	145	2.4	2.2	2.6	7.6	1.8	1.8	7.6
146	34.2	36.1	39.7	47.4	58.4	58.4	146	36.6	38.3	42.3	55	60.2	60.2	146	36.1	40.1	41.8	56	58.6	58.6	146	35.4	39	42.7	54.3	57.3	57.3	146	35.8	38.9	40.6	50.4	59.9	59.9	146	35.6	38.2	40.3	50.1	59.6	59.6	146	2.4	2.2	2.6	7.6	1.8	1.8	7.6
147							147							147							147							147							147							147
148	19.7	22	27.6	42.3	50.5	50.5	148	21.7	25.2	31.9	47.7	51.7	51.7	148	21	26.1	33	48.8	49.7	49.7	148	21.2	25.8	33.1	47.7	48.6	48.6	148	20.8	23.9	29.6	44.2	50.4	50.4	148	20.1	23.7	28.5	43.7	50.3	50.3	148	2	3.2	4.3	5.4	1.2	1.2	5.4
149	19.7	22	27.6	42.3	50.5	50.5	149	21.7	25.2	31.9	47.7	51.7	51.7	149	21	26.1	33	48.8	49.7	49.7	149	21.2	25.8	33.1	47.7	48.6	48.6	149	20.8	23.9	29.6	44.2	50.4	50.4	149	20.1	23.7	28.5	43.7	50.3	50.3	149	2	3.2	4.3	5.4	1.2	1.2	5.4
150	19.7	22	27.6	42.3	50.5	50.5	150	21.7	25.2	31.9	47.7	51.7	51.7	150	21	26.1	33	48.8	49.7	49.7	150	21.2	25.8	33.1	47.7	48.6	48.6	150	20.8	23.9	29.6	44.2	50.4	50.4	150	20.1	23.7	28.5	43.7	50.3	50.3	150	2	3.2	4.3	5.4	1.2	1.2	5.4
151	19.7	22	27.6	42.3	50.5	50.5	151	21.7	25.2	31.9	47.7	51.7	51.7	151	21	26.1	33	48.8	49.7	49.7	151	21.2	25.8	33.1	47.7	48.6	48.6	151	20.8	23.9	29.6	44.2	50.4	50.4	151	20.1	23.7	28.5	43.7	50.3	50.3	151	2	3.2	4.3	5.4	1.2	1.2	5.4
152	19.7	22	27.6	42.3	50.5	50.5	152	21.7	25.2	31.9	47.7	51.7	51.7	152	21	26.1	33	48.8	49.7	49.7	152	21.2	25.8	33.1	47.7	48.6	48.6	152	20.8	23.9	29.6	44.2	50.4	50.4	152	20.1	23.7	28.5	43.7	50.3	50.3	152	2	3.2	4.3	5.4	1.2	1.2	5.4
153	19.7	22	27.6	42.3	50.5	50.5	153	21.7	25.2	31.9	47.7	51.7	51.7	153	21	26.1	33	48.8	49.7	49.7	153	21.2	25.8	33.1	47.7	48.6	48.6	153	20.8	23.9	29.6	44.2	50.4	50.4	153	20.1	23.7	28.5	43.7	50.3	50.3	153	2	3.2	4.3	5.4	1.2	1.2	5.4
154	19.7	22	27.6	42.3	50.5	50.5	154	21.7	25.2	31.9	47.7	51.7	51.7	154	21	26.1	33	48.8	49.7	49.7	154	21.2	25.8	33.1	47.7	48.6	48.6	154	20.8	23.9	29.6	44.2	50.4	50.4	154	20.1	23.7	28.5	43.7	50.3	50.3	154	2	3.2	4.3	5.4	1.2	1.2	5.4
155	19.7	22	27.6	42.3	50.5	50.5	155	21.7	25.2	31.9	47.7	51.7	51.7	155	21	26.1	33	48.8	49.7	49.7	155	21.2	25.8	33.1	47.7	48.6	48.6	155	20.8	23.9	29.6	44.2	50.4	50.4	155	20.1	23.7	28.5	43.7	50.3	50.3	155	2	3.2	4.3	5.4	1.2	1.2	5.4
156	19.7	22	27.6	42.3	50.5	50.5	156	21.7	25.2	31.9	47.7	51.7	51.7	156	21	26.1	33	48.8	49.7	49.7	156	21.2	25.8	33.1	47.7	48.6	48.6	156	20.8	23.9	29.6	44.2	50.4	50.4	156	20.1	23.7	28.5	43.7	50.3	50.3	156	2	3.2	4.3	5.4	1.2	1.2	5.4
157	19.7	22	27.6	42.3	50.5	50.5	157	21.7	25.2	31.9	47.7	51.7	51.7	157	21	26.1	33	48.8	49.7	49.7	157	21.2	25.8	33.1	47.7	48.6	48.6	157	20.8	23.9	29.6	44.2	50.4	50.4	157	20.1	23.7	28.5	43.7	50.3	50.3	157	2	3.2	4.3	5.4	1.2	1.2	5.4
158	13	15.3	23.4	47.5	60.8	60.8	158	15.3	19	29.5	55.6	60.9	60.9	158	15.2	20.4	32.1	57.3	58.5	58.5	158	15.7	21	33.1	55.8	57.1	57.1	158	14.5	17.6	26.5	49.9	60.3	60.3	158	13.3	17	24.5	49.7	59.5	59.5	158	2.3	3.7	6.1	8.1	0.1	0.1	8.1
159	13	15.3	23.4	47.5	60.8	60.8	159	15.3	19	29.5	55.6	60.9	60.9	159	15.2	20.4	32.1	57.3	58.5	58.5	159	15.7	21	33.1	55.8	57.1	57.1	159	14.5	17.6	26.5	49.9	60.3	60.3	159	13.3	17	24.5	49.7	59.5	59.5	159	2.3	3.7	6.1	8.1	0.1	0.1	8.1
160	13	15.3	23.4	47.5	60.8	60.8	160	15.3	19	29.5	55.6	60.9	60.9	160	15.2	20.4	32.1	57.3	58.5	58.5	160	15.7	21	33.1	55.8	57.1	57.1	160	14.5	17.6	26.5	49.9	60.3	60.3	160	13.3	17	24.5	49.7	59.5	59.5	160	2.3	3.7	6.1	8.1	0.1	0.1	8.1
161	13	15.3	23.4	47.5	60.8	60.8	161	15.3	19	29.5	55.6	60.9	60.9	161	15.2	20.4	32.1	57.3	58.5	58.5	161	15.7	21	33.1	55.8	57.1	57.1	161	14.5	17.6	26.5	49.9	60.3	60.3	161	13.3	17	24.5	49.7	59.5	59.5	161	2.3	3.7	6.1	8.1	0.1	0.1	8.1
162	4.8	6.2	14.3	44	56	56	162	7.1	10.5	22.3	53.2	56.6	56.6	162	6.7	11.3	25.8	54.9	54.4	54.9	162	7.1	10.8	26.3	52.7	52.6	52.7	162	6.5	8.9	18.3	46.6	55.1	55.1	162	4.5	7.2	15.1	45.5	54.2	54.2	162	2.3	4.3	8	9.2	0.6	0.6	9.2
163	4.8	6.2	14.3	44	56	56	163	7.1	10.5	22.3	53.2	56.6	56.6	163	6.7	11.3	25.8	54.9	54.4	54.9	163	7.1	10.8	26.3	52.7	52.6	52.7	163	6.5	8.9	18.3	46.6	55.1	55.1	163	4.5	7.2	15.1	45.5	54.2	54.2	163	2.3	4.3	8	9.2	0.6	0.6	9.2
164	4.8	6.2	14.3	44	56	56	164	7.1	10.5	22.3	53.2	56.6	56.6	164	6.7	11.3	25.8	54.9	54.4	54.9	164	7.1	10.8	26.3	52.7	52.6	52.7	164	6.5	8.9	18.3	46.6	55.1	55.1	164	4.5	7.2	15.1	45.5	54.2	54.2	164	2.3	4.3	8	9.2	0.6	0.6	9.2
165	4.8	6.2	14.3	44	56	56	165	7.1	10.5	22.3	53.2	56.6	56.6	165	6.7	11.3	25.8	54.9	54.4	54.9	165	7.1	10.8	26.3	52.7	52.6	52.7	165	6.5	8.9	18.3	46.6	55.1	55.1	165	4.5	7.2	15.1	45.5	54.2	54.2	165	2.3	4.3	8	9.2	0.6	0.6	9.2
166	4.8	6.2	14.3	44	56	56	166	7.1	10.5	22.3	53.2	56.6	56.6	166	6.7	11.3	25.8	54.9	54.4	54.9	166	7.1	10.8	26.3	52.7	52.6	52.7	166	6.5	8.9	18.3	46.6	55.1	55.1	166	4.5	7.2	15.1	45.5	54.2	54.2	166	2.3	4.3	8	9.2	0.6	0.6	9.2
167	4.8	6.2	14.3	44	56	56	167	7.1	10.5	22.3	53.2	56.6	56.6	167	6.7	11.3	25.8	54.9	54.4	54.9	167	7.1	10.8	26.3	52.7	52.6	52.7	167	6.5	8.9	18.3	46.6	55.1	55.1	167	4.5	7.2	15.1	45.5	54.2	54.2	167	2.3	4.3	8	9.2	0.6	0.6	9.2
168	4.8	6.2	14.3	44	56	56	168	7.1	10.5	22.3	53.2	56.6	56.6	168	6.7	11.3	25.8	54.9	54.4	54.9	168	7.1	10.8	26.3	52.7	52.6	52.7	168	6.5	8.9	18.3	46.6	55.1	55.1	168	4.5	7.2	15.1	45.5	54.2	54.2	168	2.3	4.3	8	9.2	0.6	0.6	9.2
169							169							169							169							169							169							169
170	9.3	9	9.8	13.7	21.9	21.9	170	9.8	10	10.4	13.7	23.7	23.7	170	9.4	9.8	12.7	13.9	22.9	22.9	170	9.4	9.6	9.5	13.6	22	22	170	10.3	10.5	11.3	14.5	23.8	23.8	170	9.9	10.4	11	14.6	22.9	22.9	170	0.5	1	0.6	0	1.8	0	1.8
171	9.3	9	9.8	13.7	21.9	21.9	171	9.8	10	10.4	13.7	23.7	23.7	171	9.4	9.8	12.7	13.9	22.9	22.9	171	9.4	9.6	9.5	13.6	22	22	171	10.3	10.5	11.3	14.5	23.8	23.8	171	9.9	10.4	11	14.6	22.9	22.9	171	0.5	1	0.6	0	1.8	0	1.8
172	9.3	9	9.8	13.7	21.9	21.9	172	9.8	10	10.4	13.7	23.7	23.7	172	9.4	9.8	12.7	13.9	22.9	22.9	172	9.4	9.6	9.5	13.6	22	22	172	10.3	10.5	11.3	14.5	23.8	23.8	172	9.9	10.4	11	14.6	22.9	22.9	172	0.5	1	0.6	0	1.8	0	1.8
173	9.3	9	9.8	13.7	21.9	21.9	173	9.8	10	10.4	13.7	23.7	23.7	173	9.4	9.8	12.7	13.9	22.9	22.9	173	9.4	9.6	9.5	13.6	22	22	173	10.3	10.5	11.3	14.5	23.8	23.8	173	9.9	10.4	11	14.6	22.9	22.9	173	0.5	1	0.6	0	1.8	0	1.8
174	9.3	9	9.8	13.7	21.9	21.9	174	9.8	10	10.4	13.7	23.7	23.7	174	9.4	9.8	12.7	13.9	22.9	22.9	174	9.4	9.6	9.5	13.6	22	22	174	10.3	10.5	11.3	14.5	23.8	23.8	174	9.9	10.4	11	14.6	22.9	22.9	174	0.5	1	0.6	0	1.8	0	1.8
175	9.3	9	9.8	13.7	21.9	21.9	175	9.8	10	10.4	13.7	23.7	23.7	175	9.4	9.8	12.7	13.9	22.9	22.9	175	9.4	9.6	9.5	13.6	22	22	175	10.3	10.5	11.3	14.5	23.8	23.8	175	9.9	10.4	11	14.6	22.9	22.9	175	0.5	1	0.6	0	1.8	0	1.8
176	9.3	9	9.8	13.7	21.9	21.9	176	9.8	10	10.4	13.7	23.7	23.7	176	9.4	9.8	12.7	13.9	22.9	22.9	176	9.4	9.6	9.5	13.6	22	22	176	10.3	10.5	11.3	14.5	23.8	23.8	176	9.9	10.4	11	14.6	22.9	22.9	176	0.5	1	0.6	0	1.8	0	1.8
177	9.3	9	9.8	13.7	21.9	21.9	177	9.8	10	10.4	13.7	23.7	23.7	177	9.4	9.8	12.7	13.9	22.9	22.9	177	9.4	9.6	9.5	13.6	22	22	177	10.3	10.5	11.3	14.5	23.8	23.8	177	9.9	10.4	11	14.6	22.9	22.9	177	0.5	1	0.6	0	1.8	0	1.8
178	9.3	9	9.8	13.7	21.9	21.9	178	9.8	10	10.4	13.7	23.7	23.7	178	9.4	9.8	12.7	13.9	22.9	22.9	178	9.4	9.6	9.5	13.6	22	22	178	10.3	10.5	11.3	14.5	23.8	23.8	178	9.9	10.4	11	14.6	22.9	22.9	178	0.5	1	0.6	0	1.8	0	1.8
179	9.3	9	9.8	13.7	21.9	21.9	179	9.8	10	10.4	13.7	23.7	23.7	179	9.4	9.8	12.7	13.9	22.9	22.9	179	9.4	9.6	9.5	13.6	22	22	179	10.3	10.5	11.3	14.5	23.8	23.8	179	9.9	10.4	11	14.6	22.9	22.9	179	0.5	1	0.6	0	1.8	0	1.8
180	9.3	9	9.8	13.7	21.9	21.9	180	9.8	10	10.4	13.7	23.7	23.7	180	9.4	9.8	12.7	13.9	22.9	22.9	180	9.4	9.6	9.5	13.6	22	22	180	10.3	10.5	11.3	14.5	23.8	23.8	180	9.9	10.4	11	14.6	22.9	22.9	180	0.5	1	0.6	0	1.8	0	1.8
181	9.3	9	9.8	13.7	21.9	21.9	181	9.8	10	10.4	13.7	23.7	23.7	181	9.4	9.8	12.7	13.9	22.9	22.9	181	9.4	9.6	9.5	13.6	22	22	181	10.3	10.5	11.3	14.5	23.8	23.8	181	9.9	10.4	11	14.6	22.9	22.9	181	0.5	1	0.6	0	1.8	0	1.8
182	9.3	9	9.8	13.7	21.9	21.9	182	9.8	10	10.4	13.7	23.7	23.7	182	9.4	9.8	12.7	13.9	22.9	22.9	182	9.4	9.6	9.5	13.6	22	22	182	10.3	10.5	11.3	14.5	23.8	23.8	182	9.9	10.4	11	14.6	22.9	22.9	182	0.5	1	0.6	0	1.8	0	1.8
183	9.3	9	9.8	13.7	21.9	21.9	183	9.8	10	10.4	13.7	23.7	23.7	183	9.4	9.8	12.7	13.9	22.9	22.9	183	9.4	9.6	9.5	13.6	22	22	183	10.3	10.5	11.3	14.5	23.8	23.8	183	9.9	10.4	11	14.6	22.9	22.9	183	0.5	1	0.6	0	1.8	0	1.8
184							184							184							184							184							184							184
185	18.8	18.4	21.3	30.5	40.8	40.8	185	19.1	19.5	21.8	30.9	42.5	42.5	185	18.9	20.3	21.8	31	41.8	41.8	185	19	19.6	21.7	29.9	40.5	40.5	185	19.8	20.2	22.4	31	42.1	42.1	185	19.2	20.3	22.3	31.1	40.8	40.8	185	0.3	1.1	0.5	0.4	1.7	0.3	1.7
186	20.2	20.2	23.1	33	43.3	43.3	186	20.7	21.1	23.6	33.8	45.2	45.2	186	20.4	21.4	23.2	33.3	44.2	44.2	186	20.2	20.8	23	32.2	42.4	42.4	186	20.7	21.4	23.5	33.4	43.9	43.9	186	20.1	21.2	23.5	33.1	43.8	43.8	186	0.5	0.9	0.5	0.8	1.9	0.5	1.9
187	20.2	20.2	23.1	33	43.3	43.3	187	20.7	21.1	23.6	33.8	45.2	45.2	187	20.4	21.4	23.2	33.3	44.2	44.2	187	20.2	20.8	23	32.2	42.4	42.4	187	20.7	21.4	23.5	33.4	43.9	43.9	187	20.1	21.2	23.5	33.1	43.8	43.8	187	0.5	0.9	0.5	0.8	1.9	0.5	1.9
188	20.2	20.2	23.1	33	43.3	43.3	188	20.7	21.1	23.6	33.8	45.2	45.2	188	20.4	21.4	23.2	33.3	44.2	44.2	188	20.2	20.8	23	32.2	42.4	42.4	188	20.7	21.4	23.5	33.4	43.9	43.9	188	20.1	21.2	23.5	33.1	43.8	43.8	188	0.5	0.9	0.5	0.8	1.9	0.5	1.9
189	20.2	20.2	23.1	33	43.3	43.3	189	20.7	21.1	23.6	33.8	45.2	45.2	189	20.4	21.4	23.2	33.3	44.2	44.2	189	20.2	20.8	23	32.2	42.4	42.4	189	20.7	21.4	23.5	33.4	43.9	43.9	189	20.1	21.2	23.5	33.1	43.8	43.8	189	0.5	0.9	0.5	0.8	1.9	0.5	1.9
190	20.2	20.2	23.1	33	43.3	43.3	190	20.7	21.1	23.6	33.8	45.2	45.2	190	20.4	21.4	23.2	33.3	44.2	44.2	190	20.2	20.8	23	32.2	42.4	42.4	190	20.7	21.4	23.5	33.4	43.9	43.9	190	20.1	21.2	23.5	33.1	43.8	43.8	190	0.5	0.9	0.5	0.8	1.9	0.5	1.9
191	22.6	21.9	24	31.7	42.2	42.2	191	23.6	23.5	24.7	32.4	44.9	44.9	191	22.8	23.3	23.5	31.8	42	42	191	22.9	23.1	24.4	31.1	40.8	40.8	191	23.5	23.4	24.6	31.7	42.8	42.8	191	22.8	23.7	24.7	31.7	42.7	42.7	191	1	1.6	0.7	0.7	2.7	0.7	2.7
192	22.6	21.9	24	31.7	42.2	42.2	192	23.6	23.5	24.7	32.4	44.9	44.9	192	22.8	23.3	23.5	31.8	42	42	192	22.9	23.1	24.4	31.1	40.8	40.8	192	23.5	23.4	24.6	31.7	42.8	42.8	192	22.8	23.7	24.7	31.7	42.7	42.7	192	1	1.6	0.7	0.7	2.7	0.7	2.7
193	22.6	21.9	24	31.7	42.2	42.2	193	23.6	23.5	24.7	32.4	44.9	44.9	193	22.8	23.3	23.5	31.8	42	42	193	22.9	23.1	24.4	31.1	40.8	40.8	193	23.5	23.4	24.6	31.7	42.8	42.8	193	22.8	23.7	24.7	31.7	42.7	42.7	193	1	1.6	0.7	0.7	2.7	0.7	2.7
194	22.6	21.9	24	31.7	42.2	42.2	194	23.6	23.5	24.7	32.4	44.9	44.9	194	22.8	23.3	23.5	31.8	42	42	194	22.9	23.1	24.4	31.1	40.8	40.8	194	23.5	23.4	24.6	31.7	42.8	42.8	194	22.8	23.7	24.7	31.7	42.7	42.7	194	1	1.6	0.7	0.7	2.7	0.7	2.7
195	22.6	21.9	24	31.7	42.2	42.2	195	23.6	23.5	24.7	32.4	44.9	44.9	195	22.8	23.3	23.5	31.8	42	42	195	22.9	23.1	24.4	31.1	40.8	40.8	195	23.5	23.4	24.6	31.7	42.8	42.8	195	22.8	23.7	24.7	31.7	42.7	42.7	195	1	1.6	0.7	0.7	2.7	0.7	2.7
196	22.6	21.9	24	31.7	42.2	42.2	196	23.6	23.5	24.7	32.4	44.9	44.9	196	22.8	23.3	23.5	31.8	42	42	196	22.9	23.1	24.4	31.1	40.8	40.8	196	23.5	23.4	24.6	31.7	42.8	42.8	196	22.8	23.7	24.7	31.7	42.7	42.7	196	1	1.6	0.7	0.7	2.7	0.7	2.7
197	22.6	21.9	24	31.7	42.2	42.2	197	23.6	23.5	24.7	32.4	44.9	44.9	197	22.8	23.3	23.5	31.8	42	42	197	22.9	23.1	24.4	31.1	40.8	40.8	197	23.5	23.4	24.6	31.7	42.8	42.8	197	22.8	23.7	24.7	31.7	42.7	42.7	197	1	1.6	0.7	0.7	2.7	0.7	2.7
198	22.6	21.9	24	31.7	42.2	42.2	198	23.6	23.5	24.7	32.4	44.9	44.9	198	22.8	23.3	23.5	31.8	42	42	198	22.9	23.1	24.4	31.1	40.8	40.8	198	23.5	23.4	24.6	31.7	42.8	42.8	198	22.8	23.7	24.7	31.7	42.7	42.7	198	1	1.6	0.7	0.7	2.7	0.7	2.7
199	22.6	21.9	24	31.7	42.2	42.2	199	23.6	23.5	24.7	32.4	44.9	44.9	199	22.8	23.3	23.5	31.8	42	42	199	22.9	23.1	24.4	31.1	40.8	40.8	199	23.5	23.4	24.6	31.7	42.8	42.8	199	22.8	23.7	24.7	31.7	42.7	42.7	199	1	1.6	0.7	0.7	2.7	0.7	2.7
200	22.6	21.9	24	31.7	42.2	42.2	200	23.6	23.5	24.7	32.4	44.9	44.9	200	22.8	23.3	23.5	31.8	42	42	200	22.9	23.1	24.4	31.1	40.8	40.8	200	23.5	23.4	24.6	31.7	42.8	42.8	200	22.8	23.7	24.7	31.7	42.7	42.7	200	1	1.6	0.7	0.7	2.7	0.7	2.7
201	22.6	21.9	24	31.7	42.2	42.2	201	23.6	23.5	24.7	32.4	44.9	44.9	201	22.8	23.3	23.5	31.8	42	42	201	22.9	23.1	24.4	31.1	40.8	40.8	201	23.5	23.4	24.6	31.7	42.8	42.8	201	22.8	23.7	24.7	31.7	42.7	42.7	201	1	1.6	0.7	0.7	2.7	0.7	2.7
202	22.6	21.9	24	31.7	42.2	42.2	202	23.6	23.5	24.7	32.4	44.9	44.9	202	22.8	23.3	23.5	31.8	42	42	202	22.9	23.1	24.4	31.1	40.8	40.8	202	23.5	23.4	24.6	31.7	42.8	42.8	202	22.8	23.7	24.7	31.7	42.7	42.7	202	1	1.6	0.7	0.7	2.7	0.7	2.7
203	21.3	20.6	22.4	29.3	38.9	38.9	203	21.3	21.4	22.3	29.7	40.8	40.8	203	21.4	21.8	22.3	29.6	39.8	39.8	203	21.2	21.4	22.3	28.9	38.5	38.5	203	21.5	21.4	22.7	29.5	40.1	40.1	203	21	21.5	22.5	29.5	39.2	39.2	203	0	0.8	-0.1	0.4	1.9	-0.1	1.9
204	15.8	16.1	18.1	19.2	24	24	204	16.1	16.7	18.3	19.6	25	25	204	16.2	18.6	19.1	20.2	23.6	23.6	204	16.2	17.8	19.7	19.2	21.9	21.9	204	17.1	17.4	19.2	20.1	25.2	25.2	204	16.2	17.9	19.3	20	25	25	204	0.3	0.6	0.2	0.4	1	0.2	1
205	15.8	16.1	18.1	19.2	24	24	205	16.1	16.7	18.3	19.6	25	25	205	16.2	18.6	19.1	20.2	23.6	23.6	205	16.2	17.8	19.7	19.2	21.9	21.9	205	17.1	17.4	19.2	20.1	25.2	25.2	205	16.2	17.9	19.3	20	25	25	205	0.3	0.6	0.2	0.4	1	0.2	1
206	15.8	16.1	18.1	19.2	24	24	206	16.1	16.7	18.3	19.6	25	25	206	16.2	18.6	19.1	20.2	23.6	23.6	206	16.2	17.8	19.7	19.2	21.9	21.9	206	17.1	17.4	19.2	20.1	25.2	25.2	206	16.2	17.9	19.3	20	25	25	206	0.3	0.6	0.2	0.4	1	0.2	1
207	15.8	16.1	18.1	19.2	24	24	207	16.1	16.7	18.3	19.6	25	25	207	16.2	18.6	19.1	20.2	23.6	23.6	207	16.2	17.8	19.7	19.2	21.9	21.9	207	17.1	17.4	19.2	20.1	25.2	25.2	207	16.2	17.9	19.3	20	25	25	207	0.3	0.6	0.2	0.4	1	0.2	1
208	15.8	16.1	18.1	19.2	24	24	208	16.1	16.7	18.3	19.6	25	25	208	16.2	18.6	19.1	20.2	23.6	23.6	208	16.2	17.8	19.7	19.2	21.9	21.9	208	17.1	17.4	19.2	20.1	25.2	25.2	208	16.2	17.9	19.3	20	25	25	208	0.3	0.6	0.2	0.4	1	0.2	1
209	15.8	16.1	18.1	19.2	24	24	209	16.1	16.7	18.3	19.6	25	25	209	16.2	18.6	19.1	20.2	23.6	23.6	209	16.2	17.8	19.7	19.2	21.9	21.9	209	17.1	17.4	19.2	20.1	25.2	25.2	209	16.2	17.9	19.3	20	25	25	209	0.3	0.6	0.2	0.4	1	0.2	1
210	15.8	16.1	18.1	19.2	24	24	210	16.1	16.7	18.3	19.6	25	25	210	16.2	18.6	19.1	20.2	23.6	23.6	210	16.2	17.8	19.7	19.2	21.9	21.9	210	17.1	17.4	19.2	20.1	25.2	25.2	210	16.2	17.9	19.3	20	25	25	210	0.3	0.6	0.2	0.4	1	0.2	1
211	15.8	16.1	18.1	19.2	24	24	211	16.1	16.7	18.3	19.6	25	25	211	16.2	18.6	19.1	20.2	23.6	23.6	211	16.2	17.8	19.7	19.2	21.9	21.9	211	17.1	17.4	19.2	20.1	25.2	25.2	211	16.2	17.9	19.3	20	25	25	211	0.3	0.6	0.2	0.4	1	0.2	1
212	15.8	16.1	18.1	19.2	24	24	212	16.1	16.7	18.3	19.6	25	25	212	16.2	18.6	19.1	20.2	23.6	23.6	212	16.2	17.8	19.7	19.2	21.9	21.9	212	17.1	17.4	19.2	20.1	25.2	25.2	212	16.2	17.9	19.3	20	25	25	212	0.3	0.6	0.2	0.4	1	0.2	1
213	15.8	16.1	18.1	19.2	24	24	213	16.1	16.7	18.3	19.6	25	25	213	16.2	18.6	19.1	20.2	23.6	23.6	213	16.2	17.8	19.7	19.2	21.9	21.9	213	17.1	17.4	19.2	20.1	25.2	25.2	213	16.2	17.9	19.3	20	25	25	213	0.3	0.6	0.2	0.4	1	0.2	1
214	15.8	16.1	18.1	19.2	24	24	214	16.1	16.7	18.3	19.6	25	25	214	16.2	18.6	19.1	20.2	23.6	23.6	214	16.2	17.8	19.7	19.2	21.9	21.9	214	17.1	17.4	19.2	20.1	25.2	25.2	214	16.2	17.9	19.3	20	25	25	214	0.3	0.6	0.2	0.4	1	0.2	1
215	11.4	11.6	12.9	14.6	21.8	21.8	215	11.4	11.9	13.1	15.1	23.2	23.2	215	11.2	12.7	13.2	15.4	22.4	22.4	215	11.3	12.2	13.3	15.1	21.1	21.1	215	12.2	12.7	14	15.3	23.3	23.3	215	11.7	12.8	14	15.1	22.9	22.9	215	0	0.3	0.2	0.5	1.4	0	1.4
216	11.4	11.6	12.9	14.6	21.8	21.8	216	11.4	11.9	13.1	15.1	23.2	23.2	216	11.2	12.7	13.2	15.4	22.4	22.4	216	11.3	12.2	13.3	15.1	21.1	21.1	216	12.2	12.7	14	15.3	23.3	23.3	216	11.7	12.8	14	15.1	22.9	22.9	216	0	0.3	0.2	0.5	1.4	0	1.4
217	17.6	18.4	20.4	25.9	42.7	42.7	217	17.7	19.1	20.4	26	44	44	217	17.7	20	20.5	26.4	43.3	43.3	217	17.8	19.6	20.7	26.2	42	42	217	18.2	19.7	20.6	26	42.8	42.8	217	17.9	19.6	20.7	25.8	42.8	42.8	217	0.1	0.7	0	0.1	1.3	0	1.3
218	19.3	20.3	22.5	28.4	45.4	45.4	218	19.8	21.4	22.9	29.2	46.9	46.9	218	19.6	22.2	22.6	29.2	45.5	45.5	218	19.9	21.8	23.2	28.7	45.1	45.1	218	20.5	21.8	23.2	29	45.6	45.6	218	20.1	22.1	23.2	28.7	46	46	218	0.5	1.1	0.4	0.8	1.5	0.4	1.5
219	19.2	20.3	22.7	29	46.5	46.5	219	20.2	21.8	23.5	30.1	48.7	48.7	219	20.2	22.5	23.5	30	47.5	47.5	219	20.3	22.3	23.6	29.3	46	46	219	20.3	22.3	23.7	29	46.5	46.5	219	19.6	22.2	23.6	29.1	46.4	46.4	219	1	1.5	0.8	1.1	2.2	0.8	2.2
220	18.5	19.8	22.6	28.3	46.4	46.4	220	19.5	21.5	23.4	29.5	48.5	48.5	220	19.5	22	23.1	29.2	47.3	47.3	220	19.5	21.7	23.4	28.9	45.7	45.7	220	20.1	21.5	23.4	28.6	46.4	46.4	220	19.1	21.6	23	28.5	45.8	45.8	220	1	1.7	0.8	1.2	2.1	0.8	2.1
221	18.5	19.8	22.6	28.3	46.4	46.4	221	19.5	21.5	23.4	29.5	48.5	48.5	221	19.5	22	23.1	29.2	47.3	47.3	221	19.5	21.7	23.4	28.9	45.7	45.7	221	20.1	21.5	23.4	28.6	46.4	46.4	221	19.1	21.6	23	28.5	45.8	45.8	221	1	1.7	0.8	1.2	2.1	0.8	2.1
222	18.5	19.8	22.6	28.3	46.4	46.4	222	19.5	21.5	23.4	29.5	48.5	48.5	222	19.5	22	23.1	29.2	47.3	47.3	222	19.5	21.7	23.4	28.9	45.7	45.7	222	20.1	21.5	23.4	28.6	46.4	46.4	222	19.1	21.6	23	28.5	45.8	45.8	222	1	1.7	0.8	1.2	2.1	0.8	2.1
223	18.5	19.8	22.6	28.3	46.4	46.4	223	19.5	21.5	23.4	29.5	48.5	48.5	223	19.5	22	23.1	29.2	47.3	47.3	223	19.5	21.7	23.4	28.9	45.7	45.7	223	20.1	21.5	23.4	28.6	46.4	46.4	223	19.1	21.6	23	28.5	45.8	45.8	223	1	1.7	0.8	1.2	2.1	0.8	2.1
224	18.5	19.8	22.6	28.3	46.4	46.4	224	19.5	21.5	23.4	29.5	48.5	48.5	224	19.5	22	23.1	29.2	47.3	47.3	224	19.5	21.7	23.4	28.9	45.7	45.7	224	20.1	21.5	23.4	28.6	46.4	46.4	224	19.1	21.6	23	28.5	45.8	45.8	224	1	1.7	0.8	1.2	2.1	0.8	2.1
225	18.5	19.8	22.6	28.3	46.4	46.4	225	19.5	21.5	23.4	29.5	48.5	48.5	225	19.5	22	23.1	29.2	47.3	47.3	225	19.5	21.7	23.4	28.9	45.7	45.7	225	20.1	21.5	23.4	28.6	46.4	46.4	225	19.1	21.6	23	28.5	45.8	45.8	225	1	1.7	0.8	1.2	2.1	0.8	2.1
226	18.5	19.8	22.6	28.3	46.4	46.4	226	19.5	21.5	23.4	29.5	48.5	48.5	226	19.5	22	23.1	29.2	47.3	47.3	226	19.5	21.7	23.4	28.9	45.7	45.7	226	20.1	21.5	23.4	28.6	46.4	46.4	226	19.1	21.6	23	28.5	45.8	45.8	226	1	1.7	0.8	1.2	2.1	0.8	2.1
227	18.5	19.8	22.6	28.3	46.4	46.4	227	19.5	21.5	23.4	29.5	48.5	48.5	227	19.5	22	23.1	29.2	47.3	47.3	227	19.5	21.7	23.4	28.9	45.7	45.7	227	20.1	21.5	23.4	28.6	46.4	46.4	227	19.1	21.6	23	28.5	45.8	45.8	227	1	1.7	0.8	1.2	2.1	0.8	2.1
228	18.5	19.8	22.6	28.3	46.4	46.4	228	19.5	21.5	23.4	29.5	48.5	48.5	228	19.5	22	23.1	29.2	47.3	47.3	228	19.5	21.7	23.4	28.9	45.7	45.7	228	20.1	21.5	23.4	28.6	46.4	46.4	228	19.1	21.6	23	28.5	45.8	45.8	228	1	1.7	0.8	1.2	2.1	0.8	2.1
229	18.5	19.8	22.6	28.3	46.4	46.4	229	19.5	21.5	23.4	29.5	48.5	48.5	229	19.5	22	23.1	29.2	47.3	47.3	229	19.5	21.7	23.4	28.9	45.7	45.7	229	20.1	21.5	23.4	28.6	46.4	46.4	229	19.1	21.6	23	28.5	45.8	45.8	229	1	1.7	0.8	1.2	2.1	0.8	2.1
230	18.5	19.8	22.6	28.3	46.4	46.4	230	19.5	21.5	23.4	29.5	48.5	48.5	230	19.5	22	23.1	29.2	47.3	47.3	230	19.5	21.7	23.4	28.9	45.7	45.7	230	20.1	21.5	23.4	28.6	46.4	46.4	230	19.1	21.6	23	28.5	45.8	45.8	230	1	1.7	0.8	1.2	2.1	0.8	2.1
231	18.5	19.8	22.6	28.3	46.4	46.4	231	19.5	21.5	23.4	29.5	48.5	48.5	231	19.5	22	23.1	29.2	47.3	47.3	231	19.5	21.7	23.4	28.9	45.7	45.7	231	20.1	21.5	23.4	28.6	46.4	46.4	231	19.1	21.6	23	28.5	45.8	45.8	231	1	1.7	0.8	1.2	2.1	0.8	2.1
232	18.5	19.8	22.6	28.3	46.4	46.4	232	19.5	21.5	23.4	29.5	48.5	48.5	232	19.5	22	23.1	29.2	47.3	47.3	232	19.5	21.7	23.4	28.9	45.7	45.7	232	20.1	21.5	23.4	28.6	46.4	46.4	232	19.1	21.6	23	28.5	45.8	45.8	232	1	1.7	0.8	1.2	2.1	0.8	2.1
233	18.5	19.8	22.6	28.3	46.4	46.4	233	19.5	21.5	23.4	29.5	48.5	48.5	233	19.5	22	23.1	29.2	47.3	47.3	233	19.5	21.7	23.4	28.9	45.7	45.7	233	20.1	21.5	23.4	28.6	46.4	46.4	233	19.1	21.6	23	28.5	45.8	45.8	233	1	1.7	0.8	1.2	2.1	0.8	2.1
234	18.5	19.8	22.6	28.3	46.4	46.4	234	19.5	21.5	23.4	29.5	48.5	48.5	234	19.5	22	23.1	29.2	47.3	47.3	234	19.5	21.7	23.4	28.9	45.7	45.7	234	20.1	21.5	23.4	28.6	46.4	46.4	234	19.1	21.6	23	28.5	45.8	45.8	234	1	1.7	0.8	1.2	2.1	0.8	2.1
235	18.5	19.8	22.6	28.3	46.4	46.4	235	19.5	21.5	23.4	29.5	48.5	48.5	235	19.5	22	23.1	29.2	47.3	47.3	235	19.5	21.7	23.4	28.9	45.7	45.7	235	20.1	21.5	23.4	28.6	46.4	46.4	235	19.1	21.6	23	28.5	45.8	45.8	235	1	1.7	0.8	1.2	2.1	0.8	2.1
236							236							236							236							236							236							236
237							237							237							237							237							237							237
238							238							238							238							238							238							238
239							239							239							239							239							239							239
240							240							240							240							240							240							240
241							241							241							241							241							241							241
242							242							242							242							242							242							242
243							243							243							243							243							243							243
244							244							244							244							244							244							244
245							245							245							245							245							245							245
246							246							246							246							246							246							246
247							247							247							247							247							247							247
248							248							248							248							248							248							248
249	11	11.8	15.2	31.1	38.3	38.3	249	11.3	12.2	15.5	31.4	39.7	39.7	249	10.8	12.2	14.3	31.1	36.5	36.5	249	12.1	12.8	16.1	31	36.1	36.1	249	12.5	12.8	16	31.9	38.8	38.8	249	11.2	12.4	15.9	31.3	38.8	38.8	249	0.3	0.4	0.3	0.3	1.4	0.3	1.4
250	11	11.8	15.2	31.1	38.3	38.3	250	11.3	12.2	15.5	31.4	39.7	39.7	250	10.8	12.2	14.3	31.1	36.5	36.5	250	12.1	12.8	16.1	31	36.1	36.1	250	12.5	12.8	16	31.9	38.8	38.8	250	11.2	12.4	15.9	31.3	38.8	38.8	250	0.3	0.4	0.3	0.3	1.4	0.3	1.4
251	11	11.8	15.2	31.1	38.3	38.3	251	11.3	12.2	15.5	31.4	39.7	39.7	251	10.8	12.2	14.3	31.1	36.5	36.5	251	12.1	12.8	16.1	31	36.1	36.1	251	12.5	12.8	16	31.9	38.8	38.8	251	11.2	12.4	15.9	31.3	38.8	38.8	251	0.3	0.4	0.3	0.3	1.4	0.3	1.4
252	11	11.8	15.2	31.1	38.3	38.3	252	11.3	12.2	15.5	31.4	39.7	39.7	252	10.8	12.2	14.3	31.1	36.5	36.5	252	12.1	12.8	16.1	31	36.1	36.1	252	12.5	12.8	16	31.9	38.8	38.8	252	11.2	12.4	15.9	31.3	38.8	38.8	252	0.3	0.4	0.3	0.3	1.4	0.3	1.4
253	11	11.8	15.2	31.1	38.3	38.3	253	11.3	12.2	15.5	31.4	39.7	39.7	253	10.8	12.2	14.3	31.1	36.5	36.5	253	12.1	12.8	16.1	31	36.1	36.1	253	12.5	12.8	16	31.9	38.8	38.8	253	11.2	12.4	15.9	31.3	38.8	38.8	253	0.3	0.4	0.3	0.3	1.4	0.3	1.4
254	11	11.8	15.2	31.1	38.3	38.3	254	11.3	12.2	15.5	31.4	39.7	39.7	254	10.8	12.2	14.3	31.1	36.5	36.5	254	12.1	12.8	16.1	31	36.1	36.1	254	12.5	12.8	16	31.9	38.8	38.8	254	11.2	12.4	15.9	31.3	38.8	38.8	254	0.3	0.4	0.3	0.3	1.4	0.3	1.4
255							255							255							255							255							255							255
256							256							256							256							256							256							256
257	12.9	13.5	17.2	37.1	58.2	58.2	257	10.8	11.7	16	37.8	57.6	57.6	257	13.8	15.4	18.6	40.3	59	59	257	14.5	15.7	19.6	40	55.3	55.3	257	14.1	14.8	18.8	39.2	58.7	58.7	257	13.9	15.2	18.9	39.2	59	59	257	-2.1	-1.8	-1.2	0.7	-0.6	-2.1	0.7
258	12.9	13.5	17.2	37.1	58.2	58.2	258	10.8	11.7	16	37.8	57.6	57.6	258	13.8	15.4	18.6	40.3	59	59	258	14.5	15.7	19.6	40	55.3	55.3	258	14.1	14.8	18.8	39.2	58.7	58.7	258	13.9	15.2	18.9	39.2	59	59	258	-2.1	-1.8	-1.2	0.7	-0.6	-2.1	0.7
259	12.9	13.5	17.2	37.1	58.2	58.2	259	10.8	11.7	16	37.8	57.6	57.6	259	13.8	15.4	18.6	40.3	59	59	259	14.5	15.7	19.6	40	55.3	55.3	259	14.1	14.8	18.8	39.2	58.7	58.7	259	13.9	15.2	18.9	39.2	59	59	259	-2.1	-1.8	-1.2	0.7	-0.6	-2.1	0.7
260	12.9	13.5	17.2	37.1	58.2	58.2	260	10.8	11.7	16	37.8	57.6	57.6	260	13.8	15.4	18.6	40.3	59	59	260	14.5	15.7	19.6	40	55.3	55.3	260	14.1	14.8	18.8	39.2	58.7	58.7	260	13.9	15.2	18.9	39.2	59	59	260	-2.1	-1.8	-1.2	0.7	-0.6	-2.1	0.7
261	12.9	13.5	17.2	37.1	58.2	58.2	261	10.8	11.7	16	37.8	57.6	57.6	261	13.8	15.4	18.6	40.3	59	59	261	14.5	15.7	19.6	40	55.3	55.3	261	14.1	14.8	18.8	39.2	58.7	58.7	261	13.9	15.2	18.9	39.2	59	59	261	-2.1	-1.8	-1.2	0.7	-0.6	-2.1	0.7
262	12.9	13.5	17.2	37.1	58.2	58.2	262	10.8	11.7	16	37.8	57.6	57.6	262	13.8	15.4	18.6	40.3	59	59	262	14.5	15.7	19.6	40	55.3	55.3	262	14.1	14.8	18.8	39.2	58.7	58.7	262	13.9	15.2	18.9	39.2	59	59	262	-2.1	-1.8	-1.2	0.7	-0.6	-2.1	0.7
263							263							263							263							263							263							263
264							264							264							264							264							264							264
265							265							265							265							265							265							265
266							266							266							266							266							266							266
267							267							267							267							267							267							267
268							268							268							268							268							268							268
269							269							269							269							269							269							269
270							270							270							270							270							270							270
271							271							271							271							271							271							271
272	19.7	21.1	26.1	35.8	43.9	43.9	272	20.9	23.9	28.7	38.1	48.6	48.6	272	20.3	23.8	27.6	36.8	46.4	46.4	272	21.2	24.3	29	37.2	45.2	45.2	272	20.7	22.9	27.3	36.1	45.5	45.5	272	20.1	22.9	27	36.1	44.8	44.8	272	1.2	2.8	2.6	2.3	4.7	1.2	4.7
273	19.7	21.1	26.1	35.8	43.9	43.9	273	20.9	23.9	28.7	38.1	48.6	48.6	273	20.3	23.8	27.6	36.8	46.4	46.4	273	21.2	24.3	29	37.2	45.2	45.2	273	20.7	22.9	27.3	36.1	45.5	45.5	273	20.1	22.9	27	36.1	44.8	44.8	273	1.2	2.8	2.6	2.3	4.7	1.2	4.7
274	19.9	20.4	21.5	25.1	34.4	34.4	274	20.6	21.3	21.9	26.5	38.5	38.5	274	19.9	21.5	20.5	25.9	37.1	37.1	274	20.5	20.2	20.3	26	36.3	36.3	274	20.8	21.6	22.1	25.8	36	36	274	20	21.6	22.1	25.4	34.8	34.8	274	0.7	0.9	0.4	1.4	4.1	0.4	4.1
275	19.9	20.4	21.5	25.1	34.4	34.4	275	20.6	21.3	21.9	26.5	38.5	38.5	275	19.9	21.5	20.5	25.9	37.1	37.1	275	20.5	20.2	20.3	26	36.3	36.3	275	20.8	21.6	22.1	25.8	36	36	275	20	21.6	22.1	25.4	34.8	34.8	275	0.7	0.9	0.4	1.4	4.1	0.4	4.1
276	19.9	20.4	21.5	25.1	34.4	34.4	276	20.6	21.3	21.9	26.5	38.5	38.5	276	19.9	21.5	20.5	25.9	37.1	37.1	276	20.5	20.2	20.3	26	36.3	36.3	276	20.8	21.6	22.1	25.8	36	36	276	20	21.6	22.1	25.4	34.8	34.8	276	0.7	0.9	0.4	1.4	4.1	0.4	4.1
277	19.9	20.4	21.5	25.1	34.4	34.4	277	20.6	21.3	21.9	26.5	38.5	38.5	277	19.9	21.5	20.5	25.9	37.1	37.1	277	20.5	20.2	20.3	26	36.3	36.3	277	20.8	21.6	22.1	25.8	36	36	277	20	21.6	22.1	25.4	34.8	34.8	277	0.7	0.9	0.4	1.4	4.1	0.4	4.1
278	19.9	20.4	21.5	25.1	34.4	34.4	278	20.6	21.3	21.9	26.5	38.5	38.5	278	19.9	21.5	20.5	25.9	37.1	37.1	278	20.5	20.2	20.3	26	36.3	36.3	278	20.8	21.6	22.1	25.8	36	36	278	20	21.6	22.1	25.4	34.8	34.8	278	0.7	0.9	0.4	1.4	4.1	0.4	4.1
279	19.9	20.4	21.5	25.1	34.4	34.4	279	20.6	21.3	21.9	26.5	38.5	38.5	279	19.9	21.5	20.5	25.9	37.1	37.1	279	20.5	20.2	20.3	26	36.3	36.3	279	20.8	21.6	22.1	25.8	36	36	279	20	21.6	22.1	25.4	34.8	34.8	279	0.7	0.9	0.4	1.4	4.1	0.4	4.1
280	19.9	20.4	21.5	25.1	34.4	34.4	280	20.6	21.3	21.9	26.5	38.5	38.5	280	19.9	21.5	20.5	25.9	37.1	37.1	280	20.5	20.2	20.3	26	36.3	36.3	280	20.8	21.6	22.1	25.8	36	36	280	20	21.6	22.1	25.4	34.8	34.8	280	0.7	0.9	0.4	1.4	4.1	0.4	4.1
281	19.9	20.4	21.5	25.1	34.4	34.4	281	20.6	21.3	21.9	26.5	38.5	38.5	281	19.9	21.5	20.5	25.9	37.1	37.1	281	20.5	20.2	20.3	26	36.3	36.3	281	20.8	21.6	22.1	25.8	36	36	281	20	21.6	22.1	25.4	34.8	34.8	281	0.7	0.9	0.4	1.4	4.1	0.4	4.1
282	19.9	20.4	21.5	25.1	34.4	34.4	282	20.6	21.3	21.9	26.5	38.5	38.5	282	19.9	21.5	20.5	25.9	37.1	37.1	282	20.5	20.2	20.3	26	36.3	36.3	282	20.8	21.6	22.1	25.8	36	36	282	20	21.6	22.1	25.4	34.8	34.8	282	0.7	0.9	0.4	1.4	4.1	0.4	4.1
283	19.9	20.4	21.5	25.1	34.4	34.4	283	20.6	21.3	21.9	26.5	38.5	38.5	283	19.9	21.5	20.5	25.9	37.1	37.1	283	20.5	20.2	20.3	26	36.3	36.3	283	20.8	21.6	22.1	25.8	36	36	283	20	21.6	22.1	25.4	34.8	34.8	283	0.7	0.9	0.4	1.4	4.1	0.4	4.1
284	19.9	20.4	21.5	25.1	34.4	34.4	284	20.6	21.3	21.9	26.5	38.5	38.5	284	19.9	21.5	20.5	25.9	37.1	37.1	284	20.5	20.2	20.3	26	36.3	36.3	284	20.8	21.6	22.1	25.8	36	36	284	20	21.6	22.1	25.4	34.8	34.8	284	0.7	0.9	0.4	1.4	4.1	0.4	4.1
285	19.9	20.4	21.5	25.1	34.4	34.4	285	20.6	21.3	21.9	26.5	38.5	38.5	285	19.9	21.5	20.5	25.9	37.1	37.1	285	20.5	20.2	20.3	26	36.3	36.3	285	20.8	21.6	22.1	25.8	36	36	285	20	21.6	22.1	25.4	34.8	34.8	285	0.7	0.9	0.4	1.4	4.1	0.4	4.1
286	19.9	20.4	21.5	25.1	34.4	34.4	286	20.6	21.3	21.9	26.5	38.5	38.5	286	19.9	21.5	20.5	25.9	37.1	37.1	286	20.5	20.2	20.3	26	36.3	36.3	286	20.8	21.6	22.1	25.8	36	36	286	20	21.6	22.1	25.4	34.8	34.8	286	0.7	0.9	0.4	1.4	4.1	0.4	4.1
287	19.9	20.4	21.5	25.1	34.4	34.4	287	20.6	21.3	21.9	26.5	38.5	38.5	287	19.9	21.5	20.5	25.9	37.1	37.1	287	20.5	20.2	20.3	26	36.3	36.3	287	20.8	21.6	22.1	25.8	36	36	287	20	21.6	22.1	25.4	34.8	34.8	287	0.7	0.9	0.4	1.4	4.1	0.4	4.1
288	19.9	20.4	21.5	25.1	34.4	34.4	288	20.6	21.3	21.9	26.5	38.5	38.5	288	19.9	21.5	20.5	25.9	37.1	37.1	288	20.5	20.2	20.3	26	36.3	36.3	288	20.8	21.6	22.1	25.8	36	36	288	20	21.6	22.1	25.4	34.8	34.8	288	0.7	0.9	0.4	1.4	4.1	0.4	4.1
289	1	1.6	3.4	15.6	27.1	27.1	289	1.4	2	4.3	17	30.1	30.1	289	1.4	1.3	3	15.1	27.1	27.1	289	1.1	1.6	3.1	15.5	26.3	26.3	289	1.2	1.7	3.6	14.8	28.2	28.2	289	1	1.6	3.3	15.6	27.5	27.5	289	0.4	0.4	0.9	1.4	3	0.4	3
290	1	1.6	3.4	15.6	27.1	27.1	290	1.4	2	4.3	17	30.1	30.1	290	1.4	1.3	3	15.1	27.1	27.1	290	1.1	1.6	3.1	15.5	26.3	26.3	290	1.2	1.7	3.6	14.8	28.2	28.2	290	1	1.6	3.3	15.6	27.5	27.5	290	0.4	0.4	0.9	1.4	3	0.4	3
291	1	1.6	3.4	15.6	27.1	27.1	291	1.4	2	4.3	17	30.1	30.1	291	1.4	1.3	3	15.1	27.1	27.1	291	1.1	1.6	3.1	15.5	26.3	26.3	291	1.2	1.7	3.6	14.8	28.2	28.2	291	1	1.6	3.3	15.6	27.5	27.5	291	0.4	0.4	0.9	1.4	3	0.4	3
292	1	1.6	3.4	15.6	27.1	27.1	292	1.4	2	4.3	17	30.1	30.1	292	1.4	1.3	3	15.1	27.1	27.1	292	1.1	1.6	3.1	15.5	26.3	26.3	292	1.2	1.7	3.6	14.8	28.2	28.2	292	1	1.6	3.3	15.6	27.5	27.5	292	0.4	0.4	0.9	1.4	3	0.4	3
293	0.9	1	2.1	10.2	23.9	23.9	293	0.8	1.4	2.5	11.6	27.1	27.1	293	1.1	1	2.1	10.5	24.2	24.2	293	1.4	1.1	2.1	10.4	23.5	23.5	293	0.6	1.3	2.3	9.9	24.8	24.8	293	0.7	0.9	2.2	10.2	24	24	293	-0.1	0.4	0.4	1.4	3.2	-0.1	3.2
294	0.9	1	2.1	10.2	23.9	23.9	294	0.8	1.4	2.5	11.6	27.1	27.1	294	1.1	1	2.1	10.5	24.2	24.2	294	1.4	1.1	2.1	10.4	23.5	23.5	294	0.6	1.3	2.3	9.9	24.8	24.8	294	0.7	0.9	2.2	10.2	24	24	294	-0.1	0.4	0.4	1.4	3.2	-0.1	3.2
295	0.1	0.1	0.5	3.8	14.7	14.7	295	-0.2	-0.7	0	3.8	15.8	15.8	295	-0.6	-0.5	0	5.5	16.9	16.9	295	-0.2	0.1	0.6	6.3	19.2	19.2	295	0.3	-0.2	0.9	5.6	17.6	17.6	295	0.1	0.1	0.9	5.4	17.2	17.2	295	-0.3	-0.8	-0.5	0	1.1	-0.8	1.1
296	0.2	0.3	1	3.7	14.5	14.5	296	-0.1	-0.1	0.5	3.5	16.8	16.8	296	-0.3	-1.8	-0.1	4.9	16.4	16.4	296	-0.2	-0.1	-0.3	4.7	17.1	17.1	296	0.2	0	0.7	4	16.1	16.1	296	0	0.2	0.7	4.5	16.9	16.9	296	-0.3	-0.4	-0.5	-0.2	2.3	-0.5	2.3
297	0.2	0.3	1	3.7	14.5	14.5	297	-0.1	-0.1	0.5	3.5	16.8	16.8	297	-0.3	-1.8	-0.1	4.9	16.4	16.4	297	-0.2	-0.1	-0.3	4.7	17.1	17.1	297	0.2	0	0.7	4	16.1	16.1	297	0	0.2	0.7	4.5	16.9	16.9	297	-0.3	-0.4	-0.5	-0.2	2.3	-0.5	2.3
298	11.7	12.8	16.7	24.2	31.7	31.7	298	11.8	14	18.4	27.3	35.4	35.4	298	11.4	13.8	16.5	25.1	32	32	298	11.3	13.7	16.8	24.6	32.1	32.1	298	12.1	13.9	17.5	26.1	33.3	33.3	298	11.5	13.7	17	25.5	33.8	33.8	298	0.1	1.2	1.7	3.1	3.7	0.1	3.7
299	11.7	12.8	16.7	24.2	31.7	31.7	299	11.8	14	18.4	27.3	35.4	35.4	299	11.4	13.8	16.5	25.1	32	32	299	11.3	13.7	16.8	24.6	32.1	32.1	299	12.1	13.9	17.5	26.1	33.3	33.3	299	11.5	13.7	17	25.5	33.8	33.8	299	0.1	1.2	1.7	3.1	3.7	0.1	3.7
300	11.7	12.8	16.7	24.2	31.7	31.7	300	11.8	14	18.4	27.3	35.4	35.4	300	11.4	13.8	16.5	25.1	32	32	300	11.3	13.7	16.8	24.6	32.1	32.1	300	12.1	13.9	17.5	26.1	33.3	33.3	300	11.5	13.7	17	25.5	33.8	33.8	300	0.1	1.2	1.7	3.1	3.7	0.1	3.7
301	11.7	12.8	16.7	24.2	31.7	31.7	301	11.8	14	18.4	27.3	35.4	35.4	301	11.4	13.8	16.5	25.1	32	32	301	11.3	13.7	16.8	24.6	32.1	32.1	301	12.1	13.9	17.5	26.1	33.3	33.3	301	11.5	13.7	17	25.5	33.8	33.8	301	0.1	1.2	1.7	3.1	3.7	0.1	3.7
302	11.7	12.8	16.7	24.2	31.7	31.7	302	11.8	14	18.4	27.3	35.4	35.4	302	11.4	13.8	16.5	25.1	32	32	302	11.3	13.7	16.8	24.6	32.1	32.1	302	12.1	13.9	17.5	26.1	33.3	33.3	302	11.5	13.7	17	25.5	33.8	33.8	302	0.1	1.2	1.7	3.1	3.7	0.1	3.7
303	11.7	12.8	16.7	24.2	31.7	31.7	303	11.8	14	18.4	27.3	35.4	35.4	303	11.4	13.8	16.5	25.1	32	32	303	11.3	13.7	16.8	24.6	32.1	32.1	303	12.1	13.9	17.5	26.1	33.3	33.3	303	11.5	13.7	17	25.5	33.8	33.8	303	0.1	1.2	1.7	3.1	3.7	0.1	3.7
304	11.7	12.8	16.7	24.2	31.7	31.7	304	11.8	14	18.4	27.3	35.4	35.4	304	11.4	13.8	16.5	25.1	32	32	304	11.3	13.7	16.8	24.6	32.1	32.1	304	12.1	13.9	17.5	26.1	33.3	33.3	304	11.5	13.7	17	25.5	33.8	33.8	304	0.1	1.2	1.7	3.1	3.7	0.1	3.7
305	11.7	12.8	16.7	24.2	31.7	31.7	305	11.8	14	18.4	27.3	35.4	35.4	305	11.4	13.8	16.5	25.1	32	32	305	11.3	13.7	16.8	24.6	32.1	32.1	305	12.1	13.9	17.5	26.1	33.3	33.3	305	11.5	13.7	17	25.5	33.8	33.8	305	0.1	1.2	1.7	3.1	3.7	0.1	3.7
306	11.7	12.8	16.7	24.2	31.7	31.7	306	11.8	14	18.4	27.3	35.4	35.4	306	11.4	13.8	16.5	25.1	32	32	306	11.3	13.7	16.8	24.6	32.1	32.1	306	12.1	13.9	17.5	26.1	33.3	33.3	306	11.5	13.7	17	25.5	33.8	33.8	306	0.1	1.2	1.7	3.1	3.7	0.1	3.7
307	11.7	12.8	16.7	24.2	31.7	31.7	307	11.8	14	18.4	27.3	35.4	35.4	307	11.4	13.8	16.5	25.1	32	32	307	11.3	13.7	16.8	24.6	32.1	32.1	307	12.1	13.9	17.5	26.1	33.3	33.3	307	11.5	13.7	17	25.5	33.8	33.8	307	0.1	1.2	1.7	3.1	3.7	0.1	3.7
308	11.7	12.8	16.7	24.2	31.7	31.7	308	11.8	14	18.4	27.3	35.4	35.4	308	11.4	13.8	16.5	25.1	32	32	308	11.3	13.7	16.8	24.6	32.1	32.1	308	12.1	13.9	17.5	26.1	33.3	33.3	308	11.5	13.7	17	25.5	33.8	33.8	308	0.1	1.2	1.7	3.1	3.7	0.1	3.7
309	11.7	12.8	16.7	24.2	31.7	31.7	309	11.8	14	18.4	27.3	35.4	35.4	309	11.4	13.8	16.5	25.1	32	32	309	11.3	13.7	16.8	24.6	32.1	32.1	309	12.1	13.9	17.5	26.1	33.3	33.3	309	11.5	13.7	17	25.5	33.8	33.8	309	0.1	1.2	1.7	3.1	3.7	0.1	3.7
310	34.1	34	37	42.2	46.7	46.7	310	34.6	35.5	37.4	42.5	47.1	47.1	310	33.9	36.3	36.4	41.9	45.1	45.1	310	34.1	35.2	36.5	40.8	42.7	42.7	310	34.4	36	37.7	42.6	47.1	47.1	310	34.2	35.1	37.5	42.8	46.8	46.8	310	0.5	1.5	0.4	0.3	0.4	0.3	1.5
311	34.1	34	37	42.2	46.7	46.7	311	34.6	35.5	37.4	42.5	47.1	47.1	311	33.9	36.3	36.4	41.9	45.1	45.1	311	34.1	35.2	36.5	40.8	42.7	42.7	311	34.4	36	37.7	42.6	47.1	47.1	311	34.2	35.1	37.5	42.8	46.8	46.8	311	0.5	1.5	0.4	0.3	0.4	0.3	1.5
312	34.1	34	37	42.2	46.7	46.7	312	34.6	35.5	37.4	42.5	47.1	47.1	312	33.9	36.3	36.4	41.9	45.1	45.1	312	34.1	35.2	36.5	40.8	42.7	42.7	312	34.4	36	37.7	42.6	47.1	47.1	312	34.2	35.1	37.5	42.8	46.8	46.8	312	0.5	1.5	0.4	0.3	0.4	0.3	1.5
313	34.1	34	37	42.2	46.7	46.7	313	34.6	35.5	37.4	42.5	47.1	47.1	313	33.9	36.3	36.4	41.9	45.1	45.1	313	34.1	35.2	36.5	40.8	42.7	42.7	313	34.4	36	37.7	42.6	47.1	47.1	313	34.2	35.1	37.5	42.8	46.8	46.8	313	0.5	1.5	0.4	0.3	0.4	0.3	1.5
314	34.1	34	37	42.2	46.7	46.7	314	34.6	35.5	37.4	42.5	47.1	47.1	314	33.9	36.3	36.4	41.9	45.1	45.1	314	34.1	35.2	36.5	40.8	42.7	42.7	314	34.4	36	37.7	42.6	47.1	47.1	314	34.2	35.1	37.5	42.8	46.8	46.8	314	0.5	1.5	0.4	0.3	0.4	0.3	1.5
315	34.1	34	37	42.2	46.7	46.7	315	34.6	35.5	37.4	42.5	47.1	47.1	315	33.9	36.3	36.4	41.9	45.1	45.1	315	34.1	35.2	36.5	40.8	42.7	42.7	315	34.4	36	37.7	42.6	47.1	47.1	315	34.2	35.1	37.5	42.8	46.8	46.8	315	0.5	1.5	0.4	0.3	0.4	0.3	1.5
316	34.1	34	37	42.2	46.7	46.7	316	34.6	35.5	37.4	42.5	47.1	47.1	316	33.9	36.3	36.4	41.9	45.1	45.1	316	34.1	35.2	36.5	40.8	42.7	42.7	316	34.4	36	37.7	42.6	47.1	47.1	316	34.2	35.1	37.5	42.8	46.8	46.8	316	0.5	1.5	0.4	0.3	0.4	0.3	1.5
317	34.1	34	37	42.2	46.7	46.7	317	34.6	35.5	37.4	42.5	47.1	47.1	317	33.9	36.3	36.4	41.9	45.1	45.1	317	34.1	35.2	36.5	40.8	42.7	42.7	317	34.4	36	37.7	42.6	47.1	47.1	317	34.2	35.1	37.5	42.8	46.8	46.8	317	0.5	1.5	0.4	0.3	0.4	0.3	1.5
318	24.9	25.2	27.8	34.9	39.8	39.8	318	25	26.2	28.1	35.7	40	40	318	25	27.4	28.5	36.1	39.3	39.3	318	25.1	26.8	28.6	35.2	37.7	37.7	318	25.4	26.4	28.4	35.7	39.8	39.8	318	25.2	26.8	28.5	35.9	39.6	39.6	318	0.1	1	0.3	0.8	0.2	0.1	1
319	24.9	25.2	27.8	34.9	39.8	39.8	319	25	26.2	28.1	35.7	40	40	319	25	27.4	28.5	36.1	39.3	39.3	319	25.1	26.8	28.6	35.2	37.7	37.7	319	25.4	26.4	28.4	35.7	39.8	39.8	319	25.2	26.8	28.5	35.9	39.6	39.6	319	0.1	1	0.3	0.8	0.2	0.1	1
320	24.9	25.2	27.8	34.9	39.8	39.8	320	25	26.2	28.1	35.7	40	40	320	25	27.4	28.5	36.1	39.3	39.3	320	25.1	26.8	28.6	35.2	37.7	37.7	320	25.4	26.4	28.4	35.7	39.8	39.8	320	25.2	26.8	28.5	35.9	39.6	39.6	320	0.1	1	0.3	0.8	0.2	0.1	1
321	24.9	25.2	27.8	34.9	39.8	39.8	321	25	26.2	28.1	35.7	40	40	321	25	27.4	28.5	36.1	39.3	39.3	321	25.1	26.8	28.6	35.2	37.7	37.7	321	25.4	26.4	28.4	35.7	39.8	39.8	321	25.2	26.8	28.5	35.9	39.6	39.6	321	0.1	1	0.3	0.8	0.2	0.1	1
322	24.9	25.2	27.8	34.9	39.8	39.8	322	25	26.2	28.1	35.7	40	40	322	25	27.4	28.5	36.1	39.3	39.3	322	25.1	26.8	28.6	35.2	37.7	37.7	322	25.4	26.4	28.4	35.7	39.8	39.8	322	25.2	26.8	28.5	35.9	39.6	39.6	322	0.1	1	0.3	0.8	0.2	0.1	1
323	24.9	25.2	27.8	34.9	39.8	39.8	323	25	26.2	28.1	35.7	40	40	323	25	27.4	28.5	36.1	39.3	39.3	323	25.1	26.8	28.6	35.2	37.7	37.7	323	25.4	26.4	28.4	35.7	39.8	39.8	323	25.2	26.8	28.5	35.9	39.6	39.6	323	0.1	1	0.3	0.8	0.2	0.1	1
324	24.9	25.2	27.8	34.9	39.8	39.8	324	25	26.2	28.1	35.7	40	40	324	25	27.4	28.5	36.1	39.3	39.3	324	25.1	26.8	28.6	35.2	37.7	37.7	324	25.4	26.4	28.4	35.7	39.8	39.8	324	25.2	26.8	28.5	35.9	39.6	39.6	324	0.1	1	0.3	0.8	0.2	0.1	1
325	24.9	25.2	27.8	34.9	39.8	39.8	325	25	26.2	28.1	35.7	40	40	325	25	27.4	28.5	36.1	39.3	39.3	325	25.1	26.8	28.6	35.2	37.7	37.7	325	25.4	26.4	28.4	35.7	39.8	39.8	325	25.2	26.8	28.5	35.9	39.6	39.6	325	0.1	1	0.3	0.8	0.2	0.1	1
326	24.9	25.2	27.8	34.9	39.8	39.8	326	25	26.2	28.1	35.7	40	40	326	25	27.4	28.5	36.1	39.3	39.3	326	25.1	26.8	28.6	35.2	37.7	37.7	326	25.4	26.4	28.4	35.7	39.8	39.8	326	25.2	26.8	28.5	35.9	39.6	39.6	326	0.1	1	0.3	0.8	0.2	0.1	1
327							327							327							327							327							327							327
328	33.3	33.1	37.2	40.6	40.2	40.6	328	34.2	35.5	38.3	41.4	41.6	41.6	328	32.9	35.2	36.4	40.6	39.3	40.6	328	33.2	34.6	36.4	39.7	38.2	39.7	328	34.1	35.6	37.8	40.9	40.4	40.9	328	33.3	35.4	38	40.5	39.9	40.5	328	0.9	2.4	1.1	0.8	1.4	0.8	2.4
329	33.3	33.1	37.2	40.6	40.2	40.6	329	34.2	35.5	38.3	41.4	41.6	41.6	329	32.9	35.2	36.4	40.6	39.3	40.6	329	33.2	34.6	36.4	39.7	38.2	39.7	329	34.1	35.6	37.8	40.9	40.4	40.9	329	33.3	35.4	38	40.5	39.9	40.5	329	0.9	2.4	1.1	0.8	1.4	0.8	2.4
330	33.3	33.1	37.2	40.6	40.2	40.6	330	34.2	35.5	38.3	41.4	41.6	41.6	330	32.9	35.2	36.4	40.6	39.3	40.6	330	33.2	34.6	36.4	39.7	38.2	39.7	330	34.1	35.6	37.8	40.9	40.4	40.9	330	33.3	35.4	38	40.5	39.9	40.5	330	0.9	2.4	1.1	0.8	1.4	0.8	2.4
331	33.3	33.1	37.2	40.6	40.2	40.6	331	34.2	35.5	38.3	41.4	41.6	41.6	331	32.9	35.2	36.4	40.6	39.3	40.6	331	33.2	34.6	36.4	39.7	38.2	39.7	331	34.1	35.6	37.8	40.9	40.4	40.9	331	33.3	35.4	38	40.5	39.9	40.5	331	0.9	2.4	1.1	0.8	1.4	0.8	2.4
332	49.4	49.3	53.3	53.6	52.5	53.6	332	51.3	52	52.9	54.3	53.2	54.3	332	49.8	53	51.9	53.1	50.4	53.1	332	49.9	51.9	52.4	50.9	48.1	52.4	332	50.3	50.8	53.1	52.6	50.9	53.1	332	48.1	51.9	52.8	53.2	50.3	53.2	332	1.9	2.7	-0.4	0.7	0.7	-0.4	2.7
333	49.4	49.3	53.3	53.6	52.5	53.6	333	51.3	52	52.9	54.3	53.2	54.3	333	49.8	53	51.9	53.1	50.4	53.1	333	49.9	51.9	52.4	50.9	48.1	52.4	333	50.3	50.8	53.1	52.6	50.9	53.1	333	48.1	51.9	52.8	53.2	50.3	53.2	333	1.9	2.7	-0.4	0.7	0.7	-0.4	2.7
334	49.4	49.3	53.3	53.6	52.5	53.6	334	51.3	52	52.9	54.3	53.2	54.3	334	49.8	53	51.9	53.1	50.4	53.1	334	49.9	51.9	52.4	50.9	48.1	52.4	334	50.3	50.8	53.1	52.6	50.9	53.1	334	48.1	51.9	52.8	53.2	50.3	53.2	334	1.9	2.7	-0.4	0.7	0.7	-0.4	2.7
335	49.4	49.3	53.3	53.6	52.5	53.6	335	51.3	52	52.9	54.3	53.2	54.3	335	49.8	53	51.9	53.1	50.4	53.1	335	49.9	51.9	52.4	50.9	48.1	52.4	335	50.3	50.8	53.1	52.6	50.9	53.1	335	48.1	51.9	52.8	53.2	50.3	53.2	335	1.9	2.7	-0.4	0.7	0.7	-0.4	2.7
336	49.4	49.3	53.3	53.6	52.5	53.6	336	51.3	52	52.9	54.3	53.2	54.3	336	49.8	53	51.9	53.1	50.4	53.1	336	49.9	51.9	52.4	50.9	48.1	52.4	336	50.3	50.8	53.1	52.6	50.9	53.1	336	48.1	51.9	52.8	53.2	50.3	53.2	336	1.9	2.7	-0.4	0.7	0.7	-0.4	2.7
337	49.4	49.3	53.3	53.6	52.5	53.6	337	51.3	52	52.9	54.3	53.2	54.3	337	49.8	53	51.9	53.1	50.4	53.1	337	49.9	51.9	52.4	50.9	48.1	52.4	337	50.3	50.8	53.1	52.6	50.9	53.1	337	48.1	51.9	52.8	53.2	50.3	53.2	337	1.9	2.7	-0.4	0.7	0.7	-0.4	2.7
338	49.4	49.3	53.3	53.6	52.5	53.6	338	51.3	52	52.9	54.3	53.2	54.3	338	49.8	53	51.9	53.1	50.4	53.1	338	49.9	51.9	52.4	50.9	48.1	52.4	338	50.3	50.8	53.1	52.6	50.9	53.1	338	48.1	51.9	52.8	53.2	50.3	53.2	338	1.9	2.7	-0.4	0.7	0.7	-0.4	2.7
339	49.4	49.3	53.3	53.6	52.5	53.6	339	51.3	52	52.9	54.3	53.2	54.3	339	49.8	53	51.9	53.1	50.4	53.1	339	49.9	51.9	52.4	50.9	48.1	52.4	339	50.3	50.8	53.1	52.6	50.9	53.1	339	48.1	51.9	52.8	53.2	50.3	53.2	339	1.9	2.7	-0.4	0.7	0.7	-0.4	2.7
340	49.4	49.3	53.3	53.6	52.5	53.6	340	51.3	52	52.9	54.3	53.2	54.3	340	49.8	53	51.9	53.1	50.4	53.1	340	49.9	51.9	52.4	50.9	48.1	52.4	340	50.3	50.8	53.1	52.6	50.9	53.1	340	48.1	51.9	52.8	53.2	50.3	53.2	340	1.9	2.7	-0.4	0.7	0.7	-0.4	2.7
341	49.4	49.3	53.3	53.6	52.5	53.6	341	51.3	52	52.9	54.3	53.2	54.3	341	49.8	53	51.9	53.1	50.4	53.1	341	49.9	51.9	52.4	50.9	48.1	52.4	341	50.3	50.8	53.1	52.6	50.9	53.1	341	48.1	51.9	52.8	53.2	50.3	53.2	341	1.9	2.7	-0.4	0.7	0.7	-0.4	2.7
342	49.4	49.3	53.3	53.6	52.5	53.6	342	51.3	52	52.9	54.3	53.2	54.3	342	49.8	53	51.9	53.1	50.4	53.1	342	49.9	51.9	52.4	50.9	48.1	52.4	342	50.3	50.8	53.1	52.6	50.9	53.1	342	48.1	51.9	52.8	53.2	50.3	53.2	342	1.9	2.7	-0.4	0.7	0.7	-0.4	2.7
343	49.4	49.3	53.3	53.6	52.5	53.6	343	51.3	52	52.9	54.3	53.2	54.3	343	49.8	53	51.9	53.1	50.4	53.1	343	49.9	51.9	52.4	50.9	48.1	52.4	343	50.3	50.8	53.1	52.6	50.9	53.1	343	48.1	51.9	52.8	53.2	50.3	53.2	343	1.9	2.7	-0.4	0.7	0.7	-0.4	2.7
344	46.6	44.8	46.2	48.4	53.1	53.1	344	47	46.6	46.7	49.1	53.7	53.7	344	46.2	48.9	45.4	48.6	51.5	51.5	344	46.8	47.3	45.9	47	49	49	344	46.6	46.9	46.7	48.6	52.5	52.5	344	46.3	46.7	46.2	47.8	52.2	52.2	344	0.4	1.8	0.5	0.7	0.6	0.4	1.8
345	46.6	44.8	46.2	48.4	53.1	53.1	345	47	46.6	46.7	49.1	53.7	53.7	345	46.2	48.9	45.4	48.6	51.5	51.5	345	46.8	47.3	45.9	47	49	49	345	46.6	46.9	46.7	48.6	52.5	52.5	345	46.3	46.7	46.2	47.8	52.2	52.2	345	0.4	1.8	0.5	0.7	0.6	0.4	1.8
346	46.6	44.8	46.2	48.4	53.1	53.1	346	47	46.6	46.7	49.1	53.7	53.7	346	46.2	48.9	45.4	48.6	51.5	51.5	346	46.8	47.3	45.9	47	49	49	346	46.6	46.9	46.7	48.6	52.5	52.5	346	46.3	46.7	46.2	47.8	52.2	52.2	346	0.4	1.8	0.5	0.7	0.6	0.4	1.8
347	46.6	44.8	46.2	48.4	53.1	53.1	347	47	46.6	46.7	49.1	53.7	53.7	347	46.2	48.9	45.4	48.6	51.5	51.5	347	46.8	47.3	45.9	47	49	49	347	46.6	46.9	46.7	48.6	52.5	52.5	347	46.3	46.7	46.2	47.8	52.2	52.2	347	0.4	1.8	0.5	0.7	0.6	0.4	1.8
348	46.6	44.8	46.2	48.4	53.1	53.1	348	47	46.6	46.7	49.1	53.7	53.7	348	46.2	48.9	45.4	48.6	51.5	51.5	348	46.8	47.3	45.9	47	49	49	348	46.6	46.9	46.7	48.6	52.5	52.5	348	46.3	46.7	46.2	47.8	52.2	52.2	348	0.4	1.8	0.5	0.7	0.6	0.4	1.8
349	46.6	44.8	46.2	48.4	53.1	53.1	349	47	46.6	46.7	49.1	53.7	53.7	349	46.2	48.9	45.4	48.6	51.5	51.5	349	46.8	47.3	45.9	47	49	49	349	46.6	46.9	46.7	48.6	52.5	52.5	349	46.3	46.7	46.2	47.8	52.2	52.2	349	0.4	1.8	0.5	0.7	0.6	0.4	1.8
350	46.6	44.8	46.2	48.4	53.1	53.1	350	47	46.6	46.7	49.1	53.7	53.7	350	46.2	48.9	45.4	48.6	51.5	51.5	350	46.8	47.3	45.9	47	49	49	350	46.6	46.9	46.7	48.6	52.5	52.5	350	46.3	46.7	46.2	47.8	52.2	52.2	350	0.4	1.8	0.5	0.7	0.6	0.4	1.8
351	46.6	44.8	46.2	48.4	53.1	53.1	351	47	46.6	46.7	49.1	53.7	53.7	351	46.2	48.9	45.4	48.6	51.5	51.5	351	46.8	47.3	45.9	47	49	49	351	46.6	46.9	46.7	48.6	52.5	52.5	351	46.3	46.7	46.2	47.8	52.2	52.2	351	0.4	1.8	0.5	0.7	0.6	0.4	1.8
352	46.6	44.8	46.2	48.4	53.1	53.1	352	47	46.6	46.7	49.1	53.7	53.7	352	46.2	48.9	45.4	48.6	51.5	51.5	352	46.8	47.3	45.9	47	49	49	352	46.6	46.9	46.7	48.6	52.5	52.5	352	46.3	46.7	46.2	47.8	52.2	52.2	352	0.4	1.8	0.5	0.7	0.6	0.4	1.8
353	46.6	44.8	46.2	48.4	53.1	53.1	353	47	46.6	46.7	49.1	53.7	53.7	353	46.2	48.9	45.4	48.6	51.5	51.5	353	46.8	47.3	45.9	47	49	49	353	46.6	46.9	46.7	48.6	52.5	52.5	353	46.3	46.7	46.2	47.8	52.2	52.2	353	0.4	1.8	0.5	0.7	0.6	0.4	1.8
354	46.6	44.8	46.2	48.4	53.1	53.1	354	47	46.6	46.7	49.1	53.7	53.7	354	46.2	48.9	45.4	48.6	51.5	51.5	354	46.8	47.3	45.9	47	49	49	354	46.6	46.9	46.7	48.6	52.5	52.5	354	46.3	46.7	46.2	47.8	52.2	52.2	354	0.4	1.8	0.5	0.7	0.6	0.4	1.8
355	46.6	44.8	46.2	48.4	53.1	53.1	355	47	46.6	46.7	49.1	53.7	53.7	355	46.2	48.9	45.4	48.6	51.5	51.5	355	46.8	47.3	45.9	47	49	49	355	46.6	46.9	46.7	48.6	52.5	52.5	355	46.3	46.7	46.2	47.8	52.2	52.2	355	0.4	1.8	0.5	0.7	0.6	0.4	1.8
356	46.6	44.8	46.2	48.4	53.1	53.1	356	47	46.6	46.7	49.1	53.7	53.7	356	46.2	48.9	45.4	48.6	51.5	51.5	356	46.8	47.3	45.9	47	49	49	356	46.6	46.9	46.7	48.6	52.5	52.5	356	46.3	46.7	46.2	47.8	52.2	52.2	356	0.4	1.8	0.5	0.7	0.6	0.4	1.8
357	46.6	44.8	46.2	48.4	53.1	53.1	357	47	46.6	46.7	49.1	53.7	53.7	357	46.2	48.9	45.4	48.6	51.5	51.5	357	46.8	47.3	45.9	47	49	49	357	46.6	46.9	46.7	48.6	52.5	52.5	357	46.3	46.7	46.2	47.8	52.2	52.2	357	0.4	1.8	0.5	0.7	0.6	0.4	1.8
358	46.6	44.8	46.2	48.4	53.1	53.1	358	47	46.6	46.7	49.1	53.7	53.7	358	46.2	48.9	45.4	48.6	51.5	51.5	358	46.8	47.3	45.9	47	49	49	358	46.6	46.9	46.7	48.6	52.5	52.5	358	46.3	46.7	46.2	47.8	52.2	52.2	358	0.4	1.8	0.5	0.7	0.6	0.4	1.8
359	46.6	44.8	46.2	48.4	53.1	53.1	359	47	46.6	46.7	49.1	53.7	53.7	359	46.2	48.9	45.4	48.6	51.5	51.5	359	46.8	47.3	45.9	47	49	49	359	46.6	46.9	46.7	48.6	52.5	52.5	359	46.3	46.7	46.2	47.8	52.2	52.2	359	0.4	1.8	0.5	0.7	0.6	0.4	1.8
360	46.6	44.8	46.2	48.4	53.1	53.1	360	47	46.6	46.7	49.1	53.7	53.7	360	46.2	48.9	45.4	48.6	51.5	51.5	360	46.8	47.3	45.9	47	49	49	360	46.6	46.9	46.7	48.6	52.5	52.5	360	46.3	46.7	46.2	47.8	52.2	52.2	360	0.4	1.8	0.5	0.7	0.6	0.4	1.8
361	46.6	44.8	46.2	48.4	53.1	53.1	361	47	46.6	46.7	49.1	53.7	53.7	361	46.2	48.9	45.4	48.6	51.5	51.5	361	46.8	47.3	45.9	47	49	49	361	46.6	46.9	46.7	48.6	52.5	52.5	361	46.3	46.7	46.2	47.8	52.2	52.2	361	0.4	1.8	0.5	0.7	0.6	0.4	1.8
362	46.6	44.8	46.2	48.4	53.1	53.1	362	47	46.6	46.7	49.1	53.7	53.7	362	46.2	48.9	45.4	48.6	51.5	51.5	362	46.8	47.3	45.9	47	49	49	362	46.6	46.9	46.7	48.6	52.5	52.5	362	46.3	46.7	46.2	47.8	52.2	52.2	362	0.4	1.8	0.5	0.7	0.6	0.4	1.8
363	1.4	0.4	2.1	3	5.7	5.7	363	1.3	1.4	3.3	3.4	9	9	363	1.2	1.3	2.4	4.9	8.1	8.1	363	1.3	1.2	2.8	5.6	8.8	8.8	363	1	1.4	3.3	4.6	9.2	9.2	363	1.2	1.5	3.6	4.7	8	8	363	-0.1	1	1.2	0.4	3.3	-0.1	3.3
364	2.3	3	5.2	6.4	8.8	8.8	364	2.7	3.5	5.4	7.3	12.6	12.6	364	1.9	2.4	4.4	6.4	8.2	8.2	364	1.9	2.7	4.4	6.2	7.8	7.8	364	1.8	2.6	4.8	5.5	8.7	8.7	364	1.5	2.6	4.4	5.6	8.5	8.5	364	0.4	0.5	0.2	0.9	3.8	0.2	3.8
365	2.3	3	5.2	6.4	8.8	8.8	365	2.7	3.5	5.4	7.3	12.6	12.6	365	1.9	2.4	4.4	6.4	8.2	8.2	365	1.9	2.7	4.4	6.2	7.8	7.8	365	1.8	2.6	4.8	5.5	8.7	8.7	365	1.5	2.6	4.4	5.6	8.5	8.5	365	0.4	0.5	0.2	0.9	3.8	0.2	3.8
366	2.3	3	5.2	6.4	8.8	8.8	366	2.7	3.5	5.4	7.3	12.6	12.6	366	1.9	2.4	4.4	6.4	8.2	8.2	366	1.9	2.7	4.4	6.2	7.8	7.8	366	1.8	2.6	4.8	5.5	8.7	8.7	366	1.5	2.6	4.4	5.6	8.5	8.5	366	0.4	0.5	0.2	0.9	3.8	0.2	3.8
367	2.3	3	5.2	6.4	8.8	8.8	367	2.7	3.5	5.4	7.3	12.6	12.6	367	1.9	2.4	4.4	6.4	8.2	8.2	367	1.9	2.7	4.4	6.2	7.8	7.8	367	1.8	2.6	4.8	5.5	8.7	8.7	367	1.5	2.6	4.4	5.6	8.5	8.5	367	0.4	0.5	0.2	0.9	3.8	0.2	3.8
368	2.3	3	5.2	6.4	8.8	8.8	368	2.7	3.5	5.4	7.3	12.6	12.6	368	1.9	2.4	4.4	6.4	8.2	8.2	368	1.9	2.7	4.4	6.2	7.8	7.8	368	1.8	2.6	4.8	5.5	8.7	8.7	368	1.5	2.6	4.4	5.6	8.5	8.5	368	0.4	0.5	0.2	0.9	3.8	0.2	3.8
369	2.3	3	5.2	6.4	8.8	8.8	369	2.7	3.5	5.4	7.3	12.6	12.6	369	1.9	2.4	4.4	6.4	8.2	8.2	369	1.9	2.7	4.4	6.2	7.8	7.8	369	1.8	2.6	4.8	5.5	8.7	8.7	369	1.5	2.6	4.4	5.6	8.5	8.5	369	0.4	0.5	0.2	0.9	3.8	0.2	3.8
370	0.7	1.3	2.4	3.4	7.5	7.5	370	1.1	1.3	2.6	3.8	10.6	10.6	370	0.9	1	2.6	3.8	7.6	7.6	370	0.7	1.2	2.4	3.9	7.9	7.9	370	0.7	1.4	2.2	3.2	7.6	7.6	370	0.7	1.3	2.5	3.6	7.1	7.1	370	0.4	0	0.2	0.4	3.1	0	3.1
371							371							371							371							371							371							371
372	0.3	0.5	1	5.8	34.1	34.1	372	0.1	0.5	1.2	7.4	37.5	37.5	372	0.1	0.1	0.6	6.9	34.9	34.9	372	0.2	-0.1	0.5	7.6	35.3	35.3	372	0.2	0.5	1.1	7.2	35.4	35.4	372	0.3	0.2	1.1	6.8	37.6	37.6	372	-0.2	0	0.2	1.6	3.4	-0.2	3.4
373	0.3	0.5	1	5.8	34.1	34.1	373	0.1	0.5	1.2	7.4	37.5	37.5	373	0.1	0.1	0.6	6.9	34.9	34.9	373	0.2	-0.1	0.5	7.6	35.3	35.3	373	0.2	0.5	1.1	7.2	35.4	35.4	373	0.3	0.2	1.1	6.8	37.6	37.6	373	-0.2	0	0.2	1.6	3.4	-0.2	3.4
374	0.3	0.5	1	5.8	34.1	34.1	374	0.1	0.5	1.2	7.4	37.5	37.5	374	0.1	0.1	0.6	6.9	34.9	34.9	374	0.2	-0.1	0.5	7.6	35.3	35.3	374	0.2	0.5	1.1	7.2	35.4	35.4	374	0.3	0.2	1.1	6.8	37.6	37.6	374	-0.2	0	0.2	1.6	3.4	-0.2	3.4
375	0.3	0.5	1	5.8	34.1	34.1	375	0.1	0.5	1.2	7.4	37.5	37.5	375	0.1	0.1	0.6	6.9	34.9	34.9	375	0.2	-0.1	0.5	7.6	35.3	35.3	375	0.2	0.5	1.1	7.2	35.4	35.4	375	0.3	0.2	1.1	6.8	37.6	37.6	375	-0.2	0	0.2	1.6	3.4	-0.2	3.4
376	32.7	41.5	53.2	55	56.3	56.3	376	34.3	44.7	53.7	55.9	57.2	57.2	376	34.6	46.4	53.4	52.8	53.1	53.4	376	35.2	45.4	54.1	52.5	50.9	54.1	376	34.6	43.2	52.4	53.5	53.7	53.7	376	34.3	44.9	53.2	53.3	55	55	376	1.6	3.2	0.5	0.9	0.9	0.5	3.2
377	32.7	41.5	53.2	55	56.3	56.3	377	34.3	44.7	53.7	55.9	57.2	57.2	377	34.6	46.4	53.4	52.8	53.1	53.4	377	35.2	45.4	54.1	52.5	50.9	54.1	377	34.6	43.2	52.4	53.5	53.7	53.7	377	34.3	44.9	53.2	53.3	55	55	377	1.6	3.2	0.5	0.9	0.9	0.5	3.2
378	32.7	41.5	53.2	55	56.3	56.3	378	34.3	44.7	53.7	55.9	57.2	57.2	378	34.6	46.4	53.4	52.8	53.1	53.4	378	35.2	45.4	54.1	52.5	50.9	54.1	378	34.6	43.2	52.4	53.5	53.7	53.7	378	34.3	44.9	53.2	53.3	55	55	378	1.6	3.2	0.5	0.9	0.9	0.5	3.2
379	40.8	42.5	45.4	46.9	45.6	46.9	379	41.9	44.1	46.1	46.5	45.6	46.5	379	41.6	45.2	44.9	46.8	43.7	46.8	379	42	44.1	46.3	46.1	41.1	46.3	379	42.6	45.5	47.4	46.8	46.2	47.4	379	42.3	45.8	47.7	46.9	45.3	47.7	379	1.1	1.6	0.7	-0.4	0	-0.4	1.6
380	40.8	42.5	45.4	46.9	45.6	46.9	380	41.9	44.1	46.1	46.5	45.6	46.5	380	41.6	45.2	44.9	46.8	43.7	46.8	380	42	44.1	46.3	46.1	41.1	46.3	380	42.6	45.5	47.4	46.8	46.2	47.4	380	42.3	45.8	47.7	46.9	45.3	47.7	380	1.1	1.6	0.7	-0.4	0	-0.4	1.6
381	40.8	42.5	45.4	46.9	45.6	46.9	381	41.9	44.1	46.1	46.5	45.6	46.5	381	41.6	45.2	44.9	46.8	43.7	46.8	381	42	44.1	46.3	46.1	41.1	46.3	381	42.6	45.5	47.4	46.8	46.2	47.4	381	42.3	45.8	47.7	46.9	45.3	47.7	381	1.1	1.6	0.7	-0.4	0	-0.4	1.6
382	40.8	42.5	45.4	46.9	45.6	46.9	382	41.9	44.1	46.1	46.5	45.6	46.5	382	41.6	45.2	44.9	46.8	43.7	46.8	382	42	44.1	46.3	46.1	41.1	46.3	382	42.6	45.5	47.4	46.8	46.2	47.4	382	42.3	45.8	47.7	46.9	45.3	47.7	382	1.1	1.6	0.7	-0.4	0	-0.4	1.6
383	40.8	42.5	45.4	46.9	45.6	46.9	383	41.9	44.1	46.1	46.5	45.6	46.5	383	41.6	45.2	44.9	46.8	43.7	46.8	383	42	44.1	46.3	46.1	41.1	46.3	383	42.6	45.5	47.4	46.8	46.2	47.4	383	42.3	45.8	47.7	46.9	45.3	47.7	383	1.1	1.6	0.7	-0.4	0	-0.4	1.6
384	40.8	42.5	45.4	46.9	45.6	46.9	384	41.9	44.1	46.1	46.5	45.6	46.5	384	41.6	45.2	44.9	46.8	43.7	46.8	384	42	44.1	46.3	46.1	41.1	46.3	384	42.6	45.5	47.4	46.8	46.2	47.4	384	42.3	45.8	47.7	46.9	45.3	47.7	384	1.1	1.6	0.7	-0.4	0	-0.4	1.6
385	40.8	42.5	45.4	46.9	45.6	46.9	385	41.9	44.1	46.1	46.5	45.6	46.5	385	41.6	45.2	44.9	46.8	43.7	46.8	385	42	44.1	46.3	46.1	41.1	46.3	385	42.6	45.5	47.4	46.8	46.2	47.4	385	42.3	45.8	47.7	46.9	45.3	47.7	385	1.1	1.6	0.7	-0.4	0	-0.4	1.6
386	40.8	42.5	45.4	46.9	45.6	46.9	386	41.9	44.1	46.1	46.5	45.6	46.5	386	41.6	45.2	44.9	46.8	43.7	46.8	386	42	44.1	46.3	46.1	41.1	46.3	386	42.6	45.5	47.4	46.8	46.2	47.4	386	42.3	45.8	47.7	46.9	45.3	47.7	386	1.1	1.6	0.7	-0.4	0	-0.4	1.6
387	40.8	42.5	45.4	46.9	45.6	46.9	387	41.9	44.1	46.1	46.5	45.6	46.5	387	41.6	45.2	44.9	46.8	43.7	46.8	387	42	44.1	46.3	46.1	41.1	46.3	387	42.6	45.5	47.4	46.8	46.2	47.4	387	42.3	45.8	47.7	46.9	45.3	47.7	387	1.1	1.6	0.7	-0.4	0	-0.4	1.6
388							388							388							388							388							388							388
389							389							389							389							389							389							389
390							390							390							390							390							390							390
391							391							391							391							391							391							391
392	58.5	55.9	56.9	56.1	55.6	58.5	392	58.2	57.5	56	56.5	55.5	58.2	392	58.4	60.4	56	56.5	52.8	60.4	392	59	58.6	56.1	54.8	51.4	59	392	58.5	59.4	56.8	57.2	55.3	59.4	392	58.5	58.5	56.5	56.4	54.8	58.5	392	-0.3	1.6	-0.9	0.4	-0.1	-0.9	1.6
393	58.5	55.9	56.9	56.1	55.6	58.5	393	58.2	57.5	56	56.5	55.5	58.2	393	58.4	60.4	56	56.5	52.8	60.4	393	59	58.6	56.1	54.8	51.4	59	393	58.5	59.4	56.8	57.2	55.3	59.4	393	58.5	58.5	56.5	56.4	54.8	58.5	393	-0.3	1.6	-0.9	0.4	-0.1	-0.9	1.6
394	56.5	54	54.2	54.4	53	56.5	394	56.8	55.8	54.6	54.6	53.9	56.8	394	56	57.8	53.4	53.9	51.3	57.8	394	56.5	56	53.6	52.5	48.8	56.5	394	56.2	56	54.3	54.2	53	56.2	394	56.1	55.8	54.3	54.1	52.5	56.1	394	0.3	1.8	0.4	0.2	0.9	0.2	1.8
395	56.5	54	54.2	54.4	53	56.5	395	56.8	55.8	54.6	54.6	53.9	56.8	395	56	57.8	53.4	53.9	51.3	57.8	395	56.5	56	53.6	52.5	48.8	56.5	395	56.2	56	54.3	54.2	53	56.2	395	56.1	55.8	54.3	54.1	52.5	56.1	395	0.3	1.8	0.4	0.2	0.9	0.2	1.8
396	56.5	54	54.2	54.4	53	56.5	396	56.8	55.8	54.6	54.6	53.9	56.8	396	56	57.8	53.4	53.9	51.3	57.8	396	56.5	56	53.6	52.5	48.8	56.5	396	56.2	56	54.3	54.2	53	56.2	396	56.1	55.8	54.3	54.1	52.5	56.1	396	0.3	1.8	0.4	0.2	0.9	0.2	1.8
397	56.5	54	54.2	54.4	53	56.5	397	56.8	55.8	54.6	54.6	53.9	56.8	397	56	57.8	53.4	53.9	51.3	57.8	397	56.5	56	53.6	52.5	48.8	56.5	397	56.2	56	54.3	54.2	53	56.2	397	56.1	55.8	54.3	54.1	52.5	56.1	397	0.3	1.8	0.4	0.2	0.9	0.2	1.8
398	56.5	54	54.2	54.4	53	56.5	398	56.8	55.8	54.6	54.6	53.9	56.8	398	56	57.8	53.4	53.9	51.3	57.8	398	56.5	56	53.6	52.5	48.8	56.5	398	56.2	56	54.3	54.2	53	56.2	398	56.1	55.8	54.3	54.1	52.5	56.1	398	0.3	1.8	0.4	0.2	0.9	0.2	1.8
399	56.5	54	54.2	54.4	53	56.5	399	56.8	55.8	54.6	54.6	53.9	56.8	399	56	57.8	53.4	53.9	51.3	57.8	399	56.5	56	53.6	52.5	48.8	56.5	399	56.2	56	54.3	54.2	53	56.2	399	56.1	55.8	54.3	54.1	52.5	56.1	399	0.3	1.8	0.4	0.2	0.9	0.2	1.8
400	56.5	54	54.2	54.4	53	56.5	400	56.8	55.8	54.6	54.6	53.9	56.8	400	56	57.8	53.4	53.9	51.3	57.8	400	56.5	56	53.6	52.5	48.8	56.5	400	56.2	56	54.3	54.2	53	56.2	400	56.1	55.8	54.3	54.1	52.5	56.1	400	0.3	1.8	0.4	0.2	0.9	0.2	1.8
401	56.5	54	54.2	54.4	53	56.5	401	56.8	55.8	54.6	54.6	53.9	56.8	401	56	57.8	53.4	53.9	51.3	57.8	401	56.5	56	53.6	52.5	48.8	56.5	401	56.2	56	54.3	54.2	53	56.2	401	56.1	55.8	54.3	54.1	52.5	56.1	401	0.3	1.8	0.4	0.2	0.9	0.2	1.8
402	56.5	54	54.2	54.4	53	56.5	402	56.8	55.8	54.6	54.6	53.9	56.8	402	56	57.8	53.4	53.9	51.3	57.8	402	56.5	56	53.6	52.5	48.8	56.5	402	56.2	56	54.3	54.2	53	56.2	402	56.1	55.8	54.3	54.1	52.5	56.1	402	0.3	1.8	0.4	0.2	0.9	0.2	1.8
403	56.5	54	54.2	54.4	53	56.5	403	56.8	55.8	54.6	54.6	53.9	56.8	403	56	57.8	53.4	53.9	51.3	57.8	403	56.5	56	53.6	52.5	48.8	56.5	403	56.2	56	54.3	54.2	53	56.2	403	56.1	55.8	54.3	54.1	52.5	56.1	403	0.3	1.8	0.4	0.2	0.9	0.2	1.8
404	56.5	54	54.2	54.4	53	56.5	404	56.8	55.8	54.6	54.6	53.9	56.8	404	56	57.8	53.4	53.9	51.3	57.8	404	56.5	56	53.6	52.5	48.8	56.5	404	56.2	56	54.3	54.2	53	56.2	404	56.1	55.8	54.3	54.1	52.5	56.1	404	0.3	1.8	0.4	0.2	0.9	0.2	1.8
405	56.5	54	54.2	54.4	53	56.5	405	56.8	55.8	54.6	54.6	53.9	56.8	405	56	57.8	53.4	53.9	51.3	57.8	405	56.5	56	53.6	52.5	48.8	56.5	405	56.2	56	54.3	54.2	53	56.2	405	56.1	55.8	54.3	54.1	52.5	56.1	405	0.3	1.8	0.4	0.2	0.9	0.2	1.8
406	56.5	54	54.2	54.4	53	56.5	406	56.8	55.8	54.6	54.6	53.9	56.8	406	56	57.8	53.4	53.9	51.3	57.8	406	56.5	56	53.6	52.5	48.8	56.5	406	56.2	56	54.3	54.2	53	56.2	406	56.1	55.8	54.3	54.1	52.5	56.1	406	0.3	1.8	0.4	0.2	0.9	0.2	1.8
407	56.5	54	54.2	54.4	53	56.5	407	56.8	55.8	54.6	54.6	53.9	56.8	407	56	57.8	53.4	53.9	51.3	57.8	407	56.5	56	53.6	52.5	48.8	56.5	407	56.2	56	54.3	54.2	53	56.2	407	56.1	55.8	54.3	54.1	52.5	56.1	407	0.3	1.8	0.4	0.2	0.9	0.2	1.8
408	56.5	54	54.2	54.4	53	56.5	408	56.8	55.8	54.6	54.6	53.9	56.8	408	56	57.8	53.4	53.9	51.3	57.8	408	56.5	56	53.6	52.5	48.8	56.5	408	56.2	56	54.3	54.2	53	56.2	408	56.1	55.8	54.3	54.1	52.5	56.1	408	0.3	1.8	0.4	0.2	0.9	0.2	1.8
409	56.5	54	54.2	54.4	53	56.5	409	56.8	55.8	54.6	54.6	53.9	56.8	409	56	57.8	53.4	53.9	51.3	57.8	409	56.5	56	53.6	52.5	48.8	56.5	409	56.2	56	54.3	54.2	53	56.2	409	56.1	55.8	54.3	54.1	52.5	56.1	409	0.3	1.8	0.4	0.2	0.9	0.2	1.8
410	56.5	54	54.2	54.4	53	56.5	410	56.8	55.8	54.6	54.6	53.9	56.8	410	56	57.8	53.4	53.9	51.3	57.8	410	56.5	56	53.6	52.5	48.8	56.5	410	56.2	56	54.3	54.2	53	56.2	410	56.1	55.8	54.3	54.1	52.5	56.1	410	0.3	1.8	0.4	0.2	0.9	0.2	1.8
411	56.5	54	54.2	54.4	53	56.5	411	56.8	55.8	54.6	54.6	53.9	56.8	411	56	57.8	53.4	53.9	51.3	57.8	411	56.5	56	53.6	52.5	48.8	56.5	411	56.2	56	54.3	54.2	53	56.2	411	56.1	55.8	54.3	54.1	52.5	56.1	411	0.3	1.8	0.4	0.2	0.9	0.2	1.8
412	56.5	54	54.2	54.4	53	56.5	412	56.8	55.8	54.6	54.6	53.9	56.8	412	56	57.8	53.4	53.9	51.3	57.8	412	56.5	56	53.6	52.5	48.8	56.5	412	56.2	56	54.3	54.2	53	56.2	412	56.1	55.8	54.3	54.1	52.5	56.1	412	0.3	1.8	0.4	0.2	0.9	0.2	1.8
413	56.5	54	54.2	54.4	53	56.5	413	56.8	55.8	54.6	54.6	53.9	56.8	413	56	57.8	53.4	53.9	51.3	57.8	413	56.5	56	53.6	52.5	48.8	56.5	413	56.2	56	54.3	54.2	53	56.2	413	56.1	55.8	54.3	54.1	52.5	56.1	413	0.3	1.8	0.4	0.2	0.9	0.2	1.8
414	56.5	54	54.2	54.4	53	56.5	414	56.8	55.8	54.6	54.6	53.9	56.8	414	56	57.8	53.4	53.9	51.3	57.8	414	56.5	56	53.6	52.5	48.8	56.5	414	56.2	56	54.3	54.2	53	56.2	414	56.1	55.8	54.3	54.1	52.5	56.1	414	0.3	1.8	0.4	0.2	0.9	0.2	1.8
415	56.5	54	54.2	54.4	53	56.5	415	56.8	55.8	54.6	54.6	53.9	56.8	415	56	57.8	53.4	53.9	51.3	57.8	415	56.5	56	53.6	52.5	48.8	56.5	415	56.2	56	54.3	54.2	53	56.2	415	56.1	55.8	54.3	54.1	52.5	56.1	415	0.3	1.8	0.4	0.2	0.9	0.2	1.8
416	56.5	54	54.2	54.4	53	56.5	416	56.8	55.8	54.6	54.6	53.9	56.8	416	56	57.8	53.4	53.9	51.3	57.8	416	56.5	56	53.6	52.5	48.8	56.5	416	56.2	56	54.3	54.2	53	56.2	416	56.1	55.8	54.3	54.1	52.5	56.1	416	0.3	1.8	0.4	0.2	0.9	0.2	1.8
417	56.5	54	54.2	54.4	53	56.5	417	56.8	55.8	54.6	54.6	53.9	56.8	417	56	57.8	53.4	53.9	51.3	57.8	417	56.5	56	53.6	52.5	48.8	56.5	417	56.2	56	54.3	54.2	53	56.2	417	56.1	55.8	54.3	54.1	52.5	56.1	417	0.3	1.8	0.4	0.2	0.9	0.2	1.8
418	56.5	54	54.2	54.4	53	56.5	418	56.8	55.8	54.6	54.6	53.9	56.8	418	56	57.8	53.4	53.9	51.3	57.8	418	56.5	56	53.6	52.5	48.8	56.5	418	56.2	56	54.3	54.2	53	56.2	418	56.1	55.8	54.3	54.1	52.5	56.1	418	0.3	1.8	0.4	0.2	0.9	0.2	1.8
419	56.5	54	54.2	54.4	53	56.5	419	56.8	55.8	54.6	54.6	53.9	56.8	419	56	57.8	53.4	53.9	51.3	57.8	419	56.5	56	53.6	52.5	48.8	56.5	419	56.2	56	54.3	54.2	53	56.2	419	56.1	55.8	54.3	54.1	52.5	56.1	419	0.3	1.8	0.4	0.2	0.9	0.2	1.8
420							420							420							420							420							420							420
421	52.7	50.3	50.2	51	50	52.7	421	53	52.3	51.5	51.4	50.7	53	421	53.3	54.2	48.9	51.2	48.4	54.2	421	53.5	52.6	50.4	49.8	45.3	53.5	421	53.8	53.2	52.4	51.3	50.3	53.8	421	53.2	53.4	52	50.4	49.9	53.4	421	0.3	2	1.3	0.4	0.7	0.3	2
422	52.7	50.3	50.2	51	50	52.7	422	53	52.3	51.5	51.4	50.7	53	422	53.3	54.2	48.9	51.2	48.4	54.2	422	53.5	52.6	50.4	49.8	45.3	53.5	422	53.8	53.2	52.4	51.3	50.3	53.8	422	53.2	53.4	52	50.4	49.9	53.4	422	0.3	2	1.3	0.4	0.7	0.3	2
423	52.7	50.3	50.2	51	50	52.7	423	53	52.3	51.5	51.4	50.7	53	423	53.3	54.2	48.9	51.2	48.4	54.2	423	53.5	52.6	50.4	49.8	45.3	53.5	423	53.8	53.2	52.4	51.3	50.3	53.8	423	53.2	53.4	52	50.4	49.9	53.4	423	0.3	2	1.3	0.4	0.7	0.3	2
424	52.7	50.3	50.2	51	50	52.7	424	53	52.3	51.5	51.4	50.7	53	424	53.3	54.2	48.9	51.2	48.4	54.2	424	53.5	52.6	50.4	49.8	45.3	53.5	424	53.8	53.2	52.4	51.3	50.3	53.8	424	53.2	53.4	52	50.4	49.9	53.4	424	0.3	2	1.3	0.4	0.7	0.3	2
425	52.7	50.3	50.2	51	50	52.7	425	53	52.3	51.5	51.4	50.7	53	425	53.3	54.2	48.9	51.2	48.4	54.2	425	53.5	52.6	50.4	49.8	45.3	53.5	425	53.8	53.2	52.4	51.3	50.3	53.8	425	53.2	53.4	52	50.4	49.9	53.4	425	0.3	2	1.3	0.4	0.7	0.3	2
426	52.7	50.3	50.2	51	50	52.7	426	53	52.3	51.5	51.4	50.7	53	426	53.3	54.2	48.9	51.2	48.4	54.2	426	53.5	52.6	50.4	49.8	45.3	53.5	426	53.8	53.2	52.4	51.3	50.3	53.8	426	53.2	53.4	52	50.4	49.9	53.4	426	0.3	2	1.3	0.4	0.7	0.3	2
427	52.7	50.3	50.2	51	50	52.7	427	53	52.3	51.5	51.4	50.7	53	427	53.3	54.2	48.9	51.2	48.4	54.2	427	53.5	52.6	50.4	49.8	45.3	53.5	427	53.8	53.2	52.4	51.3	50.3	53.8	427	53.2	53.4	52	50.4	49.9	53.4	427	0.3	2	1.3	0.4	0.7	0.3	2
428	52.7	50.3	50.2	51	50	52.7	428	53	52.3	51.5	51.4	50.7	53	428	53.3	54.2	48.9	51.2	48.4	54.2	428	53.5	52.6	50.4	49.8	45.3	53.5	428	53.8	53.2	52.4	51.3	50.3	53.8	428	53.2	53.4	52	50.4	49.9	53.4	428	0.3	2	1.3	0.4	0.7	0.3	2
429	52.7	50.3	50.2	51	50	52.7	429	53	52.3	51.5	51.4	50.7	53	429	53.3	54.2	48.9	51.2	48.4	54.2	429	53.5	52.6	50.4	49.8	45.3	53.5	429	53.8	53.2	52.4	51.3	50.3	53.8	429	53.2	53.4	52	50.4	49.9	53.4	429	0.3	2	1.3	0.4	0.7	0.3	2
430	52.7	50.3	50.2	51	50	52.7	430	53	52.3	51.5	51.4	50.7	53	430	53.3	54.2	48.9	51.2	48.4	54.2	430	53.5	52.6	50.4	49.8	45.3	53.5	430	53.8	53.2	52.4	51.3	50.3	53.8	430	53.2	53.4	52	50.4	49.9	53.4	430	0.3	2	1.3	0.4	0.7	0.3	2
431	52.7	50.3	50.2	51	50	52.7	431	53	52.3	51.5	51.4	50.7	53	431	53.3	54.2	48.9	51.2	48.4	54.2	431	53.5	52.6	50.4	49.8	45.3	53.5	431	53.8	53.2	52.4	51.3	50.3	53.8	431	53.2	53.4	52	50.4	49.9	53.4	431	0.3	2	1.3	0.4	0.7	0.3	2
432	52.7	50.3	50.2	51	50	52.7	432	53	52.3	51.5	51.4	50.7	53	432	53.3	54.2	48.9	51.2	48.4	54.2	432	53.5	52.6	50.4	49.8	45.3	53.5	432	53.8	53.2	52.4	51.3	50.3	53.8	432	53.2	53.4	52	50.4	49.9	53.4	432	0.3	2	1.3	0.4	0.7	0.3	2
433	52.7	50.3	50.2	51	50	52.7	433	53	52.3	51.5	51.4	50.7	53	433	53.3	54.2	48.9	51.2	48.4	54.2	433	53.5	52.6	50.4	49.8	45.3	53.5	433	53.8	53.2	52.4	51.3	50.3	53.8	433	53.2	53.4	52	50.4	49.9	53.4	433	0.3	2	1.3	0.4	0.7	0.3	2
434	52.7	50.3	50.2	51	50	52.7	434	53	52.3	51.5	51.4	50.7	53	434	53.3	54.2	48.9	51.2	48.4	54.2	434	53.5	52.6	50.4	49.8	45.3	53.5	434	53.8	53.2	52.4	51.3	50.3	53.8	434	53.2	53.4	52	50.4	49.9	53.4	434	0.3	2	1.3	0.4	0.7	0.3	2
435	52.7	50.3	50.2	51	50	52.7	435	53	52.3	51.5	51.4	50.7	53	435	53.3	54.2	48.9	51.2	48.4	54.2	435	53.5	52.6	50.4	49.8	45.3	53.5	435	53.8	53.2	52.4	51.3	50.3	53.8	435	53.2	53.4	52	50.4	49.9	53.4	435	0.3	2	1.3	0.4	0.7	0.3	2
436	52.7	50.3	50.2	51	50	52.7	436	53	52.3	51.5	51.4	50.7	53	436	53.3	54.2	48.9	51.2	48.4	54.2	436	53.5	52.6	50.4	49.8	45.3	53.5	436	53.8	53.2	52.4	51.3	50.3	53.8	436	53.2	53.4	52	50.4	49.9	53.4	436	0.3	2	1.3	0.4	0.7	0.3	2
437	52.7	50.3	50.2	51	50	52.7	437	53	52.3	51.5	51.4	50.7	53	437	53.3	54.2	48.9	51.2	48.4	54.2	437	53.5	52.6	50.4	49.8	45.3	53.5	437	53.8	53.2	52.4	51.3	50.3	53.8	437	53.2	53.4	52	50.4	49.9	53.4	437	0.3	2	1.3	0.4	0.7	0.3	2
438	52.7	50.3	50.2	51	50	52.7	438	53	52.3	51.5	51.4	50.7	53	438	53.3	54.2	48.9	51.2	48.4	54.2	438	53.5	52.6	50.4	49.8	45.3	53.5	438	53.8	53.2	52.4	51.3	50.3	53.8	438	53.2	53.4	52	50.4	49.9	53.4	438	0.3	2	1.3	0.4	0.7	0.3	2
439	52.7	50.3	50.2	51	50	52.7	439	53	52.3	51.5	51.4	50.7	53	439	53.3	54.2	48.9	51.2	48.4	54.2	439	53.5	52.6	50.4	49.8	45.3	53.5	439	53.8	53.2	52.4	51.3	50.3	53.8	439	53.2	53.4	52	50.4	49.9	53.4	439	0.3	2	1.3	0.4	0.7	0.3	2
440	52.7	50.3	50.2	51	50	52.7	440	53	52.3	51.5	51.4	50.7	53	440	53.3	54.2	48.9	51.2	48.4	54.2	440	53.5	52.6	50.4	49.8	45.3	53.5	440	53.8	53.2	52.4	51.3	50.3	53.8	440	53.2	53.4	52	50.4	49.9	53.4	440	0.3	2	1.3	0.4	0.7	0.3	2
441	52.7	50.3	50.2	51	50	52.7	441	53	52.3	51.5	51.4	50.7	53	441	53.3	54.2	48.9	51.2	48.4	54.2	441	53.5	52.6	50.4	49.8	45.3	53.5	441	53.8	53.2	52.4	51.3	50.3	53.8	441	53.2	53.4	52	50.4	49.9	53.4	441	0.3	2	1.3	0.4	0.7	0.3	2
442	52.7	50.3	50.2	51	50	52.7	442	53	52.3	51.5	51.4	50.7	53	442	53.3	54.2	48.9	51.2	48.4	54.2	442	53.5	52.6	50.4	49.8	45.3	53.5	442	53.8	53.2	52.4	51.3	50.3	53.8	442	53.2	53.4	52	50.4	49.9	53.4	442	0.3	2	1.3	0.4	0.7	0.3	2
443							443							443							443							443							443							443
444							444							444							444							444							444							444
445	47.1	47	52.2	61.5	64.3	64.3	445	49	51.1	54.6	62.6	65.1	65.1	445	47.3	51	53.1	62.2	63.1	63.1	445	48	50.9	54.1	61.1	59.9	61.1	445	47.4	49.2	53.6	61.2	63.6	63.6	445	46.3	49.1	53.3	60.5	63.5	63.5	445	1.9	4.1	2.4	1.1	0.8	0.8	4.1
446	47.1	47	52.2	61.5	64.3	64.3	446	49	51.1	54.6	62.6	65.1	65.1	446	47.3	51	53.1	62.2	63.1	63.1	446	48	50.9	54.1	61.1	59.9	61.1	446	47.4	49.2	53.6	61.2	63.6	63.6	446	46.3	49.1	53.3	60.5	63.5	63.5	446	1.9	4.1	2.4	1.1	0.8	0.8	4.1
447	47.1	47	52.2	61.5	64.3	64.3	447	49	51.1	54.6	62.6	65.1	65.1	447	47.3	51	53.1	62.2	63.1	63.1	447	48	50.9	54.1	61.1	59.9	61.1	447	47.4	49.2	53.6	61.2	63.6	63.6	447	46.3	49.1	53.3	60.5	63.5	63.5	447	1.9	4.1	2.4	1.1	0.8	0.8	4.1
448	47.1	47	52.2	61.5	64.3	64.3	448	49	51.1	54.6	62.6	65.1	65.1	448	47.3	51	53.1	62.2	63.1	63.1	448	48	50.9	54.1	61.1	59.9	61.1	448	47.4	49.2	53.6	61.2	63.6	63.6	448	46.3	49.1	53.3	60.5	63.5	63.5	448	1.9	4.1	2.4	1.1	0.8	0.8	4.1
449	47.1	47	52.2	61.5	64.3	64.3	449	49	51.1	54.6	62.6	65.1	65.1	449	47.3	51	53.1	62.2	63.1	63.1	449	48	50.9	54.1	61.1	59.9	61.1	449	47.4	49.2	53.6	61.2	63.6	63.6	449	46.3	49.1	53.3	60.5	63.5	63.5	449	1.9	4.1	2.4	1.1	0.8	0.8	4.1
450	47.1	47	52.2	61.5	64.3	64.3	450	49	51.1	54.6	62.6	65.1	65.1	450	47.3	51	53.1	62.2	63.1	63.1	450	48	50.9	54.1	61.1	59.9	61.1	450	47.4	49.2	53.6	61.2	63.6	63.6	450	46.3	49.1	53.3	60.5	63.5	63.5	450	1.9	4.1	2.4	1.1	0.8	0.8	4.1
451	47.1	47	52.2	61.5	64.3	64.3	451	49	51.1	54.6	62.6	65.1	65.1	451	47.3	51	53.1	62.2	63.1	63.1	451	48	50.9	54.1	61.1	59.9	61.1	451	47.4	49.2	53.6	61.2	63.6	63.6	451	46.3	49.1	53.3	60.5	63.5	63.5	451	1.9	4.1	2.4	1.1	0.8	0.8	4.1
452	47.1	47	52.2	61.5	64.3	64.3	452	49	51.1	54.6	62.6	65.1	65.1	452	47.3	51	53.1	62.2	63.1	63.1	452	48	50.9	54.1	61.1	59.9	61.1	452	47.4	49.2	53.6	61.2	63.6	63.6	452	46.3	49.1	53.3	60.5	63.5	63.5	452	1.9	4.1	2.4	1.1	0.8	0.8	4.1
453	47.1	47	52.2	61.5	64.3	64.3	453	49	51.1	54.6	62.6	65.1	65.1	453	47.3	51	53.1	62.2	63.1	63.1	453	48	50.9	54.1	61.1	59.9	61.1	453	47.4	49.2	53.6	61.2	63.6	63.6	453	46.3	49.1	53.3	60.5	63.5	63.5	453	1.9	4.1	2.4	1.1	0.8	0.8	4.1
454	0.5	0.3	0.5	0.4	0.3	0.5	454	0.4	0.3	0.8	0.2	1.5	1.5	454	0.3	-0.3	0.1	0.9	0.8	0.9	454	-0.1	-0.1	-0.1	1	1.1	1.1	454	-0.1	0.3	0.4	0.6	1.3	1.3	454	0	0.1	0.3	0.9	1.2	1.2	454	-0.1	0	0.3	-0.2	1.2	-0.2	1.2
455	0.5	0.3	0.5	0.4	0.3	0.5	455	0.4	0.3	0.8	0.2	1.5	1.5	455	0.3	-0.3	0.1	0.9	0.8	0.9	455	-0.1	-0.1	-0.1	1	1.1	1.1	455	-0.1	0.3	0.4	0.6	1.3	1.3	455	0	0.1	0.3	0.9	1.2	1.2	455	-0.1	0	0.3	-0.2	1.2	-0.2	1.2
456	0.7	0.7	0.6	-0.5	-0.3	0.7	456	0.6	0.8	1.5	2.2	4.3	4.3	456	-0.7	-0.5	-1.3	0.7	1.6	1.6	456	-0.9	-0.8	-0.7	1.3	1.4	1.4	456	0	-0.7	-0.2	0.1	0.7	0.7	456	-0.2	0	-0.2	-0.7	0.1	0.1	456	-0.1	0.1	0.9	2.7	4.6	-0.1	4.6
457	0.7	0.7	0.6	-0.5	-0.3	0.7	457	0.6	0.8	1.5	2.2	4.3	4.3	457	-0.7	-0.5	-1.3	0.7	1.6	1.6	457	-0.9	-0.8	-0.7	1.3	1.4	1.4	457	0	-0.7	-0.2	0.1	0.7	0.7	457	-0.2	0	-0.2	-0.7	0.1	0.1	457	-0.1	0.1	0.9	2.7	4.6	-0.1	4.6
458	0.7	0.7	0.6	-0.5	-0.3	0.7	458	0.6	0.8	1.5	2.2	4.3	4.3	458	-0.7	-0.5	-1.3	0.7	1.6	1.6	458	-0.9	-0.8	-0.7	1.3	1.4	1.4	458	0	-0.7	-0.2	0.1	0.7	0.7	458	-0.2	0	-0.2	-0.7	0.1	0.1	458	-0.1	0.1	0.9	2.7	4.6	-0.1	4.6
459	0.7	0.7	0.6	-0.5	-0.3	0.7	459	0.6	0.8	1.5	2.2	4.3	4.3	459	-0.7	-0.5	-1.3	0.7	1.6	1.6	459	-0.9	-0.8	-0.7	1.3	1.4	1.4	459	0	-0.7	-0.2	0.1	0.7	0.7	459	-0.2	0	-0.2	-0.7	0.1	0.1	459	-0.1	0.1	0.9	2.7	4.6	-0.1	4.6
460	1	0.9	1.7	7.7	12.3	12.3	460	1.6	1.7	3	9	18.5	18.5	460	0.4	0.5	1.1	9.3	14.5	14.5	460	0.8	0.7	1.7	10.1	14.6	14.6	460	1.4	1	2.4	9.3	15.1	15.1	460	0.9	1.2	2.1	8.9	14.1	14.1	460	0.6	0.8	1.3	1.3	6.2	0.6	6.2
461	1	0.9	1.7	7.7	12.3	12.3	461	1.6	1.7	3	9	18.5	18.5	461	0.4	0.5	1.1	9.3	14.5	14.5	461	0.8	0.7	1.7	10.1	14.6	14.6	461	1.4	1	2.4	9.3	15.1	15.1	461	0.9	1.2	2.1	8.9	14.1	14.1	461	0.6	0.8	1.3	1.3	6.2	0.6	6.2
462	1	0.9	1.7	7.7	12.3	12.3	462	1.6	1.7	3	9	18.5	18.5	462	0.4	0.5	1.1	9.3	14.5	14.5	462	0.8	0.7	1.7	10.1	14.6	14.6	462	1.4	1	2.4	9.3	15.1	15.1	462	0.9	1.2	2.1	8.9	14.1	14.1	462	0.6	0.8	1.3	1.3	6.2	0.6	6.2
463	1	0.9	1.7	7.7	12.3	12.3	463	1.6	1.7	3	9	18.5	18.5	463	0.4	0.5	1.1	9.3	14.5	14.5	463	0.8	0.7	1.7	10.1	14.6	14.6	463	1.4	1	2.4	9.3	15.1	15.1	463	0.9	1.2	2.1	8.9	14.1	14.1	463	0.6	0.8	1.3	1.3	6.2	0.6	6.2
464	1	0.9	1.7	7.7	12.3	12.3	464	1.6	1.7	3	9	18.5	18.5	464	0.4	0.5	1.1	9.3	14.5	14.5	464	0.8	0.7	1.7	10.1	14.6	14.6	464	1.4	1	2.4	9.3	15.1	15.1	464	0.9	1.2	2.1	8.9	14.1	14.1	464	0.6	0.8	1.3	1.3	6.2	0.6	6.2
465	48.3	50.9	58.9	62.9	61.8	62.9	465	48.2	51.7	58.1	63.6	62.8	63.6	465	48.5	54.4	57.7	62.4	59.6	62.4	465	48.3	52.6	57.6	61.6	57.9	61.6	465	48.6	52.8	58.6	62.1	61.3	62.1	465	48.5	53.3	59.1	63	61.1	63	465	-0.1	0.8	-0.8	0.7	1	-0.8	1
466	48.3	50.9	58.9	62.9	61.8	62.9	466	48.2	51.7	58.1	63.6	62.8	63.6	466	48.5	54.4	57.7	62.4	59.6	62.4	466	48.3	52.6	57.6	61.6	57.9	61.6	466	48.6	52.8	58.6	62.1	61.3	62.1	466	48.5	53.3	59.1	63	61.1	63	466	-0.1	0.8	-0.8	0.7	1	-0.8	1
467	48.3	50.9	58.9	62.9	61.8	62.9	467	48.2	51.7	58.1	63.6	62.8	63.6	467	48.5	54.4	57.7	62.4	59.6	62.4	467	48.3	52.6	57.6	61.6	57.9	61.6	467	48.6	52.8	58.6	62.1	61.3	62.1	467	48.5	53.3	59.1	63	61.1	63	467	-0.1	0.8	-0.8	0.7	1	-0.8	1
468	48.3	50.9	58.9	62.9	61.8	62.9	468	48.2	51.7	58.1	63.6	62.8	63.6	468	48.5	54.4	57.7	62.4	59.6	62.4	468	48.3	52.6	57.6	61.6	57.9	61.6	468	48.6	52.8	58.6	62.1	61.3	62.1	468	48.5	53.3	59.1	63	61.1	63	468	-0.1	0.8	-0.8	0.7	1	-0.8	1
469	48.3	50.9	58.9	62.9	61.8	62.9	469	48.2	51.7	58.1	63.6	62.8	63.6	469	48.5	54.4	57.7	62.4	59.6	62.4	469	48.3	52.6	57.6	61.6	57.9	61.6	469	48.6	52.8	58.6	62.1	61.3	62.1	469	48.5	53.3	59.1	63	61.1	63	469	-0.1	0.8	-0.8	0.7	1	-0.8	1
470	48.3	50.9	58.9	62.9	61.8	62.9	470	48.2	51.7	58.1	63.6	62.8	63.6	470	48.5	54.4	57.7	62.4	59.6	62.4	470	48.3	52.6	57.6	61.6	57.9	61.6	470	48.6	52.8	58.6	62.1	61.3	62.1	470	48.5	53.3	59.1	63	61.1	63	470	-0.1	0.8	-0.8	0.7	1	-0.8	1
471	48.3	50.9	58.9	62.9	61.8	62.9	471	48.2	51.7	58.1	63.6	62.8	63.6	471	48.5	54.4	57.7	62.4	59.6	62.4	471	48.3	52.6	57.6	61.6	57.9	61.6	471	48.6	52.8	58.6	62.1	61.3	62.1	471	48.5	53.3	59.1	63	61.1	63	471	-0.1	0.8	-0.8	0.7	1	-0.8	1
472	48.3	50.9	58.9	62.9	61.8	62.9	472	48.2	51.7	58.1	63.6	62.8	63.6	472	48.5	54.4	57.7	62.4	59.6	62.4	472	48.3	52.6	57.6	61.6	57.9	61.6	472	48.6	52.8	58.6	62.1	61.3	62.1	472	48.5	53.3	59.1	63	61.1	63	472	-0.1	0.8	-0.8	0.7	1	-0.8	1
473	48.3	50.9	58.9	62.9	61.8	62.9	473	48.2	51.7	58.1	63.6	62.8	63.6	473	48.5	54.4	57.7	62.4	59.6	62.4	473	48.3	52.6	57.6	61.6	57.9	61.6	473	48.6	52.8	58.6	62.1	61.3	62.1	473	48.5	53.3	59.1	63	61.1	63	473	-0.1	0.8	-0.8	0.7	1	-0.8	1
474	48.3	50.9	58.9	62.9	61.8	62.9	474	48.2	51.7	58.1	63.6	62.8	63.6	474	48.5	54.4	57.7	62.4	59.6	62.4	474	48.3	52.6	57.6	61.6	57.9	61.6	474	48.6	52.8	58.6	62.1	61.3	62.1	474	48.5	53.3	59.1	63	61.1	63	474	-0.1	0.8	-0.8	0.7	1	-0.8	1
475	48.3	50.9	58.9	62.9	61.8	62.9	475	48.2	51.7	58.1	63.6	62.8	63.6	475	48.5	54.4	57.7	62.4	59.6	62.4	475	48.3	52.6	57.6	61.6	57.9	61.6	475	48.6	52.8	58.6	62.1	61.3	62.1	475	48.5	53.3	59.1	63	61.1	63	475	-0.1	0.8	-0.8	0.7	1	-0.8	1
476	48.3	50.9	58.9	62.9	61.8	62.9	476	48.2	51.7	58.1	63.6	62.8	63.6	476	48.5	54.4	57.7	62.4	59.6	62.4	476	48.3	52.6	57.6	61.6	57.9	61.6	476	48.6	52.8	58.6	62.1	61.3	62.1	476	48.5	53.3	59.1	63	61.1	63	476	-0.1	0.8	-0.8	0.7	1	-0.8	1
477							477							477							477							477							477							477
478	1.3	1.9	3.5	9.2	15.2	15.2	478	1.3	2.1	4.3	10.6	19	19	478	1.1	1.1	3.2	9.9	16	16	478	1.2	1.4	3.7	10.6	16.2	16.2	478	1	1.8	3.9	9.1	16.3	16.3	478	1.1	2	4.3	9.2	15.6	15.6	478	0	0.2	0.8	1.4	3.8	0	3.8
479	1.3	1.9	3.5	9.2	15.2	15.2	479	1.3	2.1	4.3	10.6	19	19	479	1.1	1.1	3.2	9.9	16	16	479	1.2	1.4	3.7	10.6	16.2	16.2	479	1	1.8	3.9	9.1	16.3	16.3	479	1.1	2	4.3	9.2	15.6	15.6	479	0	0.2	0.8	1.4	3.8	0	3.8
480	1.3	1.9	3.5	9.2	15.2	15.2	480	1.3	2.1	4.3	10.6	19	19	480	1.1	1.1	3.2	9.9	16	16	480	1.2	1.4	3.7	10.6	16.2	16.2	480	1	1.8	3.9	9.1	16.3	16.3	480	1.1	2	4.3	9.2	15.6	15.6	480	0	0.2	0.8	1.4	3.8	0	3.8
481	1.3	1.9	3.5	9.2	15.2	15.2	481	1.3	2.1	4.3	10.6	19	19	481	1.1	1.1	3.2	9.9	16	16	481	1.2	1.4	3.7	10.6	16.2	16.2	481	1	1.8	3.9	9.1	16.3	16.3	481	1.1	2	4.3	9.2	15.6	15.6	481	0	0.2	0.8	1.4	3.8	0	3.8
482	1.3	1.9	3.5	9.2	15.2	15.2	482	1.3	2.1	4.3	10.6	19	19	482	1.1	1.1	3.2	9.9	16	16	482	1.2	1.4	3.7	10.6	16.2	16.2	482	1	1.8	3.9	9.1	16.3	16.3	482	1.1	2	4.3	9.2	15.6	15.6	482	0	0.2	0.8	1.4	3.8	0	3.8
483	1.3	1.9	3.5	9.2	15.2	15.2	483	1.3	2.1	4.3	10.6	19	19	483	1.1	1.1	3.2	9.9	16	16	483	1.2	1.4	3.7	10.6	16.2	16.2	483	1	1.8	3.9	9.1	16.3	16.3	483	1.1	2	4.3	9.2	15.6	15.6	483	0	0.2	0.8	1.4	3.8	0	3.8
484	1.3	1.9	3.5	9.2	15.2	15.2	484	1.3	2.1	4.3	10.6	19	19	484	1.1	1.1	3.2	9.9	16	16	484	1.2	1.4	3.7	10.6	16.2	16.2	484	1	1.8	3.9	9.1	16.3	16.3	484	1.1	2	4.3	9.2	15.6	15.6	484	0	0.2	0.8	1.4	3.8	0	3.8
485	1.3	1.9	3.5	9.2	15.2	15.2	485	1.3	2.1	4.3	10.6	19	19	485	1.1	1.1	3.2	9.9	16	16	485	1.2	1.4	3.7	10.6	16.2	16.2	485	1	1.8	3.9	9.1	16.3	16.3	485	1.1	2	4.3	9.2	15.6	15.6	485	0	0.2	0.8	1.4	3.8	0	3.8
486	1.3	1.9	3.5	9.2	15.2	15.2	486	1.3	2.1	4.3	10.6	19	19	486	1.1	1.1	3.2	9.9	16	16	486	1.2	1.4	3.7	10.6	16.2	16.2	486	1	1.8	3.9	9.1	16.3	16.3	486	1.1	2	4.3	9.2	15.6	15.6	486	0	0.2	0.8	1.4	3.8	0	3.8
487	1.3	1.9	3.5	9.2	15.2	15.2	487	1.3	2.1	4.3	10.6	19	19	487	1.1	1.1	3.2	9.9	16	16	487	1.2	1.4	3.7	10.6	16.2	16.2	487	1	1.8	3.9	9.1	16.3	16.3	487	1.1	2	4.3	9.2	15.6	15.6	487	0	0.2	0.8	1.4	3.8	0	3.8
488	1.3	1.9	3.5	9.2	15.2	15.2	488	1.3	2.1	4.3	10.6	19	19	488	1.1	1.1	3.2	9.9	16	16	488	1.2	1.4	3.7	10.6	16.2	16.2	488	1	1.8	3.9	9.1	16.3	16.3	488	1.1	2	4.3	9.2	15.6	15.6	488	0	0.2	0.8	1.4	3.8	0	3.8
489	1.3	1.9	3.5	9.2	15.2	15.2	489	1.3	2.1	4.3	10.6	19	19	489	1.1	1.1	3.2	9.9	16	16	489	1.2	1.4	3.7	10.6	16.2	16.2	489	1	1.8	3.9	9.1	16.3	16.3	489	1.1	2	4.3	9.2	15.6	15.6	489	0	0.2	0.8	1.4	3.8	0	3.8
490	7.2	9.1	14.2	20.4	31.3	31.3	490	8.2	10.7	15.8	25	32.6	32.6	490	6.6	9.4	14.2	21.2	30.3	30.3	490	7	9.3	14.5	21.1	27.6	27.6	490	7.7	9.8	14.2	20.7	30.9	30.9	490	7.3	9.7	14.3	20.2	31	31	490	1	1.6	1.6	4.6	1.3	1	4.6
491	6.8	9	14.2	21.9	37.8	37.8	491	11.7	14.7	21.3	31.9	40.3	40.3	491	6.9	8.7	14.4	23.6	37.5	37.5	491	7.9	11.1	17	25.7	33.4	33.4	491	8.1	11.3	15.8	23.7	36.9	36.9	491	6.7	9.4	14	21.2	36.5	36.5	491	4.9	5.7	7.1	10	2.5	2.5	10
492	6.8	9	14.2	21.9	37.8	37.8	492	11.7	14.7	21.3	31.9	40.3	40.3	492	6.9	8.7	14.4	23.6	37.5	37.5	492	7.9	11.1	17	25.7	33.4	33.4	492	8.1	11.3	15.8	23.7	36.9	36.9	492	6.7	9.4	14	21.2	36.5	36.5	492	4.9	5.7	7.1	10	2.5	2.5	10
493	6.8	9	14.2	21.9	37.8	37.8	493	11.7	14.7	21.3	31.9	40.3	40.3	493	6.9	8.7	14.4	23.6	37.5	37.5	493	7.9	11.1	17	25.7	33.4	33.4	493	8.1	11.3	15.8	23.7	36.9	36.9	493	6.7	9.4	14	21.2	36.5	36.5	493	4.9	5.7	7.1	10	2.5	2.5	10
494	6.8	9	14.2	21.9	37.8	37.8	494	11.7	14.7	21.3	31.9	40.3	40.3	494	6.9	8.7	14.4	23.6	37.5	37.5	494	7.9	11.1	17	25.7	33.4	33.4	494	8.1	11.3	15.8	23.7	36.9	36.9	494	6.7	9.4	14	21.2	36.5	36.5	494	4.9	5.7	7.1	10	2.5	2.5	10
495	6.8	9	14.2	21.9	37.8	37.8	495	11.7	14.7	21.3	31.9	40.3	40.3	495	6.9	8.7	14.4	23.6	37.5	37.5	495	7.9	11.1	17	25.7	33.4	33.4	495	8.1	11.3	15.8	23.7	36.9	36.9	495	6.7	9.4	14	21.2	36.5	36.5	495	4.9	5.7	7.1	10	2.5	2.5	10
496	6.8	9	14.2	21.9	37.8	37.8	496	11.7	14.7	21.3	31.9	40.3	40.3	496	6.9	8.7	14.4	23.6	37.5	37.5	496	7.9	11.1	17	25.7	33.4	33.4	496	8.1	11.3	15.8	23.7	36.9	36.9	496	6.7	9.4	14	21.2	36.5	36.5	496	4.9	5.7	7.1	10	2.5	2.5	10
497	6.8	9	14.2	21.9	37.8	37.8	497	11.7	14.7	21.3	31.9	40.3	40.3	497	6.9	8.7	14.4	23.6	37.5	37.5	497	7.9	11.1	17	25.7	33.4	33.4	497	8.1	11.3	15.8	23.7	36.9	36.9	497	6.7	9.4	14	21.2	36.5	36.5	497	4.9	5.7	7.1	10	2.5	2.5	10
498	6.8	9	14.2	21.9	37.8	37.8	498	11.7	14.7	21.3	31.9	40.3	40.3	498	6.9	8.7	14.4	23.6	37.5	37.5	498	7.9	11.1	17	25.7	33.4	33.4	498	8.1	11.3	15.8	23.7	36.9	36.9	498	6.7	9.4	14	21.2	36.5	36.5	498	4.9	5.7	7.1	10	2.5	2.5	10
499	6.8	9	14.2	21.9	37.8	37.8	499	11.7	14.7	21.3	31.9	40.3	40.3	499	6.9	8.7	14.4	23.6	37.5	37.5	499	7.9	11.1	17	25.7	33.4	33.4	499	8.1	11.3	15.8	23.7	36.9	36.9	499	6.7	9.4	14	21.2	36.5	36.5	499	4.9	5.7	7.1	10	2.5	2.5	10
500	6.8	9	14.2	21.9	37.8	37.8	500	11.7	14.7	21.3	31.9	40.3	40.3	500	6.9	8.7	14.4	23.6	37.5	37.5	500	7.9	11.1	17	25.7	33.4	33.4	500	8.1	11.3	15.8	23.7	36.9	36.9	500	6.7	9.4	14	21.2	36.5	36.5	500	4.9	5.7	7.1	10	2.5	2.5	10
501	6.8	9	14.2	21.9	37.8	37.8	501	11.7	14.7	21.3	31.9	40.3	40.3	501	6.9	8.7	14.4	23.6	37.5	37.5	501	7.9	11.1	17	25.7	33.4	33.4	501	8.1	11.3	15.8	23.7	36.9	36.9	501	6.7	9.4	14	21.2	36.5	36.5	501	4.9	5.7	7.1	10	2.5	2.5	10
502	6.8	9	14.2	21.9	37.8	37.8	502	11.7	14.7	21.3	31.9	40.3	40.3	502	6.9	8.7	14.4	23.6	37.5	37.5	502	7.9	11.1	17	25.7	33.4	33.4	502	8.1	11.3	15.8	23.7	36.9	36.9	502	6.7	9.4	14	21.2	36.5	36.5	502	4.9	5.7	7.1	10	2.5	2.5	10
503	9	10.7	14.6	20.4	31	31	503	12.7	15.3	20.2	29.2	32.9	32.9	503	8.5	10.9	14.4	21.7	30.1	30.1	503	10.1	12.6	16.7	23.2	26.9	26.9	503	10.6	11.8	15.8	21.4	30.9	30.9	503	8.8	11	14.2	19.9	29.7	29.7	503	3.7	4.6	5.6	8.8	1.9	1.9	8.8
504	9	10.7	14.6	20.4	31	31	504	12.7	15.3	20.2	29.2	32.9	32.9	504	8.5	10.9	14.4	21.7	30.1	30.1	504	10.1	12.6	16.7	23.2	26.9	26.9	504	10.6	11.8	15.8	21.4	30.9	30.9	504	8.8	11	14.2	19.9	29.7	29.7	504	3.7	4.6	5.6	8.8	1.9	1.9	8.8
505	7.5	9.2	12.5	17.9	31.4	31.4	505	9.1	10.6	14.5	24	32.5	32.5	505	7.1	9.1	12.2	18.6	31.1	31.1	505	7.5	9.4	12.5	20.1	27.8	27.8	505	8	9.5	12.5	18.3	30.9	30.9	505	7.7	9.6	12.4	18	31.1	31.1	505	1.6	1.4	2	6.1	1.1	1.1	6.1
506	7.5	9.2	12.5	17.9	31.4	31.4	506	9.1	10.6	14.5	24	32.5	32.5	506	7.1	9.1	12.2	18.6	31.1	31.1	506	7.5	9.4	12.5	20.1	27.8	27.8	506	8	9.5	12.5	18.3	30.9	30.9	506	7.7	9.6	12.4	18	31.1	31.1	506	1.6	1.4	2	6.1	1.1	1.1	6.1
507	7.7	9.8	15.8	22.4	34.5	34.5	507	8.8	11.6	17.3	26.9	34.6	34.6	507	7.2	9.8	15.3	23.1	33.1	33.1	507	7.4	10.1	15.9	23.9	29.6	29.6	507	7.9	10.5	15.5	22.5	33.5	33.5	507	7.6	10.3	15.6	22.2	33.3	33.3	507	1.1	1.8	1.5	4.5	0.1	0.1	4.5
508	7.7	9.8	15.8	22.4	34.5	34.5	508	8.8	11.6	17.3	26.9	34.6	34.6	508	7.2	9.8	15.3	23.1	33.1	33.1	508	7.4	10.1	15.9	23.9	29.6	29.6	508	7.9	10.5	15.5	22.5	33.5	33.5	508	7.6	10.3	15.6	22.2	33.3	33.3	508	1.1	1.8	1.5	4.5	0.1	0.1	4.5
509							509							509							509							509							509							509
510							510							510							510							510							510							510
511							511							511							511							511							511							511
512							512							512							512							512							512							512
513	12.9	13.7	16.5	22.7	29.2	29.2	513	21.1	22.3	23.3	28.5	34.2	34.2	513	12.9	14.8	17.3	23.1	29.5	29.5	513	14.1	16.3	19.2	24.2	29.1	29.1	513	13.5	14.9	17.3	22.7	29.2	29.2	513	12.9	14.8	16.9	22.6	28.9	28.9	513	8.2	8.6	6.8	5.8	5	5	8.6
514	12.9	13.7	16.5	22.7	29.2	29.2	514	21.1	22.3	23.3	28.5	34.2	34.2	514	12.9	14.8	17.3	23.1	29.5	29.5	514	14.1	16.3	19.2	24.2	29.1	29.1	514	13.5	14.9	17.3	22.7	29.2	29.2	514	12.9	14.8	16.9	22.6	28.9	28.9	514	8.2	8.6	6.8	5.8	5	5	8.6
515	12.9	13.7	16.5	22.7	29.2	29.2	515	21.1	22.3	23.3	28.5	34.2	34.2	515	12.9	14.8	17.3	23.1	29.5	29.5	515	14.1	16.3	19.2	24.2	29.1	29.1	515	13.5	14.9	17.3	22.7	29.2	29.2	515	12.9	14.8	16.9	22.6	28.9	28.9	515	8.2	8.6	6.8	5.8	5	5	8.6
516	12.9	13.7	16.5	22.7	29.2	29.2	516	21.1	22.3	23.3	28.5	34.2	34.2	516	12.9	14.8	17.3	23.1	29.5	29.5	516	14.1	16.3	19.2	24.2	29.1	29.1	516	13.5	14.9	17.3	22.7	29.2	29.2	516	12.9	14.8	16.9	22.6	28.9	28.9	516	8.2	8.6	6.8	5.8	5	5	8.6
517	12.9	13.7	16.5	22.7	29.2	29.2	517	21.1	22.3	23.3	28.5	34.2	34.2	517	12.9	14.8	17.3	23.1	29.5	29.5	517	14.1	16.3	19.2	24.2	29.1	29.1	517	13.5	14.9	17.3	22.7	29.2	29.2	517	12.9	14.8	16.9	22.6	28.9	28.9	517	8.2	8.6	6.8	5.8	5	5	8.6
518	12.9	13.7	16.5	22.7	29.2	29.2	518	21.1	22.3	23.3	28.5	34.2	34.2	518	12.9	14.8	17.3	23.1	29.5	29.5	518	14.1	16.3	19.2	24.2	29.1	29.1	518	13.5	14.9	17.3	22.7	29.2	29.2	518	12.9	14.8	16.9	22.6	28.9	28.9	518	8.2	8.6	6.8	5.8	5	5	8.6
519	12.9	13.7	16.5	22.7	29.2	29.2	519	21.1	22.3	23.3	28.5	34.2	34.2	519	12.9	14.8	17.3	23.1	29.5	29.5	519	14.1	16.3	19.2	24.2	29.1	29.1	519	13.5	14.9	17.3	22.7	29.2	29.2	519	12.9	14.8	16.9	22.6	28.9	28.9	519	8.2	8.6	6.8	5.8	5	5	8.6
520	12.9	13.7	16.5	22.7	29.2	29.2	520	21.1	22.3	23.3	28.5	34.2	34.2	520	12.9	14.8	17.3	23.1	29.5	29.5	520	14.1	16.3	19.2	24.2	29.1	29.1	520	13.5	14.9	17.3	22.7	29.2	29.2	520	12.9	14.8	16.9	22.6	28.9	28.9	520	8.2	8.6	6.8	5.8	5	5	8.6
521	12.9	13.7	16.5	22.7	29.2	29.2	521	21.1	22.3	23.3	28.5	34.2	34.2	521	12.9	14.8	17.3	23.1	29.5	29.5	521	14.1	16.3	19.2	24.2	29.1	29.1	521	13.5	14.9	17.3	22.7	29.2	29.2	521	12.9	14.8	16.9	22.6	28.9	28.9	521	8.2	8.6	6.8	5.8	5	5	8.6
522	12.9	13.7	16.5	22.7	29.2	29.2	522	21.1	22.3	23.3	28.5	34.2	34.2	522	12.9	14.8	17.3	23.1	29.5	29.5	522	14.1	16.3	19.2	24.2	29.1	29.1	522	13.5	14.9	17.3	22.7	29.2	29.2	522	12.9	14.8	16.9	22.6	28.9	28.9	522	8.2	8.6	6.8	5.8	5	5	8.6
523	12.9	13.7	16.5	22.7	29.2	29.2	523	21.1	22.3	23.3	28.5	34.2	34.2	523	12.9	14.8	17.3	23.1	29.5	29.5	523	14.1	16.3	19.2	24.2	29.1	29.1	523	13.5	14.9	17.3	22.7	29.2	29.2	523	12.9	14.8	16.9	22.6	28.9	28.9	523	8.2	8.6	6.8	5.8	5	5	8.6
524	12.9	13.7	16.5	22.7	29.2	29.2	524	21.1	22.3	23.3	28.5	34.2	34.2	524	12.9	14.8	17.3	23.1	29.5	29.5	524	14.1	16.3	19.2	24.2	29.1	29.1	524	13.5	14.9	17.3	22.7	29.2	29.2	524	12.9	14.8	16.9	22.6	28.9	28.9	524	8.2	8.6	6.8	5.8	5	5	8.6
525	12.9	13.7	16.5	22.7	29.2	29.2	525	21.1	22.3	23.3	28.5	34.2	34.2	525	12.9	14.8	17.3	23.1	29.5	29.5	525	14.1	16.3	19.2	24.2	29.1	29.1	525	13.5	14.9	17.3	22.7	29.2	29.2	525	12.9	14.8	16.9	22.6	28.9	28.9	525	8.2	8.6	6.8	5.8	5	5	8.6
526	12.9	13.7	16.5	22.7	29.2	29.2	526	21.1	22.3	23.3	28.5	34.2	34.2	526	12.9	14.8	17.3	23.1	29.5	29.5	526	14.1	16.3	19.2	24.2	29.1	29.1	526	13.5	14.9	17.3	22.7	29.2	29.2	526	12.9	14.8	16.9	22.6	28.9	28.9	526	8.2	8.6	6.8	5.8	5	5	8.6
527	12.9	13.7	16.5	22.7	29.2	29.2	527	21.1	22.3	23.3	28.5	34.2	34.2	527	12.9	14.8	17.3	23.1	29.5	29.5	527	14.1	16.3	19.2	24.2	29.1	29.1	527	13.5	14.9	17.3	22.7	29.2	29.2	527	12.9	14.8	16.9	22.6	28.9	28.9	527	8.2	8.6	6.8	5.8	5	5	8.6
528	12.9	13.7	16.5	22.7	29.2	29.2	528	21.1	22.3	23.3	28.5	34.2	34.2	528	12.9	14.8	17.3	23.1	29.5	29.5	528	14.1	16.3	19.2	24.2	29.1	29.1	528	13.5	14.9	17.3	22.7	29.2	29.2	528	12.9	14.8	16.9	22.6	28.9	28.9	528	8.2	8.6	6.8	5.8	5	5	8.6
529	12.9	13.7	16.5	22.7	29.2	29.2	529	21.1	22.3	23.3	28.5	34.2	34.2	529	12.9	14.8	17.3	23.1	29.5	29.5	529	14.1	16.3	19.2	24.2	29.1	29.1	529	13.5	14.9	17.3	22.7	29.2	29.2	529	12.9	14.8	16.9	22.6	28.9	28.9	529	8.2	8.6	6.8	5.8	5	5	8.6
530	12.9	13.7	16.5	22.7	29.2	29.2	530	21.1	22.3	23.3	28.5	34.2	34.2	530	12.9	14.8	17.3	23.1	29.5	29.5	530	14.1	16.3	19.2	24.2	29.1	29.1	530	13.5	14.9	17.3	22.7	29.2	29.2	530	12.9	14.8	16.9	22.6	28.9	28.9	530	8.2	8.6	6.8	5.8	5	5	8.6
531	12.1	13.2	15.9	21.3	27.4	27.4	531	17.9	19.6	20.4	25.7	31.5	31.5	531	12	14	16.1	21.7	28	28	531	13.5	15.4	17.6	22.3	28.3	28.3	531	13.1	14.5	16.3	21.4	27.2	27.2	531	12.5	14.1	16	21.2	26.8	26.8	531	5.8	6.4	4.5	4.4	4.1	4.1	6.4
532	28.9	27.9	29.2	31.7	30.8	31.7	532	29.1	29.1	29.6	31.6	31.5	31.6	532	28.6	30.5	29.6	32.7	31.4	32.7	532	28.9	29.6	29.6	31.6	29.2	31.6	532	28.9	29.7	30.1	31.8	31.8	31.8	532	28.6	29.5	29.9	31.9	31.5	31.9	532	0.2	1.2	0.4	-0.1	0.7	-0.1	1.2
533	31.1	30.1	31	33.2	32.4	33.2	533	31	30.9	31.3	33.5	33.1	33.5	533	30.4	32.4	31.3	34.1	32.7	34.1	533	30.8	31.4	31.2	33.2	30.8	33.2	533	31	31.6	32.2	34	33.5	34	533	30.8	31.7	32.1	33.9	32.8	33.9	533	-0.1	0.8	0.3	0.3	0.7	-0.1	0.8
534	31.1	30.1	31	33.2	32.4	33.2	534	31	30.9	31.3	33.5	33.1	33.5	534	30.4	32.4	31.3	34.1	32.7	34.1	534	30.8	31.4	31.2	33.2	30.8	33.2	534	31	31.6	32.2	34	33.5	34	534	30.8	31.7	32.1	33.9	32.8	33.9	534	-0.1	0.8	0.3	0.3	0.7	-0.1	0.8
535	31.1	30.1	31	33.2	32.4	33.2	535	31	30.9	31.3	33.5	33.1	33.5	535	30.4	32.4	31.3	34.1	32.7	34.1	535	30.8	31.4	31.2	33.2	30.8	33.2	535	31	31.6	32.2	34	33.5	34	535	30.8	31.7	32.1	33.9	32.8	33.9	535	-0.1	0.8	0.3	0.3	0.7	-0.1	0.8
536	31.1	30.1	31	33.2	32.4	33.2	536	31	30.9	31.3	33.5	33.1	33.5	536	30.4	32.4	31.3	34.1	32.7	34.1	536	30.8	31.4	31.2	33.2	30.8	33.2	536	31	31.6	32.2	34	33.5	34	536	30.8	31.7	32.1	33.9	32.8	33.9	536	-0.1	0.8	0.3	0.3	0.7	-0.1	0.8
537	31.1	30.1	31	33.2	32.4	33.2	537	31	30.9	31.3	33.5	33.1	33.5	537	30.4	32.4	31.3	34.1	32.7	34.1	537	30.8	31.4	31.2	33.2	30.8	33.2	537	31	31.6	32.2	34	33.5	34	537	30.8	31.7	32.1	33.9	32.8	33.9	537	-0.1	0.8	0.3	0.3	0.7	-0.1	0.8
538	31.1	30.1	31	33.2	32.4	33.2	538	31	30.9	31.3	33.5	33.1	33.5	538	30.4	32.4	31.3	34.1	32.7	34.1	538	30.8	31.4	31.2	33.2	30.8	33.2	538	31	31.6	32.2	34	33.5	34	538	30.8	31.7	32.1	33.9	32.8	33.9	538	-0.1	0.8	0.3	0.3	0.7	-0.1	0.8
539	31.1	30.1	31	33.2	32.4	33.2	539	31	30.9	31.3	33.5	33.1	33.5	539	30.4	32.4	31.3	34.1	32.7	34.1	539	30.8	31.4	31.2	33.2	30.8	33.2	539	31	31.6	32.2	34	33.5	34	539	30.8	31.7	32.1	33.9	32.8	33.9	539	-0.1	0.8	0.3	0.3	0.7	-0.1	0.8
540	31.1	30.1	31	33.2	32.4	33.2	540	31	30.9	31.3	33.5	33.1	33.5	540	30.4	32.4	31.3	34.1	32.7	34.1	540	30.8	31.4	31.2	33.2	30.8	33.2	540	31	31.6	32.2	34	33.5	34	540	30.8	31.7	32.1	33.9	32.8	33.9	540	-0.1	0.8	0.3	0.3	0.7	-0.1	0.8
541	31.1	30.1	31	33.2	32.4	33.2	541	31	30.9	31.3	33.5	33.1	33.5	541	30.4	32.4	31.3	34.1	32.7	34.1	541	30.8	31.4	31.2	33.2	30.8	33.2	541	31	31.6	32.2	34	33.5	34	541	30.8	31.7	32.1	33.9	32.8	33.9	541	-0.1	0.8	0.3	0.3	0.7	-0.1	0.8
542	31.1	30.1	31	33.2	32.4	33.2	542	31	30.9	31.3	33.5	33.1	33.5	542	30.4	32.4	31.3	34.1	32.7	34.1	542	30.8	31.4	31.2	33.2	30.8	33.2	542	31	31.6	32.2	34	33.5	34	542	30.8	31.7	32.1	33.9	32.8	33.9	542	-0.1	0.8	0.3	0.3	0.7	-0.1	0.8
543	31.1	30.1	31	33.2	32.4	33.2	543	31	30.9	31.3	33.5	33.1	33.5	543	30.4	32.4	31.3	34.1	32.7	34.1	543	30.8	31.4	31.2	33.2	30.8	33.2	543	31	31.6	32.2	34	33.5	34	543	30.8	31.7	32.1	33.9	32.8	33.9	543	-0.1	0.8	0.3	0.3	0.7	-0.1	0.8
544	31.1	30.1	31	33.2	32.4	33.2	544	31	30.9	31.3	33.5	33.1	33.5	544	30.4	32.4	31.3	34.1	32.7	34.1	544	30.8	31.4	31.2	33.2	30.8	33.2	544	31	31.6	32.2	34	33.5	34	544	30.8	31.7	32.1	33.9	32.8	33.9	544	-0.1	0.8	0.3	0.3	0.7	-0.1	0.8
545	37.1	36.5	38.4	42.8	40.8	42.8	545	38.4	38.3	40.5	43.8	42.9	43.8	545	37.5	41.2	40.2	44	40.9	44	545	38.8	39.8	40.5	42.8	37.3	42.8	545	37.6	38.3	40.3	42.7	42.2	42.7	545	37	39.1	40.7	42.4	41.3	42.4	545	1.3	1.8	2.1	1	2.1	1	2.1
546	37.1	36.5	38.4	42.8	40.8	42.8	546	38.4	38.3	40.5	43.8	42.9	43.8	546	37.5	41.2	40.2	44	40.9	44	546	38.8	39.8	40.5	42.8	37.3	42.8	546	37.6	38.3	40.3	42.7	42.2	42.7	546	37	39.1	40.7	42.4	41.3	42.4	546	1.3	1.8	2.1	1	2.1	1	2.1
547	37.1	36.5	38.4	42.8	40.8	42.8	547	38.4	38.3	40.5	43.8	42.9	43.8	547	37.5	41.2	40.2	44	40.9	44	547	38.8	39.8	40.5	42.8	37.3	42.8	547	37.6	38.3	40.3	42.7	42.2	42.7	547	37	39.1	40.7	42.4	41.3	42.4	547	1.3	1.8	2.1	1	2.1	1	2.1
548	37.1	36.5	38.4	42.8	40.8	42.8	548	38.4	38.3	40.5	43.8	42.9	43.8	548	37.5	41.2	40.2	44	40.9	44	548	38.8	39.8	40.5	42.8	37.3	42.8	548	37.6	38.3	40.3	42.7	42.2	42.7	548	37	39.1	40.7	42.4	41.3	42.4	548	1.3	1.8	2.1	1	2.1	1	2.1
549	37.1	36.5	38.4	42.8	40.8	42.8	549	38.4	38.3	40.5	43.8	42.9	43.8	549	37.5	41.2	40.2	44	40.9	44	549	38.8	39.8	40.5	42.8	37.3	42.8	549	37.6	38.3	40.3	42.7	42.2	42.7	549	37	39.1	40.7	42.4	41.3	42.4	549	1.3	1.8	2.1	1	2.1	1	2.1
550	37.1	36.5	38.4	42.8	40.8	42.8	550	38.4	38.3	40.5	43.8	42.9	43.8	550	37.5	41.2	40.2	44	40.9	44	550	38.8	39.8	40.5	42.8	37.3	42.8	550	37.6	38.3	40.3	42.7	42.2	42.7	550	37	39.1	40.7	42.4	41.3	42.4	550	1.3	1.8	2.1	1	2.1	1	2.1
551	37.1	36.5	38.4	42.8	40.8	42.8	551	38.4	38.3	40.5	43.8	42.9	43.8	551	37.5	41.2	40.2	44	40.9	44	551	38.8	39.8	40.5	42.8	37.3	42.8	551	37.6	38.3	40.3	42.7	42.2	42.7	551	37	39.1	40.7	42.4	41.3	42.4	551	1.3	1.8	2.1	1	2.1	1	2.1
552	37.1	36.5	38.4	42.8	40.8	42.8	552	38.4	38.3	40.5	43.8	42.9	43.8	552	37.5	41.2	40.2	44	40.9	44	552	38.8	39.8	40.5	42.8	37.3	42.8	552	37.6	38.3	40.3	42.7	42.2	42.7	552	37	39.1	40.7	42.4	41.3	42.4	552	1.3	1.8	2.1	1	2.1	1	2.1
553	37.1	36.5	38.4	42.8	40.8	42.8	553	38.4	38.3	40.5	43.8	42.9	43.8	553	37.5	41.2	40.2	44	40.9	44	553	38.8	39.8	40.5	42.8	37.3	42.8	553	37.6	38.3	40.3	42.7	42.2	42.7	553	37	39.1	40.7	42.4	41.3	42.4	553	1.3	1.8	2.1	1	2.1	1	2.1
554	37.1	36.5	38.4	42.8	40.8	42.8	554	38.4	38.3	40.5	43.8	42.9	43.8	554	37.5	41.2	40.2	44	40.9	44	554	38.8	39.8	40.5	42.8	37.3	42.8	554	37.6	38.3	40.3	42.7	42.2	42.7	554	37	39.1	40.7	42.4	41.3	42.4	554	1.3	1.8	2.1	1	2.1	1	2.1
555	37.1	36.5	38.4	42.8	40.8	42.8	555	38.4	38.3	40.5	43.8	42.9	43.8	555	37.5	41.2	40.2	44	40.9	44	555	38.8	39.8	40.5	42.8	37.3	42.8	555	37.6	38.3	40.3	42.7	42.2	42.7	555	37	39.1	40.7	42.4	41.3	42.4	555	1.3	1.8	2.1	1	2.1	1	2.1
556							556							556							556							556							556							556
557	26.1	25.1	25.1	25.8	24.9	26.1	557	25.9	25.6	25.7	26.4	26.1	26.4	557	26.7	28	25.3	24.6	20.9	28	557	27.4	27	25.9	22.8	20	27.4	557	26.5	26.6	25.2	23	21.3	26.6	557	25.2	25.8	24.7	22.6	21.2	25.8	557	-0.2	0.5	0.6	0.6	1.2	-0.2	1.2
558	26.1	25.1	25.1	25.8	24.9	26.1	558	25.9	25.6	25.7	26.4	26.1	26.4	558	26.7	28	25.3	24.6	20.9	28	558	27.4	27	25.9	22.8	20	27.4	558	26.5	26.6	25.2	23	21.3	26.6	558	25.2	25.8	24.7	22.6	21.2	25.8	558	-0.2	0.5	0.6	0.6	1.2	-0.2	1.2
559	26.1	25.1	25.1	25.8	24.9	26.1	559	25.9	25.6	25.7	26.4	26.1	26.4	559	26.7	28	25.3	24.6	20.9	28	559	27.4	27	25.9	22.8	20	27.4	559	26.5	26.6	25.2	23	21.3	26.6	559	25.2	25.8	24.7	22.6	21.2	25.8	559	-0.2	0.5	0.6	0.6	1.2	-0.2	1.2
560	26.1	25.1	25.1	25.8	24.9	26.1	560	25.9	25.6	25.7	26.4	26.1	26.4	560	26.7	28	25.3	24.6	20.9	28	560	27.4	27	25.9	22.8	20	27.4	560	26.5	26.6	25.2	23	21.3	26.6	560	25.2	25.8	24.7	22.6	21.2	25.8	560	-0.2	0.5	0.6	0.6	1.2	-0.2	1.2
561	26.1	25.1	25.1	25.8	24.9	26.1	561	25.9	25.6	25.7	26.4	26.1	26.4	561	26.7	28	25.3	24.6	20.9	28	561	27.4	27	25.9	22.8	20	27.4	561	26.5	26.6	25.2	23	21.3	26.6	561	25.2	25.8	24.7	22.6	21.2	25.8	561	-0.2	0.5	0.6	0.6	1.2	-0.2	1.2
562	26.1	25.1	25.1	25.8	24.9	26.1	562	25.9	25.6	25.7	26.4	26.1	26.4	562	26.7	28	25.3	24.6	20.9	28	562	27.4	27	25.9	22.8	20	27.4	562	26.5	26.6	25.2	23	21.3	26.6	562	25.2	25.8	24.7	22.6	21.2	25.8	562	-0.2	0.5	0.6	0.6	1.2	-0.2	1.2
563	26.1	25.1	25.1	25.8	24.9	26.1	563	25.9	25.6	25.7	26.4	26.1	26.4	563	26.7	28	25.3	24.6	20.9	28	563	27.4	27	25.9	22.8	20	27.4	563	26.5	26.6	25.2	23	21.3	26.6	563	25.2	25.8	24.7	22.6	21.2	25.8	563	-0.2	0.5	0.6	0.6	1.2	-0.2	1.2
564							564							564							564							564							564							564
565							565							565							565							565							565							565
566							566							566							566							566							566							566
567							567							567							567							567							567							567
568							568							568							568							568							568							568
569							569							569							569							569							569							569
570	42.8	42.9	48	56.1	55.4	56.1	570	44.4	44.4	49	56.8	55.9	56.8	570	44	47.1	50.2	57.3	54.5	57.3	570	44.3	45.8	46.6	54.5	51	54.5	570	46.2	47.5	50.7	57.3	57.5	57.5	570	44.2	47	50.4	58.4	56.5	58.4	570	1.6	1.5	1	0.7	0.5	0.5	1.6
571	42.8	42.9	48	56.1	55.4	56.1	571	44.4	44.4	49	56.8	55.9	56.8	571	44	47.1	50.2	57.3	54.5	57.3	571	44.3	45.8	46.6	54.5	51	54.5	571	46.2	47.5	50.7	57.3	57.5	57.5	571	44.2	47	50.4	58.4	56.5	58.4	571	1.6	1.5	1	0.7	0.5	0.5	1.6
572	42.8	42.9	48	56.1	55.4	56.1	572	44.4	44.4	49	56.8	55.9	56.8	572	44	47.1	50.2	57.3	54.5	57.3	572	44.3	45.8	46.6	54.5	51	54.5	572	46.2	47.5	50.7	57.3	57.5	57.5	572	44.2	47	50.4	58.4	56.5	58.4	572	1.6	1.5	1	0.7	0.5	0.5	1.6
573	42.8	42.9	48	56.1	55.4	56.1	573	44.4	44.4	49	56.8	55.9	56.8	573	44	47.1	50.2	57.3	54.5	57.3	573	44.3	45.8	46.6	54.5	51	54.5	573	46.2	47.5	50.7	57.3	57.5	57.5	573	44.2	47	50.4	58.4	56.5	58.4	573	1.6	1.5	1	0.7	0.5	0.5	1.6
574	42.8	42.9	48	56.1	55.4	56.1	574	44.4	44.4	49	56.8	55.9	56.8	574	44	47.1	50.2	57.3	54.5	57.3	574	44.3	45.8	46.6	54.5	51	54.5	574	46.2	47.5	50.7	57.3	57.5	57.5	574	44.2	47	50.4	58.4	56.5	58.4	574	1.6	1.5	1	0.7	0.5	0.5	1.6
575	42.8	42.9	48	56.1	55.4	56.1	575	44.4	44.4	49	56.8	55.9	56.8	575	44	47.1	50.2	57.3	54.5	57.3	575	44.3	45.8	46.6	54.5	51	54.5	575	46.2	47.5	50.7	57.3	57.5	57.5	575	44.2	47	50.4	58.4	56.5	58.4	575	1.6	1.5	1	0.7	0.5	0.5	1.6
576	42.8	42.9	48	56.1	55.4	56.1	576	44.4	44.4	49	56.8	55.9	56.8	576	44	47.1	50.2	57.3	54.5	57.3	576	44.3	45.8	46.6	54.5	51	54.5	576	46.2	47.5	50.7	57.3	57.5	57.5	576	44.2	47	50.4	58.4	56.5	58.4	576	1.6	1.5	1	0.7	0.5	0.5	1.6
577	42.8	42.9	48	56.1	55.4	56.1	577	44.4	44.4	49	56.8	55.9	56.8	577	44	47.1	50.2	57.3	54.5	57.3	577	44.3	45.8	46.6	54.5	51	54.5	577	46.2	47.5	50.7	57.3	57.5	57.5	577	44.2	47	50.4	58.4	56.5	58.4	577	1.6	1.5	1	0.7	0.5	0.5	1.6
578	42.8	42.9	48	56.1	55.4	56.1	578	44.4	44.4	49	56.8	55.9	56.8	578	44	47.1	50.2	57.3	54.5	57.3	578	44.3	45.8	46.6	54.5	51	54.5	578	46.2	47.5	50.7	57.3	57.5	57.5	578	44.2	47	50.4	58.4	56.5	58.4	578	1.6	1.5	1	0.7	0.5	0.5	1.6
579	42.8	42.9	48	56.1	55.4	56.1	579	44.4	44.4	49	56.8	55.9	56.8	579	44	47.1	50.2	57.3	54.5	57.3	579	44.3	45.8	46.6	54.5	51	54.5	579	46.2	47.5	50.7	57.3	57.5	57.5	579	44.2	47	50.4	58.4	56.5	58.4	579	1.6	1.5	1	0.7	0.5	0.5	1.6
580	42.8	42.9	48	56.1	55.4	56.1	580	44.4	44.4	49	56.8	55.9	56.8	580	44	47.1	50.2	57.3	54.5	57.3	580	44.3	45.8	46.6	54.5	51	54.5	580	46.2	47.5	50.7	57.3	57.5	57.5	580	44.2	47	50.4	58.4	56.5	58.4	580	1.6	1.5	1	0.7	0.5	0.5	1.6
581	42.8	42.9	48	56.1	55.4	56.1	581	44.4	44.4	49	56.8	55.9	56.8	581	44	47.1	50.2	57.3	54.5	57.3	581	44.3	45.8	46.6	54.5	51	54.5	581	46.2	47.5	50.7	57.3	57.5	57.5	581	44.2	47	50.4	58.4	56.5	58.4	581	1.6	1.5	1	0.7	0.5	0.5	1.6
582	42.8	42.9	48	56.1	55.4	56.1	582	44.4	44.4	49	56.8	55.9	56.8	582	44	47.1	50.2	57.3	54.5	57.3	582	44.3	45.8	46.6	54.5	51	54.5	582	46.2	47.5	50.7	57.3	57.5	57.5	582	44.2	47	50.4	58.4	56.5	58.4	582	1.6	1.5	1	0.7	0.5	0.5	1.6
583	42.8	42.9	48	56.1	55.4	56.1	583	44.4	44.4	49	56.8	55.9	56.8	583	44	47.1	50.2	57.3	54.5	57.3	583	44.3	45.8	46.6	54.5	51	54.5	583	46.2	47.5	50.7	57.3	57.5	57.5	583	44.2	47	50.4	58.4	56.5	58.4	583	1.6	1.5	1	0.7	0.5	0.5	1.6
584	36.6	36.1	40.9	48.9	49.8	49.8	584	37	37.4	40.8	47.9	49.6	49.6	584	35.9	39.5	42.2	50	49.4	50	584	36.8	38.7	42.1	49	46.9	49	584	37.1	38.9	41.6	47.7	50.1	50.1	584	36	38.5	41.9	47.6	48.3	48.3	584	0.4	1.3	-0.1	-1	-0.2	-1	1.3
585	36.6	36.1	40.9	48.9	49.8	49.8	585	37	37.4	40.8	47.9	49.6	49.6	585	35.9	39.5	42.2	50	49.4	50	585	36.8	38.7	42.1	49	46.9	49	585	37.1	38.9	41.6	47.7	50.1	50.1	585	36	38.5	41.9	47.6	48.3	48.3	585	0.4	1.3	-0.1	-1	-0.2	-1	1.3
586	36.6	36.1	40.9	48.9	49.8	49.8	586	37	37.4	40.8	47.9	49.6	49.6	586	35.9	39.5	42.2	50	49.4	50	586	36.8	38.7	42.1	49	46.9	49	586	37.1	38.9	41.6	47.7	50.1	50.1	586	36	38.5	41.9	47.6	48.3	48.3	586	0.4	1.3	-0.1	-1	-0.2	-1	1.3
587	36.6	36.1	40.9	48.9	49.8	49.8	587	37	37.4	40.8	47.9	49.6	49.6	587	35.9	39.5	42.2	50	49.4	50	587	36.8	38.7	42.1	49	46.9	49	587	37.1	38.9	41.6	47.7	50.1	50.1	587	36	38.5	41.9	47.6	48.3	48.3	587	0.4	1.3	-0.1	-1	-0.2	-1	1.3
588	36.6	36.1	40.9	48.9	49.8	49.8	588	37	37.4	40.8	47.9	49.6	49.6	588	35.9	39.5	42.2	50	49.4	50	588	36.8	38.7	42.1	49	46.9	49	588	37.1	38.9	41.6	47.7	50.1	50.1	588	36	38.5	41.9	47.6	48.3	48.3	588	0.4	1.3	-0.1	-1	-0.2	-1	1.3
589	36.6	36.1	40.9	48.9	49.8	49.8	589	37	37.4	40.8	47.9	49.6	49.6	589	35.9	39.5	42.2	50	49.4	50	589	36.8	38.7	42.1	49	46.9	49	589	37.1	38.9	41.6	47.7	50.1	50.1	589	36	38.5	41.9	47.6	48.3	48.3	589	0.4	1.3	-0.1	-1	-0.2	-1	1.3
590	36.6	36.1	40.9	48.9	49.8	49.8	590	37	37.4	40.8	47.9	49.6	49.6	590	35.9	39.5	42.2	50	49.4	50	590	36.8	38.7	42.1	49	46.9	49	590	37.1	38.9	41.6	47.7	50.1	50.1	590	36	38.5	41.9	47.6	48.3	48.3	590	0.4	1.3	-0.1	-1	-0.2	-1	1.3
591	36.6	36.1	40.9	48.9	49.8	49.8	591	37	37.4	40.8	47.9	49.6	49.6	591	35.9	39.5	42.2	50	49.4	50	591	36.8	38.7	42.1	49	46.9	49	591	37.1	38.9	41.6	47.7	50.1	50.1	591	36	38.5	41.9	47.6	48.3	48.3	591	0.4	1.3	-0.1	-1	-0.2	-1	1.3
592	36.6	36.1	40.9	48.9	49.8	49.8	592	37	37.4	40.8	47.9	49.6	49.6	592	35.9	39.5	42.2	50	49.4	50	592	36.8	38.7	42.1	49	46.9	49	592	37.1	38.9	41.6	47.7	50.1	50.1	592	36	38.5	41.9	47.6	48.3	48.3	592	0.4	1.3	-0.1	-1	-0.2	-1	1.3
593	36.6	36.1	40.9	48.9	49.8	49.8	593	37	37.4	40.8	47.9	49.6	49.6	593	35.9	39.5	42.2	50	49.4	50	593	36.8	38.7	42.1	49	46.9	49	593	37.1	38.9	41.6	47.7	50.1	50.1	593	36	38.5	41.9	47.6	48.3	48.3	593	0.4	1.3	-0.1	-1	-0.2	-1	1.3
594	36.6	36.1	40.9	48.9	49.8	49.8	594	37	37.4	40.8	47.9	49.6	49.6	594	35.9	39.5	42.2	50	49.4	50	594	36.8	38.7	42.1	49	46.9	49	594	37.1	38.9	41.6	47.7	50.1	50.1	594	36	38.5	41.9	47.6	48.3	48.3	594	0.4	1.3	-0.1	-1	-0.2	-1	1.3
595	36.6	36.1	40.9	48.9	49.8	49.8	595	37	37.4	40.8	47.9	49.6	49.6	595	35.9	39.5	42.2	50	49.4	50	595	36.8	38.7	42.1	49	46.9	49	595	37.1	38.9	41.6	47.7	50.1	50.1	595	36	38.5	41.9	47.6	48.3	48.3	595	0.4	1.3	-0.1	-1	-0.2	-1	1.3
596	36.6	36.1	40.9	48.9	49.8	49.8	596	37	37.4	40.8	47.9	49.6	49.6	596	35.9	39.5	42.2	50	49.4	50	596	36.8	38.7	42.1	49	46.9	49	596	37.1	38.9	41.6	47.7	50.1	50.1	596	36	38.5	41.9	47.6	48.3	48.3	596	0.4	1.3	-0.1	-1	-0.2	-1	1.3
597	36.6	36.1	40.9	48.9	49.8	49.8	597	37	37.4	40.8	47.9	49.6	49.6	597	35.9	39.5	42.2	50	49.4	50	597	36.8	38.7	42.1	49	46.9	49	597	37.1	38.9	41.6	47.7	50.1	50.1	597	36	38.5	41.9	47.6	48.3	48.3	597	0.4	1.3	-0.1	-1	-0.2	-1	1.3
598	36.6	36.1	40.9	48.9	49.8	49.8	598	37	37.4	40.8	47.9	49.6	49.6	598	35.9	39.5	42.2	50	49.4	50	598	36.8	38.7	42.1	49	46.9	49	598	37.1	38.9	41.6	47.7	50.1	50.1	598	36	38.5	41.9	47.6	48.3	48.3	598	0.4	1.3	-0.1	-1	-0.2	-1	1.3
599	36.6	36.1	40.9	48.9	49.8	49.8	599	37	37.4	40.8	47.9	49.6	49.6	599	35.9	39.5	42.2	50	49.4	50	599	36.8	38.7	42.1	49	46.9	49	599	37.1	38.9	41.6	47.7	50.1	50.1	599	36	38.5	41.9	47.6	48.3	48.3	599	0.4	1.3	-0.1	-1	-0.2	-1	1.3
600							600							600							600							600							600							600
601							601							601							601							601							601							601
602							602							602							602							602							602							602
603							603							603							603							603							603							603
604							604							604							604							604							604							604
605							605							605							605							605							605							605
606							606							606							606							606							606							606
607							607							607							607							607							607							607
608	8.8	11.5	16.8	23.7	29.9	29.9	608	8.6	10.7	15.8	22.8	32.3	32.3	608	8.2	10.8	15	22.7	30.1	30.1	608	8.7	10.7	15.3	21.9	27.2	27.2	608	6.8	9	13.5	21.3	29.8	29.8	608	7.4	9.3	14.2	21.7	30.4	30.4	608	-0.2	-0.8	-1	-0.9	2.4	-1	2.4
609	10.7	13.2	18.8	26.7	33.9	33.9	609	8.1	10.5	15.9	24.2	33.9	33.9	609	6.5	10.5	15.4	23.9	31.9	31.9	609	8	10.7	15.8	23.3	29.2	29.2	609	7.4	9.7	14.8	23.7	33.1	33.1	609	7.5	10.2	15.1	23.8	32.9	32.9	609	-2.6	-2.7	-2.9	-2.5	0	-2.9	0
610	10.7	13.2	18.8	26.7	33.9	33.9	610	8.1	10.5	15.9	24.2	33.9	33.9	610	6.5	10.5	15.4	23.9	31.9	31.9	610	8	10.7	15.8	23.3	29.2	29.2	610	7.4	9.7	14.8	23.7	33.1	33.1	610	7.5	10.2	15.1	23.8	32.9	32.9	610	-2.6	-2.7	-2.9	-2.5	0	-2.9	0
611	10.7	13.2	18.8	26.7	33.9	33.9	611	8.1	10.5	15.9	24.2	33.9	33.9	611	6.5	10.5	15.4	23.9	31.9	31.9	611	8	10.7	15.8	23.3	29.2	29.2	611	7.4	9.7	14.8	23.7	33.1	33.1	611	7.5	10.2	15.1	23.8	32.9	32.9	611	-2.6	-2.7	-2.9	-2.5	0	-2.9	0
612	10.7	13.2	18.8	26.7	33.9	33.9	612	8.1	10.5	15.9	24.2	33.9	33.9	612	6.5	10.5	15.4	23.9	31.9	31.9	612	8	10.7	15.8	23.3	29.2	29.2	612	7.4	9.7	14.8	23.7	33.1	33.1	612	7.5	10.2	15.1	23.8	32.9	32.9	612	-2.6	-2.7	-2.9	-2.5	0	-2.9	0
613	10.7	13.2	18.8	26.7	33.9	33.9	613	8.1	10.5	15.9	24.2	33.9	33.9	613	6.5	10.5	15.4	23.9	31.9	31.9	613	8	10.7	15.8	23.3	29.2	29.2	613	7.4	9.7	14.8	23.7	33.1	33.1	613	7.5	10.2	15.1	23.8	32.9	32.9	613	-2.6	-2.7	-2.9	-2.5	0	-2.9	0
614	10.7	13.2	18.8	26.7	33.9	33.9	614	8.1	10.5	15.9	24.2	33.9	33.9	614	6.5	10.5	15.4	23.9	31.9	31.9	614	8	10.7	15.8	23.3	29.2	29.2	614	7.4	9.7	14.8	23.7	33.1	33.1	614	7.5	10.2	15.1	23.8	32.9	32.9	614	-2.6	-2.7	-2.9	-2.5	0	-2.9	0
615	10.7	13.2	18.8	26.7	33.9	33.9	615	8.1	10.5	15.9	24.2	33.9	33.9	615	6.5	10.5	15.4	23.9	31.9	31.9	615	8	10.7	15.8	23.3	29.2	29.2	615	7.4	9.7	14.8	23.7	33.1	33.1	615	7.5	10.2	15.1	23.8	32.9	32.9	615	-2.6	-2.7	-2.9	-2.5	0	-2.9	0
616	4	5.2	8.6	12.7	16.8	16.8	616	3.6	4.9	7.9	13	19.2	19.2	616	3.4	5.3	8.6	13.9	18.9	18.9	616	3.6	5.5	8.5	13	17.1	17.1	616	3.9	4.5	7.8	13.8	19.8	19.8	616	3.9	5	7.7	13.9	20.2	20.2	616	-0.4	-0.3	-0.7	0.3	2.4	-0.7	2.4
617	37.7	39.9	43.8	47.2	50.3	50.3	617	36.2	39.8	43.1	47.2	50.1	50.1	617	37.6	43.1	43.9	47.6	49.3	49.3	617	36.7	40.8	43.6	46.7	45.9	46.7	617	34.9	39.5	43.1	46.6	48.7	48.7	617	35.8	39.9	43.3	46.6	48.3	48.3	617	-1.5	-0.1	-0.7	0	-0.2	-1.5	0
618	37.7	39.9	43.8	47.2	50.3	50.3	618	36.2	39.8	43.1	47.2	50.1	50.1	618	37.6	43.1	43.9	47.6	49.3	49.3	618	36.7	40.8	43.6	46.7	45.9	46.7	618	34.9	39.5	43.1	46.6	48.7	48.7	618	35.8	39.9	43.3	46.6	48.3	48.3	618	-1.5	-0.1	-0.7	0	-0.2	-1.5	0
619	37.7	39.9	43.8	47.2	50.3	50.3	619	36.2	39.8	43.1	47.2	50.1	50.1	619	37.6	43.1	43.9	47.6	49.3	49.3	619	36.7	40.8	43.6	46.7	45.9	46.7	619	34.9	39.5	43.1	46.6	48.7	48.7	619	35.8	39.9	43.3	46.6	48.3	48.3	619	-1.5	-0.1	-0.7	0	-0.2	-1.5	0
620	37.7	39.9	43.8	47.2	50.3	50.3	620	36.2	39.8	43.1	47.2	50.1	50.1	620	37.6	43.1	43.9	47.6	49.3	49.3	620	36.7	40.8	43.6	46.7	45.9	46.7	620	34.9	39.5	43.1	46.6	48.7	48.7	620	35.8	39.9	43.3	46.6	48.3	48.3	620	-1.5	-0.1	-0.7	0	-0.2	-1.5	0
621	37.7	39.9	43.8	47.2	50.3	50.3	621	36.2	39.8	43.1	47.2	50.1	50.1	621	37.6	43.1	43.9	47.6	49.3	49.3	621	36.7	40.8	43.6	46.7	45.9	46.7	621	34.9	39.5	43.1	46.6	48.7	48.7	621	35.8	39.9	43.3	46.6	48.3	48.3	621	-1.5	-0.1	-0.7	0	-0.2	-1.5	0
622	37.7	39.9	43.8	47.2	50.3	50.3	622	36.2	39.8	43.1	47.2	50.1	50.1	622	37.6	43.1	43.9	47.6	49.3	49.3	622	36.7	40.8	43.6	46.7	45.9	46.7	622	34.9	39.5	43.1	46.6	48.7	48.7	622	35.8	39.9	43.3	46.6	48.3	48.3	622	-1.5	-0.1	-0.7	0	-0.2	-1.5	0
623	37.7	39.9	43.8	47.2	50.3	50.3	623	36.2	39.8	43.1	47.2	50.1	50.1	623	37.6	43.1	43.9	47.6	49.3	49.3	623	36.7	40.8	43.6	46.7	45.9	46.7	623	34.9	39.5	43.1	46.6	48.7	48.7	623	35.8	39.9	43.3	46.6	48.3	48.3	623	-1.5	-0.1	-0.7	0	-0.2	-1.5	0
624	37.7	39.9	43.8	47.2	50.3	50.3	624	36.2	39.8	43.1	47.2	50.1	50.1	624	37.6	43.1	43.9	47.6	49.3	49.3	624	36.7	40.8	43.6	46.7	45.9	46.7	624	34.9	39.5	43.1	46.6	48.7	48.7	624	35.8	39.9	43.3	46.6	48.3	48.3	624	-1.5	-0.1	-0.7	0	-0.2	-1.5	0
625	37.7	39.9	43.8	47.2	50.3	50.3	625	36.2	39.8	43.1	47.2	50.1	50.1	625	37.6	43.1	43.9	47.6	49.3	49.3	625	36.7	40.8	43.6	46.7	45.9	46.7	625	34.9	39.5	43.1	46.6	48.7	48.7	625	35.8	39.9	43.3	46.6	48.3	48.3	625	-1.5	-0.1	-0.7	0	-0.2	-1.5	0
626	37.7	39.9	43.8	47.2	50.3	50.3	626	36.2	39.8	43.1	47.2	50.1	50.1	626	37.6	43.1	43.9	47.6	49.3	49.3	626	36.7	40.8	43.6	46.7	45.9	46.7	626	34.9	39.5	43.1	46.6	48.7	48.7	626	35.8	39.9	43.3	46.6	48.3	48.3	626	-1.5	-0.1	-0.7	0	-0.2	-1.5	0
627	37.7	39.9	43.8	47.2	50.3	50.3	627	36.2	39.8	43.1	47.2	50.1	50.1	627	37.6	43.1	43.9	47.6	49.3	49.3	627	36.7	40.8	43.6	46.7	45.9	46.7	627	34.9	39.5	43.1	46.6	48.7	48.7	627	35.8	39.9	43.3	46.6	48.3	48.3	627	-1.5	-0.1	-0.7	0	-0.2	-1.5	0
628	37.7	39.9	43.8	47.2	50.3	50.3	628	36.2	39.8	43.1	47.2	50.1	50.1	628	37.6	43.1	43.9	47.6	49.3	49.3	628	36.7	40.8	43.6	46.7	45.9	46.7	628	34.9	39.5	43.1	46.6	48.7	48.7	628	35.8	39.9	43.3	46.6	48.3	48.3	628	-1.5	-0.1	-0.7	0	-0.2	-1.5	0
629	37.7	39.9	43.8	47.2	50.3	50.3	629	36.2	39.8	43.1	47.2	50.1	50.1	629	37.6	43.1	43.9	47.6	49.3	49.3	629	36.7	40.8	43.6	46.7	45.9	46.7	629	34.9	39.5	43.1	46.6	48.7	48.7	629	35.8	39.9	43.3	46.6	48.3	48.3	629	-1.5	-0.1	-0.7	0	-0.2	-1.5	0
630	37.7	39.9	43.8	47.2	50.3	50.3	630	36.2	39.8	43.1	47.2	50.1	50.1	630	37.6	43.1	43.9	47.6	49.3	49.3	630	36.7	40.8	43.6	46.7	45.9	46.7	630	34.9	39.5	43.1	46.6	48.7	48.7	630	35.8	39.9	43.3	46.6	48.3	48.3	630	-1.5	-0.1	-0.7	0	-0.2	-1.5	0
631	37.7	39.9	43.8	47.2	50.3	50.3	631	36.2	39.8	43.1	47.2	50.1	50.1	631	37.6	43.1	43.9	47.6	49.3	49.3	631	36.7	40.8	43.6	46.7	45.9	46.7	631	34.9	39.5	43.1	46.6	48.7	48.7	631	35.8	39.9	43.3	46.6	48.3	48.3	631	-1.5	-0.1	-0.7	0	-0.2	-1.5	0
632	37.7	39.9	43.8	47.2	50.3	50.3	632	36.2	39.8	43.1	47.2	50.1	50.1	632	37.6	43.1	43.9	47.6	49.3	49.3	632	36.7	40.8	43.6	46.7	45.9	46.7	632	34.9	39.5	43.1	46.6	48.7	48.7	632	35.8	39.9	43.3	46.6	48.3	48.3	632	-1.5	-0.1	-0.7	0	-0.2	-1.5	0
633	37.7	39.9	43.8	47.2	50.3	50.3	633	36.2	39.8	43.1	47.2	50.1	50.1	633	37.6	43.1	43.9	47.6	49.3	49.3	633	36.7	40.8	43.6	46.7	45.9	46.7	633	34.9	39.5	43.1	46.6	48.7	48.7	633	35.8	39.9	43.3	46.6	48.3	48.3	633	-1.5	-0.1	-0.7	0	-0.2	-1.5	0
634	37.7	39.9	43.8	47.2	50.3	50.3	634	36.2	39.8	43.1	47.2	50.1	50.1	634	37.6	43.1	43.9	47.6	49.3	49.3	634	36.7	40.8	43.6	46.7	45.9	46.7	634	34.9	39.5	43.1	46.6	48.7	48.7	634	35.8	39.9	43.3	46.6	48.3	48.3	634	-1.5	-0.1	-0.7	0	-0.2	-1.5	0
635	37.7	39.9	43.8	47.2	50.3	50.3	635	36.2	39.8	43.1	47.2	50.1	50.1	635	37.6	43.1	43.9	47.6	49.3	49.3	635	36.7	40.8	43.6	46.7	45.9	46.7	635	34.9	39.5	43.1	46.6	48.7	48.7	635	35.8	39.9	43.3	46.6	48.3	48.3	635	-1.5	-0.1	-0.7	0	-0.2	-1.5	0
636	37.7	39.9	43.8	47.2	50.3	50.3	636	36.2	39.8	43.1	47.2	50.1	50.1	636	37.6	43.1	43.9	47.6	49.3	49.3	636	36.7	40.8	43.6	46.7	45.9	46.7	636	34.9	39.5	43.1	46.6	48.7	48.7	636	35.8	39.9	43.3	46.6	48.3	48.3	636	-1.5	-0.1	-0.7	0	-0.2	-1.5	0
637	37.7	39.9	43.8	47.2	50.3	50.3	637	36.2	39.8	43.1	47.2	50.1	50.1	637	37.6	43.1	43.9	47.6	49.3	49.3	637	36.7	40.8	43.6	46.7	45.9	46.7	637	34.9	39.5	43.1	46.6	48.7	48.7	637	35.8	39.9	43.3	46.6	48.3	48.3	637	-1.5	-0.1	-0.7	0	-0.2	-1.5	0
638	37.7	39.9	43.8	47.2	50.3	50.3	638	36.2	39.8	43.1	47.2	50.1	50.1	638	37.6	43.1	43.9	47.6	49.3	49.3	638	36.7	40.8	43.6	46.7	45.9	46.7	638	34.9	39.5	43.1	46.6	48.7	48.7	638	35.8	39.9	43.3	46.6	48.3	48.3	638	-1.5	-0.1	-0.7	0	-0.2	-1.5	0
639	37.7	39.9	43.8	47.2	50.3	50.3	639	36.2	39.8	43.1	47.2	50.1	50.1	639	37.6	43.1	43.9	47.6	49.3	49.3	639	36.7	40.8	43.6	46.7	45.9	46.7	639	34.9	39.5	43.1	46.6	48.7	48.7	639	35.8	39.9	43.3	46.6	48.3	48.3	639	-1.5	-0.1	-0.7	0	-0.2	-1.5	0
640	37.7	39.9	43.8	47.2	50.3	50.3	640	36.2	39.8	43.1	47.2	50.1	50.1	640	37.6	43.1	43.9	47.6	49.3	49.3	640	36.7	40.8	43.6	46.7	45.9	46.7	640	34.9	39.5	43.1	46.6	48.7	48.7	640	35.8	39.9	43.3	46.6	48.3	48.3	640	-1.5	-0.1	-0.7	0	-0.2	-1.5	0
641							641							641							641							641							641							641
642	0.5	0.3	0.3	0.1	0.3	0.5	642	-0.4	-0.5	-0.5	-0.7	-0.1	-0.1	642	1	0.6	0.9	0.5	-0.1	1	642	0.7	0.8	0.7	-0.1	-0.6	0.8	642	0.4	0.4	0.6	0.4	0.5	0.6	642	0.2	0.2	0.2	0.2	0.2	0.2	642	-0.9	-0.8	-0.8	-0.8	-0.4	-0.9	-0.4
643	0.5	0.3	0.3	0.1	0.3	0.5	643	-0.4	-0.5	-0.5	-0.7	-0.1	-0.1	643	1	0.6	0.9	0.5	-0.1	1	643	0.7	0.8	0.7	-0.1	-0.6	0.8	643	0.4	0.4	0.6	0.4	0.5	0.6	643	0.2	0.2	0.2	0.2	0.2	0.2	643	-0.9	-0.8	-0.8	-0.8	-0.4	-0.9	-0.4
644	0.5	0.3	0.3	0.1	0.3	0.5	644	-0.4	-0.5	-0.5	-0.7	-0.1	-0.1	644	1	0.6	0.9	0.5	-0.1	1	644	0.7	0.8	0.7	-0.1	-0.6	0.8	644	0.4	0.4	0.6	0.4	0.5	0.6	644	0.2	0.2	0.2	0.2	0.2	0.2	644	-0.9	-0.8	-0.8	-0.8	-0.4	-0.9	-0.4
645	0.5	0.3	0.3	0.1	0.3	0.5	645	-0.4	-0.5	-0.5	-0.7	-0.1	-0.1	645	1	0.6	0.9	0.5	-0.1	1	645	0.7	0.8	0.7	-0.1	-0.6	0.8	645	0.4	0.4	0.6	0.4	0.5	0.6	645	0.2	0.2	0.2	0.2	0.2	0.2	645	-0.9	-0.8	-0.8	-0.8	-0.4	-0.9	-0.4
646	0.5	0.3	0.3	0.1	0.3	0.5	646	-0.4	-0.5	-0.5	-0.7	-0.1	-0.1	646	1	0.6	0.9	0.5	-0.1	1	646	0.7	0.8	0.7	-0.1	-0.6	0.8	646	0.4	0.4	0.6	0.4	0.5	0.6	646	0.2	0.2	0.2	0.2	0.2	0.2	646	-0.9	-0.8	-0.8	-0.8	-0.4	-0.9	-0.4
647	0.5	0.3	0.3	0.1	0.3	0.5	647	-0.4	-0.5	-0.5	-0.7	-0.1	-0.1	647	1	0.6	0.9	0.5	-0.1	1	647	0.7	0.8	0.7	-0.1	-0.6	0.8	647	0.4	0.4	0.6	0.4	0.5	0.6	647	0.2	0.2	0.2	0.2	0.2	0.2	647	-0.9	-0.8	-0.8	-0.8	-0.4	-0.9	-0.4
648	0.5	0.3	0.3	0.1	0.3	0.5	648	-0.4	-0.5	-0.5	-0.7	-0.1	-0.1	648	1	0.6	0.9	0.5	-0.1	1	648	0.7	0.8	0.7	-0.1	-0.6	0.8	648	0.4	0.4	0.6	0.4	0.5	0.6	648	0.2	0.2	0.2	0.2	0.2	0.2	648	-0.9	-0.8	-0.8	-0.8	-0.4	-0.9	-0.4
649	0.5	0.3	0.3	0.1	0.3	0.5	649	-0.4	-0.5	-0.5	-0.7	-0.1	-0.1	649	1	0.6	0.9	0.5	-0.1	1	649	0.7	0.8	0.7	-0.1	-0.6	0.8	649	0.4	0.4	0.6	0.4	0.5	0.6	649	0.2	0.2	0.2	0.2	0.2	0.2	649	-0.9	-0.8	-0.8	-0.8	-0.4	-0.9	-0.4
650	0.7	0.7	0.8	-0.8	-0.2	0.8	650	0.3	0.5	0.5	1	0.8	1	650	0.9	0.5	0.6	0.7	-0.1	0.9	650	0.8	0.8	0.8	0.5	-1.7	0.8	650	0.7	0.9	0.8	0.5	0.7	0.9	650	0.4	0.6	0.5	0.5	0.1	0.6	650	-0.4	-0.2	-0.3	1.8	1	-0.4	1.8
651	13.3	14.5	17.9	25.1	35.5	35.5	651	12.5	13.4	15.2	22.6	31.7	31.7	651	12.7	14.2	16	23	32.1	32.1	651	12.8	13.7	15.2	22.1	31.9	31.9	651	13.1	14.2	16.4	23.5	33.8	33.8	651	13.1	14.5	16.6	23.7	33.9	33.9	651	-0.8	-1.1	-2.7	-2.5	-3.8	-3.8	-0.8
652	13.3	14.5	17.9	25.1	35.5	35.5	652	12.5	13.4	15.2	22.6	31.7	31.7	652	12.7	14.2	16	23	32.1	32.1	652	12.8	13.7	15.2	22.1	31.9	31.9	652	13.1	14.2	16.4	23.5	33.8	33.8	652	13.1	14.5	16.6	23.7	33.9	33.9	652	-0.8	-1.1	-2.7	-2.5	-3.8	-3.8	-0.8
653	13.3	14.5	17.9	25.1	35.5	35.5	653	12.5	13.4	15.2	22.6	31.7	31.7	653	12.7	14.2	16	23	32.1	32.1	653	12.8	13.7	15.2	22.1	31.9	31.9	653	13.1	14.2	16.4	23.5	33.8	33.8	653	13.1	14.5	16.6	23.7	33.9	33.9	653	-0.8	-1.1	-2.7	-2.5	-3.8	-3.8	-0.8
654	13.3	14.5	17.9	25.1	35.5	35.5	654	12.5	13.4	15.2	22.6	31.7	31.7	654	12.7	14.2	16	23	32.1	32.1	654	12.8	13.7	15.2	22.1	31.9	31.9	654	13.1	14.2	16.4	23.5	33.8	33.8	654	13.1	14.5	16.6	23.7	33.9	33.9	654	-0.8	-1.1	-2.7	-2.5	-3.8	-3.8	-0.8
655	13.3	14.5	17.9	25.1	35.5	35.5	655	12.5	13.4	15.2	22.6	31.7	31.7	655	12.7	14.2	16	23	32.1	32.1	655	12.8	13.7	15.2	22.1	31.9	31.9	655	13.1	14.2	16.4	23.5	33.8	33.8	655	13.1	14.5	16.6	23.7	33.9	33.9	655	-0.8	-1.1	-2.7	-2.5	-3.8	-3.8	-0.8
656	13.3	14.5	17.9	25.1	35.5	35.5	656	12.5	13.4	15.2	22.6	31.7	31.7	656	12.7	14.2	16	23	32.1	32.1	656	12.8	13.7	15.2	22.1	31.9	31.9	656	13.1	14.2	16.4	23.5	33.8	33.8	656	13.1	14.5	16.6	23.7	33.9	33.9	656	-0.8	-1.1	-2.7	-2.5	-3.8	-3.8	-0.8
657	13.3	14.5	17.9	25.1	35.5	35.5	657	12.5	13.4	15.2	22.6	31.7	31.7	657	12.7	14.2	16	23	32.1	32.1	657	12.8	13.7	15.2	22.1	31.9	31.9	657	13.1	14.2	16.4	23.5	33.8	33.8	657	13.1	14.5	16.6	23.7	33.9	33.9	657	-0.8	-1.1	-2.7	-2.5	-3.8	-3.8	-0.8
658	13.3	14.5	17.9	25.1	35.5	35.5	658	12.5	13.4	15.2	22.6	31.7	31.7	658	12.7	14.2	16	23	32.1	32.1	658	12.8	13.7	15.2	22.1	31.9	31.9	658	13.1	14.2	16.4	23.5	33.8	33.8	658	13.1	14.5	16.6	23.7	33.9	33.9	658	-0.8	-1.1	-2.7	-2.5	-3.8	-3.8	-0.8
659	13.3	14.5	17.9	25.1	35.5	35.5	659	12.5	13.4	15.2	22.6	31.7	31.7	659	12.7	14.2	16	23	32.1	32.1	659	12.8	13.7	15.2	22.1	31.9	31.9	659	13.1	14.2	16.4	23.5	33.8	33.8	659	13.1	14.5	16.6	23.7	33.9	33.9	659	-0.8	-1.1	-2.7	-2.5	-3.8	-3.8	-0.8
660	13.3	14.5	17.9	25.1	35.5	35.5	660	12.5	13.4	15.2	22.6	31.7	31.7	660	12.7	14.2	16	23	32.1	32.1	660	12.8	13.7	15.2	22.1	31.9	31.9	660	13.1	14.2	16.4	23.5	33.8	33.8	660	13.1	14.5	16.6	23.7	33.9	33.9	660	-0.8	-1.1	-2.7	-2.5	-3.8	-3.8	-0.8
661	13.3	14.5	17.9	25.1	35.5	35.5	661	12.5	13.4	15.2	22.6	31.7	31.7	661	12.7	14.2	16	23	32.1	32.1	661	12.8	13.7	15.2	22.1	31.9	31.9	661	13.1	14.2	16.4	23.5	33.8	33.8	661	13.1	14.5	16.6	23.7	33.9	33.9	661	-0.8	-1.1	-2.7	-2.5	-3.8	-3.8	-0.8
662	13.3	14.5	17.9	25.1	35.5	35.5	662	12.5	13.4	15.2	22.6	31.7	31.7	662	12.7	14.2	16	23	32.1	32.1	662	12.8	13.7	15.2	22.1	31.9	31.9	662	13.1	14.2	16.4	23.5	33.8	33.8	662	13.1	14.5	16.6	23.7	33.9	33.9	662	-0.8	-1.1	-2.7	-2.5	-3.8	-3.8	-0.8
663							663							663							663							663							663							663
664	10.2	12.5	16.6	19.7	24.2	24.2	664	14	15.2	17.9	21	28.4	28.4	664	13.8	15.5	17.2	19.9	25.4	25.4	664	13.8	14.8	17.3	19.8	24.9	24.9	664	12.1	14.4	17.4	19.4	24.5	24.5	664	12	14.8	17.4	19.5	24.4	24.4	664	3.8	2.7	1.3	1.3	4.2	1.3	4.2
665	10.2	12.5	16.6	19.7	24.2	24.2	665	14	15.2	17.9	21	28.4	28.4	665	13.8	15.5	17.2	19.9	25.4	25.4	665	13.8	14.8	17.3	19.8	24.9	24.9	665	12.1	14.4	17.4	19.4	24.5	24.5	665	12	14.8	17.4	19.5	24.4	24.4	665	3.8	2.7	1.3	1.3	4.2	1.3	4.2
666	10.2	12.5	16.6	19.7	24.2	24.2	666	14	15.2	17.9	21	28.4	28.4	666	13.8	15.5	17.2	19.9	25.4	25.4	666	13.8	14.8	17.3	19.8	24.9	24.9	666	12.1	14.4	17.4	19.4	24.5	24.5	666	12	14.8	17.4	19.5	24.4	24.4	666	3.8	2.7	1.3	1.3	4.2	1.3	4.2
667	13.1	15.9	21.3	24.4	28.9	28.9	667	18	19.6	22.5	25.3	33.9	33.9	667	17	20.5	22.3	24.5	30.7	30.7	667	17.7	19.5	21.9	24	29.2	29.2	667	16	19.2	22.7	24.6	30	30	667	15.6	19.3	22.3	24.3	29.6	29.6	667	4.9	3.7	1.2	0.9	5	0.9	5
668	13.4	16	21.9	25	30.6	30.6	668	18.2	19.6	23.1	26.8	36.8	36.8	668	18.2	21.2	23	25.9	32.4	32.4	668	18.3	20.4	23	25.4	31	31	668	16.6	19.6	23.8	25.2	31.9	31.9	668	16.7	20.5	23.9	25.3	31.6	31.6	668	4.8	3.6	1.2	1.8	6.2	1.2	6.2
669	13.4	16	21.9	25	30.6	30.6	669	18.2	19.6	23.1	26.8	36.8	36.8	669	18.2	21.2	23	25.9	32.4	32.4	669	18.3	20.4	23	25.4	31	31	669	16.6	19.6	23.8	25.2	31.9	31.9	669	16.7	20.5	23.9	25.3	31.6	31.6	669	4.8	3.6	1.2	1.8	6.2	1.2	6.2
670	13.4	16	21.9	25	30.6	30.6	670	18.2	19.6	23.1	26.8	36.8	36.8	670	18.2	21.2	23	25.9	32.4	32.4	670	18.3	20.4	23	25.4	31	31	670	16.6	19.6	23.8	25.2	31.9	31.9	670	16.7	20.5	23.9	25.3	31.6	31.6	670	4.8	3.6	1.2	1.8	6.2	1.2	6.2
671	13.4	16	21.9	25	30.6	30.6	671	18.2	19.6	23.1	26.8	36.8	36.8	671	18.2	21.2	23	25.9	32.4	32.4	671	18.3	20.4	23	25.4	31	31	671	16.6	19.6	23.8	25.2	31.9	31.9	671	16.7	20.5	23.9	25.3	31.6	31.6	671	4.8	3.6	1.2	1.8	6.2	1.2	6.2
672	13.4	16	21.9	25	30.6	30.6	672	18.2	19.6	23.1	26.8	36.8	36.8	672	18.2	21.2	23	25.9	32.4	32.4	672	18.3	20.4	23	25.4	31	31	672	16.6	19.6	23.8	25.2	31.9	31.9	672	16.7	20.5	23.9	25.3	31.6	31.6	672	4.8	3.6	1.2	1.8	6.2	1.2	6.2
673	13.4	16	21.9	25	30.6	30.6	673	18.2	19.6	23.1	26.8	36.8	36.8	673	18.2	21.2	23	25.9	32.4	32.4	673	18.3	20.4	23	25.4	31	31	673	16.6	19.6	23.8	25.2	31.9	31.9	673	16.7	20.5	23.9	25.3	31.6	31.6	673	4.8	3.6	1.2	1.8	6.2	1.2	6.2
674	13.4	16	21.9	25	30.6	30.6	674	18.2	19.6	23.1	26.8	36.8	36.8	674	18.2	21.2	23	25.9	32.4	32.4	674	18.3	20.4	23	25.4	31	31	674	16.6	19.6	23.8	25.2	31.9	31.9	674	16.7	20.5	23.9	25.3	31.6	31.6	674	4.8	3.6	1.2	1.8	6.2	1.2	6.2
675	13.4	16	21.9	25	30.6	30.6	675	18.2	19.6	23.1	26.8	36.8	36.8	675	18.2	21.2	23	25.9	32.4	32.4	675	18.3	20.4	23	25.4	31	31	675	16.6	19.6	23.8	25.2	31.9	31.9	675	16.7	20.5	23.9	25.3	31.6	31.6	675	4.8	3.6	1.2	1.8	6.2	1.2	6.2
676	13.4	16	21.9	25	30.6	30.6	676	18.2	19.6	23.1	26.8	36.8	36.8	676	18.2	21.2	23	25.9	32.4	32.4	676	18.3	20.4	23	25.4	31	31	676	16.6	19.6	23.8	25.2	31.9	31.9	676	16.7	20.5	23.9	25.3	31.6	31.6	676	4.8	3.6	1.2	1.8	6.2	1.2	6.2
677	13.4	16	21.9	25	30.6	30.6	677	18.2	19.6	23.1	26.8	36.8	36.8	677	18.2	21.2	23	25.9	32.4	32.4	677	18.3	20.4	23	25.4	31	31	677	16.6	19.6	23.8	25.2	31.9	31.9	677	16.7	20.5	23.9	25.3	31.6	31.6	677	4.8	3.6	1.2	1.8	6.2	1.2	6.2
678							678							678							678							678							678							678
679							679							679							679							679							679							679
680							680							680							680							680							680							680
681							681							681							681							681							681							681
682							682							682							682							682							682							682
683							683							683							683							683							683							683
684							684							684							684							684							684							684
685							685							685							685							685							685							685
686							686							686							686							686							686							686
687							687							687							687							687							687							687
688							688							688							688							688							688							688
689							689							689							689							689							689							689
690							690							690							690							690							690							690
691							691							691							691							691							691							691
692	7.5	7.3	7.5	9.3	19.1	19.1	692	9.2	10	12.6	28.6	44.7	44.7	692	8.3	8.6	9.7	23.6	39.1	39.1	692	8.5	8.8	11.8	27.2	41.6	41.6	692	7.7	7.6	7.7	12.8	29.5	29.5	692	7.5	7.9	7.8	12.5	29.3	29.3	692	1.7	2.7	5.1	19.3	25.6	1.7	25.6
693	7.5	7.3	7.5	9.3	19.1	19.1	693	9.2	10	12.6	28.6	44.7	44.7	693	8.3	8.6	9.7	23.6	39.1	39.1	693	8.5	8.8	11.8	27.2	41.6	41.6	693	7.7	7.6	7.7	12.8	29.5	29.5	693	7.5	7.9	7.8	12.5	29.3	29.3	693	1.7	2.7	5.1	19.3	25.6	1.7	25.6
694	7.5	7.3	7.5	9.3	19.1	19.1	694	9.2	10	12.6	28.6	44.7	44.7	694	8.3	8.6	9.7	23.6	39.1	39.1	694	8.5	8.8	11.8	27.2	41.6	41.6	694	7.7	7.6	7.7	12.8	29.5	29.5	694	7.5	7.9	7.8	12.5	29.3	29.3	694	1.7	2.7	5.1	19.3	25.6	1.7	25.6
695	7.5	7.3	7.5	9.3	19.1	19.1	695	9.2	10	12.6	28.6	44.7	44.7	695	8.3	8.6	9.7	23.6	39.1	39.1	695	8.5	8.8	11.8	27.2	41.6	41.6	695	7.7	7.6	7.7	12.8	29.5	29.5	695	7.5	7.9	7.8	12.5	29.3	29.3	695	1.7	2.7	5.1	19.3	25.6	1.7	25.6
696	7.5	7.3	7.5	9.3	19.1	19.1	696	9.2	10	12.6	28.6	44.7	44.7	696	8.3	8.6	9.7	23.6	39.1	39.1	696	8.5	8.8	11.8	27.2	41.6	41.6	696	7.7	7.6	7.7	12.8	29.5	29.5	696	7.5	7.9	7.8	12.5	29.3	29.3	696	1.7	2.7	5.1	19.3	25.6	1.7	25.6
697	7.5	7.3	7.5	9.3	19.1	19.1	697	9.2	10	12.6	28.6	44.7	44.7	697	8.3	8.6	9.7	23.6	39.1	39.1	697	8.5	8.8	11.8	27.2	41.6	41.6	697	7.7	7.6	7.7	12.8	29.5	29.5	697	7.5	7.9	7.8	12.5	29.3	29.3	697	1.7	2.7	5.1	19.3	25.6	1.7	25.6
698	7.5	7.3	7.5	9.3	19.1	19.1	698	9.2	10	12.6	28.6	44.7	44.7	698	8.3	8.6	9.7	23.6	39.1	39.1	698	8.5	8.8	11.8	27.2	41.6	41.6	698	7.7	7.6	7.7	12.8	29.5	29.5	698	7.5	7.9	7.8	12.5	29.3	29.3	698	1.7	2.7	5.1	19.3	25.6	1.7	25.6
699							699							699							699							699							699							699
700							700							700							700							700							700							700
701							701							701							701							701							701							701
702							702							702							702							702							702							702
703							703							703							703							703							703							703
704	36.6	40.2	46.7	54.3	62	62	704	38.2	47	60.2	64.1	63.5	64.1	704	39.3	48.3	58.1	63.5	60.4	63.5	704	41.1	50.6	63.3	63.9	58.8	63.9	704	36.4	41.2	47.4	60.1	61	61	704	36	41	47.9	59.4	61.2	61.2	704	1.6	6.8	13.5	9.8	1.5	1.5	13.5
705	20.1	25.3	34.4	44.4	55.7	55.7	705	24.1	36.9	56.2	61.5	61	61.5	705	24.4	36.5	51.2	59.9	57.2	59.9	705	23.9	38.4	57.6	58.9	55.3	58.9	705	21	27.9	38.6	56.3	56.9	56.9	705	20.9	28.6	40	55.5	58.2	58.2	705	4	11.6	21.8	17.1	5.3	4	21.8
706	20.1	25.3	34.4	44.4	55.7	55.7	706	24.1	36.9	56.2	61.5	61	61.5	706	24.4	36.5	51.2	59.9	57.2	59.9	706	23.9	38.4	57.6	58.9	55.3	58.9	706	21	27.9	38.6	56.3	56.9	56.9	706	20.9	28.6	40	55.5	58.2	58.2	706	4	11.6	21.8	17.1	5.3	4	21.8
707	20.1	25.3	34.4	44.4	55.7	55.7	707	24.1	36.9	56.2	61.5	61	61.5	707	24.4	36.5	51.2	59.9	57.2	59.9	707	23.9	38.4	57.6	58.9	55.3	58.9	707	21	27.9	38.6	56.3	56.9	56.9	707	20.9	28.6	40	55.5	58.2	58.2	707	4	11.6	21.8	17.1	5.3	4	21.8
708	20.1	25.3	34.4	44.4	55.7	55.7	708	24.1	36.9	56.2	61.5	61	61.5	708	24.4	36.5	51.2	59.9	57.2	59.9	708	23.9	38.4	57.6	58.9	55.3	58.9	708	21	27.9	38.6	56.3	56.9	56.9	708	20.9	28.6	40	55.5	58.2	58.2	708	4	11.6	21.8	17.1	5.3	4	21.8
709	20.8	22.5	27.7	38.8	51.5	51.5	709	47	52.7	57.5	58.6	57.9	58.6	709	41.4	49.1	55.8	57.9	56.4	57.9	709	47.2	54.3	58.3	57.2	52.8	58.3	709	33.3	39.2	47.3	56.3	56	56.3	709	29	34.4	43.3	55	57.8	57.8	709	26.2	30.2	29.8	19.8	6.4	6.4	30.2
710	23.1	24.9	31.1	43.7	54.8	54.8	710	47.4	52.4	55.1	55.9	55.1	55.9	710	44.5	52.3	55.2	56.1	53.7	56.1	710	49.8	55.4	55.8	54.9	50	55.8	710	35.9	42.1	51	55.6	53.8	55.6	710	32.3	37.9	46.7	54.4	53.6	54.4	710	24.3	27.5	24	12.2	0.3	0.3	27.5
711	23.1	24.9	31.1	43.7	54.8	54.8	711	47.4	52.4	55.1	55.9	55.1	55.9	711	44.5	52.3	55.2	56.1	53.7	56.1	711	49.8	55.4	55.8	54.9	50	55.8	711	35.9	42.1	51	55.6	53.8	55.6	711	32.3	37.9	46.7	54.4	53.6	54.4	711	24.3	27.5	24	12.2	0.3	0.3	27.5
712	23.1	24.9	31.1	43.7	54.8	54.8	712	47.4	52.4	55.1	55.9	55.1	55.9	712	44.5	52.3	55.2	56.1	53.7	56.1	712	49.8	55.4	55.8	54.9	50	55.8	712	35.9	42.1	51	55.6	53.8	55.6	712	32.3	37.9	46.7	54.4	53.6	54.4	712	24.3	27.5	24	12.2	0.3	0.3	27.5
713	23.1	24.9	31.1	43.7	54.8	54.8	713	47.4	52.4	55.1	55.9	55.1	55.9	713	44.5	52.3	55.2	56.1	53.7	56.1	713	49.8	55.4	55.8	54.9	50	55.8	713	35.9	42.1	51	55.6	53.8	55.6	713	32.3	37.9	46.7	54.4	53.6	54.4	713	24.3	27.5	24	12.2	0.3	0.3	27.5
714	23.1	24.9	31.1	43.7	54.8	54.8	714	47.4	52.4	55.1	55.9	55.1	55.9	714	44.5	52.3	55.2	56.1	53.7	56.1	714	49.8	55.4	55.8	54.9	50	55.8	714	35.9	42.1	51	55.6	53.8	55.6	714	32.3	37.9	46.7	54.4	53.6	54.4	714	24.3	27.5	24	12.2	0.3	0.3	27.5
715	23.1	24.9	31.1	43.7	54.8	54.8	715	47.4	52.4	55.1	55.9	55.1	55.9	715	44.5	52.3	55.2	56.1	53.7	56.1	715	49.8	55.4	55.8	54.9	50	55.8	715	35.9	42.1	51	55.6	53.8	55.6	715	32.3	37.9	46.7	54.4	53.6	54.4	715	24.3	27.5	24	12.2	0.3	0.3	27.5
716							716							716							716							716							716							716
717							717							717							717							717							717							717
718							718							718							718							718							718							718
719							719							719							719							719							719							719
720	21.1	23.4	30.6	41.4	55.5	55.5	720	31.3	36.7	49	57.5	56.9	57.5	720	26.5	32.3	41.5	56.1	54.5	56.1	720	29.4	35.9	47.9	55.7	52.9	55.7	720	23.3	27.4	35.2	52.9	55	55	720	22.3	26.6	34.5	50.5	54.4	54.4	720	10.2	13.3	18.4	16.1	1.4	1.4	18.4
721	21.1	23.4	30.6	41.4	55.5	55.5	721	31.3	36.7	49	57.5	56.9	57.5	721	26.5	32.3	41.5	56.1	54.5	56.1	721	29.4	35.9	47.9	55.7	52.9	55.7	721	23.3	27.4	35.2	52.9	55	55	721	22.3	26.6	34.5	50.5	54.4	54.4	721	10.2	13.3	18.4	16.1	1.4	1.4	18.4
722	21.1	23.4	30.6	41.4	55.5	55.5	722	31.3	36.7	49	57.5	56.9	57.5	722	26.5	32.3	41.5	56.1	54.5	56.1	722	29.4	35.9	47.9	55.7	52.9	55.7	722	23.3	27.4	35.2	52.9	55	55	722	22.3	26.6	34.5	50.5	54.4	54.4	722	10.2	13.3	18.4	16.1	1.4	1.4	18.4
723	24.2	26.9	33.7	46	60.7	60.7	723	33.6	39.5	51.3	61	60.4	61	723	31.9	38.6	47.8	63.3	60.4	63.3	723	34.9	41.1	53.1	62.9	57.6	62.9	723	29.4	34.5	42.6	62.2	63	63	723	27.9	32.6	40.6	58.1	63.9	63.9	723	9.4	12.6	17.6	15	-0.3	-0.3	17.6
724	24.2	26.9	33.7	46	60.7	60.7	724	33.6	39.5	51.3	61	60.4	61	724	31.9	38.6	47.8	63.3	60.4	63.3	724	34.9	41.1	53.1	62.9	57.6	62.9	724	29.4	34.5	42.6	62.2	63	63	724	27.9	32.6	40.6	58.1	63.9	63.9	724	9.4	12.6	17.6	15	-0.3	-0.3	17.6
725	24.2	26.9	33.7	46	60.7	60.7	725	33.6	39.5	51.3	61	60.4	61	725	31.9	38.6	47.8	63.3	60.4	63.3	725	34.9	41.1	53.1	62.9	57.6	62.9	725	29.4	34.5	42.6	62.2	63	63	725	27.9	32.6	40.6	58.1	63.9	63.9	725	9.4	12.6	17.6	15	-0.3	-0.3	17.6
726	24.2	26.9	33.7	46	60.7	60.7	726	33.6	39.5	51.3	61	60.4	61	726	31.9	38.6	47.8	63.3	60.4	63.3	726	34.9	41.1	53.1	62.9	57.6	62.9	726	29.4	34.5	42.6	62.2	63	63	726	27.9	32.6	40.6	58.1	63.9	63.9	726	9.4	12.6	17.6	15	-0.3	-0.3	17.6
727	24.2	26.9	33.7	46	60.7	60.7	727	33.6	39.5	51.3	61	60.4	61	727	31.9	38.6	47.8	63.3	60.4	63.3	727	34.9	41.1	53.1	62.9	57.6	62.9	727	29.4	34.5	42.6	62.2	63	63	727	27.9	32.6	40.6	58.1	63.9	63.9	727	9.4	12.6	17.6	15	-0.3	-0.3	17.6
728	24.2	26.9	33.7	46	60.7	60.7	728	33.6	39.5	51.3	61	60.4	61	728	31.9	38.6	47.8	63.3	60.4	63.3	728	34.9	41.1	53.1	62.9	57.6	62.9	728	29.4	34.5	42.6	62.2	63	63	728	27.9	32.6	40.6	58.1	63.9	63.9	728	9.4	12.6	17.6	15	-0.3	-0.3	17.6
729	24.2	26.9	33.7	46	60.7	60.7	729	33.6	39.5	51.3	61	60.4	61	729	31.9	38.6	47.8	63.3	60.4	63.3	729	34.9	41.1	53.1	62.9	57.6	62.9	729	29.4	34.5	42.6	62.2	63	63	729	27.9	32.6	40.6	58.1	63.9	63.9	729	9.4	12.6	17.6	15	-0.3	-0.3	17.6
730	24.2	26.9	33.7	46	60.7	60.7	730	33.6	39.5	51.3	61	60.4	61	730	31.9	38.6	47.8	63.3	60.4	63.3	730	34.9	41.1	53.1	62.9	57.6	62.9	730	29.4	34.5	42.6	62.2	63	63	730	27.9	32.6	40.6	58.1	63.9	63.9	730	9.4	12.6	17.6	15	-0.3	-0.3	17.6
731	24.2	26.9	33.7	46	60.7	60.7	731	33.6	39.5	51.3	61	60.4	61	731	31.9	38.6	47.8	63.3	60.4	63.3	731	34.9	41.1	53.1	62.9	57.6	62.9	731	29.4	34.5	42.6	62.2	63	63	731	27.9	32.6	40.6	58.1	63.9	63.9	731	9.4	12.6	17.6	15	-0.3	-0.3	17.6
732	32.4	31.3	32.1	39	47.6	47.6	732	31.8	31.3	32	41.3	47.6	47.6	732	30.9	32	29.8	39.8	46.6	46.6	732	31	30.7	29.7	39.6	44.5	44.5	732	32.6	32.2	33.4	41.2	48.4	48.4	732	31.4	32.1	32.5	41.3	47	47	732	-0.6	0	-0.1	2.3	0	-0.6	2.3
733	32.4	31.3	32.1	39	47.6	47.6	733	31.8	31.3	32	41.3	47.6	47.6	733	30.9	32	29.8	39.8	46.6	46.6	733	31	30.7	29.7	39.6	44.5	44.5	733	32.6	32.2	33.4	41.2	48.4	48.4	733	31.4	32.1	32.5	41.3	47	47	733	-0.6	0	-0.1	2.3	0	-0.6	2.3
734	32.4	31.3	32.1	39	47.6	47.6	734	31.8	31.3	32	41.3	47.6	47.6	734	30.9	32	29.8	39.8	46.6	46.6	734	31	30.7	29.7	39.6	44.5	44.5	734	32.6	32.2	33.4	41.2	48.4	48.4	734	31.4	32.1	32.5	41.3	47	47	734	-0.6	0	-0.1	2.3	0	-0.6	2.3
735	32.4	31.3	32.1	39	47.6	47.6	735	31.8	31.3	32	41.3	47.6	47.6	735	30.9	32	29.8	39.8	46.6	46.6	735	31	30.7	29.7	39.6	44.5	44.5	735	32.6	32.2	33.4	41.2	48.4	48.4	735	31.4	32.1	32.5	41.3	47	47	735	-0.6	0	-0.1	2.3	0	-0.6	2.3
736							736							736							736							736							736							736
737							737							737							737							737							737							737
738							738							738							738							738							738							738
739							739							739							739							739							739							739
740							740							740							740							740							740							740
741							741							741							741							741							741							741
742							742							742							742							742							742							742
743							743							743							743							743							743							743
744							744							744							744							744							744							744
745							745							745							745							745							745							745
746							746							746							746							746							746							746
747							747							747							747							747							747							747
748	13.8	15.7	24.3	37.9	45.7	45.7	748	17.2	20.6	27.5	43.5	50.8	50.8	748	14.3	18.8	23.8	42.2	49.3	49.3	748	15.6	19.1	28.4	42.4	46.5	46.5	748	14.6	17.5	25	39.8	48	48	748	13.2	16.4	23.7	39.7	47.8	47.8	748	3.4	4.9	3.2	5.6	5.1	3.2	5.6
749	13.8	15.7	24.3	37.9	45.7	45.7	749	17.2	20.6	27.5	43.5	50.8	50.8	749	14.3	18.8	23.8	42.2	49.3	49.3	749	15.6	19.1	28.4	42.4	46.5	46.5	749	14.6	17.5	25	39.8	48	48	749	13.2	16.4	23.7	39.7	47.8	47.8	749	3.4	4.9	3.2	5.6	5.1	3.2	5.6
750	13.8	15.7	24.3	37.9	45.7	45.7	750	17.2	20.6	27.5	43.5	50.8	50.8	750	14.3	18.8	23.8	42.2	49.3	49.3	750	15.6	19.1	28.4	42.4	46.5	46.5	750	14.6	17.5	25	39.8	48	48	750	13.2	16.4	23.7	39.7	47.8	47.8	750	3.4	4.9	3.2	5.6	5.1	3.2	5.6
751	13.8	15.7	24.3	37.9	45.7	45.7	751	17.2	20.6	27.5	43.5	50.8	50.8	751	14.3	18.8	23.8	42.2	49.3	49.3	751	15.6	19.1	28.4	42.4	46.5	46.5	751	14.6	17.5	25	39.8	48	48	751	13.2	16.4	23.7	39.7	47.8	47.8	751	3.4	4.9	3.2	5.6	5.1	3.2	5.6
752	13.8	15.7	24.3	37.9	45.7	45.7	752	17.2	20.6	27.5	43.5	50.8	50.8	752	14.3	18.8	23.8	42.2	49.3	49.3	752	15.6	19.1	28.4	42.4	46.5	46.5	752	14.6	17.5	25	39.8	48	48	752	13.2	16.4	23.7	39.7	47.8	47.8	752	3.4	4.9	3.2	5.6	5.1	3.2	5.6
753	13.8	15.7	24.3	37.9	45.7	45.7	753	17.2	20.6	27.5	43.5	50.8	50.8	753	14.3	18.8	23.8	42.2	49.3	49.3	753	15.6	19.1	28.4	42.4	46.5	46.5	753	14.6	17.5	25	39.8	48	48	753	13.2	16.4	23.7	39.7	47.8	47.8	753	3.4	4.9	3.2	5.6	5.1	3.2	5.6
754	13.8	15.7	24.3	37.9	45.7	45.7	754	17.2	20.6	27.5	43.5	50.8	50.8	754	14.3	18.8	23.8	42.2	49.3	49.3	754	15.6	19.1	28.4	42.4	46.5	46.5	754	14.6	17.5	25	39.8	48	48	754	13.2	16.4	23.7	39.7	47.8	47.8	754	3.4	4.9	3.2	5.6	5.1	3.2	5.6
755	13.8	15.7	24.3	37.9	45.7	45.7	755	17.2	20.6	27.5	43.5	50.8	50.8	755	14.3	18.8	23.8	42.2	49.3	49.3	755	15.6	19.1	28.4	42.4	46.5	46.5	755	14.6	17.5	25	39.8	48	48	755	13.2	16.4	23.7	39.7	47.8	47.8	755	3.4	4.9	3.2	5.6	5.1	3.2	5.6
756	13.8	15.7	24.3	37.9	45.7	45.7	756	17.2	20.6	27.5	43.5	50.8	50.8	756	14.3	18.8	23.8	42.2	49.3	49.3	756	15.6	19.1	28.4	42.4	46.5	46.5	756	14.6	17.5	25	39.8	48	48	756	13.2	16.4	23.7	39.7	47.8	47.8	756	3.4	4.9	3.2	5.6	5.1	3.2	5.6
757	13.8	15.7	24.3	37.9	45.7	45.7	757	17.2	20.6	27.5	43.5	50.8	50.8	757	14.3	18.8	23.8	42.2	49.3	49.3	757	15.6	19.1	28.4	42.4	46.5	46.5	757	14.6	17.5	25	39.8	48	48	757	13.2	16.4	23.7	39.7	47.8	47.8	757	3.4	4.9	3.2	5.6	5.1	3.2	5.6
758	13.8	15.7	24.3	37.9	45.7	45.7	758	17.2	20.6	27.5	43.5	50.8	50.8	758	14.3	18.8	23.8	42.2	49.3	49.3	758	15.6	19.1	28.4	42.4	46.5	46.5	758	14.6	17.5	25	39.8	48	48	758	13.2	16.4	23.7	39.7	47.8	47.8	758	3.4	4.9	3.2	5.6	5.1	3.2	5.6
759							759							759							759							759							759							759
760							760							760							760							760							760							760
761	1	0.9	1	0.9	2.3	2.3	761	1.2	1.3	1.5	1.3	3	3	761	0.5	0.6	0.2	0.7	1.7	1.7	761	0.5	0.5	0.5	0.8	1.1	1.1	761	0.8	0.3	0.7	0.9	1.9	1.9	761	0.6	0.7	0.7	0.5	1.8	1.8	761	0.2	0.4	0.5	0.4	0.7	0.2	0.7
762	1	0.9	1	0.9	2.3	2.3	762	1.2	1.3	1.5	1.3	3	3	762	0.5	0.6	0.2	0.7	1.7	1.7	762	0.5	0.5	0.5	0.8	1.1	1.1	762	0.8	0.3	0.7	0.9	1.9	1.9	762	0.6	0.7	0.7	0.5	1.8	1.8	762	0.2	0.4	0.5	0.4	0.7	0.2	0.7
763	1	0.9	1	0.9	2.3	2.3	763	1.2	1.3	1.5	1.3	3	3	763	0.5	0.6	0.2	0.7	1.7	1.7	763	0.5	0.5	0.5	0.8	1.1	1.1	763	0.8	0.3	0.7	0.9	1.9	1.9	763	0.6	0.7	0.7	0.5	1.8	1.8	763	0.2	0.4	0.5	0.4	0.7	0.2	0.7
764	1	0.9	1	0.9	2.3	2.3	764	1.2	1.3	1.5	1.3	3	3	764	0.5	0.6	0.2	0.7	1.7	1.7	764	0.5	0.5	0.5	0.8	1.1	1.1	764	0.8	0.3	0.7	0.9	1.9	1.9	764	0.6	0.7	0.7	0.5	1.8	1.8	764	0.2	0.4	0.5	0.4	0.7	0.2	0.7
765	1.6	1.6	1.9	3.6	10	10	765	2.1	1.9	2.2	4.1	10.2	10.2	765	1.1	1.1	1.2	3.1	8.1	8.1	765	1.2	1	1.2	2.3	5.5	5.5	765	1.7	1.1	1.7	3	8.8	8.8	765	1.3	1.4	1.6	2.6	8.1	8.1	765	0.5	0.3	0.3	0.5	0.2	0.2	0.5
766	1.6	1.6	1.9	3.6	10	10	766	2.1	1.9	2.2	4.1	10.2	10.2	766	1.1	1.1	1.2	3.1	8.1	8.1	766	1.2	1	1.2	2.3	5.5	5.5	766	1.7	1.1	1.7	3	8.8	8.8	766	1.3	1.4	1.6	2.6	8.1	8.1	766	0.5	0.3	0.3	0.5	0.2	0.2	0.5
767	18	20.1	23.8	24.3	26	26	767	17.3	21.2	24.4	26.2	26.8	26.8	767	17.6	23.2	25	25.2	24.3	25.2	767	18.1	22.2	25.1	24.3	23.8	25.1	767	17.1	20.9	24.5	24.9	25.8	25.8	767	17.5	22	24.8	25.4	26.2	26.2	767	-0.7	1.1	0.6	1.9	0.8	-0.7	1.9
768	18	20.1	23.8	24.3	26	26	768	17.3	21.2	24.4	26.2	26.8	26.8	768	17.6	23.2	25	25.2	24.3	25.2	768	18.1	22.2	25.1	24.3	23.8	25.1	768	17.1	20.9	24.5	24.9	25.8	25.8	768	17.5	22	24.8	25.4	26.2	26.2	768	-0.7	1.1	0.6	1.9	0.8	-0.7	1.9
769	18	20.1	23.8	24.3	26	26	769	17.3	21.2	24.4	26.2	26.8	26.8	769	17.6	23.2	25	25.2	24.3	25.2	769	18.1	22.2	25.1	24.3	23.8	25.1	769	17.1	20.9	24.5	24.9	25.8	25.8	769	17.5	22	24.8	25.4	26.2	26.2	769	-0.7	1.1	0.6	1.9	0.8	-0.7	1.9
770	18	20.1	23.8	24.3	26	26	770	17.3	21.2	24.4	26.2	26.8	26.8	770	17.6	23.2	25	25.2	24.3	25.2	770	18.1	22.2	25.1	24.3	23.8	25.1	770	17.1	20.9	24.5	24.9	25.8	25.8	770	17.5	22	24.8	25.4	26.2	26.2	770	-0.7	1.1	0.6	1.9	0.8	-0.7	1.9
771	18	20.1	23.8	24.3	26	26	771	17.3	21.2	24.4	26.2	26.8	26.8	771	17.6	23.2	25	25.2	24.3	25.2	771	18.1	22.2	25.1	24.3	23.8	25.1	771	17.1	20.9	24.5	24.9	25.8	25.8	771	17.5	22	24.8	25.4	26.2	26.2	771	-0.7	1.1	0.6	1.9	0.8	-0.7	1.9
772	18	20.1	23.8	24.3	26	26	772	17.3	21.2	24.4	26.2	26.8	26.8	772	17.6	23.2	25	25.2	24.3	25.2	772	18.1	22.2	25.1	24.3	23.8	25.1	772	17.1	20.9	24.5	24.9	25.8	25.8	772	17.5	22	24.8	25.4	26.2	26.2	772	-0.7	1.1	0.6	1.9	0.8	-0.7	1.9
773							773							773							773							773							773							773
774							774							774							774							774							774							774
775							775							775							775							775							775							775
776							776							776							776							776							776							776
777							777							777							777							777							777							777
778							778							778							778							778							778							778
779							779							779							779							779							779							779
780							780							780							780							780							780							780
781							781							781							781							781							781							781
782							782							782							782							782							782							782
783							783							783							783							783							783							783
784							784							784							784							784							784							784
785							785							785							785							785							785							785
786	47.4	46.1	47.9	49.6	52	52	786	47.6	50.5	47.9	49	50.7	50.7	786	47	49	46.6	47.6	48.2	49	786	47	47.5	47.2	46.3	49.8	49.8	786	46.3	47.6	46.8	45.3	47.2	47.6	786	45.1	46.6	46.5	46.3	48.7	48.7	786	0.2	4.4	0	-0.6	-1.3	-1.3	4.4
787	47.4	46.1	47.9	49.6	52	52	787	47.6	50.5	47.9	49	50.7	50.7	787	47	49	46.6	47.6	48.2	49	787	47	47.5	47.2	46.3	49.8	49.8	787	46.3	47.6	46.8	45.3	47.2	47.6	787	45.1	46.6	46.5	46.3	48.7	48.7	787	0.2	4.4	0	-0.6	-1.3	-1.3	4.4
788	47.4	46.1	47.9	49.6	52	52	788	47.6	50.5	47.9	49	50.7	50.7	788	47	49	46.6	47.6	48.2	49	788	47	47.5	47.2	46.3	49.8	49.8	788	46.3	47.6	46.8	45.3	47.2	47.6	788	45.1	46.6	46.5	46.3	48.7	48.7	788	0.2	4.4	0	-0.6	-1.3	-1.3	4.4
789	47.4	46.1	47.9	49.6	52	52	789	47.6	50.5	47.9	49	50.7	50.7	789	47	49	46.6	47.6	48.2	49	789	47	47.5	47.2	46.3	49.8	49.8	789	46.3	47.6	46.8	45.3	47.2	47.6	789	45.1	46.6	46.5	46.3	48.7	48.7	789	0.2	4.4	0	-0.6	-1.3	-1.3	4.4
790	47.4	46.1	47.9	49.6	52	52	790	47.6	50.5	47.9	49	50.7	50.7	790	47	49	46.6	47.6	48.2	49	790	47	47.5	47.2	46.3	49.8	49.8	790	46.3	47.6	46.8	45.3	47.2	47.6	790	45.1	46.6	46.5	46.3	48.7	48.7	790	0.2	4.4	0	-0.6	-1.3	-1.3	4.4
791	47.4	46.1	47.9	49.6	52	52	791	47.6	50.5	47.9	49	50.7	50.7	791	47	49	46.6	47.6	48.2	49	791	47	47.5	47.2	46.3	49.8	49.8	791	46.3	47.6	46.8	45.3	47.2	47.6	791	45.1	46.6	46.5	46.3	48.7	48.7	791	0.2	4.4	0	-0.6	-1.3	-1.3	4.4
792	47.4	46.1	47.9	49.6	52	52	792	47.6	50.5	47.9	49	50.7	50.7	792	47	49	46.6	47.6	48.2	49	792	47	47.5	47.2	46.3	49.8	49.8	792	46.3	47.6	46.8	45.3	47.2	47.6	792	45.1	46.6	46.5	46.3	48.7	48.7	792	0.2	4.4	0	-0.6	-1.3	-1.3	4.4
793	47.4	46.1	47.9	49.6	52	52	793	47.6	50.5	47.9	49	50.7	50.7	793	47	49	46.6	47.6	48.2	49	793	47	47.5	47.2	46.3	49.8	49.8	793	46.3	47.6	46.8	45.3	47.2	47.6	793	45.1	46.6	46.5	46.3	48.7	48.7	793	0.2	4.4	0	-0.6	-1.3	-1.3	4.4
794	47.4	46.1	47.9	49.6	52	52	794	47.6	50.5	47.9	49	50.7	50.7	794	47	49	46.6	47.6	48.2	49	794	47	47.5	47.2	46.3	49.8	49.8	794	46.3	47.6	46.8	45.3	47.2	47.6	794	45.1	46.6	46.5	46.3	48.7	48.7	794	0.2	4.4	0	-0.6	-1.3	-1.3	4.4
795	47.4	46.1	47.9	49.6	52	52	795	47.6	50.5	47.9	49	50.7	50.7	795	47	49	46.6	47.6	48.2	49	795	47	47.5	47.2	46.3	49.8	49.8	795	46.3	47.6	46.8	45.3	47.2	47.6	795	45.1	46.6	46.5	46.3	48.7	48.7	795	0.2	4.4	0	-0.6	-1.3	-1.3	4.4
796							796							796							796							796							796							796
797	16.2	18.7	27	38.5	39.9	39.9	797	15.7	18.5	25.2	36.5	39.6	39.6	797	15.5	19.1	25.6	37.3	38.6	38.6	797	15.6	18.4	25.5	35.8	36.8	36.8	797	16.1	18.8	26.1	37.6	38.8	38.8	797	16	19.3	26.3	37.6	38.7	38.7	797	-0.5	-0.2	-1.8	-2	-0.3	-2	-0.2
798	16.2	18.7	27	38.5	39.9	39.9	798	15.7	18.5	25.2	36.5	39.6	39.6	798	15.5	19.1	25.6	37.3	38.6	38.6	798	15.6	18.4	25.5	35.8	36.8	36.8	798	16.1	18.8	26.1	37.6	38.8	38.8	798	16	19.3	26.3	37.6	38.7	38.7	798	-0.5	-0.2	-1.8	-2	-0.3	-2	-0.2
799	16.2	18.7	27	38.5	39.9	39.9	799	15.7	18.5	25.2	36.5	39.6	39.6	799	15.5	19.1	25.6	37.3	38.6	38.6	799	15.6	18.4	25.5	35.8	36.8	36.8	799	16.1	18.8	26.1	37.6	38.8	38.8	799	16	19.3	26.3	37.6	38.7	38.7	799	-0.5	-0.2	-1.8	-2	-0.3	-2	-0.2
800	16.2	18.7	27	38.5	39.9	39.9	800	15.7	18.5	25.2	36.5	39.6	39.6	800	15.5	19.1	25.6	37.3	38.6	38.6	800	15.6	18.4	25.5	35.8	36.8	36.8	800	16.1	18.8	26.1	37.6	38.8	38.8	800	16	19.3	26.3	37.6	38.7	38.7	800	-0.5	-0.2	-1.8	-2	-0.3	-2	-0.2
801	16.2	18.7	27	38.5	39.9	39.9	801	15.7	18.5	25.2	36.5	39.6	39.6	801	15.5	19.1	25.6	37.3	38.6	38.6	801	15.6	18.4	25.5	35.8	36.8	36.8	801	16.1	18.8	26.1	37.6	38.8	38.8	801	16	19.3	26.3	37.6	38.7	38.7	801	-0.5	-0.2	-1.8	-2	-0.3	-2	-0.2
802	16.2	18.7	27	38.5	39.9	39.9	802	15.7	18.5	25.2	36.5	39.6	39.6	802	15.5	19.1	25.6	37.3	38.6	38.6	802	15.6	18.4	25.5	35.8	36.8	36.8	802	16.1	18.8	26.1	37.6	38.8	38.8	802	16	19.3	26.3	37.6	38.7	38.7	802	-0.5	-0.2	-1.8	-2	-0.3	-2	-0.2
803	16.2	18.7	27	38.5	39.9	39.9	803	15.7	18.5	25.2	36.5	39.6	39.6	803	15.5	19.1	25.6	37.3	38.6	38.6	803	15.6	18.4	25.5	35.8	36.8	36.8	803	16.1	18.8	26.1	37.6	38.8	38.8	803	16	19.3	26.3	37.6	38.7	38.7	803	-0.5	-0.2	-1.8	-2	-0.3	-2	-0.2
804	16.2	18.7	27	38.5	39.9	39.9	804	15.7	18.5	25.2	36.5	39.6	39.6	804	15.5	19.1	25.6	37.3	38.6	38.6	804	15.6	18.4	25.5	35.8	36.8	36.8	804	16.1	18.8	26.1	37.6	38.8	38.8	804	16	19.3	26.3	37.6	38.7	38.7	804	-0.5	-0.2	-1.8	-2	-0.3	-2	-0.2
805	16.2	18.7	27	38.5	39.9	39.9	805	15.7	18.5	25.2	36.5	39.6	39.6	805	15.5	19.1	25.6	37.3	38.6	38.6	805	15.6	18.4	25.5	35.8	36.8	36.8	805	16.1	18.8	26.1	37.6	38.8	38.8	805	16	19.3	26.3	37.6	38.7	38.7	805	-0.5	-0.2	-1.8	-2	-0.3	-2	-0.2
806	16.2	18.7	27	38.5	39.9	39.9	806	15.7	18.5	25.2	36.5	39.6	39.6	806	15.5	19.1	25.6	37.3	38.6	38.6	806	15.6	18.4	25.5	35.8	36.8	36.8	806	16.1	18.8	26.1	37.6	38.8	38.8	806	16	19.3	26.3	37.6	38.7	38.7	806	-0.5	-0.2	-1.8	-2	-0.3	-2	-0.2
807	13.8	14.6	18.5	23.8	23.5	23.8	807	13.7	15.1	18.6	24	24.2	24.2	807	14.2	15.7	18.7	23.8	23	23.8	807	14	15	18.9	23.1	20.3	23.1	807	14.3	15.5	18.8	23.4	24	24	807	13.8	15.5	18.8	23.3	23.7	23.7	807	-0.1	0.5	0.1	0.2	0.7	-0.1	0.7
808	13.8	14.6	18.5	23.8	23.5	23.8	808	13.7	15.1	18.6	24	24.2	24.2	808	14.2	15.7	18.7	23.8	23	23.8	808	14	15	18.9	23.1	20.3	23.1	808	14.3	15.5	18.8	23.4	24	24	808	13.8	15.5	18.8	23.3	23.7	23.7	808	-0.1	0.5	0.1	0.2	0.7	-0.1	0.7
809	13.8	14.6	18.5	23.8	23.5	23.8	809	13.7	15.1	18.6	24	24.2	24.2	809	14.2	15.7	18.7	23.8	23	23.8	809	14	15	18.9	23.1	20.3	23.1	809	14.3	15.5	18.8	23.4	24	24	809	13.8	15.5	18.8	23.3	23.7	23.7	809	-0.1	0.5	0.1	0.2	0.7	-0.1	0.7
810	13.8	14.6	18.5	23.8	23.5	23.8	810	13.7	15.1	18.6	24	24.2	24.2	810	14.2	15.7	18.7	23.8	23	23.8	810	14	15	18.9	23.1	20.3	23.1	810	14.3	15.5	18.8	23.4	24	24	810	13.8	15.5	18.8	23.3	23.7	23.7	810	-0.1	0.5	0.1	0.2	0.7	-0.1	0.7
811	13.8	14.6	18.5	23.8	23.5	23.8	811	13.7	15.1	18.6	24	24.2	24.2	811	14.2	15.7	18.7	23.8	23	23.8	811	14	15	18.9	23.1	20.3	23.1	811	14.3	15.5	18.8	23.4	24	24	811	13.8	15.5	18.8	23.3	23.7	23.7	811	-0.1	0.5	0.1	0.2	0.7	-0.1	0.7
812	13.8	14.6	18.5	23.8	23.5	23.8	812	13.7	15.1	18.6	24	24.2	24.2	812	14.2	15.7	18.7	23.8	23	23.8	812	14	15	18.9	23.1	20.3	23.1	812	14.3	15.5	18.8	23.4	24	24	812	13.8	15.5	18.8	23.3	23.7	23.7	812	-0.1	0.5	0.1	0.2	0.7	-0.1	0.7
813	13.8	14.6	18.5	23.8	23.5	23.8	813	13.7	15.1	18.6	24	24.2	24.2	813	14.2	15.7	18.7	23.8	23	23.8	813	14	15	18.9	23.1	20.3	23.1	813	14.3	15.5	18.8	23.4	24	24	813	13.8	15.5	18.8	23.3	23.7	23.7	813	-0.1	0.5	0.1	0.2	0.7	-0.1	0.7
814	13.8	14.6	18.5	23.8	23.5	23.8	814	13.7	15.1	18.6	24	24.2	24.2	814	14.2	15.7	18.7	23.8	23	23.8	814	14	15	18.9	23.1	20.3	23.1	814	14.3	15.5	18.8	23.4	24	24	814	13.8	15.5	18.8	23.3	23.7	23.7	814	-0.1	0.5	0.1	0.2	0.7	-0.1	0.7
815	13.8	14.6	18.5	23.8	23.5	23.8	815	13.7	15.1	18.6	24	24.2	24.2	815	14.2	15.7	18.7	23.8	23	23.8	815	14	15	18.9	23.1	20.3	23.1	815	14.3	15.5	18.8	23.4	24	24	815	13.8	15.5	18.8	23.3	23.7	23.7	815	-0.1	0.5	0.1	0.2	0.7	-0.1	0.7
816	11.5	12	15.5	19.9	20.4	20.4	816	11.2	12.1	15	19.4	20	20	816	11.1	12.7	15.1	19.4	19.2	19.4	816	11.2	12.5	14.5	19	17.2	19	816	11.2	12.3	15	19.2	19.9	19.9	816	10.7	12.1	14.8	19.1	18.9	19.1	816	-0.3	0.1	-0.5	-0.5	-0.4	-0.5	0.1
817							817							817							817							817							817							817
818							818							818							818							818							818							818
819							819							819							819							819							819							819
820							820							820							820							820							820							820
821							821							821							821							821							821							821
822							822							822							822							822							822							822
823							823							823							823							823							823							823
824							824							824							824							824							824							824
825							825							825							825							825							825							825
826							826							826							826							826							826							826
827							827							827							827							827							827							827
828							828							828							828							828							828							828
829							829							829							829							829							829							829
830							830							830							830							830							830							830
831							831							831							831							831							831							831
832							832							832							832							832							832							832
833	22.7	24.5	26.7	27.9	30.3	30.3	833	18.5	20.8	24.9	27.2	28.9	28.9	833	19.7	23.3	25.6	27.4	28.1	28.1	833	18.3	21	24.5	26.3	26.3	26.3	833	21.5	24.5	27	28	29.8	29.8	833	21.3	24.5	26.8	27.6	29.8	29.8	833	-4.2	-3.7	-1.8	-0.7	-1.4	-4.2	-0.7
834	25.5	27.6	29.9	31.2	33.6	33.6	834	21.3	23.9	27.7	29.9	31.3	31.3	834	22.4	26.2	28.4	30.7	30.8	30.8	834	20.9	23.8	27.5	29.2	29.7	29.7	834	24.1	26.5	29.9	30.7	32.9	32.9	834	23.4	27.1	29.9	30.3	32.3	32.3	834	-4.2	-3.7	-2.2	-1.3	-2.3	-4.2	-1.3
835	25.5	27.6	29.9	31.2	33.6	33.6	835	21.3	23.9	27.7	29.9	31.3	31.3	835	22.4	26.2	28.4	30.7	30.8	30.8	835	20.9	23.8	27.5	29.2	29.7	29.7	835	24.1	26.5	29.9	30.7	32.9	32.9	835	23.4	27.1	29.9	30.3	32.3	32.3	835	-4.2	-3.7	-2.2	-1.3	-2.3	-4.2	-1.3
836	25.5	27.6	29.9	31.2	33.6	33.6	836	21.3	23.9	27.7	29.9	31.3	31.3	836	22.4	26.2	28.4	30.7	30.8	30.8	836	20.9	23.8	27.5	29.2	29.7	29.7	836	24.1	26.5	29.9	30.7	32.9	32.9	836	23.4	27.1	29.9	30.3	32.3	32.3	836	-4.2	-3.7	-2.2	-1.3	-2.3	-4.2	-1.3
837	25.5	27.6	29.9	31.2	33.6	33.6	837	21.3	23.9	27.7	29.9	31.3	31.3	837	22.4	26.2	28.4	30.7	30.8	30.8	837	20.9	23.8	27.5	29.2	29.7	29.7	837	24.1	26.5	29.9	30.7	32.9	32.9	837	23.4	27.1	29.9	30.3	32.3	32.3	837	-4.2	-3.7	-2.2	-1.3	-2.3	-4.2	-1.3
838	25.5	27.6	29.9	31.2	33.6	33.6	838	21.3	23.9	27.7	29.9	31.3	31.3	838	22.4	26.2	28.4	30.7	30.8	30.8	838	20.9	23.8	27.5	29.2	29.7	29.7	838	24.1	26.5	29.9	30.7	32.9	32.9	838	23.4	27.1	29.9	30.3	32.3	32.3	838	-4.2	-3.7	-2.2	-1.3	-2.3	-4.2	-1.3
839	25.5	27.6	29.9	31.2	33.6	33.6	839	21.3	23.9	27.7	29.9	31.3	31.3	839	22.4	26.2	28.4	30.7	30.8	30.8	839	20.9	23.8	27.5	29.2	29.7	29.7	839	24.1	26.5	29.9	30.7	32.9	32.9	839	23.4	27.1	29.9	30.3	32.3	32.3	839	-4.2	-3.7	-2.2	-1.3	-2.3	-4.2	-1.3
840	25.5	27.6	29.9	31.2	33.6	33.6	840	21.3	23.9	27.7	29.9	31.3	31.3	840	22.4	26.2	28.4	30.7	30.8	30.8	840	20.9	23.8	27.5	29.2	29.7	29.7	840	24.1	26.5	29.9	30.7	32.9	32.9	840	23.4	27.1	29.9	30.3	32.3	32.3	840	-4.2	-3.7	-2.2	-1.3	-2.3	-4.2	-1.3
841	25.5	27.6	29.9	31.2	33.6	33.6	841	21.3	23.9	27.7	29.9	31.3	31.3	841	22.4	26.2	28.4	30.7	30.8	30.8	841	20.9	23.8	27.5	29.2	29.7	29.7	841	24.1	26.5	29.9	30.7	32.9	32.9	841	23.4	27.1	29.9	30.3	32.3	32.3	841	-4.2	-3.7	-2.2	-1.3	-2.3	-4.2	-1.3
842	25.5	27.6	29.9	31.2	33.6	33.6	842	21.3	23.9	27.7	29.9	31.3	31.3	842	22.4	26.2	28.4	30.7	30.8	30.8	842	20.9	23.8	27.5	29.2	29.7	29.7	842	24.1	26.5	29.9	30.7	32.9	32.9	842	23.4	27.1	29.9	30.3	32.3	32.3	842	-4.2	-3.7	-2.2	-1.3	-2.3	-4.2	-1.3
843	25.5	27.6	29.9	31.2	33.6	33.6	843	21.3	23.9	27.7	29.9	31.3	31.3	843	22.4	26.2	28.4	30.7	30.8	30.8	843	20.9	23.8	27.5	29.2	29.7	29.7	843	24.1	26.5	29.9	30.7	32.9	32.9	843	23.4	27.1	29.9	30.3	32.3	32.3	843	-4.2	-3.7	-2.2	-1.3	-2.3	-4.2	-1.3
844	25.5	27.6	29.9	31.2	33.6	33.6	844	21.3	23.9	27.7	29.9	31.3	31.3	844	22.4	26.2	28.4	30.7	30.8	30.8	844	20.9	23.8	27.5	29.2	29.7	29.7	844	24.1	26.5	29.9	30.7	32.9	32.9	844	23.4	27.1	29.9	30.3	32.3	32.3	844	-4.2	-3.7	-2.2	-1.3	-2.3	-4.2	-1.3
845	25.5	27.6	29.9	31.2	33.6	33.6	845	21.3	23.9	27.7	29.9	31.3	31.3	845	22.4	26.2	28.4	30.7	30.8	30.8	845	20.9	23.8	27.5	29.2	29.7	29.7	845	24.1	26.5	29.9	30.7	32.9	32.9	845	23.4	27.1	29.9	30.3	32.3	32.3	845	-4.2	-3.7	-2.2	-1.3	-2.3	-4.2	-1.3
846	25.5	27.6	29.9	31.2	33.6	33.6	846	21.3	23.9	27.7	29.9	31.3	31.3	846	22.4	26.2	28.4	30.7	30.8	30.8	846	20.9	23.8	27.5	29.2	29.7	29.7	846	24.1	26.5	29.9	30.7	32.9	32.9	846	23.4	27.1	29.9	30.3	32.3	32.3	846	-4.2	-3.7	-2.2	-1.3	-2.3	-4.2	-1.3
847							847							847							847							847							847							847
848	57.6	56.6	58	62.3	61.3	62.3	848	55.8	56.2	56	61	61.1	61.1	848	57.4	59.5	57.4	61.7	59.7	61.7	848	57.4	57.5	56.7	60	57	60	848	57.7	58	58.4	61.5	60.5	61.5	848	58.1	57.9	58.3	62	60.1	62	848	-1.8	-0.4	-2	-1.3	-0.2	-2	-0.2
849	54	52.9	54.2	58.9	58	58.9	849	52.1	52	52	58.2	58.5	58.5	849	53.8	56.1	54.1	58.4	55.2	58.4	849	53.9	54.2	53.7	56.2	54.7	56.2	849	54.2	54.4	55	58.2	57	58.2	849	53.8	54.3	54.3	58.2	56.3	58.2	849	-1.9	-0.9	-2.2	-0.7	0.5	-2.2	0.5
850	54	52.9	54.2	58.9	58	58.9	850	52.1	52	52	58.2	58.5	58.5	850	53.8	56.1	54.1	58.4	55.2	58.4	850	53.9	54.2	53.7	56.2	54.7	56.2	850	54.2	54.4	55	58.2	57	58.2	850	53.8	54.3	54.3	58.2	56.3	58.2	850	-1.9	-0.9	-2.2	-0.7	0.5	-2.2	0.5
851	54	52.9	54.2	58.9	58	58.9	851	52.1	52	52	58.2	58.5	58.5	851	53.8	56.1	54.1	58.4	55.2	58.4	851	53.9	54.2	53.7	56.2	54.7	56.2	851	54.2	54.4	55	58.2	57	58.2	851	53.8	54.3	54.3	58.2	56.3	58.2	851	-1.9	-0.9	-2.2	-0.7	0.5	-2.2	0.5
852	54	52.9	54.2	58.9	58	58.9	852	52.1	52	52	58.2	58.5	58.5	852	53.8	56.1	54.1	58.4	55.2	58.4	852	53.9	54.2	53.7	56.2	54.7	56.2	852	54.2	54.4	55	58.2	57	58.2	852	53.8	54.3	54.3	58.2	56.3	58.2	852	-1.9	-0.9	-2.2	-0.7	0.5	-2.2	0.5
853	54	52.9	54.2	58.9	58	58.9	853	52.1	52	52	58.2	58.5	58.5	853	53.8	56.1	54.1	58.4	55.2	58.4	853	53.9	54.2	53.7	56.2	54.7	56.2	853	54.2	54.4	55	58.2	57	58.2	853	53.8	54.3	54.3	58.2	56.3	58.2	853	-1.9	-0.9	-2.2	-0.7	0.5	-2.2	0.5
854	54	52.9	54.2	58.9	58	58.9	854	52.1	52	52	58.2	58.5	58.5	854	53.8	56.1	54.1	58.4	55.2	58.4	854	53.9	54.2	53.7	56.2	54.7	56.2	854	54.2	54.4	55	58.2	57	58.2	854	53.8	54.3	54.3	58.2	56.3	58.2	854	-1.9	-0.9	-2.2	-0.7	0.5	-2.2	0.5
855	54	52.9	54.2	58.9	58	58.9	855	52.1	52	52	58.2	58.5	58.5	855	53.8	56.1	54.1	58.4	55.2	58.4	855	53.9	54.2	53.7	56.2	54.7	56.2	855	54.2	54.4	55	58.2	57	58.2	855	53.8	54.3	54.3	58.2	56.3	58.2	855	-1.9	-0.9	-2.2	-0.7	0.5	-2.2	0.5
856	54	52.9	54.2	58.9	58	58.9	856	52.1	52	52	58.2	58.5	58.5	856	53.8	56.1	54.1	58.4	55.2	58.4	856	53.9	54.2	53.7	56.2	54.7	56.2	856	54.2	54.4	55	58.2	57	58.2	856	53.8	54.3	54.3	58.2	56.3	58.2	856	-1.9	-0.9	-2.2	-0.7	0.5	-2.2	0.5
857	54	52.9	54.2	58.9	58	58.9	857	52.1	52	52	58.2	58.5	58.5	857	53.8	56.1	54.1	58.4	55.2	58.4	857	53.9	54.2	53.7	56.2	54.7	56.2	857	54.2	54.4	55	58.2	57	58.2	857	53.8	54.3	54.3	58.2	56.3	58.2	857	-1.9	-0.9	-2.2	-0.7	0.5	-2.2	0.5
858	54	52.9	54.2	58.9	58	58.9	858	52.1	52	52	58.2	58.5	58.5	858	53.8	56.1	54.1	58.4	55.2	58.4	858	53.9	54.2	53.7	56.2	54.7	56.2	858	54.2	54.4	55	58.2	57	58.2	858	53.8	54.3	54.3	58.2	56.3	58.2	858	-1.9	-0.9	-2.2	-0.7	0.5	-2.2	0.5
859							859							859							859							859							859							859
860							860							860							860							860							860							860
861							861							861							861							861							861							861
862							862							862							862							862							862							862
863							863							863							863							863							863							863
864							864							864							864							864							864							864
865							865							865							865							865							865							865
866							866							866							866							866							866							866
867							867							867							867							867							867							867
868							868							868							868							868							868							868
869							869							869							869							869							869							869
870							870							870							870							870							870							870
871							871							871							871							871							871							871
872							872							872							872							872							872							872
873							873							873							873							873							873							873
874							874							874							874							874							874							874
875							875							875							875							875							875							875
876							876							876							876							876							876							876
877							877							877							877							877							877							877
878							878							878							878							878							878							878
879							879							879							879							879							879							879
880							880							880							880							880							880							880
881	16.8	17.6	21.5	23.1	25.3	25.3	881	17.4	18.8	22.1	23.3	26.4	26.4	881	16.3	19.1	21.3	22.9	23.8	23.8	881	16.9	18.9	22.2	22.8	22.5	22.8	881	19.3	20.3	23.5	25.3	28.5	28.5	881	17.3	19.4	22.3	23	25.4	25.4	881	0.6	1.2	0.6	0.2	1.1	0.2	1.2
882	16.8	17.6	21.5	23.1	25.3	25.3	882	17.4	18.8	22.1	23.3	26.4	26.4	882	16.3	19.1	21.3	22.9	23.8	23.8	882	16.9	18.9	22.2	22.8	22.5	22.8	882	19.3	20.3	23.5	25.3	28.5	28.5	882	17.3	19.4	22.3	23	25.4	25.4	882	0.6	1.2	0.6	0.2	1.1	0.2	1.2
883	16.8	17.6	21.5	23.1	25.3	25.3	883	17.4	18.8	22.1	23.3	26.4	26.4	883	16.3	19.1	21.3	22.9	23.8	23.8	883	16.9	18.9	22.2	22.8	22.5	22.8	883	19.3	20.3	23.5	25.3	28.5	28.5	883	17.3	19.4	22.3	23	25.4	25.4	883	0.6	1.2	0.6	0.2	1.1	0.2	1.2
884	16.8	17.6	21.5	23.1	25.3	25.3	884	17.4	18.8	22.1	23.3	26.4	26.4	884	16.3	19.1	21.3	22.9	23.8	23.8	884	16.9	18.9	22.2	22.8	22.5	22.8	884	19.3	20.3	23.5	25.3	28.5	28.5	884	17.3	19.4	22.3	23	25.4	25.4	884	0.6	1.2	0.6	0.2	1.1	0.2	1.2
885	16.8	17.6	21.5	23.1	25.3	25.3	885	17.4	18.8	22.1	23.3	26.4	26.4	885	16.3	19.1	21.3	22.9	23.8	23.8	885	16.9	18.9	22.2	22.8	22.5	22.8	885	19.3	20.3	23.5	25.3	28.5	28.5	885	17.3	19.4	22.3	23	25.4	25.4	885	0.6	1.2	0.6	0.2	1.1	0.2	1.2
886	16.8	17.6	21.5	23.1	25.3	25.3	886	17.4	18.8	22.1	23.3	26.4	26.4	886	16.3	19.1	21.3	22.9	23.8	23.8	886	16.9	18.9	22.2	22.8	22.5	22.8	886	19.3	20.3	23.5	25.3	28.5	28.5	886	17.3	19.4	22.3	23	25.4	25.4	886	0.6	1.2	0.6	0.2	1.1	0.2	1.2
887	24.9	25.6	29.8	32.6	35.6	35.6	887	24.7	25.5	30.6	33.1	35.5	35.5	887	25.4	29.1	31.5	34.5	37.8	37.8	887	25.7	27.9	32.1	33.6	30.8	33.6	887	27.2	27.3	31.4	35.4	38.9	38.9	887	23.8	26.6	30.6	31.9	34.8	34.8	887	-0.2	-0.1	0.8	0.5	-0.1	-0.2	0.8
888	24.9	25.6	29.8	32.6	35.6	35.6	888	24.7	25.5	30.6	33.1	35.5	35.5	888	25.4	29.1	31.5	34.5	37.8	37.8	888	25.7	27.9	32.1	33.6	30.8	33.6	888	27.2	27.3	31.4	35.4	38.9	38.9	888	23.8	26.6	30.6	31.9	34.8	34.8	888	-0.2	-0.1	0.8	0.5	-0.1	-0.2	0.8
889	24.9	25.6	29.8	32.6	35.6	35.6	889	24.7	25.5	30.6	33.1	35.5	35.5	889	25.4	29.1	31.5	34.5	37.8	37.8	889	25.7	27.9	32.1	33.6	30.8	33.6	889	27.2	27.3	31.4	35.4	38.9	38.9	889	23.8	26.6	30.6	31.9	34.8	34.8	889	-0.2	-0.1	0.8	0.5	-0.1	-0.2	0.8
890	24.9	25.6	29.8	32.6	35.6	35.6	890	24.7	25.5	30.6	33.1	35.5	35.5	890	25.4	29.1	31.5	34.5	37.8	37.8	890	25.7	27.9	32.1	33.6	30.8	33.6	890	27.2	27.3	31.4	35.4	38.9	38.9	890	23.8	26.6	30.6	31.9	34.8	34.8	890	-0.2	-0.1	0.8	0.5	-0.1	-0.2	0.8
891	24.9	25.6	29.8	32.6	35.6	35.6	891	24.7	25.5	30.6	33.1	35.5	35.5	891	25.4	29.1	31.5	34.5	37.8	37.8	891	25.7	27.9	32.1	33.6	30.8	33.6	891	27.2	27.3	31.4	35.4	38.9	38.9	891	23.8	26.6	30.6	31.9	34.8	34.8	891	-0.2	-0.1	0.8	0.5	-0.1	-0.2	0.8
892	9	9.2	11.5	12.2	14.6	14.6	892	8.9	9.9	11.8	12.8	15.5	15.5	892	8.7	10.3	11.7	12.9	13.9	13.9	892	9.1	10	12.2	13	13	13	892	9.7	10.4	12.5	13.7	15.7	15.7	892	9.4	10.7	12.6	13.3	15.5	15.5	892	-0.1	0.7	0.3	0.6	0.9	-0.1	0.9
893	9	9.2	11.5	12.2	14.6	14.6	893	8.9	9.9	11.8	12.8	15.5	15.5	893	8.7	10.3	11.7	12.9	13.9	13.9	893	9.1	10	12.2	13	13	13	893	9.7	10.4	12.5	13.7	15.7	15.7	893	9.4	10.7	12.6	13.3	15.5	15.5	893	-0.1	0.7	0.3	0.6	0.9	-0.1	0.9
894	9	9.2	11.5	12.2	14.6	14.6	894	8.9	9.9	11.8	12.8	15.5	15.5	894	8.7	10.3	11.7	12.9	13.9	13.9	894	9.1	10	12.2	13	13	13	894	9.7	10.4	12.5	13.7	15.7	15.7	894	9.4	10.7	12.6	13.3	15.5	15.5	894	-0.1	0.7	0.3	0.6	0.9	-0.1	0.9
895	9	9.2	11.5	12.2	14.6	14.6	895	8.9	9.9	11.8	12.8	15.5	15.5	895	8.7	10.3	11.7	12.9	13.9	13.9	895	9.1	10	12.2	13	13	13	895	9.7	10.4	12.5	13.7	15.7	15.7	895	9.4	10.7	12.6	13.3	15.5	15.5	895	-0.1	0.7	0.3	0.6	0.9	-0.1	0.9
896	7.8	8.5	10.7	12	14.2	14.2	896	8.7	9.3	11.5	12.7	14.6	14.6	896	9.2	10.3	11.6	12.6	14.3	14.3	896	9.2	9.6	12	12.4	15.5	15.5	896	9.7	10.3	11.7	12.6	14.5	14.5	896	9.3	10.7	12.3	12.8	16.3	16.3	896	0.9	0.8	0.8	0.7	0.4	0.4	0.9
897	38.7	37.4	38.4	39.6	39.6	39.6	897	39.9	39.6	39.5	40.8	41.1	41.1	897	39.5	40.5	38.5	39.5	37.7	40.5	897	39.5	39.6	38.3	39.2	36.5	39.6	897	39.4	40.1	39.1	38.9	39.3	40.1	897	39.2	39.5	39	39.2	38.2	39.5	897	1.2	2.2	1.1	1.2	1.5	1.1	2.2
898	38.7	37.4	38.4	39.6	39.6	39.6	898	39.9	39.6	39.5	40.8	41.1	41.1	898	39.5	40.5	38.5	39.5	37.7	40.5	898	39.5	39.6	38.3	39.2	36.5	39.6	898	39.4	40.1	39.1	38.9	39.3	40.1	898	39.2	39.5	39	39.2	38.2	39.5	898	1.2	2.2	1.1	1.2	1.5	1.1	2.2
899	38.7	37.4	38.4	39.6	39.6	39.6	899	39.9	39.6	39.5	40.8	41.1	41.1	899	39.5	40.5	38.5	39.5	37.7	40.5	899	39.5	39.6	38.3	39.2	36.5	39.6	899	39.4	40.1	39.1	38.9	39.3	40.1	899	39.2	39.5	39	39.2	38.2	39.5	899	1.2	2.2	1.1	1.2	1.5	1.1	2.2
900	38.7	37.4	38.4	39.6	39.6	39.6	900	39.9	39.6	39.5	40.8	41.1	41.1	900	39.5	40.5	38.5	39.5	37.7	40.5	900	39.5	39.6	38.3	39.2	36.5	39.6	900	39.4	40.1	39.1	38.9	39.3	40.1	900	39.2	39.5	39	39.2	38.2	39.5	900	1.2	2.2	1.1	1.2	1.5	1.1	2.2
901	38.7	37.4	38.4	39.6	39.6	39.6	901	39.9	39.6	39.5	40.8	41.1	41.1	901	39.5	40.5	38.5	39.5	37.7	40.5	901	39.5	39.6	38.3	39.2	36.5	39.6	901	39.4	40.1	39.1	38.9	39.3	40.1	901	39.2	39.5	39	39.2	38.2	39.5	901	1.2	2.2	1.1	1.2	1.5	1.1	2.2
902	38.7	37.4	38.4	39.6	39.6	39.6	902	39.9	39.6	39.5	40.8	41.1	41.1	902	39.5	40.5	38.5	39.5	37.7	40.5	902	39.5	39.6	38.3	39.2	36.5	39.6	902	39.4	40.1	39.1	38.9	39.3	40.1	902	39.2	39.5	39	39.2	38.2	39.5	902	1.2	2.2	1.1	1.2	1.5	1.1	2.2
903	38.7	37.4	38.4	39.6	39.6	39.6	903	39.9	39.6	39.5	40.8	41.1	41.1	903	39.5	40.5	38.5	39.5	37.7	40.5	903	39.5	39.6	38.3	39.2	36.5	39.6	903	39.4	40.1	39.1	38.9	39.3	40.1	903	39.2	39.5	39	39.2	38.2	39.5	903	1.2	2.2	1.1	1.2	1.5	1.1	2.2
904	38.7	37.4	38.4	39.6	39.6	39.6	904	39.9	39.6	39.5	40.8	41.1	41.1	904	39.5	40.5	38.5	39.5	37.7	40.5	904	39.5	39.6	38.3	39.2	36.5	39.6	904	39.4	40.1	39.1	38.9	39.3	40.1	904	39.2	39.5	39	39.2	38.2	39.5	904	1.2	2.2	1.1	1.2	1.5	1.1	2.2
905	38.7	37.4	38.4	39.6	39.6	39.6	905	39.9	39.6	39.5	40.8	41.1	41.1	905	39.5	40.5	38.5	39.5	37.7	40.5	905	39.5	39.6	38.3	39.2	36.5	39.6	905	39.4	40.1	39.1	38.9	39.3	40.1	905	39.2	39.5	39	39.2	38.2	39.5	905	1.2	2.2	1.1	1.2	1.5	1.1	2.2
906	38.7	37.4	38.4	39.6	39.6	39.6	906	39.9	39.6	39.5	40.8	41.1	41.1	906	39.5	40.5	38.5	39.5	37.7	40.5	906	39.5	39.6	38.3	39.2	36.5	39.6	906	39.4	40.1	39.1	38.9	39.3	40.1	906	39.2	39.5	39	39.2	38.2	39.5	906	1.2	2.2	1.1	1.2	1.5	1.1	2.2
907	38.7	37.4	38.4	39.6	39.6	39.6	907	39.9	39.6	39.5	40.8	41.1	41.1	907	39.5	40.5	38.5	39.5	37.7	40.5	907	39.5	39.6	38.3	39.2	36.5	39.6	907	39.4	40.1	39.1	38.9	39.3	40.1	907	39.2	39.5	39	39.2	38.2	39.5	907	1.2	2.2	1.1	1.2	1.5	1.1	2.2
908	38.7	37.4	38.4	39.6	39.6	39.6	908	39.9	39.6	39.5	40.8	41.1	41.1	908	39.5	40.5	38.5	39.5	37.7	40.5	908	39.5	39.6	38.3	39.2	36.5	39.6	908	39.4	40.1	39.1	38.9	39.3	40.1	908	39.2	39.5	39	39.2	38.2	39.5	908	1.2	2.2	1.1	1.2	1.5	1.1	2.2
909	38.7	37.4	38.4	39.6	39.6	39.6	909	39.9	39.6	39.5	40.8	41.1	41.1	909	39.5	40.5	38.5	39.5	37.7	40.5	909	39.5	39.6	38.3	39.2	36.5	39.6	909	39.4	40.1	39.1	38.9	39.3	40.1	909	39.2	39.5	39	39.2	38.2	39.5	909	1.2	2.2	1.1	1.2	1.5	1.1	2.2
[truncated: 32 more columns]
