# Supplementary material for: Structural mechanisms of autoinhibition and substrate recognition by the ubiquitin ligase HACE1
Source: Nat Struct Mol Biol. 2024 Feb 8;31(2):364–77. doi: 10.1038/s41594-023-01203-4 (PMC10873202; doi:10.1038/s41594-023-01203-4)
Supplement: Supplementary file 5 — HDX–MS HACE1–RAC1. [file 41594_2023_1203_MOESM5_ESM.xlsx]

## Sheet: Overview
Overview of data obtained by hydrogen/deuterium exchange mass spectrometry (HDX-MS)
Protein	RAC1Q61L	HACE1DN21
Conditions of H/D exchange	25 °C in 20 mM HEPES-Na pH 7.8, 100 mM NaCl, 1 mM MgCl2, 5 mM DTT final D2O = 90% (v/v)
Time course of H/D exchange	10/100/1,000/10,000 s
Samples	1) RAC1Q61L (50 µM) 2) RAC1Q61L (50 µM) + HACE1DN21 (100 µM)	1) HACE1DN21 (50 µM) 2) HACE1DN21 (50 µM) + RAC1Q61L (100 µM)
Replicates	3 technical replicates (separate H/D exchange reactions)
Number of Peptides	49 (45)	126
Average peptide length (aa)	13.92 (13.58)	11.33
Sequence coverage (%)	91.2 (80.9)	85.5
Redundancy	3.85 (3.89)	1.88
Back-exchange	No correction for back-exchange based on a fully deuterated sample conducted.
Repeatability (average SD)	0.027 Da / 0.244% (0.039 Da / 0.338%)	0.032 Da / 0.345%
Significance criterium applied	2.5% difference in relative HDX
Notes
Bracket terms for number of peptides, average peptide length, sequence coverage and redundancy for RAC1Q61L relate to the RAC1Q61L/HACE1DN21 complex sample as a result of different proteolytic cleavage.

## Sheet: PeptideHDX_RAC1
Protein state	Start	End	Peptide sequence	Maximal uptake (#)	Peptide mass (Da)	Retention time SD (min)	Retention time (min)	HDX time (s)	Uptake (Da)	Uptake SD (Da)	Uptake (%)	Uptake SD (%)
RAC1Q61L	-1	3	GPMQA	3	502.22	6.74747	0.032808	0	0	0	0	0
RAC1Q61L	-1	3	GPMQA	3	502.22	7.00014	0.104524	10	2.197	0.006319	73.2333	0.210633
RAC1Q61L	-1	3	GPMQA	3	502.22	6.97504	0.005746	100	2.14586	0.005526	71.5286	0.1842
RAC1Q61L	-1	3	GPMQA	3	502.22	7.17719	0.040119	1000	2.13937	0.006638	71.3122	0.221267
RAC1Q61L	-1	3	GPMQA	3	502.22	7.30899	0.121569	10000	2.08318	0.009104	69.4392	0.303467
RAC1Q61L/HACE1DN21	-1	3	GPMQA	3	502.22	7.29393	0.07277	0	0	0	0	0
RAC1Q61L/HACE1DN21	-1	3	GPMQA	3	502.22	7.02756	0.026308	10	2.21681	0.007353	73.8937	0.2451
RAC1Q61L/HACE1DN21	-1	3	GPMQA	3	502.22	7.40711	0.236928	100	2.16377	0.008868	72.1258	0.2956
RAC1Q61L/HACE1DN21	-1	3	GPMQA	3	502.22	7.22555	0.103279	1000	2.15633	0.008313	71.8778	0.2771
RAC1Q61L/HACE1DN21	-1	3	GPMQA	3	502.22	7.43063	0.393364	10000	2.10429	0.008691	70.1429	0.2897
RAC1Q61L	7	19	VVVGDGAVGKTCL	12	1216.65	7.2614	0.021826	0	0	0	0	0
RAC1Q61L	7	19	VVVGDGAVGKTCL	12	1216.65	7.47054	0.085113	10	0.222406	0.009797	1.85338	0.0816417
RAC1Q61L	7	19	VVVGDGAVGKTCL	12	1216.65	7.45337	0.0014	100	0.347789	0.016504	2.89824	0.137533
RAC1Q61L	7	19	VVVGDGAVGKTCL	12	1216.65	7.63005	0.033768	1000	0.671685	0.006289	5.59737	0.0524083
RAC1Q61L	7	19	VVVGDGAVGKTCL	12	1216.65	7.753	0.086925	10000	0.906971	0.017938	7.55809	0.149483
RAC1Q61L/HACE1DN21	7	19	VVVGDGAVGKTCL	12	1216.65	7.815	0.090702	0	0	0	0	0
RAC1Q61L/HACE1DN21	7	19	VVVGDGAVGKTCL	12	1216.65	7.55647	0.023532	10	0.225821	0.006832	1.88184	0.0569333
RAC1Q61L/HACE1DN21	7	19	VVVGDGAVGKTCL	12	1216.65	7.80298	0.206569	100	0.297754	0.019881	2.48128	0.165675
RAC1Q61L/HACE1DN21	7	19	VVVGDGAVGKTCL	12	1216.65	7.71731	0.081856	1000	0.637205	0.016807	5.31004	0.140058
RAC1Q61L/HACE1DN21	7	19	VVVGDGAVGKTCL	12	1216.65	7.84216	0.31227	10000	0.752964	0.018821	6.2747	0.156842
RAC1Q61L	7	20	VVVGDGAVGKTCLL	13	1329.73	7.61604	0.015808	0	0	0	0	0
RAC1Q61L	7	20	VVVGDGAVGKTCLL	13	1329.73	7.7871	0.074442	10	0.219171	0.011978	1.68593	0.0921385
RAC1Q61L	7	20	VVVGDGAVGKTCLL	13	1329.73	7.78593	0.007636	100	0.370313	0.013443	2.84856	0.103408
RAC1Q61L	7	20	VVVGDGAVGKTCLL	13	1329.73	7.94268	0.034406	1000	0.710016	0.011526	5.46166	0.0886615
RAC1Q61L	7	20	VVVGDGAVGKTCLL	13	1329.73	8.02601	0.009852	10000	0.958845	0.014554	7.37573	0.111954
RAC1Q61L/HACE1DN21	7	20	VVVGDGAVGKTCLL	13	1329.73	8.16563	0.100899	0	0	0	0	0
RAC1Q61L/HACE1DN21	7	20	VVVGDGAVGKTCLL	13	1329.73	7.90455	0.020647	10	0.208735	0.016521	1.60565	0.127085
RAC1Q61L/HACE1DN21	7	20	VVVGDGAVGKTCLL	13	1329.73	8.10698	0.188334	100	0.3296	0.015766	2.53538	0.121277
RAC1Q61L/HACE1DN21	7	20	VVVGDGAVGKTCLL	13	1329.73	8.04887	0.076835	1000	0.679206	0.023765	5.22466	0.182808
RAC1Q61L/HACE1DN21	7	20	VVVGDGAVGKTCLL	13	1329.73	7.95247	0.064573	10000	0.735405	0.023898	5.65696	0.183831
RAC1Q61L	9	19	VGDGAVGKTCL	10	1018.51	7.27851	0.022808	0	0	0	0	0
RAC1Q61L	9	19	VGDGAVGKTCL	10	1018.51	7.46919	0.078168	10	0.217862	0.013964	2.17862	0.13964
RAC1Q61L	9	19	VGDGAVGKTCL	10	1018.51	7.4632	0.003788	100	0.373184	0.019739	3.73184	0.19739
RAC1Q61L	9	19	VGDGAVGKTCL	10	1018.51	7.62154	0.034201	1000	0.666382	0.011412	6.66382	0.11412
RAC1Q61L	9	19	VGDGAVGKTCL	10	1018.51	7.68958	0.019264	10000	0.872236	0.023001	8.72236	0.23001
RAC1Q61L/HACE1DN21	9	19	VGDGAVGKTCL	10	1018.51	7.8043	0.088101	0	0	0	0	0
RAC1Q61L/HACE1DN21	9	19	VGDGAVGKTCL	10	1018.51	7.55197	0.023773	10	0.29826	0.022541	2.9826	0.22541
RAC1Q61L/HACE1DN21	9	19	VGDGAVGKTCL	10	1018.51	7.80511	0.203088	100	0.362291	0.008579	3.62291	0.08579
RAC1Q61L/HACE1DN21	9	19	VGDGAVGKTCL	10	1018.51	7.62943	0.05855	1000	0.626186	0.167211	6.26186	1.67211
RAC1Q61L/HACE1DN21	9	19	VGDGAVGKTCL	10	1018.51	7.5064	0	10000	0.78531	0.008201	7.8531	0.08201
RAC1Q61L	21	37	ISYTTNAFPGEYIPTVF	14	1918.93	8.26747	0.008753	0	0	0	0	0
RAC1Q61L	21	37	ISYTTNAFPGEYIPTVF	14	1918.93	8.36617	0.047868	10	6.69164	0.020036	47.7974	0.143114
RAC1Q61L	21	37	ISYTTNAFPGEYIPTVF	14	1918.93	8.3815	0.014528	100	7.65783	0.021841	54.6988	0.156007
RAC1Q61L	21	37	ISYTTNAFPGEYIPTVF	14	1918.93	8.50455	0.020254	1000	8.48826	0.020774	60.6304	0.148386
RAC1Q61L	21	37	ISYTTNAFPGEYIPTVF	14	1918.93	8.56327	0.009292	10000	8.89832	0.033676	63.5594	0.240543
RAC1Q61L	21	39	ISYTTNAFPGEYIPTVFDN	16	2148	8.06897	0.012081	0	0	0	0	0
RAC1Q61L	21	39	ISYTTNAFPGEYIPTVFDN	16	2148	8.18459	0.059355	10	7.83549	0.033878	48.9718	0.211737
RAC1Q61L	21	39	ISYTTNAFPGEYIPTVFDN	16	2148	8.19574	0.016035	100	8.88407	0.030617	55.5255	0.191356
RAC1Q61L	21	39	ISYTTNAFPGEYIPTVFDN	16	2148	8.34009	0.023588	1000	9.73751	0.021423	60.8595	0.133894
RAC1Q61L	21	39	ISYTTNAFPGEYIPTVFDN	16	2148	8.40741	0.018301	10000	10.0105	0.088078	62.5657	0.550488
RAC1Q61L	21	40	ISYTTNAFPGEYIPTVFDNY	17	2311.07	8.235	0.010234	0	0	0	0	0
RAC1Q61L	21	40	ISYTTNAFPGEYIPTVFDNY	17	2311.07	8.34433	0.053523	10	7.67773	0.041577	45.1631	0.244571
RAC1Q61L	21	40	ISYTTNAFPGEYIPTVFDNY	17	2311.07	8.36327	0.015853	100	8.96137	0.028354	52.7139	0.166788
RAC1Q61L	21	40	ISYTTNAFPGEYIPTVFDNY	17	2311.07	8.49225	0.021477	1000	10.1077	0.027437	59.4572	0.161394
RAC1Q61L	21	40	ISYTTNAFPGEYIPTVFDNY	17	2311.07	8.5482	0.003252	10000	10.4975	0.035015	61.7501	0.205971
RAC1Q61L	23	37	YTTNAFPGEYIPTVF	12	1718.82	8.25389	0.009996	0	0	0	0	0
RAC1Q61L	23	37	YTTNAFPGEYIPTVF	12	1718.82	8.36042	0.051221	10	6.50749	0.011597	54.2291	0.0966417
RAC1Q61L	23	37	YTTNAFPGEYIPTVF	12	1718.82	8.37552	0.014845	100	7.42797	0.012399	61.8997	0.103325
RAC1Q61L	23	37	YTTNAFPGEYIPTVF	12	1718.82	8.50084	0.020739	1000	8.02021	0.022482	66.835	0.18735
RAC1Q61L	23	37	YTTNAFPGEYIPTVF	12	1718.82	8.55952	0.005406	10000	7.87831	0.037294	65.6526	0.310783
RAC1Q61L	41	55	SANVMVDGKPVNLGL	13	1512.8	7.56572	0.018376	0	0	0	0	0
RAC1Q61L	41	55	SANVMVDGKPVNLGL	13	1512.8	7.73083	0.077464	10	3.80072	0.013675	29.2363	0.105192
RAC1Q61L	41	55	SANVMVDGKPVNLGL	13	1512.8	7.72912	0.012285	100	4.70206	0.017163	36.1697	0.132023
RAC1Q61L	41	55	SANVMVDGKPVNLGL	13	1512.8	7.88598	0.028925	1000	5.66385	0.016786	43.5681	0.129123
RAC1Q61L	41	55	SANVMVDGKPVNLGL	13	1512.8	7.95019	0.008838	10000	6.82857	0.017139	52.5274	0.131838
RAC1Q61L/HACE1DN21	41	55	SANVMVDGKPVNLGL	13	1512.8	8.04709	0.031336	0	0	0	0	0
RAC1Q61L/HACE1DN21	41	55	SANVMVDGKPVNLGL	13	1512.8	7.855	0.028994	10	3.21998	0.032181	24.7691	0.247546
RAC1Q61L/HACE1DN21	41	55	SANVMVDGKPVNLGL	13	1512.8	7.8879	0	100	3.93478	0.011782	30.2675	0.0906308
RAC1Q61L/HACE1DN21	41	55	SANVMVDGKPVNLGL	13	1512.8	8.0089	0.073703	1000	4.92255	0.041195	37.8657	0.316885
RAC1Q61L/HACE1DN21	41	55	SANVMVDGKPVNLGL	13	1512.8	7.91231	0.065319	10000	5.42842	0.058258	41.7571	0.448138
RAC1Q61L	44	55	VMVDGKPVNLGL	10	1240.68	7.58678	0.015368	0	0	0	0	0
RAC1Q61L	44	55	VMVDGKPVNLGL	10	1240.68	7.74975	0.070013	10	2.21839	0.013365	22.1839	0.13365
RAC1Q61L	44	55	VMVDGKPVNLGL	10	1240.68	7.75041	0.008199	100	3.02053	0.006506	30.2053	0.06506
RAC1Q61L	44	55	VMVDGKPVNLGL	10	1240.68	7.9022	0.026766	1000	3.7638	0.011942	37.6379	0.11942
RAC1Q61L	44	55	VMVDGKPVNLGL	10	1240.68	7.97653	0.011723	10000	4.41446	0.013365	44.1446	0.13365
RAC1Q61L/HACE1DN21	44	55	VMVDGKPVNLGL	10	1240.68	8.12282	0.104182	0	0	0	0	0
RAC1Q61L/HACE1DN21	44	55	VMVDGKPVNLGL	10	1240.68	7.87637	0.019352	10	1.83165	0.019223	18.3165	0.19223
RAC1Q61L/HACE1DN21	44	55	VMVDGKPVNLGL	10	1240.68	8.09439	0.220159	100	2.34472	0.061309	23.4472	0.61309
RAC1Q61L/HACE1DN21	44	55	VMVDGKPVNLGL	10	1240.68	8.02212	0.077292	1000	3.2841	0.010921	32.8409	0.10921
RAC1Q61L/HACE1DN21	44	55	VMVDGKPVNLGL	10	1240.68	8.12674	0.267912	10000	3.69669	0.050796	36.9669	0.50796
RAC1Q61L	45	55	MVDGKPVNLGL	9	1141.62	7.45526	0.015515	0	0	0	0	0
RAC1Q61L	45	55	MVDGKPVNLGL	9	1141.62	7.64603	0.080707	10	1.84851	0.023496	20.5391	0.261067
RAC1Q61L	45	55	MVDGKPVNLGL	9	1141.62	7.63946	0.00388	100	2.38836	0.018526	26.5374	0.205844
RAC1Q61L	45	55	MVDGKPVNLGL	9	1141.62	7.81032	0.032913	1000	2.61063	0.014115	29.007	0.156833
RAC1Q61L	45	55	MVDGKPVNLGL	9	1141.62	7.91736	0.075572	10000	3.23175	0.014036	35.9084	0.155956
RAC1Q61L/HACE1DN21	45	55	MVDGKPVNLGL	9	1141.62	8.02052	0.095797	0	0	0	0	0
RAC1Q61L/HACE1DN21	45	55	MVDGKPVNLGL	9	1141.62	7.76126	0.024959	10	1.63315	0.012651	18.1461	0.140567
RAC1Q61L/HACE1DN21	45	55	MVDGKPVNLGL	9	1141.62	7.79104	0	100	2.10181	0.005423	23.3534	0.0602556
RAC1Q61L/HACE1DN21	45	55	MVDGKPVNLGL	9	1141.62	7.9107	0.079996	1000	2.6421	0.01228	29.3567	0.136444
RAC1Q61L/HACE1DN21	45	55	MVDGKPVNLGL	9	1141.62	8.03837	0.292881	10000	2.70446	0.011283	30.0495	0.125367
RAC1Q61L	46	55	VDGKPVNLGL	8	1010.58	7.38938	0.021131	0	0	0	0	0
RAC1Q61L	46	55	VDGKPVNLGL	8	1010.58	7.58743	0.088634	10	1.35541	0.011458	16.9427	0.143225
RAC1Q61L	46	55	VDGKPVNLGL	8	1010.58	7.57634	0.002877	100	1.9199	0.012426	23.9988	0.155325
RAC1Q61L	46	55	VDGKPVNLGL	8	1010.58	7.7545	0.033649	1000	2.15477	0.011071	26.9347	0.138387
RAC1Q61L	46	55	VDGKPVNLGL	8	1010.58	7.85217	0.070765	10000	2.78519	0.007797	34.8149	0.0974625
RAC1Q61L/HACE1DN21	46	55	VDGKPVNLGL	8	1010.58	7.94534	0.096897	0	0	0	0	0
RAC1Q61L/HACE1DN21	46	55	VDGKPVNLGL	8	1010.58	7.67763	0.023457	10	0.997901	0.01	12.4738	0.125
RAC1Q61L/HACE1DN21	46	55	VDGKPVNLGL	8	1010.58	7.97654	0.207448	100	1.45468	0.019512	18.1835	0.2439
RAC1Q61L/HACE1DN21	46	55	VDGKPVNLGL	8	1010.58	7.83144	0.080259	1000	2.0504	0.040144	25.63	0.5018
RAC1Q61L/HACE1DN21	46	55	VDGKPVNLGL	8	1010.58	7.89464	0.295333	10000	2.09942	0.053577	26.2427	0.669713
RAC1Q61L	56	63	WDTAGLED	7	905.376	7.57229	0.017252	0	0	0	0	0
RAC1Q61L	56	63	WDTAGLED	7	905.376	7.74838	0.076291	10	1.18336	0.010857	16.9052	0.1551
RAC1Q61L	56	63	WDTAGLED	7	905.376	7.74719	0.00687	100	1.72358	0.01234	24.6226	0.176286
RAC1Q61L	56	63	WDTAGLED	7	905.376	7.90811	0.027253	1000	2.64681	0.012016	37.8116	0.171657
RAC1Q61L	56	63	WDTAGLED	7	905.376	8.00936	0.060934	10000	2.72455	0.018701	38.9221	0.267157
RAC1Q61L/HACE1DN21	56	63	WDTAGLED	7	905.376	8.11798	0.097615	0	0	0	0	0
RAC1Q61L/HACE1DN21	56	63	WDTAGLED	7	905.376	7.86133	0.026179	10	1.087	0.020265	15.5286	0.2895
RAC1Q61L/HACE1DN21	56	63	WDTAGLED	7	905.376	8.16024	0.194822	100	1.16317	0.014202	16.6167	0.202886
RAC1Q61L/HACE1DN21	56	63	WDTAGLED	7	905.376	8.02348	0.077506	1000	1.75444	0.015554	25.0634	0.2222
RAC1Q61L/HACE1DN21	56	63	WDTAGLED	7	905.376	7.93798	0.081243	10000	2.46294	0.039675	35.1848	0.566786
RAC1Q61L	58	71	TAGLEDYDRLRPLS	12	1604.82	7.6083	0.015097	0	0	0	0	0
RAC1Q61L	58	71	TAGLEDYDRLRPLS	12	1604.82	7.76856	0.066559	10	2.62539	0.043033	21.8783	0.358608
RAC1Q61L	58	71	TAGLEDYDRLRPLS	12	1604.82	7.78011	0.009228	100	3.88251	0.015404	32.3542	0.128367
RAC1Q61L	58	71	TAGLEDYDRLRPLS	12	1604.82	7.91839	0.026286	1000	5.15516	0.031767	42.9597	0.264725
RAC1Q61L	58	71	TAGLEDYDRLRPLS	12	1604.82	8.02198	0.044205	10000	5.36598	0.010795	44.7165	0.0899583
RAC1Q61L/HACE1DN21	58	71	TAGLEDYDRLRPLS	12	1604.82	8.1313	0.106499	0	0	0	0	0
RAC1Q61L/HACE1DN21	58	71	TAGLEDYDRLRPLS	12	1604.82	7.88559	0.016195	10	2.57749	0.008521	21.4791	0.0710083
RAC1Q61L/HACE1DN21	58	71	TAGLEDYDRLRPLS	12	1604.82	8.17943	0.172971	100	3.95317	0.016979	32.9431	0.141492
RAC1Q61L/HACE1DN21	58	71	TAGLEDYDRLRPLS	12	1604.82	7.93721	0.123486	1000	5.01124	0.296929	41.7603	2.47441
RAC1Q61L/HACE1DN21	58	71	TAGLEDYDRLRPLS	12	1604.82	7.96494	0.069916	10000	5.0884	0.122457	42.4033	1.02048
RAC1Q61L	63	75	DYDRLRPLSYPQT	10	1622.8	7.06743	0.022613	0	0	0	0	0
RAC1Q61L	63	75	DYDRLRPLSYPQT	10	1622.8	7.27995	0.09421	10	3.01472	0.027976	30.1472	0.27976
RAC1Q61L	63	75	DYDRLRPLSYPQT	10	1622.8	7.26527	0.000987	100	4.36777	0.018227	43.6777	0.18227
RAC1Q61L	63	75	DYDRLRPLSYPQT	10	1622.8	7.45646	0.036528	1000	5.68327	0.019085	56.8327	0.19085
RAC1Q61L	63	75	DYDRLRPLSYPQT	10	1622.8	7.57962	0.095149	10000	5.85787	0.016748	58.5787	0.16748
RAC1Q61L/HACE1DN21	63	75	DYDRLRPLSYPQT	10	1622.8	7.65288	0.091207	0	0	0	0	0
RAC1Q61L/HACE1DN21	63	75	DYDRLRPLSYPQT	10	1622.8	7.36957	0.023166	10	3.08399	0.025894	30.8399	0.25894
RAC1Q61L/HACE1DN21	63	75	DYDRLRPLSYPQT	10	1622.8	7.68381	0.220735	100	4.5954	0.024691	45.954	0.24691
RAC1Q61L/HACE1DN21	63	75	DYDRLRPLSYPQT	10	1622.8	7.54616	0.091387	1000	5.88633	0.024329	58.8633	0.24329
RAC1Q61L/HACE1DN21	63	75	DYDRLRPLSYPQT	10	1622.8	7.41705	0.180603	10000	5.89192	0.017349	58.9192	0.17349
RAC1Q61L	64	75	YDRLRPLSYPQT	9	1507.78	7.08131	0.022287	0	0	0	0	0
RAC1Q61L	64	75	YDRLRPLSYPQT	9	1507.78	7.29291	0.092595	10	2.97889	0.040441	33.0988	0.449344
RAC1Q61L	64	75	YDRLRPLSYPQT	9	1507.78	7.27438	0.001474	100	4.36519	0.03768	48.5021	0.418667
RAC1Q61L	64	75	YDRLRPLSYPQT	9	1507.78	7.46677	0.036516	1000	5.70589	0.041713	63.3988	0.463478
RAC1Q61L	64	75	YDRLRPLSYPQT	9	1507.78	7.59204	0.09539	10000	5.89056	0.040532	65.4507	0.450356
RAC1Q61L/HACE1DN21	64	75	YDRLRPLSYPQT	9	1507.78	7.65523	0.087286	0	0	0	0	0
RAC1Q61L/HACE1DN21	64	75	YDRLRPLSYPQT	9	1507.78	7.37893	0.020704	10	3.00383	0.021584	33.3759	0.239822
RAC1Q61L/HACE1DN21	64	75	YDRLRPLSYPQT	9	1507.78	7.63153	0.206721	100	4.57449	0.006197	50.8276	0.0688556
RAC1Q61L/HACE1DN21	64	75	YDRLRPLSYPQT	9	1507.78	7.55867	0.089595	1000	5.88804	0.004723	65.4227	0.0524778
RAC1Q61L/HACE1DN21	64	75	YDRLRPLSYPQT	9	1507.78	7.31422	0	10000	5.81016	0.004418	64.5573	0.0490889
RAC1Q61L	64	78	YDRLRPLSYPQTDVF	12	1868.94	7.58939	0.016804	0	0	0	0	0
RAC1Q61L	64	78	YDRLRPLSYPQTDVF	12	1868.94	7.76111	0.075688	10	2.85401	0.017176	23.7834	0.143133
RAC1Q61L	64	78	YDRLRPLSYPQTDVF	12	1868.94	7.75909	0.006459	100	4.19229	0.015229	34.9358	0.126908
RAC1Q61L	64	78	YDRLRPLSYPQTDVF	12	1868.94	7.91515	0.02667	1000	5.46542	0.015384	45.5452	0.1282
RAC1Q61L	64	78	YDRLRPLSYPQTDVF	12	1868.94	8.01662	0.057121	10000	5.68394	0.019185	47.3661	0.159875
RAC1Q61L/HACE1DN21	64	78	YDRLRPLSYPQTDVF	12	1868.94	8.13212	0.105319	0	0	0	0	0
RAC1Q61L/HACE1DN21	64	78	YDRLRPLSYPQTDVF	12	1868.94	7.87636	0.020995	10	2.9354	0.029779	24.4617	0.248158
RAC1Q61L/HACE1DN21	64	78	YDRLRPLSYPQTDVF	12	1868.94	8.1561	0.190492	100	4.4373	0.03981	36.9775	0.33175
RAC1Q61L/HACE1DN21	64	78	YDRLRPLSYPQTDVF	12	1868.94	8.02714	0.076379	1000	5.70667	0.022841	47.5556	0.190342
RAC1Q61L/HACE1DN21	64	78	YDRLRPLSYPQTDVF	12	1868.94	7.93751	0.074215	10000	5.69756	0.052197	47.4797	0.434975
RAC1Q61L	64	79	YDRLRPLSYPQTDVFL	13	1982.03	7.79832	0.013719	0	0	0	0	0
RAC1Q61L	64	79	YDRLRPLSYPQTDVFL	13	1982.03	7.95231	0.074434	10	2.94612	0.059547	22.6625	0.458054
RAC1Q61L	64	79	YDRLRPLSYPQTDVFL	13	1982.03	7.94274	0.008699	100	4.43303	0.022838	34.1002	0.175677
RAC1Q61L	64	79	YDRLRPLSYPQTDVFL	13	1982.03	8.10739	0.028463	1000	5.6588	0.021316	43.5292	0.163969
RAC1Q61L	64	79	YDRLRPLSYPQTDVFL	13	1982.03	8.20077	0.054878	10000	5.85558	0.021409	45.043	0.164685
RAC1Q61L/HACE1DN21	64	79	YDRLRPLSYPQTDVFL	13	1982.03	8.33286	0.106815	0	0	0	0	0
RAC1Q61L/HACE1DN21	64	79	YDRLRPLSYPQTDVFL	13	1982.03	8.06991	0.018692	10	3.03006	0.030155	23.3082	0.231962
RAC1Q61L/HACE1DN21	64	79	YDRLRPLSYPQTDVFL	13	1982.03	8.34323	0.194557	100	4.5187	0.034823	34.7592	0.267869
RAC1Q61L/HACE1DN21	64	79	YDRLRPLSYPQTDVFL	13	1982.03	8.21806	0.074006	1000	5.84368	0.014404	44.9514	0.1108
RAC1Q61L/HACE1DN21	64	79	YDRLRPLSYPQTDVFL	13	1982.03	8.14021	0.044515	10000	5.80156	0.052987	44.6274	0.407592
RAC1Q61L	82	90	FSLVSPASF	7	953.485	8.10079	0.010536	0	0	0	0	0
RAC1Q61L	82	90	FSLVSPASF	7	953.485	8.2281	0.06034	10	1.53996	0.00634	21.9994	0.0905714
RAC1Q61L	82	90	FSLVSPASF	7	953.485	8.23852	0.015319	100	1.49817	0.012086	21.4024	0.172657
RAC1Q61L	82	90	FSLVSPASF	7	953.485	8.37555	0.020867	1000	1.604	0.006173	22.9142	0.0881857
RAC1Q61L	82	90	FSLVSPASF	7	953.485	8.44005	0.016211	10000	2.1455	0.010091	30.6501	0.144157
RAC1Q61L/HACE1DN21	82	90	FSLVSPASF	7	953.485	8.55919	0.116238	0	0	0	0	0
RAC1Q61L/HACE1DN21	82	90	FSLVSPASF	7	953.485	8.3113	0.020319	10	1.57437	0.009898	22.4911	0.1414
RAC1Q61L/HACE1DN21	82	90	FSLVSPASF	7	953.485	8.55111	0.1797	100	1.56629	0.020136	22.3756	0.287657
RAC1Q61L/HACE1DN21	82	90	FSLVSPASF	7	953.485	8.43924	0.067942	1000	1.69462	0.014983	24.2088	0.214043
RAC1Q61L/HACE1DN21	82	90	FSLVSPASF	7	953.485	8.45737	0.14891	10000	2.22078	0.023688	31.7254	0.3384
RAC1Q61L	83	89	SLVSPAS	5	659.349	6.96346	0.023991	0	0	0	0	0
RAC1Q61L	83	89	SLVSPAS	5	659.349	7.19039	0.093985	10	1.40698	0.011573	28.1396	0.23146
RAC1Q61L	83	89	SLVSPAS	5	659.349	7.17769	0.00262	100	1.37154	0.01219	27.4308	0.2438
RAC1Q61L	83	89	SLVSPAS	5	659.349	7.37437	0.037591	1000	1.38429	0.014372	27.6859	0.28744
RAC1Q61L	83	89	SLVSPAS	5	659.349	7.49007	0.103159	10000	1.4362	0.013073	28.7239	0.26146
RAC1Q61L/HACE1DN21	83	89	SLVSPAS	5	659.349	7.53067	0.082795	0	0	0	0	0
RAC1Q61L/HACE1DN21	83	89	SLVSPAS	5	659.349	7.25497	0.024006	10	1.45729	0.007934	29.1459	0.15868
RAC1Q61L/HACE1DN21	83	89	SLVSPAS	5	659.349	7.62439	0.222695	100	1.42146	0.010137	28.4291	0.20274
RAC1Q61L/HACE1DN21	83	89	SLVSPAS	5	659.349	7.46008	0.093412	1000	1.42812	0.013625	28.5624	0.2725
RAC1Q61L/HACE1DN21	83	89	SLVSPAS	5	659.349	7.62339	0.365409	10000	1.47695	0.008234	29.539	0.16468
RAC1Q61L	83	90	SLVSPASF	6	806.417	7.7423	0.015813	0	0	0	0	0
RAC1Q61L	83	90	SLVSPASF	6	806.417	7.91939	0.083838	10	1.42145	0.013747	23.6908	0.229117
RAC1Q61L	83	90	SLVSPASF	6	806.417	7.91448	0.007107	100	1.39422	0.011932	23.237	0.198867
RAC1Q61L	83	90	SLVSPASF	6	806.417	8.09121	0.027738	1000	1.5082	0.014346	25.1367	0.2391
RAC1Q61L	83	90	SLVSPASF	6	806.417	8.18292	0.052555	10000	2.03718	0.015863	33.953	0.264383
RAC1Q61L/HACE1DN21	83	90	SLVSPASF	6	806.417	8.27397	0.103753	0	0	0	0	0
RAC1Q61L/HACE1DN21	83	90	SLVSPASF	6	806.417	8.02716	0.023045	10	1.46119	0.015839	24.3532	0.263983
RAC1Q61L/HACE1DN21	83	90	SLVSPASF	6	806.417	8.3229	0.193431	100	1.44068	0.01344	24.0113	0.224
RAC1Q61L/HACE1DN21	83	90	SLVSPASF	6	806.417	8.17956	0.077042	1000	1.57023	0.012473	26.1705	0.207883
RAC1Q61L/HACE1DN21	83	90	SLVSPASF	6	806.417	8.09599	0.0551	10000	2.13819	0.023604	35.6365	0.3934
RAC1Q61L	90	112	FENVRAKWYPEVRHHCPNTPIIL	19	2818.45	7.23163	0.024097	0	0	0	0	0
RAC1Q61L	90	112	FENVRAKWYPEVRHHCPNTPIIL	19	2818.45	7.45405	0.080233	10	1.40815	0.029398	7.41129	0.154726
RAC1Q61L	90	112	FENVRAKWYPEVRHHCPNTPIIL	19	2818.45	7.43216	0.003527	100	1.87887	0.029599	9.88878	0.155784
RAC1Q61L	90	112	FENVRAKWYPEVRHHCPNTPIIL	19	2818.45	7.62719	0.043611	1000	2.84585	0.08071	14.9782	0.424789
RAC1Q61L	90	112	FENVRAKWYPEVRHHCPNTPIIL	19	2818.45	7.72903	0.085621	10000	3.40405	0.03667	17.9161	0.193
RAC1Q61L/HACE1DN21	90	112	FENVRAKWYPEVRHHCPNTPIIL	19	2818.45	7.83414	0.100871	0	0	0	0	0
RAC1Q61L/HACE1DN21	90	112	FENVRAKWYPEVRHHCPNTPIIL	19	2818.45	7.52959	0.020834	10	1.40695	0.045375	7.40499	0.238816
RAC1Q61L/HACE1DN21	90	112	FENVRAKWYPEVRHHCPNTPIIL	19	2818.45	7.80975	0.215121	100	1.74125	0.063532	9.16447	0.334379
RAC1Q61L/HACE1DN21	90	112	FENVRAKWYPEVRHHCPNTPIIL	19	2818.45	7.65139	0.049583	1000	2.72484	0.095304	14.3413	0.5016
RAC1Q61L/HACE1DN21	90	112	FENVRAKWYPEVRHHCPNTPIIL	19	2818.45	7.49498	0	10000	3.18125	0.023205	16.7434	0.122132
RAC1Q61L	94	112	RAKWYPEVRHHCPNTPIIL	15	2329.23	7.11296	0.023889	0	0	0	0	0
RAC1Q61L	94	112	RAKWYPEVRHHCPNTPIIL	15	2329.23	7.31174	0.110162	10	1.28296	0.046831	8.55309	0.312207
RAC1Q61L	94	112	RAKWYPEVRHHCPNTPIIL	15	2329.23	7.28782	0.001406	100	1.27056	0.047524	8.47043	0.316827
RAC1Q61L	94	112	RAKWYPEVRHHCPNTPIIL	15	2329.23	7.48236	0.035894	1000	1.28022	0.056532	8.53483	0.37688
RAC1Q61L	94	112	RAKWYPEVRHHCPNTPIIL	15	2329.23	7.55379	0.024772	10000	1.38067	0.056529	9.20444	0.37686
RAC1Q61L/HACE1DN21	94	112	RAKWYPEVRHHCPNTPIIL	15	2329.23	7.68872	0.093969	0	0	0	0	0
RAC1Q61L/HACE1DN21	94	112	RAKWYPEVRHHCPNTPIIL	15	2329.23	7.4003	0.019674	10	1.24901	0.043621	8.32673	0.290807
RAC1Q61L/HACE1DN21	94	112	RAKWYPEVRHHCPNTPIIL	15	2329.23	7.45051	0	100	1.25599	0.036702	8.37326	0.24468
RAC1Q61L/HACE1DN21	94	112	RAKWYPEVRHHCPNTPIIL	15	2329.23	7.57546	0.089256	1000	1.29049	0.039689	8.60329	0.264593
RAC1Q61L/HACE1DN21	94	112	RAKWYPEVRHHCPNTPIIL	15	2329.23	7.73628	0.366751	10000	1.49017	0.108897	9.93449	0.72598
RAC1Q61L	109	112	PIIL	2	454.315	8.00108	0.015688	0	0	0	0	0
RAC1Q61L	109	112	PIIL	2	454.315	8.1455	0.070068	10	0.013627	0.007364	0.68135	0.3682
RAC1Q61L	109	112	PIIL	2	454.315	8.15261	0.011003	100	0.003115	0.003699	0.15575	0.18495
RAC1Q61L	109	112	PIIL	2	454.315	8.3013	0.023889	1000	-0.004158	0.00668	-0.2079	0.334
RAC1Q61L	109	112	PIIL	2	454.315	8.3715	0.027524	10000	-0.008352	0.020935	-0.4176	1.04675
RAC1Q61L/HACE1DN21	109	112	PIIL	2	454.315	8.50419	0.115938	0	0	0	0	0
RAC1Q61L/HACE1DN21	109	112	PIIL	2	454.315	8.26606	0.016728	10	0.014935	0.005196	0.74675	0.2598
RAC1Q61L/HACE1DN21	109	112	PIIL	2	454.315	8.31454	0.072921	100	0.010983	0.003724	0.54915	0.1862
RAC1Q61L/HACE1DN21	109	112	PIIL	2	454.315	8.37591	0.056391	1000	0.008309	0.013706	0.41545	0.6853
RAC1Q61L/HACE1DN21	109	112	PIIL	2	454.315	8.43688	0.210829	10000	-0.001936	0.003265	-0.0968	0.16325
RAC1Q61L	113	117	VGTKL	4	516.327	6.68763	0.034991	0	0	0	0	0
RAC1Q61L	113	117	VGTKL	4	516.327	6.94745	0.103305	10	0.093089	0.011582	2.32723	0.28955
RAC1Q61L	113	117	VGTKL	4	516.327	6.91744	0.006802	100	0.095849	0.013873	2.39623	0.346825
RAC1Q61L	113	117	VGTKL	4	516.327	7.1193	0.041199	1000	0.08241	0.013367	2.06025	0.334175
RAC1Q61L	113	117	VGTKL	4	516.327	7.25706	0.124413	10000	0.057644	0.026173	1.4411	0.654325
RAC1Q61L/HACE1DN21	113	117	VGTKL	4	516.327	7.22574	0.071682	0	0	0	0	0
RAC1Q61L/HACE1DN21	113	117	VGTKL	4	516.327	6.96467	0.024467	10	0.082976	0.013393	2.0744	0.334825
RAC1Q61L/HACE1DN21	113	117	VGTKL	4	516.327	7.34357	0.238647	100	0.095574	0.016866	2.38935	0.42165
RAC1Q61L/HACE1DN21	113	117	VGTKL	4	516.327	7.15615	0.097766	1000	0.077901	0.01978	1.94752	0.4945
RAC1Q61L/HACE1DN21	113	117	VGTKL	4	516.327	7.39056	0.397879	10000	0.03947	0.0213	0.98675	0.5325
RAC1Q61L	113	119	VGTKLDL	6	744.438	7.26603	0.024642	0	0	0	0	0
RAC1Q61L	113	119	VGTKLDL	6	744.438	7.49006	0.08669	10	0.177567	0.008708	2.95945	0.145133
RAC1Q61L	113	119	VGTKLDL	6	744.438	7.46673	0.000553	100	0.196697	0.00834	3.27828	0.139
RAC1Q61L	113	119	VGTKLDL	6	744.438	7.65282	0.035459	1000	0.198312	0.008096	3.3052	0.134933
RAC1Q61L	113	119	VGTKLDL	6	744.438	7.7614	0.080548	10000	0.254697	0.021497	4.24495	0.358283
RAC1Q61L/HACE1DN21	113	119	VGTKLDL	6	744.438	7.81887	0.086352	0	0	0	0	0
RAC1Q61L/HACE1DN21	113	119	VGTKLDL	6	744.438	7.56808	0.024051	10	0.135491	0.009131	2.25818	0.152183
RAC1Q61L/HACE1DN21	113	119	VGTKLDL	6	744.438	7.90604	0.21036	100	0.140056	0.004961	2.33427	0.0826833
RAC1Q61L/HACE1DN21	113	119	VGTKLDL	6	744.438	7.73504	0.084629	1000	0.196864	0.010293	3.28107	0.17155
RAC1Q61L/HACE1DN21	113	119	VGTKLDL	6	744.438	7.87971	0.316867	10000	0.244745	0.018228	4.07908	0.3038
RAC1Q61L	113	129	VGTKLDLRDDKDTIEKL	16	1958.07	7.10053	0.022146	0	0	0	0	0
RAC1Q61L	113	129	VGTKLDLRDDKDTIEKL	16	1958.07	7.30632	0.093856	10	4.17906	0.032283	26.1191	0.201769
RAC1Q61L	113	129	VGTKLDLRDDKDTIEKL	16	1958.07	7.28685	0.000843	100	5.16456	0.019322	32.2785	0.120762
RAC1Q61L	113	129	VGTKLDLRDDKDTIEKL	16	1958.07	7.48037	0.03781	1000	5.11082	0.019416	31.9426	0.12135
RAC1Q61L	113	129	VGTKLDLRDDKDTIEKL	16	1958.07	7.5479	0.023018	10000	5.10059	0.019226	31.8787	0.120163
RAC1Q61L/HACE1DN21	113	129	VGTKLDLRDDKDTIEKL	16	1958.07	7.6816	0.089208	0	0	0	0	0
RAC1Q61L/HACE1DN21	113	129	VGTKLDLRDDKDTIEKL	16	1958.07	7.39885	0.022565	10	4.06119	0.071526	25.3824	0.447038
RAC1Q61L/HACE1DN21	113	129	VGTKLDLRDDKDTIEKL	16	1958.07	7.72475	0.217683	100	5.04731	0.03949	31.5457	0.246812
RAC1Q61L/HACE1DN21	113	129	VGTKLDLRDDKDTIEKL	16	1958.07	7.57636	0.089114	1000	4.92891	0.033325	30.8057	0.208281
RAC1Q61L/HACE1DN21	113	129	VGTKLDLRDDKDTIEKL	16	1958.07	7.34328	0	10000	4.95426	0.015585	30.9641	0.0974062
RAC1Q61L	113	145	VGTKLDLRDDKDTIEKLKEKKLTPITYPQGLAM	30	3757.07	7.26197	0.025282	0	0	0	0	0
RAC1Q61L	113	145	VGTKLDLRDDKDTIEKLKEKKLTPITYPQGLAM	30	3757.07	7.46939	0.083393	10	7.13094	0.069589	23.7698	0.231963
RAC1Q61L	113	145	VGTKLDLRDDKDTIEKLKEKKLTPITYPQGLAM	30	3757.07	7.45495	0.001725	100	8.93046	0.101623	29.7682	0.338743
RAC1Q61L	113	145	VGTKLDLRDDKDTIEKLKEKKLTPITYPQGLAM	30	3757.07	7.63019	0.034192	1000	9.18814	0.137658	30.6271	0.45886
RAC1Q61L	113	145	VGTKLDLRDDKDTIEKLKEKKLTPITYPQGLAM	30	3757.07	7.72595	0.077611	10000	10.2721	0.07489	34.2402	0.249633
RAC1Q61L/HACE1DN21	113	145	VGTKLDLRDDKDTIEKLKEKKLTPITYPQGLAM	30	3757.07	7.84041	0.104021	0	0	0	0	0
RAC1Q61L/HACE1DN21	113	145	VGTKLDLRDDKDTIEKLKEKKLTPITYPQGLAM	30	3757.07	7.54885	0.019624	10	7.78962	0.049844	25.9654	0.166147
RAC1Q61L/HACE1DN21	113	145	VGTKLDLRDDKDTIEKLKEKKLTPITYPQGLAM	30	3757.07	7.75279	0.197925	100	9.39214	0.098052	31.3071	0.32684
RAC1Q61L/HACE1DN21	113	145	VGTKLDLRDDKDTIEKLKEKKLTPITYPQGLAM	30	3757.07	7.73773	0.086114	1000	9.99933	0.029676	33.3311	0.09892
RAC1Q61L/HACE1DN21	113	145	VGTKLDLRDDKDTIEKLKEKKLTPITYPQGLAM	30	3757.07	7.83699	0.311547	10000	10.4516	0.25125	34.8388	0.8375
RAC1Q61L	118	145	DLRDDKDTIEKLKEKKLTPITYPQGLAM	25	3258.75	7.40449	0.02175	0	0	0	0	0
RAC1Q61L	118	145	DLRDDKDTIEKLKEKKLTPITYPQGLAM	25	3258.75	7.51938	0.081729	10	7.96155	0.140094	31.8462	0.560376
RAC1Q61L	118	145	DLRDDKDTIEKLKEKKLTPITYPQGLAM	25	3258.75	7.50223	0.00313	100	9.89176	0.087075	39.567	0.3483
RAC1Q61L	118	145	DLRDDKDTIEKLKEKKLTPITYPQGLAM	25	3258.75	7.68634	0.03715	1000	10.5583	0.036691	42.2333	0.146764
RAC1Q61L	118	145	DLRDDKDTIEKLKEKKLTPITYPQGLAM	25	3258.75	7.78963	0.070954	10000	11.4579	0.092846	45.8317	0.371384
RAC1Q61L/HACE1DN21	118	145	DLRDDKDTIEKLKEKKLTPITYPQGLAM	25	3258.75	7.90933	0.111021	0	0	0	0	0
RAC1Q61L/HACE1DN21	118	145	DLRDDKDTIEKLKEKKLTPITYPQGLAM	25	3258.75	7.60373	0.017378	10	8.24682	0.028644	32.9873	0.114576
RAC1Q61L/HACE1DN21	118	145	DLRDDKDTIEKLKEKKLTPITYPQGLAM	25	3258.75	7.88516	0.20826	100	10.0151	0.044104	40.0603	0.176416
RAC1Q61L/HACE1DN21	118	145	DLRDDKDTIEKLKEKKLTPITYPQGLAM	25	3258.75	7.78805	0.086222	1000	10.6701	0.018703	42.6804	0.074812
RAC1Q61L/HACE1DN21	118	145	DLRDDKDTIEKLKEKKLTPITYPQGLAM	25	3258.75	7.66267	0.124381	10000	11.2333	0.103716	44.9332	0.414864
RAC1Q61L	120	145	RDDKDTIEKLKEKKLTPITYPQGLAM	23	3030.64	7.16014	0.021658	0	0	0	0	0
RAC1Q61L	120	145	RDDKDTIEKLKEKKLTPITYPQGLAM	23	3030.64	7.36222	0.089577	10	7.6302	0.054016	33.1748	0.234852
RAC1Q61L	120	145	RDDKDTIEKLKEKKLTPITYPQGLAM	23	3030.64	7.36105	0.001299	100	9.26595	0.061211	40.2868	0.266135
RAC1Q61L	120	145	RDDKDTIEKLKEKKLTPITYPQGLAM	23	3030.64	7.52745	0.030846	1000	10.0005	0.045679	43.4806	0.198604
RAC1Q61L	120	145	RDDKDTIEKLKEKKLTPITYPQGLAM	23	3030.64	7.64978	0.090936	10000	10.7821	0.058328	46.8789	0.2536
RAC1Q61L/HACE1DN21	120	145	RDDKDTIEKLKEKKLTPITYPQGLAM	23	3030.64	7.76003	0.10317	0	0	0	0	0
RAC1Q61L/HACE1DN21	120	145	RDDKDTIEKLKEKKLTPITYPQGLAM	23	3030.64	7.46744	0.020172	10	7.37004	0.055596	32.0437	0.241722
RAC1Q61L/HACE1DN21	120	145	RDDKDTIEKLKEKKLTPITYPQGLAM	23	3030.64	7.68826	0.200264	100	9.18604	0.063874	39.9393	0.277713
RAC1Q61L/HACE1DN21	120	145	RDDKDTIEKLKEKKLTPITYPQGLAM	23	3030.64	7.6494	0.092822	1000	9.94853	0.039724	43.2545	0.172713
RAC1Q61L/HACE1DN21	120	145	RDDKDTIEKLKEKKLTPITYPQGLAM	23	3030.64	7.53302	0.150948	10000	10.293	0.147481	44.7521	0.641222
RAC1Q61L	128	145	KLKEKKLTPITYPQGLAM	15	2058.19	7.17908	0.026908	0	0	0	0	0
RAC1Q61L	128	145	KLKEKKLTPITYPQGLAM	15	2058.19	7.39627	0.095639	10	3.57678	0.027137	23.8452	0.180913
RAC1Q61L	128	145	KLKEKKLTPITYPQGLAM	15	2058.19	7.38794	0.001468	100	4.37261	0.032947	29.1508	0.219647
RAC1Q61L	128	145	KLKEKKLTPITYPQGLAM	15	2058.19	7.5659	0.032191	1000	4.82109	0.043633	32.1406	0.290887
RAC1Q61L	128	145	KLKEKKLTPITYPQGLAM	15	2058.19	7.67384	0.090091	10000	5.59781	0.037062	37.3187	0.24708
RAC1Q61L/HACE1DN21	128	145	KLKEKKLTPITYPQGLAM	15	2058.19	7.74953	0.095483	0	0	0	0	0
RAC1Q61L/HACE1DN21	128	145	KLKEKKLTPITYPQGLAM	15	2058.19	7.47919	0.02028	10	3.71376	0.02635	24.7584	0.175667
RAC1Q61L/HACE1DN21	128	145	KLKEKKLTPITYPQGLAM	15	2058.19	7.78946	0.212804	100	4.40722	0.063654	29.3815	0.42436
RAC1Q61L/HACE1DN21	128	145	KLKEKKLTPITYPQGLAM	15	2058.19	7.66213	0.087907	1000	5.00403	0.025262	33.3602	0.168413
RAC1Q61L/HACE1DN21	128	145	KLKEKKLTPITYPQGLAM	15	2058.19	7.81069	0.328703	10000	5.58143	0.095591	37.2095	0.637273
RAC1Q61L	158	169	SALTQRGLKTVF	11	1319.76	7.34927	0.025198	0	0	0	0	0
RAC1Q61L	158	169	SALTQRGLKTVF	11	1319.76	7.54581	0.089638	10	4.0696	0.015976	36.9964	0.145236
RAC1Q61L	158	169	SALTQRGLKTVF	11	1319.76	7.53338	0.002079	100	5.09524	0.020163	46.3204	0.1833
RAC1Q61L	158	169	SALTQRGLKTVF	11	1319.76	7.71144	0.034127	1000	5.20602	0.009243	47.3275	0.0840273
RAC1Q61L	158	169	SALTQRGLKTVF	11	1319.76	7.81509	0.072942	10000	5.50123	0.020058	50.0112	0.182345
RAC1Q61L/HACE1DN21	158	169	SALTQRGLKTVF	11	1319.76	7.88956	0.097582	0	0	0	0	0
RAC1Q61L/HACE1DN21	158	169	SALTQRGLKTVF	11	1319.76	7.62378	0.021244	10	4.64406	0.025871	42.2187	0.235191
RAC1Q61L/HACE1DN21	158	169	SALTQRGLKTVF	11	1319.76	7.94432	0.203033	100	5.25816	0.012662	47.8015	0.115109
RAC1Q61L/HACE1DN21	158	169	SALTQRGLKTVF	11	1319.76	7.78322	0.084194	1000	5.34131	0.007525	48.5574	0.0684091
RAC1Q61L/HACE1DN21	158	169	SALTQRGLKTVF	11	1319.76	7.88909	0.307819	10000	5.47671	0.040681	49.7883	0.369827
RAC1Q61L	158	171	SALTQRGLKTVFDE	13	1563.83	7.3857	0.022966	0	0	0	0	0
RAC1Q61L	158	171	SALTQRGLKTVFDE	13	1563.83	7.58617	0.090954	10	4.2126	0.033317	32.4046	0.256285
RAC1Q61L	158	171	SALTQRGLKTVFDE	13	1563.83	7.57188	0.002517	100	5.3116	0.017328	40.8585	0.133292
RAC1Q61L	158	171	SALTQRGLKTVFDE	13	1563.83	7.75626	0.03313	1000	5.39386	0.020084	41.4913	0.154492
RAC1Q61L	158	171	SALTQRGLKTVFDE	13	1563.83	7.81553	0.018879	10000	5.83749	0.044876	44.9038	0.3452
RAC1Q61L/HACE1DN21	158	171	SALTQRGLKTVFDE	13	1563.83	7.95224	0.102883	0	0	0	0	0
RAC1Q61L/HACE1DN21	158	171	SALTQRGLKTVFDE	13	1563.83	7.66717	0.006947	10	4.74629	0.01413	36.5099	0.108692
RAC1Q61L/HACE1DN21	158	171	SALTQRGLKTVFDE	13	1563.83	7.72432	0	100	5.41376	0.008702	41.6443	0.0669385
RAC1Q61L/HACE1DN21	158	171	SALTQRGLKTVFDE	13	1563.83	7.78694	0.04899	1000	5.42724	0.009281	41.748	0.0713923
RAC1Q61L/HACE1DN21	158	171	SALTQRGLKTVFDE	13	1563.83	7.65383	0	10000	5.4973	0.008702	42.2869	0.0669385
RAC1Q61L	158	175	SALTQRGLKTVFDEAIRA	17	1975.08	7.50969	0.019723	0	0	0	0	0
RAC1Q61L	158	175	SALTQRGLKTVFDEAIRA	17	1975.08	7.68788	0.080891	10	4.25357	0.039079	25.021	0.229876
RAC1Q61L	158	175	SALTQRGLKTVFDEAIRA	17	1975.08	7.6819	0.005891	100	5.37015	0.019086	31.5891	0.112271
RAC1Q61L	158	175	SALTQRGLKTVFDEAIRA	17	1975.08	7.84971	0.03108	1000	5.46992	0.009909	32.176	0.0582882
RAC1Q61L	158	175	SALTQRGLKTVFDEAIRA	17	1975.08	7.96468	0.065307	10000	6.22356	0.015731	36.6092	0.0925353
RAC1Q61L/HACE1DN21	158	175	SALTQRGLKTVFDEAIRA	17	1975.08	8.0912	0.100056	0	0	0	0	0
RAC1Q61L/HACE1DN21	158	175	SALTQRGLKTVFDEAIRA	17	1975.08	7.81514	0.022173	10	4.59292	0.040236	27.0172	0.236682
RAC1Q61L/HACE1DN21	158	175	SALTQRGLKTVFDEAIRA	17	1975.08	8.01267	0.189287	100	5.15482	0.022191	30.3225	0.130535
RAC1Q61L/HACE1DN21	158	175	SALTQRGLKTVFDEAIRA	17	1975.08	7.96596	0.079965	1000	5.35843	0.054293	31.5202	0.319371
RAC1Q61L/HACE1DN21	158	175	SALTQRGLKTVFDEAIRA	17	1975.08	8.01605	0.267626	10000	5.90675	0.105167	34.7456	0.618629
RAC1Q61L	158	177	SALTQRGLKTVFDEAIRAVL	19	2187.24	8.0348	0.012949	0	0	0	0	0
RAC1Q61L	158	177	SALTQRGLKTVFDEAIRAVL	19	2187.24	8.15439	0.061518	10	4.1987	0.024563	22.0984	0.129279
RAC1Q61L	158	177	SALTQRGLKTVFDEAIRAVL	19	2187.24	8.17252	0.013807	100	5.66527	0.012154	29.8172	0.0639684
RAC1Q61L	158	177	SALTQRGLKTVFDEAIRAVL	19	2187.24	8.31042	0.023758	1000	6.1297	0.010039	32.2616	0.0528368
RAC1Q61L	158	177	SALTQRGLKTVFDEAIRAVL	19	2187.24	8.37692	0.020237	10000	7.03932	0.032076	37.0491	0.168821
RAC1Q61L/HACE1DN21	158	177	SALTQRGLKTVFDEAIRAVL	19	2187.24	8.49857	0.116566	0	0	0	0	0
RAC1Q61L/HACE1DN21	158	177	SALTQRGLKTVFDEAIRAVL	19	2187.24	8.27191	0.015354	10	4.58464	0.042863	24.1297	0.225595
RAC1Q61L/HACE1DN21	158	177	SALTQRGLKTVFDEAIRAVL	19	2187.24	8.29996	0	100	5.72987	0.013318	30.1572	0.0700947
RAC1Q61L/HACE1DN21	158	177	SALTQRGLKTVFDEAIRAVL	19	2187.24	8.38009	0.055831	1000	6.12865	0.051123	32.2561	0.269068
RAC1Q61L/HACE1DN21	158	177	SALTQRGLKTVFDEAIRAVL	19	2187.24	8.35212	0	10000	6.80131	0.013318	35.7964	0.0700947
RAC1Q61L	159	169	ALTQRGLKTVF	10	1232.72	7.30553	0.024062	0	0	0	0	0
RAC1Q61L	159	169	ALTQRGLKTVF	10	1232.72	7.51835	0.089107	10	3.88262	0.061704	38.8262	0.61704
RAC1Q61L	159	169	ALTQRGLKTVF	10	1232.72	7.50428	0.000763	100	4.882	0.022	48.82	0.22
RAC1Q61L	159	169	ALTQRGLKTVF	10	1232.72	7.69187	0.035537	1000	4.91251	0.022564	49.1251	0.22564
RAC1Q61L	159	169	ALTQRGLKTVF	10	1232.72	7.79554	0.077836	10000	5.12864	0.027579	51.2864	0.27579
RAC1Q61L/HACE1DN21	159	169	ALTQRGLKTVF	10	1232.72	7.83257	0.086333	0	0	0	0	0
RAC1Q61L/HACE1DN21	159	169	ALTQRGLKTVF	10	1232.72	7.58869	0.022697	10	4.35827	0.037498	43.5827	0.37498
RAC1Q61L/HACE1DN21	159	169	ALTQRGLKTVF	10	1232.72	7.93089	0.197899	100	4.95561	0.032391	49.5561	0.32391
RAC1Q61L/HACE1DN21	159	169	ALTQRGLKTVF	10	1232.72	7.74121	0.082852	1000	4.96199	0.036699	49.6199	0.36699
RAC1Q61L/HACE1DN21	159	169	ALTQRGLKTVF	10	1232.72	7.83789	0.313132	10000	4.98838	0.027296	49.8838	0.27296
RAC1Q61L	160	169	LTQRGLKTVF	9	1161.69	7.34988	0.026533	0	0	0	0	0
RAC1Q61L	160	169	LTQRGLKTVF	9	1161.69	7.55575	0.089232	10	3.56906	0.031876	39.6562	0.354178
RAC1Q61L	160	169	LTQRGLKTVF	9	1161.69	7.54474	0.001739	100	4.44332	0.052714	49.3703	0.585711
RAC1Q61L	160	169	LTQRGLKTVF	9	1161.69	7.72684	0.035088	1000	4.52841	0.0217	50.3157	0.241111
RAC1Q61L	160	169	LTQRGLKTVF	9	1161.69	7.82269	0.068622	10000	4.76733	0.029774	52.9704	0.330822
RAC1Q61L/HACE1DN21	160	169	LTQRGLKTVF	9	1161.69	7.79978	0.022027	0	0	0	0	0
RAC1Q61L/HACE1DN21	160	169	LTQRGLKTVF	9	1161.69	7.61444	0.018314	10	3.91558	0.019768	43.5065	0.219644
RAC1Q61L/HACE1DN21	160	169	LTQRGLKTVF	9	1161.69	7.96397	0.184523	100	4.40501	0.021422	48.9446	0.238022
RAC1Q61L/HACE1DN21	160	169	LTQRGLKTVF	9	1161.69	7.7082	0.047503	1000	4.48475	0.035478	49.8306	0.3942
RAC1Q61L/HACE1DN21	160	169	LTQRGLKTVF	9	1161.69	7.68842	0.129574	10000	4.46263	0.062586	49.5847	0.6954
RAC1Q61L	161	169	TQRGLKTVF	8	1048.6	7.17164	0.023785	0	0	0	0	0
RAC1Q61L	161	169	TQRGLKTVF	8	1048.6	7.3848	0.090604	10	2.62275	0.013599	32.7844	0.169988
RAC1Q61L	161	169	TQRGLKTVF	8	1048.6	7.37293	0.001327	100	3.07646	0.029104	38.4558	0.3638
RAC1Q61L	161	169	TQRGLKTVF	8	1048.6	7.54492	0.037584	1000	3.08928	0.029979	38.616	0.374738
RAC1Q61L	161	169	TQRGLKTVF	8	1048.6	7.65886	0.083489	10000	3.37451	0.048507	42.1814	0.606337
RAC1Q61L/HACE1DN21	161	169	TQRGLKTVF	8	1048.6	7.73438	0.092796	0	0	0	0	0
RAC1Q61L/HACE1DN21	161	169	TQRGLKTVF	8	1048.6	7.45559	0.022137	10	2.98664	0.016402	37.333	0.205025
RAC1Q61L/HACE1DN21	161	169	TQRGLKTVF	8	1048.6	7.79853	0.20638	100	3.24107	0.052825	40.5134	0.660312
RAC1Q61L/HACE1DN21	161	169	TQRGLKTVF	8	1048.6	7.62852	0.087172	1000	3.30457	0.021073	41.3072	0.263412
RAC1Q61L/HACE1DN21	161	169	TQRGLKTVF	8	1048.6	7.82508	0.338273	10000	3.38988	0.0401	42.3735	0.50125
RAC1Q61L	170	175	DEAIRA	5	673.339	6.62841	0.034001	0	0	0	0	0
RAC1Q61L	170	175	DEAIRA	5	673.339	6.88395	0.105127	10	0.037059	0.005982	0.74118	0.11964
RAC1Q61L	170	175	DEAIRA	5	673.339	6.86244	0.007195	100	0.037063	0.005212	0.74126	0.10424
RAC1Q61L	170	175	DEAIRA	5	673.339	7.06302	0.041401	1000	0.040452	0.008666	0.80904	0.17332
RAC1Q61L	170	175	DEAIRA	5	673.339	7.19951	0.125549	10000	0.209879	0.01366	4.19758	0.2732
RAC1Q61L/HACE1DN21	170	175	DEAIRA	5	673.339	7.15185	0.069544	0	0	0	0	0
RAC1Q61L/HACE1DN21	170	175	DEAIRA	5	673.339	6.90913	0.019561	10	0.069124	0.008033	1.38248	0.16066
RAC1Q61L/HACE1DN21	170	175	DEAIRA	5	673.339	7.27399	0.240964	100	0.083756	0.003775	1.67512	0.0755
RAC1Q61L/HACE1DN21	170	175	DEAIRA	5	673.339	7.08987	0.100724	1000	0.130275	0.01059	2.6055	0.2118
RAC1Q61L/HACE1DN21	170	175	DEAIRA	5	673.339	7.32951	0.403384	10000	0.494506	0.016109	9.89012	0.32218
RAC1Q61L	170	177	DEAIRAVL	7	885.491	7.44715	0.02015	0	0	0	0	0
RAC1Q61L	170	177	DEAIRAVL	7	885.491	7.63218	0.086611	10	0.166822	0.017725	2.38317	0.253214
RAC1Q61L	170	177	DEAIRAVL	7	885.491	7.63324	0.003888	100	0.546115	0.018681	7.80164	0.266871
RAC1Q61L	170	177	DEAIRAVL	7	885.491	7.7995	0.029683	1000	0.866056	0.028777	12.3722	0.4111
RAC1Q61L	170	177	DEAIRAVL	7	885.491	7.89731	0.068738	10000	1.17519	0.018872	16.7885	0.2696
RAC1Q61L/HACE1DN21	170	177	DEAIRAVL	7	885.491	8.00643	0.099835	0	0	0	0	0
RAC1Q61L/HACE1DN21	170	177	DEAIRAVL	7	885.491	7.73316	0.022467	10	0.250358	0.017098	3.57654	0.244257
RAC1Q61L/HACE1DN21	170	177	DEAIRAVL	7	885.491	8.03852	0.199447	100	0.680241	0.009458	9.71773	0.135114
RAC1Q61L/HACE1DN21	170	177	DEAIRAVL	7	885.491	7.88727	0.080798	1000	1.05813	0.007131	15.1161	0.101871
RAC1Q61L/HACE1DN21	170	177	DEAIRAVL	7	885.491	8.02611	0.295344	10000	1.5995	0.019868	22.8499	0.283829
RAC1Q61L	170	192	DEAIRAVLCPPPVKKRKRKCLLL	19	2645.57	7.06021	0.025461	0	0	0	0	0
RAC1Q61L	170	192	DEAIRAVLCPPPVKKRKRKCLLL	19	2645.57	7.26039	0.094583	10	6.61716	0.034112	34.8271	0.179537
RAC1Q61L	170	192	DEAIRAVLCPPPVKKRKRKCLLL	19	2645.57	7.24458	0.001784	100	6.88001	0.038071	36.2106	0.200374
RAC1Q61L	170	192	DEAIRAVLCPPPVKKRKRKCLLL	19	2645.57	7.43623	0.036427	1000	7.1981	0.053942	37.8847	0.283905
RAC1Q61L	170	192	DEAIRAVLCPPPVKKRKRKCLLL	19	2645.57	7.50307	0.025279	10000	7.44387	0.051608	39.1783	0.271621
RAC1Q61L/HACE1DN21	170	192	DEAIRAVLCPPPVKKRKRKCLLL	19	2645.57	7.63196	0.091066	0	0	0	0	0
RAC1Q61L/HACE1DN21	170	192	DEAIRAVLCPPPVKKRKRKCLLL	19	2645.57	7.34793	0.029477	10	6.53004	0.075361	34.3686	0.396637
RAC1Q61L/HACE1DN21	170	192	DEAIRAVLCPPPVKKRKRKCLLL	19	2645.57	7.67358	0.218087	100	6.91859	0.054449	36.4136	0.286574
RAC1Q61L/HACE1DN21	170	192	DEAIRAVLCPPPVKKRKRKCLLL	19	2645.57	7.46601	0.049641	1000	7.12918	0.048921	37.522	0.257479
RAC1Q61L/HACE1DN21	170	192	DEAIRAVLCPPPVKKRKRKCLLL	19	2645.57	7.40249	0.187504	10000	7.37441	0.144483	38.8127	0.760437
RAC1Q61L	172	175	AIRA	3	429.269	6.62723	0.034682	0	0	0	0	0
RAC1Q61L	172	175	AIRA	3	429.269	6.75104	0.025007	10	0.033601	0.030054	1.12003	1.0018
RAC1Q61L	172	175	AIRA	3	429.269	6.86481	0.007192	100	0.038413	0.013932	1.28043	0.4644
RAC1Q61L	172	175	AIRA	3	429.269	7.0652	0.040034	1000	0.036686	0.012095	1.22287	0.403167
RAC1Q61L	172	175	AIRA	3	429.269	7.20299	0.129064	10000	0.133938	0.016678	4.4646	0.555933
RAC1Q61L/HACE1DN21	172	175	AIRA	3	429.269	7.16387	0.066938	0	0	0	0	0
RAC1Q61L/HACE1DN21	172	175	AIRA	3	429.269	6.90752	0.026372	10	0.05973	0.007927	1.991	0.264233
RAC1Q61L/HACE1DN21	172	175	AIRA	3	429.269	7.28001	0.23913	100	0.059334	0.008042	1.9778	0.268067
RAC1Q61L/HACE1DN21	172	175	AIRA	3	429.269	7.10034	0.101644	1000	0.091751	0.01532	3.05837	0.510667
RAC1Q61L/HACE1DN21	172	175	AIRA	3	429.269	7.29614	0.420901	10000	0.313503	0.011046	10.4501	0.3682
RAC1Q61L	176	191	VLCPPPVKKRKRKCLL	12	1877.16	6.57684	0.036791	0	0	0	0	0
RAC1Q61L	176	191	VLCPPPVKKRKRKCLL	12	1877.16	6.82005	0.099536	10	5.13513	0.014417	42.7928	0.120142
RAC1Q61L	176	191	VLCPPPVKKRKRKCLL	12	1877.16	6.78802	0.010181	100	4.93847	0.027553	41.1539	0.229608
RAC1Q61L	176	191	VLCPPPVKKRKRKCLL	12	1877.16	6.98836	0.043999	1000	5.02664	0.013733	41.8887	0.114442
RAC1Q61L	176	191	VLCPPPVKKRKRKCLL	12	1877.16	7.12894	0.132787	10000	4.98998	0.05264	41.5831	0.438667
RAC1Q61L/HACE1DN21	176	191	VLCPPPVKKRKRKCLL	12	1877.16	7.08715	0.076261	0	0	0	0	0
RAC1Q61L/HACE1DN21	176	191	VLCPPPVKKRKRKCLL	12	1877.16	6.82004	0.022453	10	5.07673	0.021208	42.3061	0.176733
RAC1Q61L/HACE1DN21	176	191	VLCPPPVKKRKRKCLL	12	1877.16	7.19871	0.240525	100	4.89085	0.120556	40.7571	1.00463
RAC1Q61L/HACE1DN21	176	191	VLCPPPVKKRKRKCLL	12	1877.16	7.0153	0.10551	1000	4.9123	0.016671	40.9359	0.138925
RAC1Q61L/HACE1DN21	176	191	VLCPPPVKKRKRKCLL	12	1877.16	7.28284	0.406319	10000	4.82956	0.161188	40.2464	1.34323
RAC1Q61L	176	192	VLCPPPVKKRKRKCLLL	13	1990.24	6.80141	0.032491	0	0	0	0	0
RAC1Q61L	176	192	VLCPPPVKKRKRKCLLL	13	1990.24	7.04633	0.099903	10	5.78286	0.021162	44.4835	0.162785
RAC1Q61L	176	192	VLCPPPVKKRKRKCLLL	13	1990.24	7.01662	0.006967	100	5.69267	0.02143	43.7897	0.164846
RAC1Q61L	176	192	VLCPPPVKKRKRKCLLL	13	1990.24	7.2151	0.039572	1000	5.77867	0.019149	44.4513	0.1473
RAC1Q61L	176	192	VLCPPPVKKRKRKCLLL	13	1990.24	7.35355	0.121212	10000	5.70973	0.046376	43.921	0.356738
RAC1Q61L/HACE1DN21	176	192	VLCPPPVKKRKRKCLLL	13	1990.24	7.35366	0.079786	0	0	0	0	0
RAC1Q61L/HACE1DN21	176	192	VLCPPPVKKRKRKCLLL	13	1990.24	7.07909	0.0232	10	5.99683	0.00392	46.1295	0.0301538
RAC1Q61L/HACE1DN21	176	192	VLCPPPVKKRKRKCLLL	13	1990.24	7.44669	0.228187	100	5.9214	0.049054	45.5492	0.377338
RAC1Q61L/HACE1DN21	176	192	VLCPPPVKKRKRKCLLL	13	1990.24	7.26946	0.100019	1000	5.93114	0.002557	45.6241	0.0196692
RAC1Q61L/HACE1DN21	176	192	VLCPPPVKKRKRKCLLL	13	1990.24	7.42196	0.396316	10000	5.64871	0.128774	43.4516	0.990569
RAC1Q61L	177	192	LCPPPVKKRKRKCLLL	12	1891.17	6.7968	0.033775	0	0	0	0	0
RAC1Q61L	177	192	LCPPPVKKRKRKCLLL	12	1891.17	7.03669	0.099021	10	5.8137	0.012876	48.4475	0.1073
RAC1Q61L	177	192	LCPPPVKKRKRKCLLL	12	1891.17	7.00912	0.007103	100	5.69426	0.021044	47.4522	0.175367
RAC1Q61L	177	192	LCPPPVKKRKRKCLLL	12	1891.17	7.20617	0.04123	1000	5.75423	0.017241	47.9519	0.143675
RAC1Q61L	177	192	LCPPPVKKRKRKCLLL	12	1891.17	7.34028	0.115861	10000	5.65473	0.053453	47.1228	0.445442
RAC1Q61L/HACE1DN21	177	192	LCPPPVKKRKRKCLLL	12	1891.17	7.36195	0.079669	0	0	0	0	0
RAC1Q61L/HACE1DN21	177	192	LCPPPVKKRKRKCLLL	12	1891.17	7.08492	0.024466	10	5.7988	0.041981	48.3234	0.349842
RAC1Q61L/HACE1DN21	177	192	LCPPPVKKRKRKCLLL	12	1891.17	7.44789	0.231238	100	5.68572	0.061921	47.381	0.516008
RAC1Q61L/HACE1DN21	177	192	LCPPPVKKRKRKCLLL	12	1891.17	7.27598	0.098301	1000	5.73826	0.046271	47.8188	0.385592
RAC1Q61L/HACE1DN21	177	192	LCPPPVKKRKRKCLLL	12	1891.17	7.44393	0.400195	10000	5.44563	0.120472	45.3802	1.00393
RAC1Q61L	178	191	CPPPVKKRKRKCLL	10	1665.01	6.40299	0.047342	0	0	0	0	0
RAC1Q61L	178	191	CPPPVKKRKRKCLL	10	1665.01	6.62651	0.106916	10	4.51723	0.060255	45.1723	0.60255
RAC1Q61L	178	191	CPPPVKKRKRKCLL	10	1665.01	6.59273	0.011383	100	4.28372	0.061815	42.8372	0.61815
RAC1Q61L	178	191	CPPPVKKRKRKCLL	10	1665.01	6.78562	0.043333	1000	4.34095	0.077621	43.4095	0.77621
RAC1Q61L	178	191	CPPPVKKRKRKCLL	10	1665.01	6.9407	0.147312	10000	4.28847	0.055039	42.8847	0.55039
RAC1Q61L/HACE1DN21	178	191	CPPPVKKRKRKCLL	10	1665.01	6.87117	0.083626	0	0	0	0	0
RAC1Q61L/HACE1DN21	178	191	CPPPVKKRKRKCLL	10	1665.01	6.60262	0.017322	10	4.56273	0.057218	45.6273	0.57218
RAC1Q61L/HACE1DN21	178	191	CPPPVKKRKRKCLL	10	1665.01	6.95247	0.2448	100	4.40877	0.123966	44.0877	1.23966
RAC1Q61L/HACE1DN21	178	191	CPPPVKKRKRKCLL	10	1665.01	6.78856	0.106997	1000	4.4117	0.069647	44.117	0.69647
RAC1Q61L/HACE1DN21	178	191	CPPPVKKRKRKCLL	10	1665.01	7.04133	0.463312	10000	4.22636	0.126521	42.2636	1.26521
RAC1Q61L	178	192	CPPPVKKRKRKCLLL	11	1778.09	6.66914	0.038508	0	0	0	0	0
RAC1Q61L	178	192	CPPPVKKRKRKCLLL	11	1778.09	6.92223	0.102995	10	5.40844	0.015107	49.1676	0.137336
RAC1Q61L	178	192	CPPPVKKRKRKCLLL	11	1778.09	6.88882	0.009752	100	5.2861	0.014549	48.0554	0.132264
RAC1Q61L	178	192	CPPPVKKRKRKCLLL	11	1778.09	7.09448	0.042871	1000	5.28751	0.00908	48.0683	0.0825455
RAC1Q61L	178	192	CPPPVKKRKRKCLLL	11	1778.09	7.2434	0.129083	10000	5.18325	0.028917	47.1204	0.262882
RAC1Q61L/HACE1DN21	178	192	CPPPVKKRKRKCLLL	11	1778.09	7.21418	0.075211	0	0	0	0	0
RAC1Q61L/HACE1DN21	178	192	CPPPVKKRKRKCLLL	11	1778.09	6.94379	0.023172	10	5.41347	0.031785	49.2134	0.288955
RAC1Q61L/HACE1DN21	178	192	CPPPVKKRKRKCLLL	11	1778.09	7.31702	0.235838	100	5.30195	0.0538	48.1996	0.489091
RAC1Q61L/HACE1DN21	178	192	CPPPVKKRKRKCLLL	11	1778.09	7.13499	0.101717	1000	5.30183	0.032391	48.1985	0.294464
RAC1Q61L/HACE1DN21	178	192	CPPPVKKRKRKCLLL	11	1778.09	7.31186	0.422483	10000	5.04125	0.088257	45.8295	0.802336
RAC1Q61L	180	192	PPVKKRKRKCLLL	10	1578.03	6.66596	0.034734	0	0	0	0	0
RAC1Q61L	180	192	PPVKKRKRKCLLL	10	1578.03	6.90941	0.101605	10	4.94278	0.019761	49.4278	0.19761
RAC1Q61L	180	192	PPVKKRKRKCLLL	10	1578.03	6.88544	0.003701	100	4.81607	0.036395	48.1607	0.36395
RAC1Q61L	180	192	PPVKKRKRKCLLL	10	1578.03	7.08329	0.044449	1000	4.88916	0.014208	48.8916	0.14208
RAC1Q61L	180	192	PPVKKRKRKCLLL	10	1578.03	7.2245	0.124093	10000	4.81072	0.031282	48.1072	0.31282
RAC1Q61L/HACE1DN21	180	192	PPVKKRKRKCLLL	10	1578.03	7.2085	0.075265	0	0	0	0	0
RAC1Q61L/HACE1DN21	180	192	PPVKKRKRKCLLL	10	1578.03	6.93738	0.024946	10	4.98423	0.017477	49.8423	0.17477
RAC1Q61L/HACE1DN21	180	192	PPVKKRKRKCLLL	10	1578.03	7.28975	0.238475	100	4.92913	0.04456	49.2913	0.4456
RAC1Q61L/HACE1DN21	180	192	PPVKKRKRKCLLL	10	1578.03	7.13113	0.102592	1000	4.94178	0.026215	49.4178	0.26215
RAC1Q61L/HACE1DN21	180	192	PPVKKRKRKCLLL	10	1578.03	7.29565	0.429741	10000	4.68563	0.092793	46.8563	0.92793
RAC1Q61L	181	192	PVKKRKRKCLLL	10	1480.97	6.79657	0.032268	0	0	0	0	0
RAC1Q61L	181	192	PVKKRKRKCLLL	10	1480.97	7.03618	0.099402	10	5.28021	0.024846	52.8021	0.24846
RAC1Q61L	181	192	PVKKRKRKCLLL	10	1480.97	7.0118	0.006257	100	5.15767	0.022286	51.5767	0.22286
RAC1Q61L	181	192	PVKKRKRKCLLL	10	1480.97	7.20849	0.040524	1000	5.18327	0.018371	51.8327	0.18371
RAC1Q61L	181	192	PVKKRKRKCLLL	10	1480.97	7.34183	0.115393	10000	5.10645	0.049668	51.0645	0.49668
RAC1Q61L/HACE1DN21	181	192	PVKKRKRKCLLL	10	1480.97	7.36216	0.080899	0	0	0	0	0
RAC1Q61L/HACE1DN21	181	192	PVKKRKRKCLLL	10	1480.97	7.08423	0.024049	10	5.21012	0.018377	52.1012	0.18377
RAC1Q61L/HACE1DN21	181	192	PVKKRKRKCLLL	10	1480.97	7.45025	0.228536	100	5.13366	0.041251	51.3366	0.41251
RAC1Q61L/HACE1DN21	181	192	PVKKRKRKCLLL	10	1480.97	7.27591	0.097953	1000	5.15654	0.037324	51.5654	0.37324
RAC1Q61L/HACE1DN21	181	192	PVKKRKRKCLLL	10	1480.97	7.45082	0.39459	10000	4.90249	0.119911	49.0249	1.19911

## Sheet: PeptideHDX_HACE1
Protein state	Start	End	Peptide sequence	Maximal uptake (#)	Peptide mass (Da)	Retention time SD (min)	Retention time (min)	HDX time (s)	Uptake (Da)	Uptake SD (Da)	Uptake (%)	Uptake SD (%)
HACE1DN21	21	28	GELPEDNE	6	901.366	6.81469	0.024833	0	0	0	0	0
HACE1DN21	21	28	GELPEDNE	6	901.366	7.64264	0.023249	10	2.71343	0.018804	45.2238	0.3134
HACE1DN21	21	28	GELPEDNE	6	901.366	7.18735	0.059905	100	2.71035	0.026053	45.1725	0.434217
HACE1DN21	21	28	GELPEDNE	6	901.366	7.02896	0.036537	1000	2.7479	0.029705	45.7983	0.495083
HACE1DN21	21	28	GELPEDNE	6	901.366	7.02608	0.04767	10000	2.7045	0.016923	45.0749	0.28205
HACE1DN21/RAC1Q61L	21	28	GELPEDNE	6	901.366	7.27571	0.212867	0	0	0	0	0
HACE1DN21/RAC1Q61L	21	28	GELPEDNE	6	901.366	6.99431	0.017089	10	2.74065	0.013231	45.6775	0.220517
HACE1DN21/RAC1Q61L	21	28	GELPEDNE	6	901.366	7.12505	0.157176	100	2.68922	0.010822	44.8204	0.180367
HACE1DN21/RAC1Q61L	21	28	GELPEDNE	6	901.366	7.26672	0.095604	1000	2.68792	0.023957	44.7987	0.399283
HACE1DN21/RAC1Q61L	21	28	GELPEDNE	6	901.366	7.23848	0.109625	10000	2.65604	0.01957	44.2674	0.326167
HACE1DN21	21	31	GELPEDNETAV	9	1172.52	7.09208	0.021336	0	0	0	0	0
HACE1DN21	21	31	GELPEDNETAV	9	1172.52	7.88887	0.033906	10	4.44192	0.03581	49.3547	0.397889
HACE1DN21	21	31	GELPEDNETAV	9	1172.52	7.44111	0.05153	100	4.73236	0.026768	52.5817	0.297422
HACE1DN21	21	31	GELPEDNETAV	9	1172.52	7.29311	0.038606	1000	4.78686	0.016564	53.1873	0.184044
HACE1DN21	21	31	GELPEDNETAV	9	1172.52	7.28697	0.048253	10000	4.68857	0.009092	52.0953	0.101022
HACE1DN21/RAC1Q61L	21	31	GELPEDNETAV	9	1172.52	7.54102	0.198802	0	0	0	0	0
HACE1DN21/RAC1Q61L	21	31	GELPEDNETAV	9	1172.52	7.2467	0.020229	10	4.4631	0.005183	49.5899	0.0575889
HACE1DN21/RAC1Q61L	21	31	GELPEDNETAV	9	1172.52	7.37903	0.129963	100	4.68338	0.013291	52.0375	0.147678
HACE1DN21/RAC1Q61L	21	31	GELPEDNETAV	9	1172.52	7.50783	0.083601	1000	4.66025	0.01639	51.7806	0.182111
HACE1DN21/RAC1Q61L	21	31	GELPEDNETAV	9	1172.52	7.5128	0.122068	10000	4.62463	0.032858	51.3848	0.365089
HACE1DN21	32	39	YTLMPMVM	6	984.448	8.29498	0.024316	0	0	0	0	0
HACE1DN21	32	39	YTLMPMVM	6	984.448	8.948	0.068991	10	0.173338	0.021367	2.88897	0.356117
HACE1DN21	32	39	YTLMPMVM	6	984.448	8.50419	0.047549	100	0.834209	0.021801	13.9035	0.36335
HACE1DN21	32	39	YTLMPMVM	6	984.448	8.43127	0.028589	1000	2.80991	0.026981	46.8318	0.449683
HACE1DN21	32	39	YTLMPMVM	6	984.448	8.41004	0.034984	10000	3.87678	0.032819	64.6131	0.546983
HACE1DN21/RAC1Q61L	32	39	YTLMPMVM	6	984.448	8.72389	0.130357	0	0	0	0	0
HACE1DN21/RAC1Q61L	32	39	YTLMPMVM	6	984.448	8.38336	0.031752	10	0.134823	0.022682	2.24705	0.378033
HACE1DN21/RAC1Q61L	32	39	YTLMPMVM	6	984.448	8.47456	0.047198	100	0.764497	0.020637	12.7416	0.34395
HACE1DN21/RAC1Q61L	32	39	YTLMPMVM	6	984.448	8.58436	0.076712	1000	2.62419	0.024158	43.7364	0.402633
HACE1DN21/RAC1Q61L	32	39	YTLMPMVM	6	984.448	8.6288	0.174153	10000	3.75266	0.026277	62.5443	0.43795
HACE1DN21	33	39	TLMPMVM	5	821.384	8.11335	0.021838	0	0	0	0	0
HACE1DN21	33	39	TLMPMVM	5	821.384	8.81273	0.060904	10	0.160598	0.027714	3.21196	0.55428
HACE1DN21	33	39	TLMPMVM	5	821.384	8.36631	0.045701	100	0.524982	0.008702	10.4996	0.17404
HACE1DN21	33	39	TLMPMVM	5	821.384	8.27665	0.030115	1000	2.10331	0.017986	42.0663	0.35972
HACE1DN21	33	39	TLMPMVM	5	821.384	8.24758	0.034858	10000	3.18714	0.018121	63.7429	0.36242
HACE1DN21/RAC1Q61L	33	39	TLMPMVM	5	821.384	8.56945	0.150535	0	0	0	0	0
HACE1DN21/RAC1Q61L	33	39	TLMPMVM	5	821.384	8.23808	0.026073	10	0.115894	0.013354	2.31788	0.26708
HACE1DN21/RAC1Q61L	33	39	TLMPMVM	5	821.384	8.31121	0.056551	100	0.490593	0.011815	9.81186	0.2363
HACE1DN21/RAC1Q61L	33	39	TLMPMVM	5	821.384	8.4238	0.063123	1000	1.91189	0.013717	38.2378	0.27434
HACE1DN21/RAC1Q61L	33	39	TLMPMVM	5	821.384	8.48565	0.17768	10000	3.02163	0.017148	60.4326	0.34296
HACE1DN21	40	49	ADQHRSVSEL	9	1140.55	6.77948	0.019274	0	0	0	0	0
HACE1DN21	40	49	ADQHRSVSEL	9	1140.55	7.58153	0.022382	10	1.32427	0.016123	14.7141	0.179144
HACE1DN21	40	49	ADQHRSVSEL	9	1140.55	7.12309	0.063831	100	2.03351	0.024143	22.5946	0.268256
HACE1DN21	40	49	ADQHRSVSEL	9	1140.55	6.9626	0.034285	1000	3.27263	0.018745	36.3626	0.208278
HACE1DN21	40	49	ADQHRSVSEL	9	1140.55	6.96655	0.048363	10000	3.45945	0.01886	38.4383	0.209556
HACE1DN21/RAC1Q61L	40	49	ADQHRSVSEL	9	1140.55	7.21807	0.208719	0	0	0	0	0
HACE1DN21/RAC1Q61L	40	49	ADQHRSVSEL	9	1140.55	6.93309	0.017849	10	1.38965	0.026246	15.4405	0.291622
HACE1DN21/RAC1Q61L	40	49	ADQHRSVSEL	9	1140.55	7.07429	0.154707	100	2.04941	0.022902	22.7712	0.254467
HACE1DN21/RAC1Q61L	40	49	ADQHRSVSEL	9	1140.55	7.19909	0.087224	1000	3.2321	0.020953	35.9122	0.232811
HACE1DN21/RAC1Q61L	40	49	ADQHRSVSEL	9	1140.55	7.17666	0.101401	10000	3.44395	0.043549	38.2662	0.483878
HACE1DN21	50	55	LSNSKF	5	694.365	6.86252	0.021195	0	0	0	0	0
HACE1DN21	50	55	LSNSKF	5	694.365	7.6726	0.026391	10	1.93264	0.021323	38.6528	0.42646
HACE1DN21	50	55	LSNSKF	5	694.365	7.21329	0.058	100	1.98351	0.021516	39.6702	0.43032
HACE1DN21	50	55	LSNSKF	5	694.365	7.05707	0.034188	1000	2.02547	0.010252	40.5093	0.20504
HACE1DN21	50	55	LSNSKF	5	694.365	7.05709	0.049325	10000	1.99509	0.009331	39.9019	0.18662
HACE1DN21/RAC1Q61L	50	55	LSNSKF	5	694.365	7.32157	0.20451	0	0	0	0	0
HACE1DN21/RAC1Q61L	50	55	LSNSKF	5	694.365	7.02729	0.017783	10	1.9902	0.017658	39.8039	0.35316
HACE1DN21/RAC1Q61L	50	55	LSNSKF	5	694.365	7.16445	0.155988	100	1.97874	0.018384	39.5749	0.36768
HACE1DN21/RAC1Q61L	50	55	LSNSKF	5	694.365	7.29898	0.092539	1000	1.9938	0.021047	39.876	0.42094
HACE1DN21/RAC1Q61L	50	55	LSNSKF	5	694.365	7.27796	0.1091	10000	1.97369	0.024252	39.4738	0.48504
HACE1DN21	50	58	LSNSKFDVN	8	1022.5	6.87809	0.020978	0	0	0	0	0
HACE1DN21	50	58	LSNSKFDVN	8	1022.5	7.68834	0.028126	10	3.61693	0.020373	45.2116	0.254662
HACE1DN21	50	58	LSNSKFDVN	8	1022.5	7.22824	0.054477	100	4.04716	0.065265	50.5895	0.815813
HACE1DN21	50	58	LSNSKFDVN	8	1022.5	7.07748	0.034917	1000	4.14687	0.040329	51.8358	0.504112
HACE1DN21	50	58	LSNSKFDVN	8	1022.5	7.0751	0.048103	10000	4.10788	0.053028	51.3485	0.66285
HACE1DN21/RAC1Q61L	50	58	LSNSKFDVN	8	1022.5	7.34606	0.202714	0	0	0	0	0
HACE1DN21/RAC1Q61L	50	58	LSNSKFDVN	8	1022.5	7.04643	0.017317	10	3.61303	0.035332	45.1629	0.44165
HACE1DN21/RAC1Q61L	50	58	LSNSKFDVN	8	1022.5	7.18352	0.148797	100	3.93614	0.055017	49.2017	0.687713
HACE1DN21/RAC1Q61L	50	58	LSNSKFDVN	8	1022.5	7.30629	0.092717	1000	4.04052	0.054687	50.5066	0.683588
HACE1DN21/RAC1Q61L	50	58	LSNSKFDVN	8	1022.5	7.29214	0.11255	10000	4.02471	0.056109	50.3089	0.701362
HACE1DN21	50	69	LSNSKFDVNYAFGRVKRSLL	19	2313.26	7.46551	0.01504	0	0	0	0	0
HACE1DN21	50	69	LSNSKFDVNYAFGRVKRSLL	19	2313.26	8.2303	0.039696	10	5.67913	0.042479	29.8901	0.223574
HACE1DN21	50	69	LSNSKFDVNYAFGRVKRSLL	19	2313.26	7.76112	0.041698	100	7.1093	0.032085	37.4174	0.168868
HACE1DN21	50	69	LSNSKFDVNYAFGRVKRSLL	19	2313.26	7.63295	0.030397	1000	9.77242	0.03425	51.4338	0.180263
HACE1DN21	50	69	LSNSKFDVNYAFGRVKRSLL	19	2313.26	7.60805	0.035995	10000	11.3096	0.022712	59.524	0.119537
HACE1DN21/RAC1Q61L	50	69	LSNSKFDVNYAFGRVKRSLL	19	2313.26	7.91496	0.187821	0	0	0	0	0
HACE1DN21/RAC1Q61L	50	69	LSNSKFDVNYAFGRVKRSLL	19	2313.26	7.60284	0.02492	10	5.75201	0.016754	30.2737	0.0881789
HACE1DN21/RAC1Q61L	50	69	LSNSKFDVNYAFGRVKRSLL	19	2313.26	7.70157	0.106625	100	7.30076	0.046108	38.425	0.242674
HACE1DN21/RAC1Q61L	50	69	LSNSKFDVNYAFGRVKRSLL	19	2313.26	7.83838	0.079293	1000	9.75837	0.022271	51.3599	0.117216
HACE1DN21/RAC1Q61L	50	69	LSNSKFDVNYAFGRVKRSLL	19	2313.26	7.86121	0.151267	10000	11.2881	0.109789	59.4108	0.577837
HACE1DN21	60	69	AFGRVKRSLL	9	1145.7	6.99525	0.019249	0	0	0	0	0
HACE1DN21	60	69	AFGRVKRSLL	9	1145.7	7.77511	0.033215	10	2.01017	0.047196	22.3352	0.5244
HACE1DN21	60	69	AFGRVKRSLL	9	1145.7	7.32148	0.061664	100	2.39099	0.024147	26.5665	0.2683
HACE1DN21	60	69	AFGRVKRSLL	9	1145.7	7.16502	0.033121	1000	3.60926	0.026401	40.1029	0.293344
HACE1DN21	60	69	AFGRVKRSLL	9	1145.7	7.16212	0.046306	10000	4.58638	0.015196	50.9597	0.168844
HACE1DN21/RAC1Q61L	60	69	AFGRVKRSLL	9	1145.7	7.4543	0.195143	0	0	0	0	0
HACE1DN21/RAC1Q61L	60	69	AFGRVKRSLL	9	1145.7	7.13242	0.018503	10	2.08029	0.031937	23.1143	0.354856
HACE1DN21/RAC1Q61L	60	69	AFGRVKRSLL	9	1145.7	7.27136	0.138855	100	2.53303	0.027429	28.1448	0.304767
HACE1DN21/RAC1Q61L	60	69	AFGRVKRSLL	9	1145.7	7.39712	0.085983	1000	3.62146	0.023999	40.2384	0.266656
HACE1DN21/RAC1Q61L	60	69	AFGRVKRSLL	9	1145.7	7.41385	0.120328	10000	4.53252	0.076181	50.3613	0.846456
HACE1DN21	70	80	HIAANCGSVEC	10	1102.45	6.86194	0.024153	0	0	0	0	0
HACE1DN21	70	80	HIAANCGSVEC	10	1102.45	7.67431	0.026515	10	0.464357	0.020501	4.64357	0.20501
HACE1DN21	70	80	HIAANCGSVEC	10	1102.45	7.2155	0.058478	100	1.25953	0.022268	12.5953	0.22268
HACE1DN21	70	80	HIAANCGSVEC	10	1102.45	7.06156	0.037521	1000	2.7071	0.02032	27.071	0.2032
HACE1DN21	70	80	HIAANCGSVEC	10	1102.45	7.05898	0.046934	10000	3.67422	0.024984	36.7422	0.24984
HACE1DN21/RAC1Q61L	70	80	HIAANCGSVEC	10	1102.45	7.33137	0.201894	0	0	0	0	0
HACE1DN21/RAC1Q61L	70	80	HIAANCGSVEC	10	1102.45	7.02913	0.016361	10	0.507204	0.015051	5.07204	0.15051
HACE1DN21/RAC1Q61L	70	80	HIAANCGSVEC	10	1102.45	7.17284	0.153631	100	1.23673	0.015164	12.3673	0.15164
HACE1DN21/RAC1Q61L	70	80	HIAANCGSVEC	10	1102.45	7.29534	0.091607	1000	2.50242	0.014927	25.0242	0.14927
HACE1DN21/RAC1Q61L	70	80	HIAANCGSVEC	10	1102.45	7.27746	0.11248	10000	3.56543	0.021489	35.6543	0.21489
HACE1DN21	84	104	LLKKGANPNYQDISGCTPLHL	18	2281.19	7.36088	0.021279	0	0	0	0	0
HACE1DN21	84	104	LLKKGANPNYQDISGCTPLHL	18	2281.19	8.14977	0.047031	10	2.21362	0.045	12.2979	0.25
HACE1DN21	84	104	LLKKGANPNYQDISGCTPLHL	18	2281.19	7.69067	0.052162	100	4.0346	0.030787	22.4144	0.171039
HACE1DN21	84	104	LLKKGANPNYQDISGCTPLHL	18	2281.19	7.54803	0.03949	1000	6.19324	0.01714	34.4069	0.0952222
HACE1DN21	84	104	LLKKGANPNYQDISGCTPLHL	18	2281.19	7.53714	0.044453	10000	7.65715	0.01623	42.5397	0.0901667
HACE1DN21/RAC1Q61L	84	104	LLKKGANPNYQDISGCTPLHL	18	2281.19	7.80294	0.196188	0	0	0	0	0
HACE1DN21/RAC1Q61L	84	104	LLKKGANPNYQDISGCTPLHL	18	2281.19	7.54409	0.011533	10	1.97534	0.04109	10.9741	0.228278
HACE1DN21/RAC1Q61L	84	104	LLKKGANPNYQDISGCTPLHL	18	2281.19	7.65214	0.108954	100	3.81051	0.020911	21.1695	0.116172
HACE1DN21/RAC1Q61L	84	104	LLKKGANPNYQDISGCTPLHL	18	2281.19	7.75945	0.089382	1000	5.88611	0.048009	32.7006	0.266717
HACE1DN21/RAC1Q61L	84	104	LLKKGANPNYQDISGCTPLHL	18	2281.19	7.77917	0.139801	10000	7.50665	0.030728	41.7036	0.170711
HACE1DN21	85	118	LKKGANPNYQDISGCTPLHLAARNGQKKCMSKLL	31	3696.94	6.96881	0.018754	0	0	0	0	0
HACE1DN21	85	118	LKKGANPNYQDISGCTPLHLAARNGQKKCMSKLL	31	3696.94	7.76462	0.032564	10	4.29074	0.080613	13.8411	0.260042
HACE1DN21	85	118	LKKGANPNYQDISGCTPLHLAARNGQKKCMSKLL	31	3696.94	7.30968	0.060754	100	6.94462	0.125639	22.402	0.405287
HACE1DN21	85	118	LKKGANPNYQDISGCTPLHLAARNGQKKCMSKLL	31	3696.94	7.15836	0.032787	1000	8.92626	0.053808	28.7944	0.173574
HACE1DN21	85	118	LKKGANPNYQDISGCTPLHLAARNGQKKCMSKLL	31	3696.94	7.15143	0.046731	10000	10.4822	0.083818	33.8136	0.270381
HACE1DN21/RAC1Q61L	85	118	LKKGANPNYQDISGCTPLHLAARNGQKKCMSKLL	31	3696.94	7.43245	0.199414	0	0	0	0	0
HACE1DN21/RAC1Q61L	85	118	LKKGANPNYQDISGCTPLHLAARNGQKKCMSKLL	31	3696.94	7.12553	0.018285	10	3.97786	0.072904	12.8318	0.235174
HACE1DN21/RAC1Q61L	85	118	LKKGANPNYQDISGCTPLHLAARNGQKKCMSKLL	31	3696.94	7.24871	0.140648	100	6.27553	0.075253	20.2437	0.242752
HACE1DN21/RAC1Q61L	85	118	LKKGANPNYQDISGCTPLHLAARNGQKKCMSKLL	31	3696.94	7.38232	0.090885	1000	8.5463	0.060445	27.5687	0.194984
HACE1DN21/RAC1Q61L	85	118	LKKGANPNYQDISGCTPLHLAARNGQKKCMSKLL	31	3696.94	7.3927	0.118353	10000	10.1791	0.186943	32.8357	0.603042
HACE1DN21	105	119	AARNGQKKCMSKLLE	14	1675.89	6.68962	0.015907	0	0	0	0	0
HACE1DN21	105	119	AARNGQKKCMSKLLE	14	1675.89	7.47324	0.018131	10	2.74962	0.024529	19.6402	0.175207
HACE1DN21	105	119	AARNGQKKCMSKLLE	14	1675.89	7.02092	0.066515	100	3.704	0.038786	26.4571	0.277043
HACE1DN21	105	119	AARNGQKKCMSKLLE	14	1675.89	6.85394	0.031655	1000	4.37751	0.050306	31.2679	0.359329
HACE1DN21	105	119	AARNGQKKCMSKLLE	14	1675.89	6.86445	0.051347	10000	5.00144	0.018719	35.7245	0.133707
HACE1DN21/RAC1Q61L	105	119	AARNGQKKCMSKLLE	14	1675.89	7.12072	0.203085	0	0	0	0	0
HACE1DN21/RAC1Q61L	105	119	AARNGQKKCMSKLLE	14	1675.89	6.8226	0.017268	10	2.6506	0.042605	18.9328	0.304321
HACE1DN21/RAC1Q61L	105	119	AARNGQKKCMSKLLE	14	1675.89	6.96883	0.164539	100	3.39973	0.020857	24.2838	0.148979
HACE1DN21/RAC1Q61L	105	119	AARNGQKKCMSKLLE	14	1675.89	7.09378	0.090191	1000	4.135	0.034499	29.5358	0.246421
HACE1DN21/RAC1Q61L	105	119	AARNGQKKCMSKLLE	14	1675.89	7.06992	0.097812	10000	4.73731	0.10231	33.8379	0.730786
HACE1DN21	118	123	LEYSAD	5	696.296	6.88727	0.022828	0	0	0	0	0
HACE1DN21	118	123	LEYSAD	5	696.296	7.70963	0.028507	10	0.912578	0.015211	18.2516	0.30422
HACE1DN21	118	123	LEYSAD	5	696.296	7.24872	0.06207	100	1.3918	0.00884	27.836	0.1768
HACE1DN21	118	123	LEYSAD	5	696.296	7.09852	0.03602	1000	2.03623	0.012066	40.7245	0.24132
HACE1DN21	118	123	LEYSAD	5	696.296	7.09142	0.047274	10000	2.46109	0.011358	49.2217	0.22716
HACE1DN21/RAC1Q61L	118	123	LEYSAD	5	696.296	7.35635	0.20386	0	0	0	0	0
HACE1DN21/RAC1Q61L	118	123	LEYSAD	5	696.296	7.0671	0.018098	10	0.957316	0.015619	19.1463	0.31238
HACE1DN21/RAC1Q61L	118	123	LEYSAD	5	696.296	7.20223	0.150436	100	1.43626	0.015128	28.7251	0.30256
HACE1DN21/RAC1Q61L	118	123	LEYSAD	5	696.296	7.33873	0.089685	1000	1.93144	0.016343	38.6288	0.32686
HACE1DN21/RAC1Q61L	118	123	LEYSAD	5	696.296	7.31447	0.111731	10000	2.27803	0.015717	45.5607	0.31434
HACE1DN21	124	132	VNICNNEGL	8	974.449	7.42048	0.023118	0	0	0	0	0
HACE1DN21	124	132	VNICNNEGL	8	974.449	8.20427	0.044873	10	2.19083	0.01479	27.3854	0.184875
HACE1DN21	124	132	VNICNNEGL	8	974.449	7.75275	0.051687	100	2.87995	0.017333	35.9993	0.216663
HACE1DN21	124	132	VNICNNEGL	8	974.449	7.62209	0.041285	1000	4.07425	0.017585	50.9281	0.219812
HACE1DN21	124	132	VNICNNEGL	8	974.449	7.60626	0.041383	10000	4.50291	0.013234	56.2864	0.165425
HACE1DN21/RAC1Q61L	124	132	VNICNNEGL	8	974.449	7.82962	0.196831	0	0	0	0	0
HACE1DN21/RAC1Q61L	124	132	VNICNNEGL	8	974.449	7.59073	0.01927	10	2.02934	0.030195	25.3667	0.377437
HACE1DN21/RAC1Q61L	124	132	VNICNNEGL	8	974.449	7.68588	0.102426	100	2.43458	0.028265	30.4322	0.353312
HACE1DN21/RAC1Q61L	124	132	VNICNNEGL	8	974.449	7.80777	0.085539	1000	3.7352	0.028752	46.69	0.3594
HACE1DN21/RAC1Q61L	124	132	VNICNNEGL	8	974.449	7.84028	0.15005	10000	4.33836	0.053448	54.2295	0.6681
HACE1DN21	124	146	VNICNNEGLTAIHWLAVNGRTEL	22	2536.29	7.87329	0.026217	0	0	0	0	0
HACE1DN21	124	146	VNICNNEGLTAIHWLAVNGRTEL	22	2536.29	8.57335	0.054033	10	6.66492	0.056511	30.2951	0.256868
HACE1DN21	124	146	VNICNNEGLTAIHWLAVNGRTEL	22	2536.29	8.13326	0.044839	100	9.10033	0.060038	41.3651	0.2729
HACE1DN21	124	146	VNICNNEGLTAIHWLAVNGRTEL	22	2536.29	8.03474	0.034767	1000	13.4373	0.082752	61.0785	0.376145
HACE1DN21	124	146	VNICNNEGLTAIHWLAVNGRTEL	22	2536.29	8.00971	0.035091	10000	14.5908	0.057375	66.322	0.260795
HACE1DN21/RAC1Q61L	124	146	VNICNNEGLTAIHWLAVNGRTEL	22	2536.29	8.32902	0.161619	0	0	0	0	0
HACE1DN21/RAC1Q61L	124	146	VNICNNEGLTAIHWLAVNGRTEL	22	2536.29	8.01212	0.024611	10	5.41806	0.024648	24.6275	0.112036
HACE1DN21/RAC1Q61L	124	146	VNICNNEGLTAIHWLAVNGRTEL	22	2536.29	8.09127	0.072437	100	7.84052	0.028518	35.6387	0.129627
HACE1DN21/RAC1Q61L	124	146	VNICNNEGLTAIHWLAVNGRTEL	22	2536.29	8.2175	0.078567	1000	12.0197	0.041378	54.6348	0.188082
HACE1DN21/RAC1Q61L	124	146	VNICNNEGLTAIHWLAVNGRTEL	22	2536.29	8.25582	0.172251	10000	14.0701	0.108028	63.9549	0.491036
HACE1DN21	133	146	TAIHWLAVNGRTEL	13	1579.85	7.559	0.023587	0	0	0	0	0
HACE1DN21	133	146	TAIHWLAVNGRTEL	13	1579.85	8.30416	0.047586	10	4.03363	0.027194	31.0279	0.209185
HACE1DN21	133	146	TAIHWLAVNGRTEL	13	1579.85	7.85119	0.047373	100	5.29203	0.043457	40.7079	0.334285
HACE1DN21	133	146	TAIHWLAVNGRTEL	13	1579.85	7.73181	0.035746	1000	7.49991	0.027099	57.6916	0.208454
HACE1DN21	133	146	TAIHWLAVNGRTEL	13	1579.85	7.71914	0.041641	10000	8.11942	0.015576	62.4571	0.119815
HACE1DN21/RAC1Q61L	133	146	TAIHWLAVNGRTEL	13	1579.85	7.97948	0.181419	0	0	0	0	0
HACE1DN21/RAC1Q61L	133	146	TAIHWLAVNGRTEL	13	1579.85	7.68233	0.021941	10	3.32056	0.03014	25.5428	0.231846
HACE1DN21/RAC1Q61L	133	146	TAIHWLAVNGRTEL	13	1579.85	7.78784	0.098073	100	4.72171	0.019743	36.3209	0.151869
HACE1DN21/RAC1Q61L	133	146	TAIHWLAVNGRTEL	13	1579.85	7.91838	0.087814	1000	6.79933	0.036211	52.3025	0.278546
HACE1DN21/RAC1Q61L	133	146	TAIHWLAVNGRTEL	13	1579.85	7.94989	0.152782	10000	7.90768	0.074478	60.8283	0.572908
HACE1DN21	135	146	IHWLAVNGRTEL	11	1407.76	7.51689	0.021322	0	0	0	0	0
HACE1DN21	135	146	IHWLAVNGRTEL	11	1407.76	8.26997	0.04487	10	4.01519	0.069559	36.5018	0.632355
HACE1DN21	135	146	IHWLAVNGRTEL	11	1407.76	7.80985	0.048008	100	4.9601	0.073214	45.0918	0.665582
HACE1DN21	135	146	IHWLAVNGRTEL	11	1407.76	7.68711	0.036477	1000	6.53885	0.030324	59.4441	0.275673
HACE1DN21	135	146	IHWLAVNGRTEL	11	1407.76	7.66756	0.03833	10000	7.15852	0.029518	65.0775	0.268345
HACE1DN21/RAC1Q61L	135	146	IHWLAVNGRTEL	11	1407.76	7.94891	0.183903	0	0	0	0	0
HACE1DN21/RAC1Q61L	135	146	IHWLAVNGRTEL	11	1407.76	7.63287	0.027689	10	3.08012	0.054622	28.0011	0.496564
HACE1DN21/RAC1Q61L	135	146	IHWLAVNGRTEL	11	1407.76	7.74478	0.102358	100	4.50247	0.01357	40.9316	0.123364
HACE1DN21/RAC1Q61L	135	146	IHWLAVNGRTEL	11	1407.76	7.88119	0.081816	1000	5.78005	0.009346	52.5459	0.0849636
HACE1DN21/RAC1Q61L	135	146	IHWLAVNGRTEL	11	1407.76	7.91338	0.149437	10000	6.86441	0.088659	62.4038	0.805991
HACE1DN21	138	146	LAVNGRTEL	8	971.539	7.08191	0.020018	0	0	0	0	0
HACE1DN21	138	146	LAVNGRTEL	8	971.539	7.87114	0.035602	10	3.72779	0.033229	46.5974	0.415363
HACE1DN21	138	146	LAVNGRTEL	8	971.539	7.42219	0.051442	100	4.36885	0.027587	54.6106	0.344838
HACE1DN21	138	146	LAVNGRTEL	8	971.539	7.26327	0.033285	1000	5.14768	0.093313	64.346	1.16641
HACE1DN21	138	146	LAVNGRTEL	8	971.539	7.2628	0.045285	10000	4.93073	0.020169	61.6341	0.252113
HACE1DN21/RAC1Q61L	138	146	LAVNGRTEL	8	971.539	7.52148	0.197814	0	0	0	0	0
HACE1DN21/RAC1Q61L	138	146	LAVNGRTEL	8	971.539	7.22279	0.019019	10	3.16102	0.019955	39.5127	0.249438
HACE1DN21/RAC1Q61L	138	146	LAVNGRTEL	8	971.539	7.35493	0.136724	100	4.25595	0.067456	53.1994	0.8432
HACE1DN21/RAC1Q61L	138	146	LAVNGRTEL	8	971.539	7.49067	0.082289	1000	4.82456	0.11887	60.3069	1.48588
HACE1DN21/RAC1Q61L	138	146	LAVNGRTEL	8	971.539	7.48857	0.124733	10000	4.96963	0.0371	62.1204	0.46375
HACE1DN21	150	156	LVQHVSD	6	796.407	6.35839	0.019971	0	0	0	0	0
HACE1DN21	150	156	LVQHVSD	6	796.407	7.18849	0.01344	10	2.22924	0.019943	37.1539	0.332383
HACE1DN21	150	156	LVQHVSD	6	796.407	6.7489	0.073851	100	2.49938	0.029955	41.6564	0.49925
HACE1DN21	150	156	LVQHVSD	6	796.407	6.57249	0.033754	1000	2.5283	0.026649	42.1383	0.44415
HACE1DN21	150	156	LVQHVSD	6	796.407	6.57208	0.041656	10000	2.50448	0.024987	41.7414	0.41645
HACE1DN21/RAC1Q61L	150	156	LVQHVSD	6	796.407	6.82309	0.209872	0	0	0	0	0
HACE1DN21/RAC1Q61L	150	156	LVQHVSD	6	796.407	6.54454	0.01765	10	2.15489	0.04528	35.9149	0.754667
HACE1DN21/RAC1Q61L	150	156	LVQHVSD	6	796.407	6.69581	0.177802	100	2.47193	0.053238	41.1989	0.8873
HACE1DN21/RAC1Q61L	150	156	LVQHVSD	6	796.407	6.82741	0.086564	1000	2.47706	0.049975	41.2843	0.832917
HACE1DN21/RAC1Q61L	150	156	LVQHVSD	6	796.407	6.7657	0.073803	10000	2.46443	0.055779	41.0738	0.92965
HACE1DN21	169	183	HVACQNGHKTTVQCL	14	1637.78	6.77523	0.015776	0	0	0	0	0
HACE1DN21	169	183	HVACQNGHKTTVQCL	14	1637.78	7.56489	0.021582	10	1.66264	0.030869	11.876	0.220493
HACE1DN21	169	183	HVACQNGHKTTVQCL	14	1637.78	7.10958	0.064706	100	1.97706	0.026369	14.1219	0.18835
HACE1DN21	169	183	HVACQNGHKTTVQCL	14	1637.78	6.94444	0.031659	1000	2.50834	0.02238	17.9167	0.159857
HACE1DN21	169	183	HVACQNGHKTTVQCL	14	1637.78	6.95137	0.052374	10000	4.01316	0.015186	28.6654	0.108471
HACE1DN21/RAC1Q61L	169	183	HVACQNGHKTTVQCL	14	1637.78	7.21171	0.205879	0	0	0	0	0
HACE1DN21/RAC1Q61L	169	183	HVACQNGHKTTVQCL	14	1637.78	6.92032	0.015648	10	1.62493	0.031862	11.6067	0.227586
HACE1DN21/RAC1Q61L	169	183	HVACQNGHKTTVQCL	14	1637.78	7.05778	0.158242	100	1.84832	0.02631	13.2023	0.187929
HACE1DN21/RAC1Q61L	169	183	HVACQNGHKTTVQCL	14	1637.78	7.18275	0.090134	1000	2.38391	0.034707	17.028	0.247907
HACE1DN21/RAC1Q61L	169	183	HVACQNGHKTTVQCL	14	1637.78	7.16108	0.100511	10000	3.56347	0.074433	25.4534	0.531664
HACE1DN21	184	202	LDSGADINRPNVSGATPLY	16	1958.97	7.29691	0.024702	0	0	0	0	0
HACE1DN21	184	202	LDSGADINRPNVSGATPLY	16	1958.97	8.08234	0.036282	10	3.20668	0.015773	20.0417	0.0985812
HACE1DN21	184	202	LDSGADINRPNVSGATPLY	16	1958.97	7.62734	0.049784	100	3.64505	0.03305	22.7816	0.206563
HACE1DN21	184	202	LDSGADINRPNVSGATPLY	16	1958.97	7.49141	0.035419	1000	5.17217	0.020925	32.3261	0.130781
HACE1DN21	184	202	LDSGADINRPNVSGATPLY	16	1958.97	7.48312	0.042063	10000	7.04617	0.021314	44.0386	0.133213
HACE1DN21/RAC1Q61L	184	202	LDSGADINRPNVSGATPLY	16	1958.97	7.69393	0.197701	0	0	0	0	0
HACE1DN21/RAC1Q61L	184	202	LDSGADINRPNVSGATPLY	16	1958.97	7.44475	0.024357	10	3.2779	0.014697	20.4869	0.0918563
HACE1DN21/RAC1Q61L	184	202	LDSGADINRPNVSGATPLY	16	1958.97	7.56547	0.112427	100	3.58993	0.03113	22.4371	0.194562
HACE1DN21/RAC1Q61L	184	202	LDSGADINRPNVSGATPLY	16	1958.97	7.66435	0.085774	1000	5.09116	0.014571	31.8197	0.0910688
HACE1DN21/RAC1Q61L	184	202	LDSGADINRPNVSGATPLY	16	1958.97	7.69246	0.135955	10000	6.85731	0.02807	42.8582	0.175437
HACE1DN21	184	203	LDSGADINRPNVSGATPLYF	17	2106.04	7.78197	0.021163	0	0	0	0	0
HACE1DN21	184	203	LDSGADINRPNVSGATPLYF	17	2106.04	8.4954	0.051782	10	3.22277	0.016191	18.9575	0.0952412
HACE1DN21	184	203	LDSGADINRPNVSGATPLYF	17	2106.04	8.05173	0.041865	100	3.6949	0.04861	21.7347	0.285941
HACE1DN21	184	203	LDSGADINRPNVSGATPLYF	17	2106.04	7.94202	0.031948	1000	5.2192	0.025774	30.7012	0.151612
HACE1DN21	184	203	LDSGADINRPNVSGATPLYF	17	2106.04	7.91806	0.034546	10000	7.1341	0.01721	41.9653	0.101235
HACE1DN21/RAC1Q61L	184	203	LDSGADINRPNVSGATPLYF	17	2106.04	8.23476	0.166001	0	0	0	0	0
HACE1DN21/RAC1Q61L	184	203	LDSGADINRPNVSGATPLYF	17	2106.04	7.91888	0.02143	10	3.24368	0.010158	19.0805	0.0597529
HACE1DN21/RAC1Q61L	184	203	LDSGADINRPNVSGATPLYF	17	2106.04	8.01279	0.082073	100	3.60893	0.01934	21.229	0.113765
HACE1DN21/RAC1Q61L	184	203	LDSGADINRPNVSGATPLYF	17	2106.04	8.13933	0.074236	1000	5.07839	0.015776	29.8729	0.0928
HACE1DN21/RAC1Q61L	184	203	LDSGADINRPNVSGATPLYF	17	2106.04	8.16961	0.160808	10000	6.85401	0.052953	40.3177	0.311488
HACE1DN21	190	202	INRPNVSGATPLY	10	1400.74	7.21751	0.022383	0	0	0	0	0
HACE1DN21	190	202	INRPNVSGATPLY	10	1400.74	7.98961	0.045294	10	2.59434	0.024788	25.9434	0.24788
HACE1DN21	190	202	INRPNVSGATPLY	10	1400.74	7.53902	0.050896	100	2.65558	0.024576	26.5558	0.24576
HACE1DN21	190	202	INRPNVSGATPLY	10	1400.74	7.40742	0.031408	1000	3.46155	0.039809	34.6155	0.39809
HACE1DN21	190	202	INRPNVSGATPLY	10	1400.74	7.3929	0.03904	10000	4.63809	0.030225	46.3809	0.30225
HACE1DN21/RAC1Q61L	190	202	INRPNVSGATPLY	10	1400.74	7.62426	0.19225	0	0	0	0	0
HACE1DN21/RAC1Q61L	190	202	INRPNVSGATPLY	10	1400.74	7.34672	0.022309	10	2.5681	0.022006	25.681	0.22006
HACE1DN21/RAC1Q61L	190	202	INRPNVSGATPLY	10	1400.74	7.45359	0.123946	100	2.58717	0.056412	25.8717	0.56412
HACE1DN21/RAC1Q61L	190	202	INRPNVSGATPLY	10	1400.74	7.58589	0.087226	1000	3.28621	0.021208	32.8621	0.21208
HACE1DN21/RAC1Q61L	190	202	INRPNVSGATPLY	10	1400.74	7.59887	0.133021	10000	4.53906	0.033779	45.3906	0.33779
HACE1DN21	190	203	INRPNVSGATPLYF	11	1547.81	7.747	0.022208	0	0	0	0	0
HACE1DN21	190	203	INRPNVSGATPLYF	11	1547.81	8.46759	0.049474	10	2.49653	0.018231	22.6957	0.165736
HACE1DN21	190	203	INRPNVSGATPLYF	11	1547.81	8.01854	0.049616	100	2.61752	0.023125	23.7956	0.210227
HACE1DN21	190	203	INRPNVSGATPLYF	11	1547.81	7.90506	0.029754	1000	3.37081	0.036654	30.6438	0.333218
HACE1DN21	190	203	INRPNVSGATPLYF	11	1547.81	7.89095	0.035867	10000	4.64224	0.034314	42.2022	0.311945
HACE1DN21/RAC1Q61L	190	203	INRPNVSGATPLYF	11	1547.81	8.19083	0.168977	0	0	0	0	0
HACE1DN21/RAC1Q61L	190	203	INRPNVSGATPLYF	11	1547.81	7.87691	0.023268	10	2.62788	0.021025	23.8898	0.191136
HACE1DN21/RAC1Q61L	190	203	INRPNVSGATPLYF	11	1547.81	7.97036	0.086201	100	2.61813	0.063488	23.8012	0.577164
HACE1DN21/RAC1Q61L	190	203	INRPNVSGATPLYF	11	1547.81	8.10595	0.07528	1000	3.27687	0.018513	29.7897	0.1683
HACE1DN21/RAC1Q61L	190	203	INRPNVSGATPLYF	11	1547.81	8.13321	0.16178	10000	4.56717	0.073032	41.5197	0.663927
HACE1DN21	203	214	FACSHGQRDTAQ	11	1319.57	6.23297	0.019826	0	0	0	0	0
HACE1DN21	203	214	FACSHGQRDTAQ	11	1319.57	7.06478	0.013607	10	1.79202	0.03221	16.2911	0.292818
HACE1DN21	203	214	FACSHGQRDTAQ	11	1319.57	6.625	0.08318	100	2.23585	0.033468	20.3259	0.304255
HACE1DN21	203	214	FACSHGQRDTAQ	11	1319.57	6.44597	0.034726	1000	2.50422	0.041993	22.7656	0.381755
HACE1DN21	203	214	FACSHGQRDTAQ	11	1319.57	6.44333	0.047872	10000	2.966	0.060076	26.9637	0.546145
HACE1DN21/RAC1Q61L	203	214	FACSHGQRDTAQ	11	1319.57	6.66275	0.226282	0	0	0	0	0
HACE1DN21/RAC1Q61L	203	214	FACSHGQRDTAQ	11	1319.57	6.41507	0.018695	10	1.80638	0.063744	16.4216	0.579491
HACE1DN21/RAC1Q61L	203	214	FACSHGQRDTAQ	11	1319.57	6.56409	0.181225	100	2.02913	0.075876	18.4467	0.689782
HACE1DN21/RAC1Q61L	203	214	FACSHGQRDTAQ	11	1319.57	6.68829	0.094362	1000	2.37104	0.067073	21.5549	0.609755
HACE1DN21/RAC1Q61L	203	214	FACSHGQRDTAQ	11	1319.57	6.62115	0.070941	10000	2.61625	0.092483	23.7841	0.840755
HACE1DN21	203	216	FACSHGQRDTAQIL	13	1545.74	7.14918	0.021226	0	0	0	0	0
HACE1DN21	203	216	FACSHGQRDTAQIL	13	1545.74	7.91713	0.033567	10	1.77325	0.01836	13.6404	0.141231
HACE1DN21	203	216	FACSHGQRDTAQIL	13	1545.74	7.46684	0.052879	100	2.19092	0.025508	16.8533	0.196215
HACE1DN21	203	216	FACSHGQRDTAQIL	13	1545.74	7.32677	0.038022	1000	2.4385	0.01981	18.7577	0.152385
HACE1DN21	203	216	FACSHGQRDTAQIL	13	1545.74	7.31702	0.050326	10000	3.46474	0.02074	26.6518	0.159538
HACE1DN21/RAC1Q61L	203	216	FACSHGQRDTAQIL	13	1545.74	7.5745	0.190677	0	0	0	0	0
HACE1DN21/RAC1Q61L	203	216	FACSHGQRDTAQIL	13	1545.74	7.2667	0.018516	10	1.88848	0.04859	14.5268	0.373769
HACE1DN21/RAC1Q61L	203	216	FACSHGQRDTAQIL	13	1545.74	7.39284	0.125133	100	2.12659	0.077714	16.3584	0.5978
HACE1DN21/RAC1Q61L	203	216	FACSHGQRDTAQIL	13	1545.74	7.51827	0.079563	1000	2.59224	0.066439	19.9403	0.511069
HACE1DN21/RAC1Q61L	203	216	FACSHGQRDTAQIL	13	1545.74	7.54359	0.126424	10000	3.22531	0.067789	24.8101	0.521454
HACE1DN21	217	235	LLRGAKYLPDKNGVTPLDL	16	2082.18	7.35639	0.021228	0	0	0	0	0
HACE1DN21	217	235	LLRGAKYLPDKNGVTPLDL	16	2082.18	8.14696	0.040987	10	3.27955	0.024485	20.4972	0.153031
HACE1DN21	217	235	LLRGAKYLPDKNGVTPLDL	16	2082.18	7.6897	0.052372	100	4.10914	0.016117	25.6821	0.100731
HACE1DN21	217	235	LLRGAKYLPDKNGVTPLDL	16	2082.18	7.54784	0.039137	1000	4.90807	0.025424	30.6754	0.1589
HACE1DN21	217	235	LLRGAKYLPDKNGVTPLDL	16	2082.18	7.53596	0.044734	10000	7.9651	0.013702	49.7819	0.0856375
HACE1DN21/RAC1Q61L	217	235	LLRGAKYLPDKNGVTPLDL	16	2082.18	7.82917	0.192013	0	0	0	0	0
HACE1DN21/RAC1Q61L	217	235	LLRGAKYLPDKNGVTPLDL	16	2082.18	7.52793	0.017206	10	3.26042	0.018637	20.3776	0.116481
HACE1DN21/RAC1Q61L	217	235	LLRGAKYLPDKNGVTPLDL	16	2082.18	7.63499	0.114561	100	3.99652	0.051941	24.9783	0.324631
HACE1DN21/RAC1Q61L	217	235	LLRGAKYLPDKNGVTPLDL	16	2082.18	7.77376	0.086668	1000	4.76805	0.018756	29.8003	0.117225
HACE1DN21/RAC1Q61L	217	235	LLRGAKYLPDKNGVTPLDL	16	2082.18	7.77863	0.137636	10000	7.51953	0.062335	46.9971	0.389594
HACE1DN21	236	245	CVQGGYGETC	9	1015.37	6.9387	0.023375	0	0	0	0	0
HACE1DN21	236	245	CVQGGYGETC	9	1015.37	7.75944	0.031637	10	2.10077	0.020213	23.3418	0.224589
HACE1DN21	236	245	CVQGGYGETC	9	1015.37	7.30371	0.061561	100	2.19357	0.022403	24.373	0.248922
HACE1DN21	236	245	CVQGGYGETC	9	1015.37	7.15705	0.035158	1000	2.98616	0.013717	33.1796	0.152411
HACE1DN21	236	245	CVQGGYGETC	9	1015.37	7.14395	0.046392	10000	4.7603	0.021049	52.8922	0.233878
HACE1DN21/RAC1Q61L	236	245	CVQGGYGETC	9	1015.37	7.41859	0.207797	0	0	0	0	0
HACE1DN21/RAC1Q61L	236	245	CVQGGYGETC	9	1015.37	7.11685	0.018158	10	2.14025	0.016854	23.7805	0.187267
HACE1DN21/RAC1Q61L	236	245	CVQGGYGETC	9	1015.37	7.25306	0.143837	100	2.20982	0.018062	24.5535	0.200689
HACE1DN21/RAC1Q61L	236	245	CVQGGYGETC	9	1015.37	7.38192	0.089722	1000	2.95736	0.016832	32.8596	0.187022
HACE1DN21/RAC1Q61L	236	245	CVQGGYGETC	9	1015.37	7.36864	0.115668	10000	4.59693	0.035529	51.077	0.394767
HACE1DN21	247	255	VLIQYHPRL	7	1137.67	7.20481	0.023626	0	0	0	0	0
HACE1DN21	247	255	VLIQYHPRL	7	1137.67	7.97853	0.046313	10	0.76148	0.005866	10.8783	0.0838
HACE1DN21	247	255	VLIQYHPRL	7	1137.67	7.52769	0.051883	100	1.05621	0.009958	15.0888	0.142257
HACE1DN21	247	255	VLIQYHPRL	7	1137.67	7.39491	0.029409	1000	2.14373	0.006342	30.6247	0.0906
HACE1DN21	247	255	VLIQYHPRL	7	1137.67	7.38739	0.040556	10000	3.28595	0.008703	46.9421	0.124329
HACE1DN21/RAC1Q61L	247	255	VLIQYHPRL	7	1137.67	7.62612	0.196645	0	0	0	0	0
HACE1DN21/RAC1Q61L	247	255	VLIQYHPRL	7	1137.67	7.34159	0.024131	10	0.816473	0.007912	11.6639	0.113029
HACE1DN21/RAC1Q61L	247	255	VLIQYHPRL	7	1137.67	7.44701	0.130301	100	1.10277	0.012406	15.7538	0.177229
HACE1DN21/RAC1Q61L	247	255	VLIQYHPRL	7	1137.67	7.59293	0.081047	1000	2.18004	0.004856	31.1434	0.0693714
HACE1DN21/RAC1Q61L	247	255	VLIQYHPRL	7	1137.67	7.58774	0.125901	10000	3.26338	0.030462	46.6198	0.435171
HACE1DN21	248	254	LIQYHPR	5	925.513	7.20911	0.02128	0	0	0	0	0
HACE1DN21	248	254	LIQYHPR	5	925.513	7.98399	0.044857	10	0.783882	0.016819	15.6776	0.33638
HACE1DN21	248	254	LIQYHPR	5	925.513	7.53037	0.05118	100	1.04593	0.032183	20.9185	0.64366
HACE1DN21	248	254	LIQYHPR	5	925.513	7.40028	0.030322	1000	2.09526	0.016428	41.9051	0.32856
HACE1DN21	248	254	LIQYHPR	5	925.513	7.10508	0.048835	10000	2.49526	0.019038	49.9052	0.38076
HACE1DN21/RAC1Q61L	248	254	LIQYHPR	5	925.513	7.6563	0.191066	0	0	0	0	0
HACE1DN21/RAC1Q61L	248	254	LIQYHPR	5	925.513	7.08597	0.059124	10	0.848455	0.022923	16.9691	0.45846
HACE1DN21/RAC1Q61L	248	254	LIQYHPR	5	925.513	7.14105	0.122123	100	1.06415	0.014862	21.2829	0.29724
HACE1DN21/RAC1Q61L	248	254	LIQYHPR	5	925.513	7.34424	0.089098	1000	1.92555	0.018405	38.511	0.3681
HACE1DN21/RAC1Q61L	248	254	LIQYHPR	5	925.513	7.32564	0.115441	10000	2.4413	0.031113	48.826	0.62226
HACE1DN21	249	255	IQYHPRL	5	925.513	6.92673	0.019416	0	0	0	0	0
HACE1DN21	249	255	IQYHPRL	5	925.513	7.72118	0.029331	10	0.752097	0.016357	15.0419	0.32714
HACE1DN21	249	255	IQYHPRL	5	925.513	7.2651	0.060627	100	1.02	0.016421	20.4001	0.32842
HACE1DN21	249	255	IQYHPRL	5	925.513	7.1083	0.034	1000	1.8541	0.016567	37.0819	0.33134
HACE1DN21	249	255	IQYHPRL	5	925.513	7.1114	0.049154	10000	2.296	0.016529	45.9199	0.33058
HACE1DN21/RAC1Q61L	249	255	IQYHPRL	5	925.513	7.36832	0.203333	0	0	0	0	0
HACE1DN21/RAC1Q61L	249	255	IQYHPRL	5	925.513	7.07946	0.017858	10	0.785946	0.011624	15.7189	0.23248
HACE1DN21/RAC1Q61L	249	255	IQYHPRL	5	925.513	7.21464	0.147436	100	1.01995	0.01343	20.3991	0.2686
HACE1DN21/RAC1Q61L	249	255	IQYHPRL	5	925.513	7.34145	0.090253	1000	1.82882	0.018043	36.5763	0.36086
HACE1DN21/RAC1Q61L	249	255	IQYHPRL	5	925.513	7.32701	0.114651	10000	2.28706	0.020071	45.7412	0.40142
HACE1DN21	256	261	FQTIIQ	5	748.411	7.46961	0.019204	0	0	0	0	0
HACE1DN21	256	261	FQTIIQ	5	748.411	8.2571	0.044584	10	0.782003	0.013428	15.6401	0.26856
HACE1DN21	256	261	FQTIIQ	5	748.411	7.79829	0.05036	100	1.01562	0.011165	20.3123	0.2233
HACE1DN21	256	261	FQTIIQ	5	748.411	7.66941	0.037831	1000	1.85431	0.009333	37.0863	0.18666
HACE1DN21	256	261	FQTIIQ	5	748.411	7.65403	0.040509	10000	2.83217	0.011635	56.6434	0.2327
HACE1DN21/RAC1Q61L	256	261	FQTIIQ	5	748.411	7.90498	0.195318	0	0	0	0	0
HACE1DN21/RAC1Q61L	256	261	FQTIIQ	5	748.411	7.6239	0.022545	10	0.771862	0.03242	15.4372	0.6484
HACE1DN21/RAC1Q61L	256	261	FQTIIQ	5	748.411	7.72513	0.106472	100	0.975584	0.02972	19.5117	0.5944
HACE1DN21/RAC1Q61L	256	261	FQTIIQ	5	748.411	7.85741	0.08474	1000	1.78623	0.035318	35.7245	0.70636
HACE1DN21/RAC1Q61L	256	261	FQTIIQ	5	748.411	7.88717	0.146082	10000	2.8554	0.032939	57.1081	0.65878
HACE1DN21	256	262	FQTIIQM	6	879.452	7.91052	0.024253	0	0	0	0	0
HACE1DN21	256	262	FQTIIQM	6	879.452	8.62933	0.059384	10	0.857466	0.017858	14.2911	0.297633
HACE1DN21	256	262	FQTIIQM	6	879.452	8.18646	0.044665	100	1.12449	0.026183	18.7415	0.436383
HACE1DN21	256	262	FQTIIQM	6	879.452	8.08721	0.031203	1000	2.30989	0.019404	38.4982	0.3234
HACE1DN21	256	262	FQTIIQM	6	879.452	8.06332	0.032965	10000	3.64648	0.016494	60.7747	0.2749
HACE1DN21/RAC1Q61L	256	262	FQTIIQM	6	879.452	8.37173	0.158618	0	0	0	0	0
HACE1DN21/RAC1Q61L	256	262	FQTIIQM	6	879.452	8.05276	0.019652	10	0.831461	0.020826	13.8577	0.3471
HACE1DN21/RAC1Q61L	256	262	FQTIIQM	6	879.452	8.13815	0.068411	100	1.08014	0.019559	18.0023	0.325983
HACE1DN21/RAC1Q61L	256	262	FQTIIQM	6	879.452	8.26561	0.072424	1000	2.28763	0.0164	38.1271	0.273333
HACE1DN21/RAC1Q61L	256	262	FQTIIQM	6	879.452	8.30746	0.168714	10000	3.57719	0.030934	59.6198	0.515567
HACE1DN21	273	287	LRQVLEHLSQQSESQ	14	1780.91	6.88117	0.022182	0	0	0	0	0
HACE1DN21	273	287	LRQVLEHLSQQSESQ	14	1780.91	7.68867	0.028236	10	3.03285	0.024613	21.6632	0.175807
HACE1DN21	273	287	LRQVLEHLSQQSESQ	14	1780.91	7.22565	0.056698	100	3.45592	0.02254	24.6852	0.161
HACE1DN21	273	287	LRQVLEHLSQQSESQ	14	1780.91	7.07899	0.032568	1000	3.97742	0.021108	28.4102	0.150771
HACE1DN21	273	287	LRQVLEHLSQQSESQ	14	1780.91	7.06822	0.047082	10000	5.43434	0.01072	38.8167	0.0765714
HACE1DN21/RAC1Q61L	273	287	LRQVLEHLSQQSESQ	14	1780.91	7.34095	0.201987	0	0	0	0	0
HACE1DN21/RAC1Q61L	273	287	LRQVLEHLSQQSESQ	14	1780.91	7.04203	0.017006	10	3.07299	0.027669	21.9499	0.197636
HACE1DN21/RAC1Q61L	273	287	LRQVLEHLSQQSESQ	14	1780.91	7.18356	0.152462	100	3.42536	0.025098	24.4669	0.179271
HACE1DN21/RAC1Q61L	273	287	LRQVLEHLSQQSESQ	14	1780.91	7.31444	0.092317	1000	3.98	0.030249	28.4285	0.216064
HACE1DN21/RAC1Q61L	273	287	LRQVLEHLSQQSESQ	14	1780.91	7.28914	0.112474	10000	5.47039	0.066141	39.0742	0.472436
HACE1DN21	273	288	LRQVLEHLSQQSESQY	15	1943.97	7.05549	0.021585	0	0	0	0	0
HACE1DN21	273	288	LRQVLEHLSQQSESQY	15	1943.97	7.84879	0.034461	10	3.12499	0.057213	20.8333	0.38142
HACE1DN21	273	288	LRQVLEHLSQQSESQY	15	1943.97	7.39453	0.053907	100	3.46996	0.052647	23.133	0.35098
HACE1DN21	273	288	LRQVLEHLSQQSESQY	15	1943.97	7.24733	0.031031	1000	4.3036	0.123385	28.6907	0.822567
HACE1DN21	273	288	LRQVLEHLSQQSESQY	15	1943.97	7.23383	0.043165	10000	5.97913	0.171446	39.8609	1.14297
HACE1DN21/RAC1Q61L	273	288	LRQVLEHLSQQSESQY	15	1943.97	7.52276	0.196331	0	0	0	0	0
HACE1DN21/RAC1Q61L	273	288	LRQVLEHLSQQSESQY	15	1943.97	7.21333	0.018777	10	3.18246	0.145136	21.2164	0.967573
HACE1DN21/RAC1Q61L	273	288	LRQVLEHLSQQSESQY	15	1943.97	7.33917	0.136157	100	3.59336	0.018858	23.9557	0.12572
HACE1DN21/RAC1Q61L	273	288	LRQVLEHLSQQSESQY	15	1943.97	7.47681	0.081921	1000	4.19475	0.048265	27.965	0.321767
HACE1DN21/RAC1Q61L	273	288	LRQVLEHLSQQSESQY	15	1943.97	7.4783	0.121866	10000	6.03647	0.044499	40.2432	0.29666
HACE1DN21	274	287	RQVLEHLSQQSESQ	13	1667.82	6.65735	0.022846	0	0	0	0	0
HACE1DN21	274	287	RQVLEHLSQQSESQ	13	1667.82	7.47142	0.017942	10	2.93222	0.033452	22.5555	0.257323
HACE1DN21	274	287	RQVLEHLSQQSESQ	13	1667.82	7.01673	0.066879	100	3.25782	0.034909	25.0602	0.268531
HACE1DN21	274	287	RQVLEHLSQQSESQ	13	1667.82	6.85435	0.035315	1000	3.5349	0.029967	27.1915	0.230515
HACE1DN21	274	287	RQVLEHLSQQSESQ	13	1667.82	6.85004	0.048742	10000	4.88239	0.033716	37.5569	0.259354
HACE1DN21/RAC1Q61L	274	287	RQVLEHLSQQSESQ	13	1667.82	7.1092	0.202415	0	0	0	0	0
HACE1DN21/RAC1Q61L	274	287	RQVLEHLSQQSESQ	13	1667.82	6.8116	0.019229	10	3.02752	0.010229	23.2886	0.0786846
HACE1DN21/RAC1Q61L	274	287	RQVLEHLSQQSESQ	13	1667.82	6.96076	0.16481	100	3.23905	0.017874	24.9158	0.137492
HACE1DN21/RAC1Q61L	274	287	RQVLEHLSQQSESQ	13	1667.82	7.0873	0.089121	1000	3.62543	0.031866	27.8879	0.245123
HACE1DN21/RAC1Q61L	274	287	RQVLEHLSQQSESQ	13	1667.82	7.05628	0.098282	10000	4.93289	0.102275	37.9453	0.786731
HACE1DN21	288	292	YLKIL	4	648.421	7.64083	0.020891	0	0	0	0	0
HACE1DN21	288	292	YLKIL	4	648.421	8.37657	0.046997	10	0.074987	0.009908	1.87467	0.2477
HACE1DN21	288	292	YLKIL	4	648.421	7.91866	0.043972	100	0.155227	0.012865	3.88068	0.321625
HACE1DN21	288	292	YLKIL	4	648.421	7.80495	0.031148	1000	0.594412	0.014887	14.8603	0.372175
HACE1DN21	288	292	YLKIL	4	648.421	7.79951	0.042461	10000	1.11412	0.016553	27.8531	0.413825
HACE1DN21/RAC1Q61L	288	292	YLKIL	4	648.421	8.1026	0.173317	0	0	0	0	0
HACE1DN21/RAC1Q61L	288	292	YLKIL	4	648.421	7.7751	0.022384	10	0.041409	0.008594	1.03523	0.21485
HACE1DN21/RAC1Q61L	288	292	YLKIL	4	648.421	7.8799	0.092822	100	0.123734	0.009236	3.09335	0.2309
HACE1DN21/RAC1Q61L	288	292	YLKIL	4	648.421	8.02543	0.07827	1000	0.605319	0.010818	15.133	0.27045
HACE1DN21/RAC1Q61L	288	292	YLKIL	4	648.421	8.04703	0.154271	10000	1.11841	0.012236	27.9602	0.3059
HACE1DN21	288	295	YLKILTSL	7	949.584	7.85528	0.022018	0	0	0	0	0
HACE1DN21	288	295	YLKILTSL	7	949.584	8.57268	0.05406	10	0.085108	0.012424	1.21583	0.177486
HACE1DN21	288	295	YLKILTSL	7	949.584	8.12599	0.043958	100	0.147644	0.006026	2.1092	0.0860857
HACE1DN21	288	295	YLKILTSL	7	949.584	8.02502	0.034715	1000	0.557678	0.00591	7.96683	0.0844286
HACE1DN21	288	295	YLKILTSL	7	949.584	8.00365	0.038094	10000	1.38718	0.008936	19.8169	0.127657
HACE1DN21/RAC1Q61L	288	295	YLKILTSL	7	949.584	8.30862	0.159937	0	0	0	0	0
HACE1DN21/RAC1Q61L	288	295	YLKILTSL	7	949.584	7.98257	0.032546	10	0.055142	0.010755	0.787743	0.153643
HACE1DN21/RAC1Q61L	288	295	YLKILTSL	7	949.584	8.07387	0.080073	100	0.127294	0.008977	1.81849	0.128243
HACE1DN21/RAC1Q61L	288	295	YLKILTSL	7	949.584	8.21176	0.076525	1000	0.539081	0.008332	7.70116	0.119029
HACE1DN21/RAC1Q61L	288	295	YLKILTSL	7	949.584	8.2536	0.166884	10000	1.35025	0.017245	19.2892	0.246357
HACE1DN21	289	295	LKILTSL	6	786.521	7.61914	0.021348	0	0	0	0	0
HACE1DN21	289	295	LKILTSL	6	786.521	8.35649	0.047478	10	0.054439	0.01384	0.907317	0.230667
HACE1DN21	289	295	LKILTSL	6	786.521	7.90351	0.044933	100	0.101685	0.013695	1.69475	0.22825
HACE1DN21	289	295	LKILTSL	6	786.521	7.78639	0.032704	1000	0.172244	0.01463	2.87073	0.243833
HACE1DN21	289	295	LKILTSL	6	786.521	7.78074	0.041405	10000	0.767972	0.012597	12.7995	0.20995
HACE1DN21/RAC1Q61L	289	295	LKILTSL	6	786.521	8.0881	0.17069	0	0	0	0	0
HACE1DN21/RAC1Q61L	289	295	LKILTSL	6	786.521	7.75794	0.022955	10	0.029867	0.005772	0.497783	0.0962
HACE1DN21/RAC1Q61L	289	295	LKILTSL	6	786.521	7.8599	0.096396	100	0.039729	0.003765	0.66215	0.06275
HACE1DN21/RAC1Q61L	289	295	LKILTSL	6	786.521	8.00133	0.08002	1000	0.148025	0.003785	2.46708	0.0630833
HACE1DN21/RAC1Q61L	289	295	LKILTSL	6	786.521	8.03451	0.154931	10000	0.728446	0.007473	12.1408	0.12455
HACE1DN21	296	312	AEVATTNGHKLLSLSSN	16	1740.9	7.03015	0.024369	0	0	0	0	0
HACE1DN21	296	312	AEVATTNGHKLLSLSSN	16	1740.9	7.8221	0.034264	10	3.18885	0.030401	19.9303	0.190006
HACE1DN21	296	312	AEVATTNGHKLLSLSSN	16	1740.9	7.36889	0.059122	100	4.39636	0.053292	27.4773	0.333075
HACE1DN21	296	312	AEVATTNGHKLLSLSSN	16	1740.9	7.22448	0.032247	1000	5.68102	0.022045	35.5064	0.137781
HACE1DN21	296	312	AEVATTNGHKLLSLSSN	16	1740.9	7.21186	0.043448	10000	7.21831	0.126747	45.1144	0.792169
HACE1DN21/RAC1Q61L	296	312	AEVATTNGHKLLSLSSN	16	1740.9	7.49196	0.196885	0	0	0	0	0
HACE1DN21/RAC1Q61L	296	312	AEVATTNGHKLLSLSSN	16	1740.9	7.18408	0.01827	10	3.36505	0.052503	21.0316	0.328144
HACE1DN21/RAC1Q61L	296	312	AEVATTNGHKLLSLSSN	16	1740.9	7.30213	0.136812	100	4.47252	0.028504	27.9533	0.17815
HACE1DN21/RAC1Q61L	296	312	AEVATTNGHKLLSLSSN	16	1740.9	7.44669	0.083708	1000	5.77471	0.039039	36.0919	0.243994
HACE1DN21/RAC1Q61L	296	312	AEVATTNGHKLLSLSSN	16	1740.9	7.45212	0.1229	10000	7.02463	0.111739	43.904	0.698369
HACE1DN21	298	309	VATTNGHKLLSL	11	1252.71	7.27698	0.022694	0	0	0	0	0
HACE1DN21	298	309	VATTNGHKLLSL	11	1252.71	8.04566	0.037895	10	1.4244	0.03646	12.9491	0.331455
HACE1DN21	298	309	VATTNGHKLLSL	11	1252.71	7.58513	0.050311	100	2.46481	0.033542	22.4073	0.304927
HACE1DN21	298	309	VATTNGHKLLSL	11	1252.71	7.45378	0.032717	1000	3.70052	0.037531	33.6411	0.341191
HACE1DN21	298	309	VATTNGHKLLSL	11	1252.71	7.44395	0.043424	10000	4.93016	0.019608	44.8196	0.178255
HACE1DN21/RAC1Q61L	298	309	VATTNGHKLLSL	11	1252.71	7.71574	0.186433	0	0	0	0	0
HACE1DN21/RAC1Q61L	298	309	VATTNGHKLLSL	11	1252.71	7.40178	0.017967	10	1.52649	0.04457	13.8772	0.405182
HACE1DN21/RAC1Q61L	298	309	VATTNGHKLLSL	11	1252.71	7.51309	0.116171	100	2.60556	0.007891	23.6869	0.0717364
HACE1DN21/RAC1Q61L	298	309	VATTNGHKLLSL	11	1252.71	7.65133	0.082308	1000	3.85795	0.007411	35.0723	0.0673727
HACE1DN21/RAC1Q61L	298	309	VATTNGHKLLSL	11	1252.71	7.66439	0.135212	10000	4.9524	0.079536	45.0218	0.723055
HACE1DN21	310	317	SSNYDAQM	7	914.344	7.01581	0.028527	0	0	0	0	0
HACE1DN21	310	317	SSNYDAQM	7	914.344	7.8273	0.033401	10	3.93676	0.031301	56.2395	0.447157
HACE1DN21	310	317	SSNYDAQM	7	914.344	7.37523	0.057217	100	3.9124	0.025006	55.8915	0.357229
HACE1DN21	310	317	SSNYDAQM	7	914.344	7.22826	0.033913	1000	3.97993	0.066574	56.8562	0.951057
HACE1DN21	310	317	SSNYDAQM	7	914.344	7.2154	0.044276	10000	3.90066	0.040648	55.7237	0.580686
HACE1DN21/RAC1Q61L	310	317	SSNYDAQM	7	914.344	7.47065	0.20235	0	0	0	0	0
HACE1DN21/RAC1Q61L	310	317	SSNYDAQM	7	914.344	7.17841	0.018935	10	4.01994	0.01779	57.4278	0.254143
HACE1DN21/RAC1Q61L	310	317	SSNYDAQM	7	914.344	7.29889	0.138786	100	3.94712	0.018169	56.3874	0.259557
HACE1DN21/RAC1Q61L	310	317	SSNYDAQM	7	914.344	7.45041	0.084656	1000	3.92547	0.03187	56.0782	0.455286
HACE1DN21/RAC1Q61L	310	317	SSNYDAQM	7	914.344	7.43873	0.123345	10000	3.89289	0.062719	55.6127	0.895986
HACE1DN21	318	321	KSLL	3	459.305	7.16647	0.021355	0	0	0	0	0
HACE1DN21	318	321	KSLL	3	459.305	7.94481	0.039293	10	0.102796	0.011848	3.42653	0.394933
HACE1DN21	318	321	KSLL	3	459.305	7.48892	0.053343	100	0.528113	0.009768	17.6038	0.3256
HACE1DN21	318	321	KSLL	3	459.305	7.35078	0.039394	1000	1.45234	0.009119	48.4115	0.303967
HACE1DN21	318	321	KSLL	3	459.305	7.34588	0.050314	10000	1.57442	0.00762	52.4808	0.254
HACE1DN21/RAC1Q61L	318	321	KSLL	3	459.305	7.56619	0.201133	0	0	0	0	0
HACE1DN21/RAC1Q61L	318	321	KSLL	3	459.305	7.29499	0.020805	10	0.116949	0.008259	3.8983	0.2753
HACE1DN21/RAC1Q61L	318	321	KSLL	3	459.305	7.41028	0.13012	100	0.549078	0.013384	18.3026	0.446133
HACE1DN21/RAC1Q61L	318	321	KSLL	3	459.305	7.55656	0.082858	1000	1.52156	0.009009	50.7186	0.3003
HACE1DN21/RAC1Q61L	318	321	KSLL	3	459.305	7.54201	0.121503	10000	1.62943	0.008668	54.3144	0.288933
HACE1DN21	321	326	LRIVRM	5	786.489	7.04368	0.020538	0	0	0	0	0
HACE1DN21	321	326	LRIVRM	5	786.489	7.82551	0.035425	10	0.076802	0.016244	1.53604	0.32488
HACE1DN21	321	326	LRIVRM	5	786.489	7.37126	0.06032	100	0.118559	0.01609	2.37118	0.3218
HACE1DN21	321	326	LRIVRM	5	786.489	7.22184	0.032454	1000	0.133722	0.017843	2.67444	0.35686
HACE1DN21	321	326	LRIVRM	5	786.489	7.21771	0.044921	10000	0.219817	0.020205	4.39634	0.4041
HACE1DN21/RAC1Q61L	321	326	LRIVRM	5	786.489	7.48854	0.194462	0	0	0	0	0
HACE1DN21/RAC1Q61L	321	326	LRIVRM	5	786.489	7.18158	0.018528	10	0.091189	0.02071	1.82378	0.4142
HACE1DN21/RAC1Q61L	321	326	LRIVRM	5	786.489	7.30676	0.139836	100	0.103263	0.025945	2.06526	0.5189
HACE1DN21/RAC1Q61L	321	326	LRIVRM	5	786.489	7.45369	0.084077	1000	0.126736	0.020156	2.53472	0.40312
HACE1DN21/RAC1Q61L	321	326	LRIVRM	5	786.489	7.4447	0.122773	10000	0.200555	0.027807	4.0111	0.55614
HACE1DN21	327	330	FCHV	3	504.215	6.97816	0.019317	0	0	0	0	0
HACE1DN21	327	330	FCHV	3	504.215	7.77628	0.032761	10	0.046632	0.016523	1.5544	0.550767
HACE1DN21	327	330	FCHV	3	504.215	7.32024	0.060858	100	0.086339	0.015995	2.87797	0.533167
HACE1DN21	327	330	FCHV	3	504.215	7.16774	0.034311	1000	0.095884	0.015149	3.19613	0.504967
HACE1DN21	327	330	FCHV	3	504.215	7.16918	0.048742	10000	0.161808	0.018349	5.3936	0.611633
HACE1DN21/RAC1Q61L	327	330	FCHV	3	504.215	7.41919	0.206338	0	0	0	0	0
HACE1DN21/RAC1Q61L	327	330	FCHV	3	504.215	7.13165	0.017939	10	0.070215	0.010621	2.3405	0.354033
HACE1DN21/RAC1Q61L	327	330	FCHV	3	504.215	7.2597	0.142928	100	0.078384	0.008891	2.6128	0.296367
HACE1DN21/RAC1Q61L	327	330	FCHV	3	504.215	7.39567	0.090328	1000	0.08102	0.00516	2.70067	0.172
HACE1DN21/RAC1Q61L	327	330	FCHV	3	504.215	7.38177	0.116522	10000	0.157947	0.007048	5.2649	0.234933
HACE1DN21	327	343	FCHVFRIGPSSPSNGID	14	1831.87	7.36159	0.023881	0	0	0	0	0
HACE1DN21	327	343	FCHVFRIGPSSPSNGID	14	1831.87	8.1284	0.041243	10	5.14888	0.031599	36.7777	0.225707
HACE1DN21	327	343	FCHVFRIGPSSPSNGID	14	1831.87	7.67362	0.049073	100	5.99047	0.05862	42.7891	0.418714
HACE1DN21	327	343	FCHVFRIGPSSPSNGID	14	1831.87	7.53847	0.02949	1000	6.42637	0.048034	45.9026	0.3431
HACE1DN21	327	343	FCHVFRIGPSSPSNGID	14	1831.87	7.53659	0.04212	10000	6.29162	0.020772	44.9401	0.148371
HACE1DN21/RAC1Q61L	327	343	FCHVFRIGPSSPSNGID	14	1831.87	7.77897	0.193884	0	0	0	0	0
HACE1DN21/RAC1Q61L	327	343	FCHVFRIGPSSPSNGID	14	1831.87	7.5246	0.019694	10	5.24679	0.171361	37.4771	1.22401
HACE1DN21/RAC1Q61L	327	343	FCHVFRIGPSSPSNGID	14	1831.87	7.63815	0.104472	100	5.88288	0.148799	42.0206	1.06285
HACE1DN21/RAC1Q61L	327	343	FCHVFRIGPSSPSNGID	14	1831.87	7.73782	0.082328	1000	6.44731	0.0311	46.0522	0.222143
HACE1DN21/RAC1Q61L	327	343	FCHVFRIGPSSPSNGID	14	1831.87	7.76077	0.140051	10000	6.25287	0.095507	44.6634	0.682193
HACE1DN21	331	343	FRIGPSSPSNGID	10	1345.66	7.23738	0.020242	0	0	0	0	0
HACE1DN21	331	343	FRIGPSSPSNGID	10	1345.66	7.99648	0.044966	10	5.27469	0.00899	52.7469	0.0899
HACE1DN21	331	343	FRIGPSSPSNGID	10	1345.66	7.54744	0.050669	100	5.72234	0.035752	57.2234	0.35752
HACE1DN21	331	343	FRIGPSSPSNGID	10	1345.66	7.41638	0.031533	1000	5.83645	0.017848	58.3645	0.17848
HACE1DN21	331	343	FRIGPSSPSNGID	10	1345.66	7.40508	0.038855	10000	5.74916	0.013106	57.4916	0.13106
HACE1DN21/RAC1Q61L	331	343	FRIGPSSPSNGID	10	1345.66	7.65472	0.193852	0	0	0	0	0
HACE1DN21/RAC1Q61L	331	343	FRIGPSSPSNGID	10	1345.66	7.3674	0.021431	10	5.41049	0.020075	54.1049	0.20075
HACE1DN21/RAC1Q61L	331	343	FRIGPSSPSNGID	10	1345.66	7.48536	0.120939	100	5.798	0.093858	57.98	0.93858
HACE1DN21/RAC1Q61L	331	343	FRIGPSSPSNGID	10	1345.66	7.61131	0.084092	1000	5.78369	0.091956	57.8369	0.91956
HACE1DN21/RAC1Q61L	331	343	FRIGPSSPSNGID	10	1345.66	7.62401	0.131901	10000	5.71103	0.048453	57.1103	0.48453
HACE1DN21	344	362	MGYNGNKTPRSQVFKPLEL	16	2178.12	7.45138	0.014773	0	0	0	0	0
HACE1DN21	344	362	MGYNGNKTPRSQVFKPLEL	16	2178.12	8.2053	0.044813	10	7.53185	0.056359	47.0741	0.352244
HACE1DN21	344	362	MGYNGNKTPRSQVFKPLEL	16	2178.12	7.73664	0.050736	100	7.782	0.063782	48.6375	0.398638
HACE1DN21	344	362	MGYNGNKTPRSQVFKPLEL	16	2178.12	7.59543	0.028588	1000	8.19119	0.039705	51.1949	0.248156
HACE1DN21	344	362	MGYNGNKTPRSQVFKPLEL	16	2178.12	7.59304	0.043117	10000	9.0994	0.01323	56.8712	0.0826875
HACE1DN21/RAC1Q61L	344	362	MGYNGNKTPRSQVFKPLEL	16	2178.12	7.88417	0.182744	0	0	0	0	0
HACE1DN21/RAC1Q61L	344	362	MGYNGNKTPRSQVFKPLEL	16	2178.12	7.56854	0.02218	10	7.68026	0.019609	48.0016	0.122556
HACE1DN21/RAC1Q61L	344	362	MGYNGNKTPRSQVFKPLEL	16	2178.12	7.67412	0.111844	100	7.8038	0.054738	48.7737	0.342112
HACE1DN21/RAC1Q61L	344	362	MGYNGNKTPRSQVFKPLEL	16	2178.12	7.82812	0.080129	1000	8.09459	0.029883	50.5912	0.186769
HACE1DN21/RAC1Q61L	344	362	MGYNGNKTPRSQVFKPLEL	16	2178.12	7.83686	0.146708	10000	9.03664	0.104666	56.479	0.654162
HACE1DN21	362	370	LLWHSLDEW	8	1197.58	7.54266	0.607535	0	0	0	0	0
HACE1DN21	362	370	LLWHSLDEW	8	1197.58	8.8431	0.06189	10	0.189348	0.035499	2.36685	0.443738
HACE1DN21	362	370	LLWHSLDEW	8	1197.58	8.39952	0.044573	100	0.430999	0.034255	5.38749	0.428187
HACE1DN21	362	370	LLWHSLDEW	8	1197.58	8.31579	0.026946	1000	0.660561	0.035869	8.25701	0.448362
HACE1DN21	362	370	LLWHSLDEW	8	1197.58	8.28678	0.033593	10000	1.02278	0.043219	12.7847	0.540238
HACE1DN21/RAC1Q61L	362	370	LLWHSLDEW	8	1197.58	8.61375	0.140628	0	0	0	0	0
HACE1DN21/RAC1Q61L	362	370	LLWHSLDEW	8	1197.58	8.26921	0.026228	10	0.118022	0.006494	1.47528	0.081175
HACE1DN21/RAC1Q61L	362	370	LLWHSLDEW	8	1197.58	8.33631	0.052155	100	0.428425	0.009911	5.35531	0.123887
HACE1DN21/RAC1Q61L	362	370	LLWHSLDEW	8	1197.58	8.43811	0.059809	1000	0.621228	0.010274	7.76535	0.128425
HACE1DN21/RAC1Q61L	362	370	LLWHSLDEW	8	1197.58	8.51319	0.179716	10000	1.0296	0.030512	12.87	0.3814
HACE1DN21	363	370	LWHSLDEW	7	1084.5	7.97635	0.018152	0	0	0	0	0
HACE1DN21	363	370	LWHSLDEW	7	1084.5	8.6686	0.057757	10	0.123791	0.019078	1.76844	0.272543
HACE1DN21	363	370	LWHSLDEW	7	1084.5	8.22397	0.043939	100	0.356818	0.019088	5.0974	0.272686
HACE1DN21	363	370	LWHSLDEW	7	1084.5	8.12896	0.0298	1000	0.485532	0.018469	6.93617	0.263843
HACE1DN21	363	370	LWHSLDEW	7	1084.5	8.10664	0.036525	10000	0.816195	0.025777	11.6599	0.368243
HACE1DN21/RAC1Q61L	363	370	LWHSLDEW	7	1084.5	8.42417	0.151383	0	0	0	0	0
HACE1DN21/RAC1Q61L	363	370	LWHSLDEW	7	1084.5	8.08868	0.023958	10	0.126069	0.024171	1.80099	0.3453
HACE1DN21/RAC1Q61L	363	370	LWHSLDEW	7	1084.5	8.17584	0.068103	100	0.342507	0.017161	4.89296	0.245157
HACE1DN21/RAC1Q61L	363	370	LWHSLDEW	7	1084.5	8.3036	0.071299	1000	0.499497	0.01905	7.13567	0.272143
HACE1DN21/RAC1Q61L	363	370	LWHSLDEW	7	1084.5	8.34919	0.168451	10000	0.83071	0.028139	11.8673	0.401986
HACE1DN21	379	390	MKNKRDSTEITS	11	1408.7	6.14801	0.022407	0	0	0	0	0
HACE1DN21	379	390	MKNKRDSTEITS	11	1408.7	7.03274	0.016844	10	5.05631	0.070583	45.9664	0.641664
HACE1DN21	379	390	MKNKRDSTEITS	11	1408.7	6.58328	0.091252	100	5.09525	0.038346	46.3205	0.3486
HACE1DN21	379	390	MKNKRDSTEITS	11	1408.7	6.39225	0.037984	1000	5.17797	0.037519	47.0724	0.341082
HACE1DN21	379	390	MKNKRDSTEITS	11	1408.7	6.39482	0.052947	10000	5.10293	0.032622	46.3903	0.296564
HACE1DN21/RAC1Q61L	379	390	MKNKRDSTEITS	11	1408.7	6.60381	0.236675	0	0	0	0	0
HACE1DN21/RAC1Q61L	379	390	MKNKRDSTEITS	11	1408.7	6.3453	0.016454	10	5.27362	0.011961	47.942	0.108736
HACE1DN21/RAC1Q61L	379	390	MKNKRDSTEITS	11	1408.7	6.49977	0.18869	100	5.18456	0.026113	47.1323	0.237391
HACE1DN21/RAC1Q61L	379	390	MKNKRDSTEITS	11	1408.7	6.63034	0.10523	1000	5.05731	0.020774	45.9755	0.188855
HACE1DN21/RAC1Q61L	379	390	MKNKRDSTEITS	11	1408.7	6.56139	0.063933	10000	5.06722	0.052029	46.0656	0.472991
HACE1DN21	389	393	TSILL	4	545.342	7.72696	0.022609	0	0	0	0	0
HACE1DN21	389	393	TSILL	4	545.342	8.48063	0.049884	10	2.3954	0.016327	59.8849	0.408175
HACE1DN21	389	393	TSILL	4	545.342	8.02472	0.050712	100	2.37837	0.006615	59.4592	0.165375
HACE1DN21	389	393	TSILL	4	545.342	7.90825	0.033802	1000	2.38119	0.015355	59.5298	0.383875
HACE1DN21	389	393	TSILL	4	545.342	7.89632	0.036875	10000	2.34226	0.013131	58.5566	0.328275
HACE1DN21/RAC1Q61L	389	393	TSILL	4	545.342	8.19396	0.173471	0	0	0	0	0
HACE1DN21/RAC1Q61L	389	393	TSILL	4	545.342	7.87153	0.02314	10	2.39383	0.005636	59.8458	0.1409
HACE1DN21/RAC1Q61L	389	393	TSILL	4	545.342	7.96359	0.093544	100	2.35207	0.004745	58.8018	0.118625
HACE1DN21/RAC1Q61L	389	393	TSILL	4	545.342	8.1244	0.072031	1000	2.37285	0.005969	59.3213	0.149225
HACE1DN21/RAC1Q61L	389	393	TSILL	4	545.342	8.14057	0.159162	10000	2.34473	0.015445	58.6181	0.386125
HACE1DN21	393	419	LKQKGQDQDAASIPPFEPPGPGSYENL	21	2882.41	7.4863	0.017083	0	0	0	0	0
HACE1DN21	393	419	LKQKGQDQDAASIPPFEPPGPGSYENL	21	2882.41	8.24903	0.058639	10	12.4488	0.079912	59.2799	0.380533
HACE1DN21	393	419	LKQKGQDQDAASIPPFEPPGPGSYENL	21	2882.41	7.81539	0.058585	100	12.2919	0.110467	58.533	0.526033
HACE1DN21	393	419	LKQKGQDQDAASIPPFEPPGPGSYENL	21	2882.41	7.68132	0.049385	1000	12.3809	0.078865	58.9566	0.375548
HACE1DN21	393	419	LKQKGQDQDAASIPPFEPPGPGSYENL	21	2882.41	7.65373	0.041408	10000	12.2195	0.039134	58.188	0.186352
HACE1DN21/RAC1Q61L	393	419	LKQKGQDQDAASIPPFEPPGPGSYENL	21	2882.41	7.80865	0.185257	0	0	0	0	0
HACE1DN21/RAC1Q61L	393	419	LKQKGQDQDAASIPPFEPPGPGSYENL	21	2882.41	7.62394	0.01503	10	12.7628	0.127186	60.7753	0.605648
HACE1DN21/RAC1Q61L	393	419	LKQKGQDQDAASIPPFEPPGPGSYENL	21	2882.41	7.713	0.099485	100	12.4653	0.040117	59.3586	0.191033
HACE1DN21/RAC1Q61L	393	419	LKQKGQDQDAASIPPFEPPGPGSYENL	21	2882.41	7.83922	0.063609	1000	12.2659	0.150072	58.4089	0.714629
HACE1DN21/RAC1Q61L	393	419	LKQKGQDQDAASIPPFEPPGPGSYENL	21	2882.41	7.87381	0.148932	10000	12.1781	0.170859	57.991	0.813614
HACE1DN21	420	431	STGTRESKPDAL	10	1260.63	6.60812	0.015667	0	0	0	0	0
HACE1DN21	420	431	STGTRESKPDAL	10	1260.63	7.40699	0.015569	10	4.71092	0.038277	47.1092	0.38277
HACE1DN21	420	431	STGTRESKPDAL	10	1260.63	6.95397	0.068387	100	4.74625	0.088224	47.4625	0.88224
HACE1DN21	420	431	STGTRESKPDAL	10	1260.63	6.78804	0.032594	1000	4.81718	0.072758	48.1718	0.72758
HACE1DN21	420	431	STGTRESKPDAL	10	1260.63	6.79412	0.049505	10000	4.74904	0.027818	47.4904	0.27818
HACE1DN21/RAC1Q61L	420	431	STGTRESKPDAL	10	1260.63	7.06102	0.203393	0	0	0	0	0
HACE1DN21/RAC1Q61L	420	431	STGTRESKPDAL	10	1260.63	6.75835	0.015378	10	4.95079	0.030691	49.5079	0.30691
HACE1DN21/RAC1Q61L	420	431	STGTRESKPDAL	10	1260.63	6.9119	0.168654	100	4.82653	0.057907	48.2653	0.57907
HACE1DN21/RAC1Q61L	420	431	STGTRESKPDAL	10	1260.63	7.03636	0.090533	1000	4.72146	0.057942	47.2146	0.57942
HACE1DN21/RAC1Q61L	420	431	STGTRESKPDAL	10	1260.63	6.9986	0.091965	10000	4.74131	0.064843	47.4131	0.64843
HACE1DN21	420	441	STGTRESKPDALAGRQEASADC	20	2249.03	6.50683	0.022412	0	0	0	0	0
HACE1DN21	420	441	STGTRESKPDALAGRQEASADC	20	2249.03	7.32347	0.020844	10	10.9197	0.113271	54.5984	0.566355
HACE1DN21	420	441	STGTRESKPDALAGRQEASADC	20	2249.03	6.86956	0.074176	100	10.8494	0.109946	54.2471	0.54973
HACE1DN21	420	441	STGTRESKPDALAGRQEASADC	20	2249.03	6.70497	0.0417	1000	10.9713	0.119126	54.8566	0.59563
HACE1DN21	420	441	STGTRESKPDALAGRQEASADC	20	2249.03	6.70734	0.046144	10000	10.8299	0.062957	54.1495	0.314785
HACE1DN21/RAC1Q61L	420	441	STGTRESKPDALAGRQEASADC	20	2249.03	6.9758	0.206992	0	0	0	0	0
HACE1DN21/RAC1Q61L	420	441	STGTRESKPDALAGRQEASADC	20	2249.03	6.6849	0.021033	10	11.2048	0.041758	56.0238	0.20879
HACE1DN21/RAC1Q61L	420	441	STGTRESKPDALAGRQEASADC	20	2249.03	6.82959	0.176409	100	10.9039	0.083644	54.5197	0.41822
HACE1DN21/RAC1Q61L	420	441	STGTRESKPDALAGRQEASADC	20	2249.03	6.96059	0.091549	1000	10.8338	0.033791	54.1688	0.168955
HACE1DN21/RAC1Q61L	420	441	STGTRESKPDALAGRQEASADC	20	2249.03	6.90681	0.088119	10000	10.7499	0.08843	53.7494	0.44215
HACE1DN21	420	442	STGTRESKPDALAGRQEASADCQ	21	2377.09	6.4582	0.02189	0	0	0	0	0
HACE1DN21	420	442	STGTRESKPDALAGRQEASADCQ	21	2377.09	7.27267	0.022394	10	11.3458	0.175482	54.0275	0.835629
HACE1DN21	420	442	STGTRESKPDALAGRQEASADCQ	21	2377.09	6.81808	0.071081	100	11.0372	0.039302	52.5583	0.187152
HACE1DN21	420	442	STGTRESKPDALAGRQEASADCQ	21	2377.09	6.64633	0.040024	1000	11.4038	0.093881	54.304	0.447052
HACE1DN21	420	442	STGTRESKPDALAGRQEASADCQ	21	2377.09	6.64976	0.053007	10000	11.2399	0.029755	53.5234	0.14169
HACE1DN21/RAC1Q61L	420	442	STGTRESKPDALAGRQEASADCQ	21	2377.09	6.92679	0.199866	0	0	0	0	0
HACE1DN21/RAC1Q61L	420	442	STGTRESKPDALAGRQEASADCQ	21	2377.09	6.61329	0.015392	10	11.5731	0.128527	55.1101	0.612033
HACE1DN21/RAC1Q61L	420	442	STGTRESKPDALAGRQEASADCQ	21	2377.09	6.7744	0.180256	100	11.3631	0.219659	54.1101	1.046
HACE1DN21/RAC1Q61L	420	442	STGTRESKPDALAGRQEASADCQ	21	2377.09	6.8869	0.090614	1000	11.2742	0.071752	53.6867	0.341676
HACE1DN21/RAC1Q61L	420	442	STGTRESKPDALAGRQEASADCQ	21	2377.09	6.84739	0.082119	10000	11.0215	0.214056	52.4834	1.01931
HACE1DN21	443	447	DVISM	4	563.262	7.52821	0.025775	0	0	0	0	0
HACE1DN21	443	447	DVISM	4	563.262	8.31863	0.045115	10	2.17573	0.047575	54.3933	1.18938
HACE1DN21	443	447	DVISM	4	563.262	7.85457	0.048728	100	2.12768	0.01379	53.1919	0.34475
HACE1DN21	443	447	DVISM	4	563.262	7.72621	0.039899	1000	2.1567	0.012876	53.9174	0.3219
HACE1DN21	443	447	DVISM	4	563.262	7.71455	0.039963	10000	2.13362	0.01466	53.3406	0.3665
HACE1DN21/RAC1Q61L	443	447	DVISM	4	563.262	7.80417	0.237134	0	0	0	0	0
HACE1DN21/RAC1Q61L	443	447	DVISM	4	563.262	7.68584	0.020416	10	2.2292	0.024814	55.7301	0.62035
HACE1DN21/RAC1Q61L	443	447	DVISM	4	563.262	7.79173	0.108642	100	2.18846	0.026175	54.7116	0.654375
HACE1DN21/RAC1Q61L	443	447	DVISM	4	563.262	7.95416	0.087369	1000	2.18465	0.064655	54.6163	1.61638
HACE1DN21/RAC1Q61L	443	447	DVISM	4	563.262	7.93983	0.142301	10000	2.20167	0.015194	55.0419	0.37985
HACE1DN21	448	454	TANRLSA	6	731.392	6.50128	0.022273	0	0	0	0	0
HACE1DN21	448	454	TANRLSA	6	731.392	7.32643	0.020392	10	1.42212	0.016019	23.702	0.266983
HACE1DN21	448	454	TANRLSA	6	731.392	6.87913	0.070203	100	2.12151	0.0168	35.3585	0.28
HACE1DN21	448	454	TANRLSA	6	731.392	6.71092	0.034781	1000	2.87134	0.019786	47.8557	0.329767
HACE1DN21	448	454	TANRLSA	6	731.392	6.71866	0.049355	10000	3.19319	0.016321	53.2199	0.272017
HACE1DN21/RAC1Q61L	448	454	TANRLSA	6	731.392	6.95278	0.215386	0	0	0	0	0
HACE1DN21/RAC1Q61L	448	454	TANRLSA	6	731.392	6.68126	0.023125	10	1.49932	0.014557	24.9887	0.242617
HACE1DN21/RAC1Q61L	448	454	TANRLSA	6	731.392	6.82119	0.176064	100	2.15982	0.021921	35.9969	0.36535
HACE1DN21/RAC1Q61L	448	454	TANRLSA	6	731.392	6.94901	0.093229	1000	2.84894	0.0175	47.4824	0.291667
HACE1DN21/RAC1Q61L	448	454	TANRLSA	6	731.392	6.90502	0.085978	10000	3.17461	0.02305	52.9101	0.384167
HACE1DN21	448	458	TANRLSAVIQA	10	1142.64	7.17635	0.021722	0	0	0	0	0
HACE1DN21	448	458	TANRLSAVIQA	10	1142.64	7.95522	0.044638	10	1.55246	0.028302	15.5247	0.28302
HACE1DN21	448	458	TANRLSAVIQA	10	1142.64	7.50232	0.054344	100	2.32475	0.033266	23.2475	0.33266
HACE1DN21	448	458	TANRLSAVIQA	10	1142.64	7.36635	0.034901	1000	3.20991	0.039026	32.0991	0.39026
HACE1DN21	448	458	TANRLSAVIQA	10	1142.64	7.35465	0.04246	10000	3.58262	0.017389	35.8261	0.17389
HACE1DN21/RAC1Q61L	448	458	TANRLSAVIQA	10	1142.64	7.64152	0.366247	0	0	0	0	0
HACE1DN21/RAC1Q61L	448	458	TANRLSAVIQA	10	1142.64	7.30547	0.021831	10	1.63955	0.057667	16.3955	0.57667
HACE1DN21/RAC1Q61L	448	458	TANRLSAVIQA	10	1142.64	7.42944	0.124054	100	2.42106	0.014081	24.2106	0.14081
HACE1DN21/RAC1Q61L	448	458	TANRLSAVIQA	10	1142.64	7.55842	0.085199	1000	3.29747	0.014717	32.9747	0.14717
HACE1DN21/RAC1Q61L	448	458	TANRLSAVIQA	10	1142.64	7.56689	0.133657	10000	3.60337	0.02211	36.0337	0.2211
HACE1DN21	448	459	TANRLSAVIQAF	11	1289.71	7.79262	0.022584	0	0	0	0	0
HACE1DN21	448	459	TANRLSAVIQAF	11	1289.71	8.52561	0.051943	10	1.53476	0.024633	13.9524	0.223936
HACE1DN21	448	459	TANRLSAVIQAF	11	1289.71	8.07927	0.041996	100	2.32034	0.033756	21.094	0.306873
HACE1DN21	448	459	TANRLSAVIQAF	11	1289.71	7.96638	0.043126	1000	3.24304	0.019715	29.4822	0.179227
HACE1DN21	448	459	TANRLSAVIQAF	11	1289.71	7.94801	0.041064	10000	3.63504	0.017798	33.0458	0.1618
HACE1DN21/RAC1Q61L	448	459	TANRLSAVIQAF	11	1289.71	8.22592	0.172829	0	0	0	0	0
HACE1DN21/RAC1Q61L	448	459	TANRLSAVIQAF	11	1289.71	7.93027	0.020403	10	1.54894	0.033327	14.0813	0.302973
HACE1DN21/RAC1Q61L	448	459	TANRLSAVIQAF	11	1289.71	8.01157	0.081448	100	2.35407	0.030825	21.4007	0.280227
HACE1DN21/RAC1Q61L	448	459	TANRLSAVIQAF	11	1289.71	8.1569	0.080199	1000	3.18489	0.043798	28.9535	0.398164
HACE1DN21/RAC1Q61L	448	459	TANRLSAVIQAF	11	1289.71	8.21734	0.167926	10000	3.57988	0.04823	32.5444	0.438455
HACE1DN21	453	458	SAVIQA	5	587.327	6.90174	0.023036	0	0	0	0	0
HACE1DN21	453	458	SAVIQA	5	587.327	7.71784	0.029548	10	0.05045	0.018	1.009	0.36
HACE1DN21	453	458	SAVIQA	5	587.327	7.25373	0.058502	100	0.107313	0.016523	2.14626	0.33046
HACE1DN21	453	458	SAVIQA	5	587.327	7.11095	0.035014	1000	0.18336	0.018046	3.6672	0.36092
HACE1DN21	453	458	SAVIQA	5	587.327	7.10671	0.047389	10000	0.188787	0.017762	3.77574	0.35524
HACE1DN21/RAC1Q61L	453	458	SAVIQA	5	587.327	7.35727	0.205031	0	0	0	0	0
HACE1DN21/RAC1Q61L	453	458	SAVIQA	5	587.327	7.07503	0.018351	10	0.079844	0.01699	1.59688	0.3398
HACE1DN21/RAC1Q61L	453	458	SAVIQA	5	587.327	7.20637	0.148438	100	0.131001	0.017402	2.62002	0.34804
HACE1DN21/RAC1Q61L	453	458	SAVIQA	5	587.327	7.34617	0.089173	1000	0.218852	0.021456	4.37704	0.42912
HACE1DN21/RAC1Q61L	453	458	SAVIQA	5	587.327	7.3302	0.115974	10000	0.245195	0.020199	4.9039	0.40398
HACE1DN21	459	463	FYMCC	4	665.201	8.16404	0.021496	0	0	0	0	0
HACE1DN21	459	463	FYMCC	4	665.201	8.86323	0.062575	10	0.002245	0.009589	0.056125	0.239725
HACE1DN21	459	463	FYMCC	4	665.201	8.40744	0.045331	100	0.003603	0.005921	0.090075	0.148025
HACE1DN21	459	463	FYMCC	4	665.201	8.3241	0.02806	1000	0.020506	0.009231	0.51265	0.230775
HACE1DN21	459	463	FYMCC	4	665.201	8.2985	0.035119	10000	0.079536	0.016078	1.9884	0.40195
HACE1DN21/RAC1Q61L	459	463	FYMCC	4	665.201	8.61737	0.153004	0	0	0	0	0
HACE1DN21/RAC1Q61L	459	463	FYMCC	4	665.201	8.28591	0.026756	10	0.02298	0.011494	0.5745	0.28735
HACE1DN21/RAC1Q61L	459	463	FYMCC	4	665.201	8.3452	0.055436	100	0.047639	0.01939	1.19098	0.48475
HACE1DN21/RAC1Q61L	459	463	FYMCC	4	665.201	8.42353	0.053752	1000	0.038225	0.039723	0.955625	0.993075
HACE1DN21/RAC1Q61L	459	463	FYMCC	4	665.201	8.49244	0.176456	10000	0.164542	0.020597	4.11355	0.514925
HACE1DN21	459	464	FYMCCS	5	752.233	7.84873	0.02289	0	0	0	0	0
HACE1DN21	459	464	FYMCCS	5	752.233	8.57763	0.052413	10	0.090061	0.013854	1.80122	0.27708
HACE1DN21	459	464	FYMCCS	5	752.233	8.13108	0.045096	100	0.129834	0.010025	2.59668	0.2005
HACE1DN21	459	464	FYMCCS	5	752.233	8.03389	0.030466	1000	0.462684	0.011743	9.25368	0.23486
HACE1DN21	459	464	FYMCCS	5	752.233	8.00387	0.039152	10000	0.829652	0.019197	16.593	0.38394
HACE1DN21/RAC1Q61L	459	464	FYMCCS	5	752.233	8.32271	0.164432	0	0	0	0	0
HACE1DN21/RAC1Q61L	459	464	FYMCCS	5	752.233	7.98833	0.031602	10	0.050622	0.021645	1.01244	0.4329
HACE1DN21/RAC1Q61L	459	464	FYMCCS	5	752.233	8.08246	0.079728	100	0.151166	0.01619	3.02332	0.3238
HACE1DN21/RAC1Q61L	459	464	FYMCCS	5	752.233	8.21374	0.076853	1000	0.499044	0.01528	9.98088	0.3056
HACE1DN21/RAC1Q61L	459	464	FYMCCS	5	752.233	8.2526	0.163785	10000	0.899412	0.035222	17.9882	0.70444
HACE1DN21	460	464	YMCCS	4	605.164	7.22894	0.024873	0	0	0	0	0
HACE1DN21	460	464	YMCCS	4	605.164	8.0328	0.039702	10	0.022392	0.015267	0.5598	0.381675
HACE1DN21	460	464	YMCCS	4	605.164	7.56256	0.05292	100	0.106853	0.018206	2.67132	0.45515
HACE1DN21	460	464	YMCCS	4	605.164	7.42765	0.034105	1000	0.435941	0.017587	10.8985	0.439675
HACE1DN21	460	464	YMCCS	4	605.164	7.41909	0.042657	10000	0.790412	0.021147	19.7603	0.528675
HACE1DN21/RAC1Q61L	460	464	YMCCS	4	605.164	7.63569	0.206867	0	0	0	0	0
HACE1DN21/RAC1Q61L	460	464	YMCCS	4	605.164	7.38837	0.014774	10	0.026835	0.021953	0.670875	0.548825
HACE1DN21/RAC1Q61L	460	464	YMCCS	4	605.164	7.50591	0.120371	100	0.132265	0.023703	3.30662	0.592575
HACE1DN21/RAC1Q61L	460	464	YMCCS	4	605.164	7.6437	0.087371	1000	0.51407	0.02522	12.8518	0.6305
HACE1DN21/RAC1Q61L	460	464	YMCCS	4	605.164	7.63601	0.126577	10000	0.917664	0.015879	22.9416	0.396975
HACE1DN21	464	476	SCQMPPGMTSPRF	9	1437.62	7.43865	0.018975	0	0	0	0	0
HACE1DN21	464	476	SCQMPPGMTSPRF	9	1437.62	8.20047	0.045157	10	4.42291	0.030838	49.1434	0.342644
HACE1DN21	464	476	SCQMPPGMTSPRF	9	1437.62	7.74061	0.051902	100	5.41324	0.031206	60.1471	0.346733
HACE1DN21	464	476	SCQMPPGMTSPRF	9	1437.62	7.61719	0.038039	1000	6.03993	0.028162	67.1104	0.312911
HACE1DN21	464	476	SCQMPPGMTSPRF	9	1437.62	7.59949	0.040037	10000	5.95714	0.026058	66.1905	0.289533
HACE1DN21/RAC1Q61L	464	476	SCQMPPGMTSPRF	9	1437.62	7.84434	0.199386	0	0	0	0	0
HACE1DN21/RAC1Q61L	464	476	SCQMPPGMTSPRF	9	1437.62	7.59728	0.017192	10	4.57464	0.031867	50.8293	0.354078
HACE1DN21/RAC1Q61L	464	476	SCQMPPGMTSPRF	9	1437.62	7.69951	0.099818	100	5.43195	0.102389	60.355	1.13766
HACE1DN21/RAC1Q61L	464	476	SCQMPPGMTSPRF	9	1437.62	7.79748	0.088068	1000	5.99703	0.133428	66.6337	1.48253
HACE1DN21/RAC1Q61L	464	476	SCQMPPGMTSPRF	9	1437.62	7.85599	0.15231	10000	5.93716	0.069079	65.9684	0.767544
HACE1DN21	465	476	CQMPPGMTSPRF	8	1350.59	7.44632	0.019576	0	0	0	0	0
HACE1DN21	465	476	CQMPPGMTSPRF	8	1350.59	8.21574	0.044134	10	3.71539	0.017498	46.4424	0.218725
HACE1DN21	465	476	CQMPPGMTSPRF	8	1350.59	7.7648	0.051887	100	4.70459	0.030329	58.8074	0.379112
HACE1DN21	465	476	CQMPPGMTSPRF	8	1350.59	7.63542	0.041755	1000	5.33235	0.034479	66.6543	0.430988
HACE1DN21	465	476	CQMPPGMTSPRF	8	1350.59	7.61409	0.040709	10000	5.28233	0.019481	66.0291	0.243512
HACE1DN21/RAC1Q61L	465	476	CQMPPGMTSPRF	8	1350.59	7.86256	0.196189	0	0	0	0	0
HACE1DN21/RAC1Q61L	465	476	CQMPPGMTSPRF	8	1350.59	7.59742	0.019493	10	3.86645	0.016831	48.3306	0.210387
HACE1DN21/RAC1Q61L	465	476	CQMPPGMTSPRF	8	1350.59	7.69853	0.104254	100	4.8035	0.033985	60.0438	0.424813
HACE1DN21/RAC1Q61L	465	476	CQMPPGMTSPRF	8	1350.59	7.82101	0.088655	1000	5.29968	0.068825	66.246	0.860312
HACE1DN21/RAC1Q61L	465	476	CQMPPGMTSPRF	8	1350.59	7.85516	0.151264	10000	5.24762	0.027475	65.5952	0.343438
HACE1DN21	477	489	IEFVCKHDEVLKC	12	1561.76	7.1498	0.020674	0	0	0	0	0
HACE1DN21	477	489	IEFVCKHDEVLKC	12	1561.76	7.92188	0.036818	10	0.177305	0.008907	1.47754	0.074225
HACE1DN21	477	489	IEFVCKHDEVLKC	12	1561.76	7.46632	0.052737	100	0.569049	0.02827	4.74208	0.235583
HACE1DN21	477	489	IEFVCKHDEVLKC	12	1561.76	7.32783	0.041146	1000	1.32056	0.038218	11.0047	0.318483
HACE1DN21	477	489	IEFVCKHDEVLKC	12	1561.76	7.31585	0.048283	10000	2.26311	0.022066	18.8592	0.183883
HACE1DN21/RAC1Q61L	477	489	IEFVCKHDEVLKC	12	1561.76	7.58092	0.193912	0	0	0	0	0
HACE1DN21/RAC1Q61L	477	489	IEFVCKHDEVLKC	12	1561.76	7.27679	0.018248	10	0.207106	0.010988	1.72588	0.0915667
HACE1DN21/RAC1Q61L	477	489	IEFVCKHDEVLKC	12	1561.76	7.39343	0.127645	100	0.598918	0.011951	4.99098	0.0995917
HACE1DN21/RAC1Q61L	477	489	IEFVCKHDEVLKC	12	1561.76	7.53872	0.084791	1000	1.42242	0.008001	11.8535	0.066675
HACE1DN21/RAC1Q61L	477	489	IEFVCKHDEVLKC	12	1561.76	7.54077	0.124865	10000	2.37457	0.014432	19.7881	0.120267
HACE1DN21	480	487	VCKHDEVL	7	941.464	6.83543	0.018454	0	0	0	0	0
HACE1DN21	480	487	VCKHDEVL	7	941.464	7.62912	0.024698	10	0.234479	0.016106	3.3497	0.230086
HACE1DN21	480	487	VCKHDEVL	7	941.464	7.17099	0.061105	100	0.629004	0.017818	8.98577	0.254543
HACE1DN21	480	487	VCKHDEVL	7	941.464	7.17769	0.295494	1000	0.992144	0.054403	14.1735	0.777186
HACE1DN21	480	487	VCKHDEVL	7	941.464	7.01875	0.05099	10000	1.12948	0.019384	16.1354	0.276914
HACE1DN21/RAC1Q61L	480	487	VCKHDEVL	7	941.464	7.28008	0.208545	0	0	0	0	0
HACE1DN21/RAC1Q61L	480	487	VCKHDEVL	7	941.464	6.9882	0.01711	10	0.343027	0.015083	4.90039	0.215471
HACE1DN21/RAC1Q61L	480	487	VCKHDEVL	7	941.464	7.12112	0.157227	100	0.678175	0.00982	9.68821	0.140286
HACE1DN21/RAC1Q61L	480	487	VCKHDEVL	7	941.464	7.24896	0.090795	1000	1.09697	0.012618	15.6711	0.180257
HACE1DN21/RAC1Q61L	480	487	VCKHDEVL	7	941.464	7.23863	0.10992	10000	1.23448	0.014746	17.6354	0.210657
HACE1DN21	480	489	VCKHDEVLKC	9	1172.57	6.61293	0.018003	0	0	0	0	0
HACE1DN21	480	489	VCKHDEVLKC	9	1172.57	7.41386	0.015537	10	0.296592	0.011079	3.29547	0.1231
HACE1DN21	480	489	VCKHDEVLKC	9	1172.57	6.96312	0.068075	100	0.625108	0.006857	6.94564	0.0761889
HACE1DN21	480	489	VCKHDEVLKC	9	1172.57	6.79424	0.033743	1000	1.2352	0.011259	13.7244	0.1251
HACE1DN21	480	489	VCKHDEVLKC	9	1172.57	6.80182	0.050854	10000	1.92437	0.01309	21.3819	0.145444
HACE1DN21/RAC1Q61L	480	489	VCKHDEVLKC	9	1172.57	7.04689	0.204626	0	0	0	0	0
HACE1DN21/RAC1Q61L	480	489	VCKHDEVLKC	9	1172.57	6.76056	0.016033	10	0.27154	0.03667	3.01711	0.407444
HACE1DN21/RAC1Q61L	480	489	VCKHDEVLKC	9	1172.57	6.90975	0.166064	100	0.641885	0.03618	7.13206	0.402
HACE1DN21/RAC1Q61L	480	489	VCKHDEVLKC	9	1172.57	7.03155	0.091215	1000	1.27774	0.035464	14.1971	0.394044
HACE1DN21/RAC1Q61L	480	489	VCKHDEVLKC	9	1172.57	7.00136	0.092828	10000	1.93176	0.055675	21.464	0.618611
HACE1DN21	490	502	FVNRNPKIIFDHF	11	1645.87	7.42987	0.017356	0	0	0	0	0
HACE1DN21	490	502	FVNRNPKIIFDHF	11	1645.87	8.18362	0.038981	10	0.695318	0.024269	6.32107	0.220627
HACE1DN21	490	502	FVNRNPKIIFDHF	11	1645.87	7.73561	0.04078	100	1.57317	0.024038	14.3015	0.218527
HACE1DN21	490	502	FVNRNPKIIFDHF	11	1645.87	7.60264	0.034651	1000	2.79225	0.026968	25.3841	0.245164
HACE1DN21	490	502	FVNRNPKIIFDHF	11	1645.87	7.5831	0.038077	10000	4.02794	0.035097	36.6176	0.319064
HACE1DN21/RAC1Q61L	490	502	FVNRNPKIIFDHF	11	1645.87	7.86615	0.188044	0	0	0	0	0
HACE1DN21/RAC1Q61L	490	502	FVNRNPKIIFDHF	11	1645.87	7.56356	0.021929	10	0.969728	0.019053	8.81571	0.173209
HACE1DN21/RAC1Q61L	490	502	FVNRNPKIIFDHF	11	1645.87	7.66539	0.111872	100	2.14418	0.006718	19.4925	0.0610727
HACE1DN21/RAC1Q61L	490	502	FVNRNPKIIFDHF	11	1645.87	7.81996	0.080066	1000	3.38693	0.015621	30.7902	0.142009
HACE1DN21/RAC1Q61L	490	502	FVNRNPKIIFDHF	11	1645.87	7.82136	0.141774	10000	4.38352	0.056523	39.8502	0.513845
HACE1DN21	490	504	FVNRNPKIIFDHFHF	13	1930	7.53104	0.02446	0	0	0	0	0
HACE1DN21	490	504	FVNRNPKIIFDHFHF	13	1930	8.28681	0.045211	10	1.11723	0.023002	8.59408	0.176938
HACE1DN21	490	504	FVNRNPKIIFDHFHF	13	1930	7.8302	0.048156	100	1.97079	0.024043	15.1599	0.184946
HACE1DN21	490	504	FVNRNPKIIFDHFHF	13	1930	7.70211	0.034358	1000	3.12396	0.043526	24.0304	0.334815
HACE1DN21	490	504	FVNRNPKIIFDHFHF	13	1930	7.68595	0.040722	10000	4.21647	0.032925	32.4344	0.253269
HACE1DN21/RAC1Q61L	490	504	FVNRNPKIIFDHFHF	13	1930	7.97695	0.181513	0	0	0	0	0
HACE1DN21/RAC1Q61L	490	504	FVNRNPKIIFDHFHF	13	1930	7.65662	0.020382	10	1.50428	0.022536	11.5714	0.173354
HACE1DN21/RAC1Q61L	490	504	FVNRNPKIIFDHFHF	13	1930	7.75929	0.105857	100	2.49668	0.023021	19.2053	0.177085
HACE1DN21/RAC1Q61L	490	504	FVNRNPKIIFDHFHF	13	1930	7.90676	0.082737	1000	3.67511	0.034781	28.2701	0.267546
HACE1DN21/RAC1Q61L	490	504	FVNRNPKIIFDHFHF	13	1930	7.92536	0.147147	10000	4.60551	0.096982	35.427	0.746015
HACE1DN21	490	508	FVNRNPKIIFDHFHFLLEC	17	2388.22	7.85189	0.019054	0	0	0	0	0
HACE1DN21	490	508	FVNRNPKIIFDHFHFLLEC	17	2388.22	8.55713	0.050061	10	1.20748	0.024438	7.10279	0.143753
HACE1DN21	490	508	FVNRNPKIIFDHFHFLLEC	17	2388.22	8.11713	0.043677	100	2.57711	0.032137	15.1595	0.189041
HACE1DN21	490	508	FVNRNPKIIFDHFHFLLEC	17	2388.22	8.01703	0.033547	1000	4.25712	0.030011	25.0419	0.176535
HACE1DN21	490	508	FVNRNPKIIFDHFHFLLEC	17	2388.22	7.99189	0.047897	10000	5.85494	0.088967	34.4408	0.523335
HACE1DN21/RAC1Q61L	490	508	FVNRNPKIIFDHFHFLLEC	17	2388.22	8.30539	0.160716	0	0	0	0	0
HACE1DN21/RAC1Q61L	490	508	FVNRNPKIIFDHFHFLLEC	17	2388.22	7.97396	0.030848	10	1.42752	0.025768	8.39718	0.151576
HACE1DN21/RAC1Q61L	490	508	FVNRNPKIIFDHFHFLLEC	17	2388.22	8.06334	0.080708	100	2.95906	0.013036	17.4063	0.0766824
HACE1DN21/RAC1Q61L	490	508	FVNRNPKIIFDHFHFLLEC	17	2388.22	8.19965	0.077473	1000	4.66604	0.01235	27.4473	0.0726471
HACE1DN21/RAC1Q61L	490	508	FVNRNPKIIFDHFHFLLEC	17	2388.22	8.24138	0.167658	10000	6.24955	0.096712	36.7621	0.568894
HACE1DN21	503	508	HFLLEC	5	760.357	7.84528	0.02097	0	0	0	0	0
HACE1DN21	503	508	HFLLEC	5	760.357	8.55446	0.048729	10	0.233949	0.034368	4.67898	0.68736
HACE1DN21	503	508	HFLLEC	5	760.357	8.11235	0.042556	100	0.856768	0.00795	17.1354	0.159
HACE1DN21	503	508	HFLLEC	5	760.357	8.00869	0.038134	1000	1.4883	0.007544	29.766	0.15088
HACE1DN21	503	508	HFLLEC	5	760.357	7.98436	0.042781	10000	1.85102	0.017466	37.0204	0.34932
HACE1DN21/RAC1Q61L	503	508	HFLLEC	5	760.357	8.30219	0.159301	0	0	0	0	0
HACE1DN21/RAC1Q61L	503	508	HFLLEC	5	760.357	7.96881	0.029873	10	0.356408	0.009508	7.12816	0.19016
HACE1DN21/RAC1Q61L	503	508	HFLLEC	5	760.357	8.05977	0.080851	100	0.987213	0.007008	19.7443	0.14016
HACE1DN21/RAC1Q61L	503	508	HFLLEC	5	760.357	8.19519	0.076267	1000	1.63051	0.008889	32.6101	0.17778
HACE1DN21/RAC1Q61L	503	508	HFLLEC	5	760.357	8.2374	0.164096	10000	2.00157	0.018571	40.0315	0.37142
HACE1DN21	509	516	PELMSRFM	6	1009.47	6.77454	0.019721	0	0	0	0	0
HACE1DN21	509	516	PELMSRFM	6	1009.47	7.57679	0.021958	10	1.1358	0.015279	18.9301	0.25465
HACE1DN21	509	516	PELMSRFM	6	1009.47	7.1198	0.063704	100	1.81803	0.025219	30.3005	0.420317
HACE1DN21	509	516	PELMSRFM	6	1009.47	6.95941	0.034369	1000	2.90749	0.029065	48.4582	0.484417
HACE1DN21	509	516	PELMSRFM	6	1009.47	6.96168	0.050033	10000	3.14539	0.008791	52.4232	0.146517
HACE1DN21/RAC1Q61L	509	516	PELMSRFM	6	1009.47	7.19007	0.210226	0	0	0	0	0
HACE1DN21/RAC1Q61L	509	516	PELMSRFM	6	1009.47	6.92243	0.017624	10	1.24167	0.011691	20.6945	0.19485
HACE1DN21/RAC1Q61L	509	516	PELMSRFM	6	1009.47	7.06067	0.155911	100	1.84187	0.009472	30.6978	0.157867
HACE1DN21/RAC1Q61L	509	516	PELMSRFM	6	1009.47	7.18775	0.088851	1000	2.93862	0.044558	48.9771	0.742633
HACE1DN21/RAC1Q61L	509	516	PELMSRFM	6	1009.47	7.16821	0.102387	10000	3.17519	0.040985	52.9198	0.683083
HACE1DN21	512	530	MSRFMHIIKAQPFKDRCEW	17	2422.19	7.32786	0.024081	0	0	0	0	0
HACE1DN21	512	530	MSRFMHIIKAQPFKDRCEW	17	2422.19	8.10118	0.041198	10	2.28733	0.024131	13.4549	0.141947
HACE1DN21	512	530	MSRFMHIIKAQPFKDRCEW	17	2422.19	7.6498	0.04626	100	3.20737	0.039049	18.8669	0.2297
HACE1DN21	512	530	MSRFMHIIKAQPFKDRCEW	17	2422.19	7.51417	0.031185	1000	4.43209	0.060641	26.0711	0.356712
HACE1DN21	512	530	MSRFMHIIKAQPFKDRCEW	17	2422.19	7.49709	0.042456	10000	5.82606	0.018344	34.2709	0.107906
HACE1DN21/RAC1Q61L	512	530	MSRFMHIIKAQPFKDRCEW	17	2422.19	7.84541	0.170744	0	0	0	0	0
HACE1DN21/RAC1Q61L	512	530	MSRFMHIIKAQPFKDRCEW	17	2422.19	7.50128	0.021849	10	2.61848	0.112635	15.4028	0.662559
HACE1DN21/RAC1Q61L	512	530	MSRFMHIIKAQPFKDRCEW	17	2422.19	7.60808	0.116302	100	3.47119	0.015705	20.4188	0.0923824
HACE1DN21/RAC1Q61L	512	530	MSRFMHIIKAQPFKDRCEW	17	2422.19	7.75255	0.074741	1000	4.72372	0.014238	27.7866	0.0837529
HACE1DN21/RAC1Q61L	512	530	MSRFMHIIKAQPFKDRCEW	17	2422.19	7.76093	0.136971	10000	6.16014	0.057234	36.2361	0.336671
HACE1DN21	512	531	MSRFMHIIKAQPFKDRCEWF	18	2569.25	7.5631	0.021592	0	0	0	0	0
HACE1DN21	512	531	MSRFMHIIKAQPFKDRCEWF	18	2569.25	8.29319	0.047435	10	2.14795	0.017904	11.933	0.0994667
HACE1DN21	512	531	MSRFMHIIKAQPFKDRCEWF	18	2569.25	7.83671	0.04495	100	3.10622	0.017317	17.2568	0.0962056
HACE1DN21	512	531	MSRFMHIIKAQPFKDRCEWF	18	2569.25	7.7123	0.026854	1000	4.22044	0.015317	23.4469	0.0850944
HACE1DN21	512	531	MSRFMHIIKAQPFKDRCEWF	18	2569.25	7.70022	0.04116	10000	5.6309	0.019753	31.2828	0.109739
HACE1DN21/RAC1Q61L	512	531	MSRFMHIIKAQPFKDRCEWF	18	2569.25	8.00679	0.174316	0	0	0	0	0
HACE1DN21/RAC1Q61L	512	531	MSRFMHIIKAQPFKDRCEWF	18	2569.25	7.66863	0.019591	10	2.30655	0.020385	12.8141	0.11325
HACE1DN21/RAC1Q61L	512	531	MSRFMHIIKAQPFKDRCEWF	18	2569.25	7.76741	0.105937	100	3.19192	0.008691	17.7329	0.0482833
HACE1DN21/RAC1Q61L	512	531	MSRFMHIIKAQPFKDRCEWF	18	2569.25	7.90722	0.081076	1000	4.8601	0.07683	27.0005	0.426833
HACE1DN21/RAC1Q61L	512	531	MSRFMHIIKAQPFKDRCEWF	18	2569.25	7.93187	0.15046	10000	6.45182	0.146735	35.8434	0.815194
HACE1DN21	531	543	FYEHLHSGQPDSD	11	1530.64	6.70035	0.01942	0	0	0	0	0
HACE1DN21	531	543	FYEHLHSGQPDSD	11	1530.64	7.51667	0.019215	10	2.20491	0.022492	20.0447	0.204473
HACE1DN21	531	543	FYEHLHSGQPDSD	11	1530.64	7.04989	0.065458	100	2.3778	0.040307	21.6163	0.366427
HACE1DN21	531	543	FYEHLHSGQPDSD	11	1530.64	6.89561	0.034667	1000	2.7026	0.040208	24.5691	0.365527
HACE1DN21	531	543	FYEHLHSGQPDSD	11	1530.64	6.89267	0.049202	10000	2.94702	0.013742	26.7911	0.124927
HACE1DN21/RAC1Q61L	531	543	FYEHLHSGQPDSD	11	1530.64	7.15411	0.209005	0	0	0	0	0
HACE1DN21/RAC1Q61L	531	543	FYEHLHSGQPDSD	11	1530.64	6.84867	0.019705	10	2.3853	0.013996	21.6845	0.127236
HACE1DN21/RAC1Q61L	531	543	FYEHLHSGQPDSD	11	1530.64	6.99801	0.167986	100	2.38741	0.030553	21.7037	0.277755
HACE1DN21/RAC1Q61L	531	543	FYEHLHSGQPDSD	11	1530.64	7.12372	0.088501	1000	2.70304	0.030729	24.5731	0.279355
HACE1DN21/RAC1Q61L	531	543	FYEHLHSGQPDSD	11	1530.64	7.08852	0.099703	10000	2.88124	0.113018	26.1931	1.02744
HACE1DN21	531	544	FYEHLHSGQPDSDM	12	1661.68	6.93884	0.015054	0	0	0	0	0
HACE1DN21	531	544	FYEHLHSGQPDSDM	12	1661.68	7.72984	0.02794	10	2.91755	0.052526	24.3129	0.437717
HACE1DN21	531	544	FYEHLHSGQPDSDM	12	1661.68	7.27302	0.067199	100	3.04322	0.049225	25.3602	0.410208
HACE1DN21	531	544	FYEHLHSGQPDSDM	12	1661.68	7.12362	0.03064	1000	3.25835	0.047124	27.1529	0.3927
HACE1DN21	531	544	FYEHLHSGQPDSDM	12	1661.68	7.12182	0.048106	10000	3.50941	0.040041	29.2451	0.333675
HACE1DN21/RAC1Q61L	531	544	FYEHLHSGQPDSDM	12	1661.68	7.38609	0.201609	0	0	0	0	0
HACE1DN21/RAC1Q61L	531	544	FYEHLHSGQPDSDM	12	1661.68	7.09334	0.016728	10	3.0069	0.014944	25.0575	0.124533
HACE1DN21/RAC1Q61L	531	544	FYEHLHSGQPDSDM	12	1661.68	7.21169	0.143183	100	3.00859	0.023102	25.0716	0.192517
HACE1DN21/RAC1Q61L	531	544	FYEHLHSGQPDSDM	12	1661.68	7.35358	0.087387	1000	3.17618	0.019162	26.4682	0.159683
HACE1DN21/RAC1Q61L	531	544	FYEHLHSGQPDSDM	12	1661.68	7.35504	0.117108	10000	3.35184	0.115344	27.932	0.9612
HACE1DN21	531	551	FYEHLHSGQPDSDMVHRPVNE	18	2493.11	6.7247	0.023739	0	0	0	0	0
HACE1DN21	531	551	FYEHLHSGQPDSDMVHRPVNE	18	2493.11	7.53364	0.018616	10	5.84343	0.043206	32.4635	0.240033
HACE1DN21	531	551	FYEHLHSGQPDSDMVHRPVNE	18	2493.11	7.08573	0.064382	100	5.84209	0.073128	32.4561	0.406267
HACE1DN21	531	551	FYEHLHSGQPDSDMVHRPVNE	18	2493.11	6.92739	0.034391	1000	6.29985	0.02251	34.9992	0.125056
HACE1DN21	531	551	FYEHLHSGQPDSDMVHRPVNE	18	2493.11	6.92494	0.04575	10000	6.40259	0.036426	35.57	0.202367
HACE1DN21/RAC1Q61L	531	551	FYEHLHSGQPDSDMVHRPVNE	18	2493.11	7.16232	0.205758	0	0	0	0	0
HACE1DN21/RAC1Q61L	531	551	FYEHLHSGQPDSDMVHRPVNE	18	2493.11	6.87435	0.019662	10	5.98054	0.015923	33.2252	0.0884611
HACE1DN21/RAC1Q61L	531	551	FYEHLHSGQPDSDMVHRPVNE	18	2493.11	7.02286	0.159459	100	5.8819	0.041616	32.6772	0.2312
HACE1DN21/RAC1Q61L	531	551	FYEHLHSGQPDSDMVHRPVNE	18	2493.11	7.15111	0.087937	1000	6.06434	0.026362	33.6908	0.146456
HACE1DN21/RAC1Q61L	531	551	FYEHLHSGQPDSDMVHRPVNE	18	2493.11	7.13837	0.101113	10000	6.19041	0.128528	34.3912	0.714044
HACE1DN21	531	555	FYEHLHSGQPDSDMVHRPVNENDIL	22	2948.35	7.13305	0.023161	0	0	0	0	0
HACE1DN21	531	555	FYEHLHSGQPDSDMVHRPVNENDIL	22	2948.35	7.90597	0.034928	10	7.14111	0.080349	32.4596	0.365223
HACE1DN21	531	555	FYEHLHSGQPDSDMVHRPVNENDIL	22	2948.35	7.44949	0.050291	100	7.51571	0.03255	34.1623	0.147955
HACE1DN21	531	555	FYEHLHSGQPDSDMVHRPVNENDIL	22	2948.35	7.30345	0.037121	1000	8.35802	0.054831	37.991	0.249232
HACE1DN21	531	555	FYEHLHSGQPDSDMVHRPVNENDIL	22	2948.35	7.29403	0.050834	10000	8.40402	0.029078	38.2001	0.132173
HACE1DN21/RAC1Q61L	531	555	FYEHLHSGQPDSDMVHRPVNENDIL	22	2948.35	7.55219	0.19435	0	0	0	0	0
HACE1DN21/RAC1Q61L	531	555	FYEHLHSGQPDSDMVHRPVNENDIL	22	2948.35	7.2595	0.01911	10	7.33754	0.01845	33.3524	0.0838636
HACE1DN21/RAC1Q61L	531	555	FYEHLHSGQPDSDMVHRPVNENDIL	22	2948.35	7.38146	0.118649	100	7.54081	0.123808	34.2764	0.562764
HACE1DN21/RAC1Q61L	531	555	FYEHLHSGQPDSDMVHRPVNENDIL	22	2948.35	7.49595	0.081623	1000	7.96627	0.015164	36.2103	0.0689273
HACE1DN21/RAC1Q61L	531	555	FYEHLHSGQPDSDMVHRPVNENDIL	22	2948.35	7.51554	0.123961	10000	8.20308	0.263881	37.2867	1.19946
HACE1DN21	532	543	YEHLHSGQPDSD	10	1383.57	6.36986	0.020021	0	0	0	0	0
HACE1DN21	532	543	YEHLHSGQPDSD	10	1383.57	7.18661	0.014191	10	2.14202	0.037805	21.4202	0.37805
HACE1DN21	532	543	YEHLHSGQPDSD	10	1383.57	6.74794	0.073921	100	2.1888	0.08966	21.888	0.8966
HACE1DN21	532	543	YEHLHSGQPDSD	10	1383.57	6.57143	0.033518	1000	2.64319	0.047187	26.4319	0.47187
HACE1DN21	532	543	YEHLHSGQPDSD	10	1383.57	6.57216	0.043499	10000	2.62221	0.028498	26.2221	0.28498
HACE1DN21/RAC1Q61L	532	543	YEHLHSGQPDSD	10	1383.57	6.8223	0.216373	0	0	0	0	0
HACE1DN21/RAC1Q61L	532	543	YEHLHSGQPDSD	10	1383.57	6.54084	0.017002	10	2.21472	0.035184	22.1472	0.35184
HACE1DN21/RAC1Q61L	532	543	YEHLHSGQPDSD	10	1383.57	6.68987	0.177398	100	2.25691	0.059958	22.5691	0.59958
HACE1DN21/RAC1Q61L	532	543	YEHLHSGQPDSD	10	1383.57	6.82503	0.085163	1000	2.57638	0.022798	25.7638	0.22798
HACE1DN21/RAC1Q61L	532	543	YEHLHSGQPDSD	10	1383.57	6.76907	0.073274	10000	2.49642	0.156134	24.9642	1.56134
HACE1DN21	544	551	MVHRPVNE	6	980.486	6.21539	0.019653	0	0	0	0	0
HACE1DN21	544	551	MVHRPVNE	6	980.486	7.05652	0.014984	10	2.49195	0.028088	41.5324	0.468133
HACE1DN21	544	551	MVHRPVNE	6	980.486	6.61633	0.082238	100	2.53218	0.020245	42.203	0.337417
HACE1DN21	544	551	MVHRPVNE	6	980.486	6.43708	0.034691	1000	2.59236	0.038332	43.206	0.638867
HACE1DN21	544	551	MVHRPVNE	6	980.486	6.43921	0.049192	10000	2.55812	0.01567	42.6353	0.261167
HACE1DN21/RAC1Q61L	544	551	MVHRPVNE	6	980.486	6.66319	0.223953	0	0	0	0	0
HACE1DN21/RAC1Q61L	544	551	MVHRPVNE	6	980.486	6.40684	0.018195	10	2.63928	0.050737	43.988	0.845617
HACE1DN21/RAC1Q61L	544	551	MVHRPVNE	6	980.486	6.5562	0.18109	100	2.61237	0.081739	43.5395	1.36232
HACE1DN21/RAC1Q61L	544	551	MVHRPVNE	6	980.486	6.67929	0.095934	1000	2.50503	0.033755	41.7505	0.562583
HACE1DN21/RAC1Q61L	544	551	MVHRPVNE	6	980.486	6.61715	0.069767	10000	2.51699	0.075813	41.9499	1.26355
HACE1DN21	544	555	MVHRPVNENDIL	10	1435.72	7.17193	0.025301	0	0	0	0	0
HACE1DN21	544	555	MVHRPVNENDIL	10	1435.72	7.9315	0.037784	10	4.37556	0.029279	43.7556	0.29279
HACE1DN21	544	555	MVHRPVNENDIL	10	1435.72	7.47922	0.057122	100	4.67442	0.024716	46.7442	0.24716
HACE1DN21	544	555	MVHRPVNENDIL	10	1435.72	7.33844	0.035439	1000	5.12372	0.035206	51.2372	0.35206
HACE1DN21	544	555	MVHRPVNENDIL	10	1435.72	7.33328	0.049731	10000	5.04655	0.014724	50.4655	0.14724
HACE1DN21/RAC1Q61L	544	555	MVHRPVNENDIL	10	1435.72	7.58867	0.190153	0	0	0	0	0
HACE1DN21/RAC1Q61L	544	555	MVHRPVNENDIL	10	1435.72	7.27733	0.014963	10	4.60918	0.011828	46.0918	0.11828
HACE1DN21/RAC1Q61L	544	555	MVHRPVNENDIL	10	1435.72	7.39959	0.125448	100	4.81871	0.020114	48.1871	0.20114
HACE1DN21/RAC1Q61L	544	555	MVHRPVNENDIL	10	1435.72	7.53214	0.090415	1000	5.10164	0.022235	51.0164	0.22235
HACE1DN21/RAC1Q61L	544	555	MVHRPVNENDIL	10	1435.72	7.54636	0.128145	10000	5.05987	0.078345	50.5987	0.78345
HACE1DN21	556	563	LVHRDSIF	7	985.534	7.34199	0.021025	0	0	0	0	0
HACE1DN21	556	563	LVHRDSIF	7	985.534	8.08241	0.039987	10	2.18631	0.016458	31.233	0.235114
HACE1DN21	556	563	LVHRDSIF	7	985.534	7.62227	0.050964	100	2.23985	0.015622	31.9979	0.223171
HACE1DN21	556	563	LVHRDSIF	7	985.534	7.48177	0.031262	1000	2.26049	0.014524	32.2927	0.207486
HACE1DN21	556	563	LVHRDSIF	7	985.534	7.48197	0.045718	10000	2.24517	0.011679	32.0738	0.166843
HACE1DN21/RAC1Q61L	556	563	LVHRDSIF	7	985.534	7.78783	0.176426	0	0	0	0	0
HACE1DN21/RAC1Q61L	556	563	LVHRDSIF	7	985.534	7.45226	0.020331	10	2.24195	0.022438	32.0279	0.320543
HACE1DN21/RAC1Q61L	556	563	LVHRDSIF	7	985.534	7.58444	0.117832	100	2.25364	0.013204	32.1948	0.188629
HACE1DN21/RAC1Q61L	556	563	LVHRDSIF	7	985.534	7.70578	0.085225	1000	2.20951	0.024395	31.5645	0.3485
HACE1DN21/RAC1Q61L	556	563	LVHRDSIF	7	985.534	7.70992	0.136167	10000	2.21945	0.039892	31.7064	0.569886
HACE1DN21	576	599	AKLKQGIAVRFHGEEGMGQGVVRE	23	2595.37	6.84525	0.018352	0	0	0	0	0
HACE1DN21	576	599	AKLKQGIAVRFHGEEGMGQGVVRE	23	2595.37	7.64678	0.025844	10	8.85878	0.059834	38.5164	0.260148
HACE1DN21	576	599	AKLKQGIAVRFHGEEGMGQGVVRE	23	2595.37	7.18845	0.060639	100	10.1403	0.089558	44.0884	0.389383
HACE1DN21	576	599	AKLKQGIAVRFHGEEGMGQGVVRE	23	2595.37	7.03376	0.033835	1000	12.3367	0.06594	53.6376	0.286696
HACE1DN21	576	599	AKLKQGIAVRFHGEEGMGQGVVRE	23	2595.37	7.03064	0.049333	10000	12.6989	0.016531	55.2128	0.0718739
HACE1DN21/RAC1Q61L	576	599	AKLKQGIAVRFHGEEGMGQGVVRE	23	2595.37	7.30424	0.202446	0	0	0	0	0
HACE1DN21/RAC1Q61L	576	599	AKLKQGIAVRFHGEEGMGQGVVRE	23	2595.37	6.99412	0.017973	10	9.286	0.061963	40.3739	0.269404
HACE1DN21/RAC1Q61L	576	599	AKLKQGIAVRFHGEEGMGQGVVRE	23	2595.37	7.12691	0.153456	100	10.6297	0.030026	46.2162	0.130548
HACE1DN21/RAC1Q61L	576	599	AKLKQGIAVRFHGEEGMGQGVVRE	23	2595.37	7.26493	0.090481	1000	12.6913	0.104119	55.1795	0.452691
HACE1DN21/RAC1Q61L	576	599	AKLKQGIAVRFHGEEGMGQGVVRE	23	2595.37	7.25911	0.112834	10000	12.5223	0.34209	54.445	1.48735
HACE1DN21	600	606	WFDILSN	6	893.428	8.27144	0.023586	0	0	0	0	0
HACE1DN21	600	606	WFDILSN	6	893.428	8.90703	0.061474	10	0.05783	0.013372	0.963833	0.222867
HACE1DN21	600	606	WFDILSN	6	893.428	8.47909	0.053525	100	0.092283	0.016171	1.53805	0.269517
HACE1DN21	600	606	WFDILSN	6	893.428	8.40427	0.034665	1000	0.477985	0.042942	7.96642	0.7157
HACE1DN21	600	606	WFDILSN	6	893.428	8.38127	0.042723	10000	0.964613	0.069631	16.0769	1.16052
HACE1DN21/RAC1Q61L	600	606	WFDILSN	6	893.428	8.69913	0.136407	0	0	0	0	0
HACE1DN21/RAC1Q61L	600	606	WFDILSN	6	893.428	8.36776	0.026517	10	0.050454	0.006847	0.8409	0.114117
HACE1DN21/RAC1Q61L	600	606	WFDILSN	6	893.428	8.44683	0.053325	100	0.10657	0.009332	1.77617	0.155533
HACE1DN21/RAC1Q61L	600	606	WFDILSN	6	893.428	8.5775	0.07072	1000	0.627494	0.022113	10.4582	0.36855
HACE1DN21/RAC1Q61L	600	606	WFDILSN	6	893.428	8.66505	0.182538	10000	1.26397	0.022711	21.0661	0.378517
HACE1DN21	608	615	IVNPDYAL	6	903.47	7.62899	0.022374	0	0	0	0	0
HACE1DN21	608	615	IVNPDYAL	6	903.47	8.38456	0.047677	10	0.537425	0.018614	8.95708	0.310233
HACE1DN21	608	615	IVNPDYAL	6	903.47	7.93094	0.04312	100	1.05412	0.010306	17.5686	0.171767
HACE1DN21	608	615	IVNPDYAL	6	903.47	7.82111	0.034317	1000	1.57191	0.008711	26.1984	0.145183
HACE1DN21	608	615	IVNPDYAL	6	903.47	7.81248	0.040453	10000	2.15289	0.018245	35.8814	0.304083
HACE1DN21/RAC1Q61L	608	615	IVNPDYAL	6	903.47	8.09095	0.184724	0	0	0	0	0
HACE1DN21/RAC1Q61L	608	615	IVNPDYAL	6	903.47	7.79083	0.021221	10	0.497764	0.019246	8.29607	0.320767
HACE1DN21/RAC1Q61L	608	615	IVNPDYAL	6	903.47	7.89314	0.094605	100	1.0413	0.00994	17.355	0.165667
HACE1DN21/RAC1Q61L	608	615	IVNPDYAL	6	903.47	8.02871	0.080997	1000	1.59026	0.010967	26.5043	0.182783
HACE1DN21/RAC1Q61L	608	615	IVNPDYAL	6	903.47	8.05548	0.152988	10000	2.29061	0.014111	38.1768	0.235183
HACE1DN21	608	616	IVNPDYALF	7	1050.54	8.15295	0.023083	0	0	0	0	0
HACE1DN21	608	616	IVNPDYALF	7	1050.54	8.84547	0.062505	10	0.535103	0.019692	7.64433	0.281314
HACE1DN21	608	616	IVNPDYALF	7	1050.54	8.39816	0.045383	100	1.06573	0.024386	15.2248	0.348371
HACE1DN21	608	616	IVNPDYALF	7	1050.54	8.31575	0.028337	1000	1.62399	0.019033	23.1999	0.2719
HACE1DN21	608	616	IVNPDYALF	7	1050.54	8.28594	0.032629	10000	2.26079	0.023956	32.297	0.342229
HACE1DN21/RAC1Q61L	608	616	IVNPDYALF	7	1050.54	8.61611	0.144232	0	0	0	0	0
HACE1DN21/RAC1Q61L	608	616	IVNPDYALF	7	1050.54	8.28194	0.026431	10	0.511773	0.015133	7.31104	0.216186
HACE1DN21/RAC1Q61L	608	616	IVNPDYALF	7	1050.54	8.34253	0.05261	100	1.06068	0.007637	15.1525	0.1091
HACE1DN21/RAC1Q61L	608	616	IVNPDYALF	7	1050.54	8.42632	0.054823	1000	1.65408	0.007877	23.6297	0.112529
HACE1DN21/RAC1Q61L	608	616	IVNPDYALF	7	1050.54	8.50537	0.179152	10000	2.43553	0.020449	34.7933	0.292129
HACE1DN21	632	640	YVNPDHLNY	7	1133.51	7.17481	0.022819	0	0	0	0	0
HACE1DN21	632	640	YVNPDHLNY	7	1133.51	7.94743	0.040844	10	2.06106	0.038258	29.4437	0.546543
HACE1DN21	632	640	YVNPDHLNY	7	1133.51	7.49611	0.05308	100	2.92595	0.031361	41.7993	0.448014
HACE1DN21	632	640	YVNPDHLNY	7	1133.51	7.36206	0.034732	1000	3.38366	0.026345	48.338	0.376357
HACE1DN21	632	640	YVNPDHLNY	7	1133.51	7.35065	0.045489	10000	3.35456	0.006565	47.9223	0.0937857
HACE1DN21/RAC1Q61L	632	640	YVNPDHLNY	7	1133.51	7.60266	0.192959	0	0	0	0	0
HACE1DN21/RAC1Q61L	632	640	YVNPDHLNY	7	1133.51	7.29435	0.023869	10	2.09882	0.017643	29.9832	0.252043
HACE1DN21/RAC1Q61L	632	640	YVNPDHLNY	7	1133.51	7.41795	0.132521	100	2.83729	0.069753	40.5327	0.996471
HACE1DN21/RAC1Q61L	632	640	YVNPDHLNY	7	1133.51	7.5627	0.081858	1000	3.24222	0.042468	46.3175	0.606686
HACE1DN21/RAC1Q61L	632	640	YVNPDHLNY	7	1133.51	7.56032	0.125209	10000	3.22454	0.051546	46.0649	0.736371
HACE1DN21	641	649	FRFAGQILG	8	1007.55	7.69223	0.020476	0	0	0	0	0
HACE1DN21	641	649	FRFAGQILG	8	1007.55	8.42527	0.049668	10	0.100617	0.011164	1.25771	0.13955
HACE1DN21	641	649	FRFAGQILG	8	1007.55	7.99073	0.0506	100	0.103272	0.01374	1.2909	0.17175
HACE1DN21	641	649	FRFAGQILG	8	1007.55	7.87206	0.033968	1000	0.102723	0.020066	1.28404	0.250825
HACE1DN21	641	649	FRFAGQILG	8	1007.55	7.87013	0.037357	10000	0.137074	0.011697	1.71342	0.146213
HACE1DN21/RAC1Q61L	641	649	FRFAGQILG	8	1007.55	8.14914	0.172571	0	0	0	0	0
HACE1DN21/RAC1Q61L	641	649	FRFAGQILG	8	1007.55	7.83458	0.022205	10	0.109273	0.007496	1.36591	0.0937
HACE1DN21/RAC1Q61L	641	649	FRFAGQILG	8	1007.55	7.93624	0.089549	100	0.126188	0.009622	1.57735	0.120275
HACE1DN21/RAC1Q61L	641	649	FRFAGQILG	8	1007.55	8.07366	0.075905	1000	0.125498	0.011628	1.56872	0.14535
HACE1DN21/RAC1Q61L	641	649	FRFAGQILG	8	1007.55	8.10882	0.161744	10000	0.150733	0.019293	1.88416	0.241163
HACE1DN21	641	650	FRFAGQILGL	9	1120.64	8.04557	0.023639	0	0	0	0	0
HACE1DN21	641	650	FRFAGQILGL	9	1120.64	8.73653	0.053719	10	0.089747	0.033144	0.997189	0.368267
HACE1DN21	641	650	FRFAGQILGL	9	1120.64	8.28656	0.044307	100	0.097074	0.034118	1.0786	0.379089
HACE1DN21	641	650	FRFAGQILGL	9	1120.64	8.1947	0.030223	1000	0.102569	0.042873	1.13966	0.476367
HACE1DN21	641	650	FRFAGQILGL	9	1120.64	8.16957	0.035264	10000	0.090502	0.035005	1.00558	0.388944
HACE1DN21/RAC1Q61L	641	650	FRFAGQILGL	9	1120.64	8.49753	0.149956	0	0	0	0	0
HACE1DN21/RAC1Q61L	641	650	FRFAGQILGL	9	1120.64	8.15634	0.025648	10	0.05558	0.017928	0.617556	0.1992
HACE1DN21/RAC1Q61L	641	650	FRFAGQILGL	9	1120.64	8.23772	0.063174	100	0.075542	0.016775	0.839356	0.186389
HACE1DN21/RAC1Q61L	641	650	FRFAGQILGL	9	1120.64	8.36609	0.069254	1000	0.07595	0.016069	0.843889	0.178544
HACE1DN21/RAC1Q61L	641	650	FRFAGQILGL	9	1120.64	8.4098	0.172058	10000	0.070672	0.015608	0.785244	0.173422
HACE1DN21	642	650	RFAGQILGL	8	973.57	7.81863	0.0204	0	0	0	0	0
HACE1DN21	642	650	RFAGQILGL	8	973.57	8.5424	0.050862	10	0.075904	0.008625	0.9488	0.107813
HACE1DN21	642	650	RFAGQILGL	8	973.57	8.09694	0.042348	100	0.094443	0.0093	1.18054	0.11625
HACE1DN21	642	650	RFAGQILGL	8	973.57	7.98465	0.039543	1000	0.120521	0.017818	1.50651	0.222725
HACE1DN21	642	650	RFAGQILGL	8	973.57	7.97163	0.043144	10000	0.144065	0.029623	1.80081	0.370287
HACE1DN21/RAC1Q61L	642	650	RFAGQILGL	8	973.57	8.26917	0.162814	0	0	0	0	0
HACE1DN21/RAC1Q61L	642	650	RFAGQILGL	8	973.57	7.94358	0.024909	10	0.074699	0.009604	0.933737	0.12005
HACE1DN21/RAC1Q61L	642	650	RFAGQILGL	8	973.57	8.03602	0.081798	100	0.091181	0.010123	1.13976	0.126537
HACE1DN21/RAC1Q61L	642	650	RFAGQILGL	8	973.57	8.17802	0.078349	1000	0.088234	0.015181	1.10293	0.189763
HACE1DN21/RAC1Q61L	642	650	RFAGQILGL	8	973.57	8.22806	0.167098	10000	0.133598	0.02433	1.66997	0.304125
HACE1DN21	650	662	LALNHRQLVNIYF	12	1599.89	7.73264	0.019958	0	0	0	0	0
HACE1DN21	650	662	LALNHRQLVNIYF	12	1599.89	8.4613	0.052133	10	1.59137	0.011524	13.2614	0.0960333
HACE1DN21	650	662	LALNHRQLVNIYF	12	1599.89	8.01133	0.051618	100	1.91407	0.017997	15.9506	0.149975
HACE1DN21	650	662	LALNHRQLVNIYF	12	1599.89	7.89343	0.033076	1000	2.76699	0.016802	23.0582	0.140017
HACE1DN21	650	662	LALNHRQLVNIYF	12	1599.89	7.88779	0.037031	10000	3.88185	0.008019	32.3488	0.066825
HACE1DN21/RAC1Q61L	650	662	LALNHRQLVNIYF	12	1599.89	8.1866	0.165679	0	0	0	0	0
HACE1DN21/RAC1Q61L	650	662	LALNHRQLVNIYF	12	1599.89	7.8547	0.023558	10	1.6102	0.011193	13.4183	0.093275
HACE1DN21/RAC1Q61L	650	662	LALNHRQLVNIYF	12	1599.89	7.94868	0.091565	100	1.94702	0.00743	16.2252	0.0619167
HACE1DN21/RAC1Q61L	650	662	LALNHRQLVNIYF	12	1599.89	8.09808	0.078977	1000	2.80144	0.006524	23.3453	0.0543667
HACE1DN21/RAC1Q61L	650	662	LALNHRQLVNIYF	12	1599.89	8.14031	0.163346	10000	3.97857	0.014797	33.1548	0.123308
HACE1DN21	666	677	FYKHILGIPVNY	10	1462.8	7.63637	0.021983	0	0	0	0	0
HACE1DN21	666	677	FYKHILGIPVNY	10	1462.8	8.37441	0.048858	10	1.78217	0.020931	17.8217	0.20931
HACE1DN21	666	677	FYKHILGIPVNY	10	1462.8	7.92494	0.042219	100	2.22667	0.021354	22.2667	0.21354
HACE1DN21	666	677	FYKHILGIPVNY	10	1462.8	7.81525	0.03279	1000	2.59809	0.007528	25.9809	0.07528
HACE1DN21	666	677	FYKHILGIPVNY	10	1462.8	7.80693	0.040487	10000	3.43379	0.006669	34.3379	0.06669
HACE1DN21/RAC1Q61L	666	677	FYKHILGIPVNY	10	1462.8	8.09003	0.175048	0	0	0	0	0
HACE1DN21/RAC1Q61L	666	677	FYKHILGIPVNY	10	1462.8	7.77329	0.023344	10	1.73556	0.011398	17.3556	0.11398
HACE1DN21/RAC1Q61L	666	677	FYKHILGIPVNY	10	1462.8	7.86023	0.087616	100	2.25749	0.023571	22.5749	0.23571
HACE1DN21/RAC1Q61L	666	677	FYKHILGIPVNY	10	1462.8	8.0152	0.077603	1000	2.54922	0.019523	25.4922	0.19523
HACE1DN21/RAC1Q61L	666	677	FYKHILGIPVNY	10	1462.8	8.06454	0.159674	10000	3.50203	0.043861	35.0203	0.43861
HACE1DN21	692	699	QWILDNDI	7	1015.5	8.00841	0.02594	0	0	0	0	0
HACE1DN21	692	699	QWILDNDI	7	1015.5	8.72238	0.05626	10	0.662777	0.006133	9.46824	0.0876143
HACE1DN21	692	699	QWILDNDI	7	1015.5	8.27554	0.042654	100	0.873055	0.006772	12.4722	0.0967429
HACE1DN21	692	699	QWILDNDI	7	1015.5	8.1832	0.029852	1000	2.00377	0.013365	28.6253	0.190929
HACE1DN21	692	699	QWILDNDI	7	1015.5	8.15394	0.035114	10000	3.21128	0.025603	45.8755	0.365757
HACE1DN21/RAC1Q61L	692	699	QWILDNDI	7	1015.5	8.4635	0.154719	0	0	0	0	0
HACE1DN21/RAC1Q61L	692	699	QWILDNDI	7	1015.5	8.12994	0.025226	10	0.663847	0.020251	9.48353	0.2893
HACE1DN21/RAC1Q61L	692	699	QWILDNDI	7	1015.5	8.21235	0.065425	100	0.87745	0.019916	12.535	0.284514
HACE1DN21/RAC1Q61L	692	699	QWILDNDI	7	1015.5	8.34309	0.068422	1000	1.98079	0.022465	28.297	0.320929
HACE1DN21/RAC1Q61L	692	699	QWILDNDI	7	1015.5	8.39891	0.170228	10000	3.23336	0.029454	46.1909	0.420771
HACE1DN21	699	704	ISDLGL	5	616.343	7.70265	0.022682	0	0	0	0	0
HACE1DN21	699	704	ISDLGL	5	616.343	8.45967	0.049732	10	2.41232	0.020792	48.2464	0.41584
HACE1DN21	699	704	ISDLGL	5	616.343	8.00783	0.051709	100	2.43471	0.018835	48.6942	0.3767
HACE1DN21	699	704	ISDLGL	5	616.343	7.88976	0.03598	1000	2.45905	0.014006	49.181	0.28012
HACE1DN21	699	704	ISDLGL	5	616.343	7.87912	0.039366	10000	2.41611	0.013834	48.3223	0.27668
HACE1DN21/RAC1Q61L	699	704	ISDLGL	5	616.343	8.1772	0.173564	0	0	0	0	0
HACE1DN21/RAC1Q61L	699	704	ISDLGL	5	616.343	7.84944	0.022328	10	2.45446	0.009828	49.0892	0.19656
HACE1DN21/RAC1Q61L	699	704	ISDLGL	5	616.343	7.94412	0.094273	100	2.45365	0.012397	49.0731	0.24794
HACE1DN21/RAC1Q61L	699	704	ISDLGL	5	616.343	8.10425	0.076344	1000	2.43105	0.012948	48.6209	0.25896
HACE1DN21/RAC1Q61L	699	704	ISDLGL	5	616.343	8.12822	0.159385	10000	2.40396	0.021605	48.0793	0.4321
HACE1DN21	703	708	GLELTF	5	678.358	8.11076	0.022215	0	0	0	0	0
HACE1DN21	703	708	GLELTF	5	678.358	8.80786	0.061395	10	1.89692	0.036006	37.9384	0.72012
HACE1DN21	703	708	GLELTF	5	678.358	8.36219	0.044977	100	3.02029	0.01495	60.4058	0.299
HACE1DN21	703	708	GLELTF	5	678.358	8.27475	0.030845	1000	3.30216	0.016757	66.0432	0.33514
HACE1DN21	703	708	GLELTF	5	678.358	8.24698	0.034189	10000	3.27036	0.008693	65.4073	0.17386
HACE1DN21/RAC1Q61L	703	708	GLELTF	5	678.358	8.56067	0.150759	0	0	0	0	0
HACE1DN21/RAC1Q61L	703	708	GLELTF	5	678.358	8.23671	0.026291	10	1.92342	0.017057	38.4684	0.34114
HACE1DN21/RAC1Q61L	703	708	GLELTF	5	678.358	8.31071	0.056046	100	3.03645	0.010976	60.729	0.21952
HACE1DN21/RAC1Q61L	703	708	GLELTF	5	678.358	8.41924	0.063985	1000	3.30392	0.012458	66.0784	0.24916
HACE1DN21/RAC1Q61L	703	708	GLELTF	5	678.358	8.47828	0.176376	10000	3.24648	0.019263	64.9295	0.38526
HACE1DN21	708	715	FSVETDVF	7	942.433	8.02575	0.027534	0	0	0	0	0
HACE1DN21	708	715	FSVETDVF	7	942.433	8.73733	0.055368	10	3.17402	0.040443	45.3431	0.577757
HACE1DN21	708	715	FSVETDVF	7	942.433	8.28482	0.045484	100	4.18517	0.024049	59.7882	0.343557
HACE1DN21	708	715	FSVETDVF	7	942.433	8.19152	0.030345	1000	4.31147	0.026344	61.5925	0.376343
HACE1DN21	708	715	FSVETDVF	7	942.433	8.16269	0.035378	10000	4.21323	0.018512	60.189	0.264457
HACE1DN21/RAC1Q61L	708	715	FSVETDVF	7	942.433	8.47098	0.157018	0	0	0	0	0
HACE1DN21/RAC1Q61L	708	715	FSVETDVF	7	942.433	8.13926	0.026442	10	3.20765	0.027157	45.8236	0.387957
HACE1DN21/RAC1Q61L	708	715	FSVETDVF	7	942.433	8.22179	0.066157	100	4.1906	0.01564	59.8658	0.223429
HACE1DN21/RAC1Q61L	708	715	FSVETDVF	7	942.433	8.34749	0.071507	1000	4.28293	0.038854	61.1847	0.555057
HACE1DN21/RAC1Q61L	708	715	FSVETDVF	7	942.433	8.3966	0.169309	10000	4.20262	0.022527	60.0374	0.321814
HACE1DN21	709	718	SVETDVFGAM	9	1054.46	8.0187	0.027582	0	0	0	0	0
HACE1DN21	709	718	SVETDVFGAM	9	1054.46	8.72321	0.056754	10	4.44321	0.058117	49.369	0.645744
HACE1DN21	709	718	SVETDVFGAM	9	1054.46	8.27411	0.04301	100	5.02964	0.009593	55.8849	0.106589
HACE1DN21	709	718	SVETDVFGAM	9	1054.46	8.18299	0.030524	1000	5.14487	0.088764	57.1653	0.986267
HACE1DN21	709	718	SVETDVFGAM	9	1054.46	8.15497	0.034967	10000	5.05058	0.0632	56.1175	0.702222
HACE1DN21/RAC1Q61L	709	718	SVETDVFGAM	9	1054.46	8.46938	0.156096	0	0	0	0	0
HACE1DN21/RAC1Q61L	709	718	SVETDVFGAM	9	1054.46	8.12898	0.026896	10	4.72074	0.096808	52.4527	1.07564
HACE1DN21/RAC1Q61L	709	718	SVETDVFGAM	9	1054.46	8.21262	0.065831	100	5.12491	0.026464	56.9434	0.294044
HACE1DN21/RAC1Q61L	709	718	SVETDVFGAM	9	1054.46	8.33603	0.069571	1000	5.21434	0.087993	57.9371	0.9777
HACE1DN21/RAC1Q61L	709	718	SVETDVFGAM	9	1054.46	8.38622	0.169433	10000	5.16644	0.010707	57.4049	0.118967
HACE1DN21	712	718	TDVFGAM	6	739.321	7.87	0.023291	0	0	0	0	0
HACE1DN21	712	718	TDVFGAM	6	739.321	7.78146	0.032011	10	3.03888	0.026591	50.6479	0.443183
HACE1DN21	712	718	TDVFGAM	6	739.321	8.14675	0.045058	100	3.45112	0.024969	57.5187	0.41615
HACE1DN21	712	718	TDVFGAM	6	739.321	8.04876	0.030207	1000	3.48327	0.023773	58.0545	0.396217
HACE1DN21	712	718	TDVFGAM	6	739.321	8.02344	0.036303	10000	3.41072	0.027587	56.8454	0.459783
HACE1DN21/RAC1Q61L	712	718	TDVFGAM	6	739.321	8.33861	0.161723	0	0	0	0	0
HACE1DN21/RAC1Q61L	712	718	TDVFGAM	6	739.321	8.01007	0.026686	10	3.18241	0.014902	53.0402	0.248367
HACE1DN21/RAC1Q61L	712	718	TDVFGAM	6	739.321	8.09769	0.074	100	3.44125	0.016806	57.3541	0.2801
HACE1DN21/RAC1Q61L	712	718	TDVFGAM	6	739.321	8.22816	0.07473	1000	3.4249	0.025617	57.0816	0.42695
HACE1DN21/RAC1Q61L	712	718	TDVFGAM	6	739.321	8.27106	0.166747	10000	3.38908	0.027012	56.4846	0.4502
HACE1DN21	719	731	EEVPLKPGGGSIL	10	1294.71	7.42238	0.021144	0	0	0	0	0
HACE1DN21	719	731	EEVPLKPGGGSIL	10	1294.71	8.17123	0.040487	10	2.91847	0.019505	29.1847	0.19505
HACE1DN21	719	731	EEVPLKPGGGSIL	10	1294.71	7.75444	0.051257	100	4.75391	0.017915	47.5391	0.17915
HACE1DN21	719	731	EEVPLKPGGGSIL	10	1294.71	7.62322	0.044084	1000	5.95406	0.029595	59.5406	0.29595
HACE1DN21	719	731	EEVPLKPGGGSIL	10	1294.71	7.61138	0.041227	10000	5.83669	0.024057	58.3669	0.24057
HACE1DN21/RAC1Q61L	719	731	EEVPLKPGGGSIL	10	1294.71	7.75758	0.183965	0	0	0	0	0
HACE1DN21/RAC1Q61L	719	731	EEVPLKPGGGSIL	10	1294.71	7.58162	0.020765	10	3.10231	0.038804	31.0231	0.38804
HACE1DN21/RAC1Q61L	719	731	EEVPLKPGGGSIL	10	1294.71	7.65691	0.098059	100	4.92478	0.022985	49.2478	0.22985
HACE1DN21/RAC1Q61L	719	731	EEVPLKPGGGSIL	10	1294.71	7.79048	0.079025	1000	6.05193	0.026584	60.5193	0.26584
HACE1DN21/RAC1Q61L	719	731	EEVPLKPGGGSIL	10	1294.71	7.83995	0.154426	10000	5.94642	0.039161	59.4642	0.39161
HACE1DN21	732	740	VTQNNKAEY	8	1065.51	6.52367	0.027446	0	0	0	0	0
HACE1DN21	732	740	VTQNNKAEY	8	1065.51	7.34092	0.020234	10	2.53803	0.063451	31.7254	0.793137
HACE1DN21	732	740	VTQNNKAEY	8	1065.51	6.88513	0.070644	100	3.10764	0.04423	38.8455	0.552875
HACE1DN21	732	740	VTQNNKAEY	8	1065.51	6.72018	0.034885	1000	3.71891	0.025292	46.4864	0.31615
HACE1DN21	732	740	VTQNNKAEY	8	1065.51	6.72865	0.046431	10000	4.18425	0.031926	52.3032	0.399075
HACE1DN21/RAC1Q61L	732	740	VTQNNKAEY	8	1065.51	6.98254	0.205956	0	0	0	0	0
HACE1DN21/RAC1Q61L	732	740	VTQNNKAEY	8	1065.51	6.69129	0.020607	10	2.56076	0.035284	32.0095	0.44105
HACE1DN21/RAC1Q61L	732	740	VTQNNKAEY	8	1065.51	6.83475	0.173928	100	3.1203	0.036676	39.0038	0.45845
HACE1DN21/RAC1Q61L	732	740	VTQNNKAEY	8	1065.51	6.96309	0.090961	1000	3.70567	0.042085	46.3209	0.526062
HACE1DN21/RAC1Q61L	732	740	VTQNNKAEY	8	1065.51	6.91926	0.087099	10000	4.19939	0.044407	52.4923	0.555088
HACE1DN21	741	746	VQLVTE	5	687.38	7.1162	0.0233	0	0	0	0	0
HACE1DN21	741	746	VQLVTE	5	687.38	7.90601	0.033675	10	0.111451	0.03224	2.22902	0.6448
HACE1DN21	741	746	VQLVTE	5	687.38	7.45407	0.053828	100	0.168738	0.011896	3.37476	0.23792
HACE1DN21	741	746	VQLVTE	5	687.38	7.31638	0.040826	1000	0.656533	0.012181	13.1307	0.24362
HACE1DN21	741	746	VQLVTE	5	687.38	7.30248	0.047776	10000	2.54465	0.022264	50.893	0.44528
HACE1DN21/RAC1Q61L	741	746	VQLVTE	5	687.38	7.54017	0.201917	0	0	0	0	0
HACE1DN21/RAC1Q61L	741	746	VQLVTE	5	687.38	7.26207	0.01695	10	0.058492	0.004508	1.16984	0.09016
HACE1DN21/RAC1Q61L	741	746	VQLVTE	5	687.38	7.37717	0.131905	100	0.182387	0.0419	3.64774	0.838
HACE1DN21/RAC1Q61L	741	746	VQLVTE	5	687.38	7.52751	0.08506	1000	0.788208	0.030752	15.7642	0.61504
HACE1DN21/RAC1Q61L	741	746	VQLVTE	5	687.38	7.5267	0.120559	10000	2.86052	0.018139	57.2103	0.36278
HACE1DN21	741	747	VQLVTEL	6	800.464	7.74876	0.023382	0	0	0	0	0
HACE1DN21	741	747	VQLVTEL	6	800.464	8.49229	0.050308	10	0.094273	0.015023	1.57122	0.250383
HACE1DN21	741	747	VQLVTEL	6	800.464	8.04364	0.047545	100	0.175248	0.012496	2.9208	0.208267
HACE1DN21	741	747	VQLVTEL	6	800.464	7.92845	0.033977	1000	0.733368	0.023763	12.2228	0.39605
HACE1DN21	741	747	VQLVTEL	6	800.464	7.90792	0.033511	10000	3.15919	0.008078	52.6532	0.134633
HACE1DN21/RAC1Q61L	741	747	VQLVTEL	6	800.464	8.22459	0.174044	0	0	0	0	0
HACE1DN21/RAC1Q61L	741	747	VQLVTEL	6	800.464	7.91327	0.019227	10	0.049183	0.031916	0.819717	0.531933
HACE1DN21/RAC1Q61L	741	747	VQLVTEL	6	800.464	8.00548	0.086706	100	0.125656	0.032169	2.09427	0.53615
HACE1DN21/RAC1Q61L	741	747	VQLVTEL	6	800.464	8.14378	0.083087	1000	0.738362	0.040314	12.306	0.6719
HACE1DN21/RAC1Q61L	741	747	VQLVTEL	6	800.464	8.17857	0.164429	10000	3.52367	0.032973	58.7278	0.54955
HACE1DN21	747	759	LRMTRAIQPQINA	11	1510.84	6.91267	0.024412	0	0	0	0	0
HACE1DN21	747	759	LRMTRAIQPQINA	11	1510.84	7.71227	0.029025	10	1.46934	0.029455	13.3577	0.267773
HACE1DN21	747	759	LRMTRAIQPQINA	11	1510.84	7.25366	0.058621	100	2.69225	0.019023	24.475	0.172936
HACE1DN21	747	759	LRMTRAIQPQINA	11	1510.84	7.10518	0.035158	1000	4.43198	0.016619	40.2907	0.151082
HACE1DN21	747	759	LRMTRAIQPQINA	11	1510.84	7.09766	0.046563	10000	5.54136	0.018427	50.376	0.167518
HACE1DN21/RAC1Q61L	747	759	LRMTRAIQPQINA	11	1510.84	7.37628	0.198954	0	0	0	0	0
HACE1DN21/RAC1Q61L	747	759	LRMTRAIQPQINA	11	1510.84	7.07199	0.016738	10	1.58282	0.023632	14.3893	0.214836
HACE1DN21/RAC1Q61L	747	759	LRMTRAIQPQINA	11	1510.84	7.19881	0.147876	100	2.79239	0.045394	25.3853	0.412673
HACE1DN21/RAC1Q61L	747	759	LRMTRAIQPQINA	11	1510.84	7.33439	0.089759	1000	4.63277	0.018917	42.1161	0.171973
HACE1DN21/RAC1Q61L	747	759	LRMTRAIQPQINA	11	1510.84	7.32737	0.11651	10000	5.69216	0.100786	51.7469	0.916236
HACE1DN21	748	759	RMTRAIQPQINA	10	1397.76	6.75361	0.02384	0	0	0	0	0
HACE1DN21	748	759	RMTRAIQPQINA	10	1397.76	7.56024	0.02003	10	1.30632	0.029296	13.0632	0.29296
HACE1DN21	748	759	RMTRAIQPQINA	10	1397.76	7.10742	0.063917	100	2.32376	0.029066	23.2376	0.29066
HACE1DN21	748	759	RMTRAIQPQINA	10	1397.76	6.9485	0.034101	1000	3.76348	0.02875	37.6348	0.2875
HACE1DN21	748	759	RMTRAIQPQINA	10	1397.76	6.94579	0.046607	10000	4.71051	0.027265	47.1051	0.27265
HACE1DN21/RAC1Q61L	748	759	RMTRAIQPQINA	10	1397.76	7.20719	0.204033	0	0	0	0	0
HACE1DN21/RAC1Q61L	748	759	RMTRAIQPQINA	10	1397.76	6.91535	0.018586	10	1.33886	0.018948	13.3886	0.18948
HACE1DN21/RAC1Q61L	748	759	RMTRAIQPQINA	10	1397.76	7.05928	0.157775	100	2.33757	0.018277	23.3757	0.18277
HACE1DN21/RAC1Q61L	748	759	RMTRAIQPQINA	10	1397.76	7.18836	0.088128	1000	3.78546	0.020715	37.8546	0.20715
HACE1DN21/RAC1Q61L	748	759	RMTRAIQPQINA	10	1397.76	7.15867	0.100911	10000	4.84131	0.039495	48.4132	0.39495
HACE1DN21	760	764	FLQGF	4	610.311	7.98361	0.022444	0	0	0	0	0
HACE1DN21	760	764	FLQGF	4	610.311	8.70683	0.056074	10	0.04039	0.00801	1.00975	0.20025
HACE1DN21	760	764	FLQGF	4	610.311	8.25231	0.045645	100	0.044166	0.004069	1.10415	0.101725
HACE1DN21	760	764	FLQGF	4	610.311	8.157	0.032062	1000	0.052292	0.010462	1.3073	0.26155
HACE1DN21	760	764	FLQGF	4	610.311	8.13233	0.036178	10000	0.086457	0.006279	2.16143	0.156975
HACE1DN21/RAC1Q61L	760	764	FLQGF	4	610.311	8.44708	0.160155	0	0	0	0	0
HACE1DN21/RAC1Q61L	760	764	FLQGF	4	610.311	8.11323	0.026018	10	0.021647	0.007587	0.541175	0.189675
HACE1DN21/RAC1Q61L	760	764	FLQGF	4	610.311	8.19927	0.068322	100	0.023116	0.009543	0.5779	0.238575
HACE1DN21/RAC1Q61L	760	764	FLQGF	4	610.311	8.32885	0.073166	1000	0.021777	0.00564	0.544425	0.141
HACE1DN21/RAC1Q61L	760	764	FLQGF	4	610.311	8.36951	0.169267	10000	0.076167	0.007099	1.90417	0.177475
HACE1DN21	760	772	FLQGFHMFIPPSL	10	1532.78	8.19207	0.020776	0	0	0	0	0
HACE1DN21	760	772	FLQGFHMFIPPSL	10	1532.78	8.85999	0.061871	10	1.02868	0.016699	10.2868	0.16699
HACE1DN21	760	772	FLQGFHMFIPPSL	10	1532.78	8.41517	0.04523	100	1.48305	0.013866	14.8305	0.13866
HACE1DN21	760	772	FLQGFHMFIPPSL	10	1532.78	8.33793	0.025272	1000	1.62893	0.008273	16.2893	0.08273
HACE1DN21	760	772	FLQGFHMFIPPSL	10	1532.78	8.30627	0.032961	10000	2.05079	0.014131	20.5079	0.14131
HACE1DN21/RAC1Q61L	760	772	FLQGFHMFIPPSL	10	1532.78	8.63555	0.141519	0	0	0	0	0
HACE1DN21/RAC1Q61L	760	772	FLQGFHMFIPPSL	10	1532.78	8.30151	0.028628	10	1.04909	0.017138	10.4909	0.17138
HACE1DN21/RAC1Q61L	760	772	FLQGFHMFIPPSL	10	1532.78	8.35702	0.05017	100	1.49961	0.015157	14.9961	0.15157
HACE1DN21/RAC1Q61L	760	772	FLQGFHMFIPPSL	10	1532.78	8.44465	0.05886	1000	1.65608	0.018734	16.5608	0.18734
HACE1DN21/RAC1Q61L	760	772	FLQGFHMFIPPSL	10	1532.78	8.50701	0.17825	10000	2.12329	0.022903	21.2329	0.22903
HACE1DN21	761	772	LQGFHMFIPPSL	9	1385.72	8.04911	0.022994	0	0	0	0	0
HACE1DN21	761	772	LQGFHMFIPPSL	9	1385.72	8.74114	0.055361	10	1.03154	0.018745	11.4616	0.208278
HACE1DN21	761	772	LQGFHMFIPPSL	9	1385.72	8.29344	0.045364	100	1.49917	0.013462	16.6575	0.149578
HACE1DN21	761	772	LQGFHMFIPPSL	9	1385.72	8.20449	0.026475	1000	1.62749	0.022174	18.0832	0.246378
HACE1DN21	761	772	LQGFHMFIPPSL	9	1385.72	8.1829	0.034591	10000	1.98022	0.023759	22.0025	0.263989
HACE1DN21/RAC1Q61L	761	772	LQGFHMFIPPSL	9	1385.72	8.50364	0.15041	0	0	0	0	0
HACE1DN21/RAC1Q61L	761	772	LQGFHMFIPPSL	9	1385.72	8.16529	0.02624	10	1.05619	0.030804	11.7355	0.342267
HACE1DN21/RAC1Q61L	761	772	LQGFHMFIPPSL	9	1385.72	8.24544	0.06164	100	1.51388	0.029264	16.8208	0.325156
HACE1DN21/RAC1Q61L	761	772	LQGFHMFIPPSL	9	1385.72	8.37191	0.070044	1000	1.63387	0.021936	18.1541	0.243733
HACE1DN21/RAC1Q61L	761	772	LQGFHMFIPPSL	9	1385.72	8.41486	0.173744	10000	2.03267	0.033623	22.5852	0.373589
HACE1DN21	776	780	FDEYE	4	701.254	7.18946	0.023955	0	0	0	0	0
HACE1DN21	776	780	FDEYE	4	701.254	7.98481	0.045576	10	0.020393	0.014916	0.509825	0.3729
HACE1DN21	776	780	FDEYE	4	701.254	7.52602	0.053935	100	0.113325	0.011259	2.83312	0.281475
HACE1DN21	776	780	FDEYE	4	701.254	7.39502	0.030165	1000	0.369977	0.010278	9.24943	0.25695
HACE1DN21	776	780	FDEYE	4	701.254	7.38331	0.041932	10000	1.29465	0.011647	32.3662	0.291175
HACE1DN21/RAC1Q61L	776	780	FDEYE	4	701.254	7.5718	0.205652	0	0	0	0	0
HACE1DN21/RAC1Q61L	776	780	FDEYE	4	701.254	7.32848	0.027815	10	0.063709	0.030453	1.59272	0.761325
HACE1DN21/RAC1Q61L	776	780	FDEYE	4	701.254	7.43602	0.133301	100	0.142519	0.023298	3.56298	0.58245
HACE1DN21/RAC1Q61L	776	780	FDEYE	4	701.254	7.588	0.084227	1000	0.417777	0.020794	10.4444	0.51985
HACE1DN21/RAC1Q61L	776	780	FDEYE	4	701.254	7.59232	0.123571	10000	1.38769	0.027594	34.6923	0.68985
HACE1DN21	782	785	ELLL	3	486.305	8.06018	0.023631	0	0	0	0	0
HACE1DN21	782	785	ELLL	3	486.305	8.7712	0.058486	10	0.02764	0.00627	0.921333	0.209
HACE1DN21	782	785	ELLL	3	486.305	8.31881	0.044714	100	0.030047	0.006024	1.00157	0.2008
HACE1DN21	782	785	ELLL	3	486.305	8.22315	0.031882	1000	0.039177	0.005803	1.3059	0.193433
HACE1DN21	782	785	ELLL	3	486.305	8.19937	0.035783	10000	0.056832	0.006348	1.8944	0.2116
HACE1DN21/RAC1Q61L	782	785	ELLL	3	486.305	8.5261	0.15275	0	0	0	0	0
HACE1DN21/RAC1Q61L	782	785	ELLL	3	486.305	8.18371	0.025406	10	0.015088	0.003771	0.502933	0.1257
HACE1DN21/RAC1Q61L	782	785	ELLL	3	486.305	8.26597	0.064285	100	0.028485	0.003175	0.9495	0.105833
HACE1DN21/RAC1Q61L	782	785	ELLL	3	486.305	8.39358	0.070698	1000	0.032152	0.002781	1.07173	0.0927
HACE1DN21/RAC1Q61L	782	785	ELLL	3	486.305	8.4303	0.173791	10000	0.057287	0.005881	1.90957	0.196033
HACE1DN21	784	792	LLSGMPEID	7	973.479	7.70387	0.023226	0	0	0	0	0
HACE1DN21	784	792	LLSGMPEID	7	973.479	8.45769	0.049729	10	2.72305	0.026679	38.9007	0.381129
HACE1DN21	784	792	LLSGMPEID	7	973.479	8.00944	0.051256	100	2.74013	0.029396	39.1447	0.419943
HACE1DN21	784	792	LLSGMPEID	7	973.479	7.88722	0.036045	1000	2.80256	0.022539	40.0366	0.321986
HACE1DN21	784	792	LLSGMPEID	7	973.479	7.87536	0.039371	10000	3.04713	0.030729	43.5304	0.438986
HACE1DN21/RAC1Q61L	784	792	LLSGMPEID	7	973.479	8.16244	0.176865	0	0	0	0	0
HACE1DN21/RAC1Q61L	784	792	LLSGMPEID	7	973.479	7.85209	0.021042	10	2.68328	0.01738	38.3326	0.248286
HACE1DN21/RAC1Q61L	784	792	LLSGMPEID	7	973.479	7.95283	0.0936	100	2.65846	0.025327	37.978	0.361814
HACE1DN21/RAC1Q61L	784	792	LLSGMPEID	7	973.479	8.09341	0.07675	1000	2.75226	0.01664	39.318	0.237714
HACE1DN21/RAC1Q61L	784	792	LLSGMPEID	7	973.479	8.12314	0.160715	10000	3.04282	0.016907	43.4689	0.241529
HACE1DN21	796	801	WIKNTE	5	789.402	6.80274	0.020154	0	0	0	0	0
HACE1DN21	796	801	WIKNTE	5	789.402	7.61229	0.022276	10	0.240133	0.013745	4.80266	0.2749
HACE1DN21	796	801	WIKNTE	5	789.402	7.15905	0.060614	100	0.462279	0.019622	9.24558	0.39244
HACE1DN21	796	801	WIKNTE	5	789.402	6.99679	0.032139	1000	1.48322	0.06663	29.6644	1.3326
HACE1DN21	796	801	WIKNTE	5	789.402	6.99526	0.049851	10000	2.36685	0.03827	47.3369	0.7654
HACE1DN21/RAC1Q61L	796	801	WIKNTE	5	789.402	7.26574	0.203157	0	0	0	0	0
HACE1DN21/RAC1Q61L	796	801	WIKNTE	5	789.402	6.96119	0.017334	10	0.262266	0.010967	5.24532	0.21934
HACE1DN21/RAC1Q61L	796	801	WIKNTE	5	789.402	7.0871	0.157869	100	0.446805	0.01516	8.9361	0.3032
HACE1DN21/RAC1Q61L	796	801	WIKNTE	5	789.402	7.23268	0.091948	1000	1.48645	0.042549	29.729	0.85098
HACE1DN21/RAC1Q61L	796	801	WIKNTE	5	789.402	7.20667	0.104922	10000	2.31119	0.028938	46.2237	0.57876
HACE1DN21	806	815	YEREDPVIQW	8	1333.63	7.79355	0.022531	0	0	0	0	0
HACE1DN21	806	815	YEREDPVIQW	8	1333.63	8.50416	0.049724	10	1.21232	0.027364	15.154	0.34205
HACE1DN21	806	815	YEREDPVIQW	8	1333.63	8.06126	0.040828	100	1.58975	0.025045	19.8719	0.313063
HACE1DN21	806	815	YEREDPVIQW	8	1333.63	7.94995	0.029739	1000	2.12463	0.020235	26.5579	0.252937
HACE1DN21	806	815	YEREDPVIQW	8	1333.63	7.93343	0.038583	10000	2.15545	0.023507	26.9431	0.293837
HACE1DN21/RAC1Q61L	806	815	YEREDPVIQW	8	1333.63	8.25632	0.158947	0	0	0	0	0
HACE1DN21/RAC1Q61L	806	815	YEREDPVIQW	8	1333.63	7.91618	0.019088	10	1.41803	0.054453	17.7254	0.680663
HACE1DN21/RAC1Q61L	806	815	YEREDPVIQW	8	1333.63	8.01284	0.081118	100	1.62889	0.012899	20.3612	0.161238
HACE1DN21/RAC1Q61L	806	815	YEREDPVIQW	8	1333.63	8.1452	0.073114	1000	2.20149	0.020067	27.5186	0.250838
HACE1DN21/RAC1Q61L	806	815	YEREDPVIQW	8	1333.63	8.19038	0.16124	10000	2.19316	0.032658	27.4145	0.408225
HACE1DN21	806	816	YEREDPVIQWF	9	1480.7	8.16675	0.021574	0	0	0	0	0
HACE1DN21	806	816	YEREDPVIQWF	9	1480.7	8.84453	0.061575	10	1.15332	0.02916	12.8146	0.324
HACE1DN21	806	816	YEREDPVIQWF	9	1480.7	8.39998	0.045035	100	1.50385	0.030748	16.7094	0.341644
HACE1DN21	806	816	YEREDPVIQWF	9	1480.7	8.31811	0.027475	1000	2.02325	0.01741	22.4805	0.193444
HACE1DN21	806	816	YEREDPVIQWF	9	1480.7	8.28768	0.033387	10000	2.07622	0.028592	23.0691	0.317689
HACE1DN21/RAC1Q61L	806	816	YEREDPVIQWF	9	1480.7	8.61383	0.141753	0	0	0	0	0
HACE1DN21/RAC1Q61L	806	816	YEREDPVIQWF	9	1480.7	8.28047	0.028607	10	1.19081	0.03625	13.2313	0.402778
HACE1DN21/RAC1Q61L	806	816	YEREDPVIQWF	9	1480.7	8.34273	0.051591	100	1.53167	0.017296	17.0186	0.192178
HACE1DN21/RAC1Q61L	806	816	YEREDPVIQWF	9	1480.7	8.44205	0.060444	1000	2.06354	0.014264	22.9282	0.158489
HACE1DN21/RAC1Q61L	806	816	YEREDPVIQWF	9	1480.7	8.5105	0.179652	10000	2.10838	0.023717	23.4264	0.263522
HACE1DN21	832	846	LQFVTGSSRVPHGGF	13	1587.82	7.29934	0.024532	0	0	0	0	0
HACE1DN21	832	846	LQFVTGSSRVPHGGF	13	1587.82	8.07773	0.038713	10	2.46872	0.074646	18.9901	0.5742
HACE1DN21	832	846	LQFVTGSSRVPHGGF	13	1587.82	7.62422	0.049531	100	3.40468	0.033102	26.1898	0.254631
HACE1DN21	832	846	LQFVTGSSRVPHGGF	13	1587.82	7.49471	0.034845	1000	3.93134	0.115895	30.2411	0.8915
HACE1DN21	832	846	LQFVTGSSRVPHGGF	13	1587.82	7.48049	0.04243	10000	4.14742	0.007929	31.9032	0.0609923
HACE1DN21/RAC1Q61L	832	846	LQFVTGSSRVPHGGF	13	1587.82	7.77343	0.189608	0	0	0	0	0
HACE1DN21/RAC1Q61L	832	846	LQFVTGSSRVPHGGF	13	1587.82	7.46267	0.021475	10	2.58207	0.010395	19.8621	0.0799615
HACE1DN21/RAC1Q61L	832	846	LQFVTGSSRVPHGGF	13	1587.82	7.57174	0.115369	100	3.51548	0.009832	27.0422	0.0756308
HACE1DN21/RAC1Q61L	832	846	LQFVTGSSRVPHGGF	13	1587.82	7.71334	0.082496	1000	3.94889	0.013166	30.3761	0.101277
HACE1DN21/RAC1Q61L	832	846	LQFVTGSSRVPHGGF	13	1587.82	7.72398	0.13458	10000	4.17676	0.078366	32.1289	0.602815
HACE1DN21	834	846	FVTGSSRVPHGGF	11	1346.67	7.04162	0.021456	0	0	0	0	0
HACE1DN21	834	846	FVTGSSRVPHGGF	11	1346.67	7.81754	0.034402	10	2.40697	0.024032	21.8816	0.218473
HACE1DN21	834	846	FVTGSSRVPHGGF	11	1346.67	7.36524	0.059163	100	3.49766	0.038622	31.7969	0.351109
HACE1DN21	834	846	FVTGSSRVPHGGF	11	1346.67	7.21871	0.031979	1000	4.02589	0.028807	36.599	0.261882
HACE1DN21	834	846	FVTGSSRVPHGGF	11	1346.67	7.21259	0.044047	10000	4.17559	0.027713	37.9599	0.251936
HACE1DN21/RAC1Q61L	834	846	FVTGSSRVPHGGF	11	1346.67	7.49148	0.193606	0	0	0	0	0
HACE1DN21/RAC1Q61L	834	846	FVTGSSRVPHGGF	11	1346.67	7.17789	0.018518	10	2.57866	0.031402	23.4424	0.285473
HACE1DN21/RAC1Q61L	834	846	FVTGSSRVPHGGF	11	1346.67	7.29751	0.137058	100	3.55586	0.014587	32.326	0.132609
HACE1DN21/RAC1Q61L	834	846	FVTGSSRVPHGGF	11	1346.67	7.44203	0.08481	1000	3.95385	0.019718	35.9441	0.179255
HACE1DN21/RAC1Q61L	834	846	FVTGSSRVPHGGF	11	1346.67	7.44339	0.123244	10000	4.12888	0.083523	37.5353	0.7593
HACE1DN21	847	857	ANIMGGSGLQN	10	1060.5	7.18753	0.050935	0	0	0	0	0
HACE1DN21	847	857	ANIMGGSGLQN	10	1060.5	7.99364	0.047288	10	6.14969	0.047387	61.4969	0.47387
HACE1DN21	847	857	ANIMGGSGLQN	10	1060.5	7.54641	0.052561	100	6.17131	0.037456	61.7131	0.37456
HACE1DN21	847	857	ANIMGGSGLQN	10	1060.5	7.41393	0.030553	1000	6.21264	0.038951	62.1264	0.38951
HACE1DN21	847	857	ANIMGGSGLQN	10	1060.5	7.39957	0.038411	10000	6.08903	0.03651	60.8903	0.3651
HACE1DN21/RAC1Q61L	847	857	ANIMGGSGLQN	10	1060.5	7.63391	0.195955	0	0	0	0	0
HACE1DN21/RAC1Q61L	847	857	ANIMGGSGLQN	10	1060.5	7.36809	0.022189	10	6.25516	0.034699	62.5516	0.34699
HACE1DN21/RAC1Q61L	847	857	ANIMGGSGLQN	10	1060.5	7.48373	0.117186	100	6.20543	0.044715	62.0543	0.44715
HACE1DN21/RAC1Q61L	847	857	ANIMGGSGLQN	10	1060.5	7.59929	0.084359	1000	6.2025	0.029878	62.025	0.29878
HACE1DN21/RAC1Q61L	847	857	ANIMGGSGLQN	10	1060.5	7.6181	0.13459	10000	6.09715	0.054633	60.9715	0.54633
HACE1DN21	847	858	ANIMGGSGLQNF	11	1207.56	7.77433	0.022555	0	0	0	0	0
HACE1DN21	847	858	ANIMGGSGLQNF	11	1207.56	8.51047	0.052135	10	6.26435	0.023	56.9486	0.209091
HACE1DN21	847	858	ANIMGGSGLQNF	11	1207.56	8.06607	0.043631	100	6.40955	0.023727	58.2686	0.2157
HACE1DN21	847	858	ANIMGGSGLQNF	11	1207.56	7.95493	0.038608	1000	6.94874	0.026924	63.1704	0.244764
HACE1DN21	847	858	ANIMGGSGLQNF	11	1207.56	7.93075	0.035866	10000	6.94287	0.010943	63.117	0.0994818
HACE1DN21/RAC1Q61L	847	858	ANIMGGSGLQNF	11	1207.56	8.2297	0.171663	0	0	0	0	0
HACE1DN21/RAC1Q61L	847	858	ANIMGGSGLQNF	11	1207.56	7.91621	0.020876	10	6.39844	0.016262	58.1677	0.147836
HACE1DN21/RAC1Q61L	847	858	ANIMGGSGLQNF	11	1207.56	8.01063	0.082466	100	6.44629	0.028619	58.6026	0.260173
HACE1DN21/RAC1Q61L	847	858	ANIMGGSGLQNF	11	1207.56	8.15103	0.075349	1000	6.956	0.015694	63.2364	0.142673
HACE1DN21/RAC1Q61L	847	858	ANIMGGSGLQNF	11	1207.56	8.202	0.163199	10000	6.99261	0.038549	63.5692	0.350445
HACE1DN21	849	852	IMGG	3	376.178	7.13951	0.022921	0	0	0	0	0
HACE1DN21	849	852	IMGG	3	376.178	7.94105	0.036956	10	0.02265	0.012082	0.755	0.402733
HACE1DN21	849	852	IMGG	3	376.178	7.47895	0.055015	100	0.045455	0.014703	1.51517	0.4901
HACE1DN21	849	852	IMGG	3	376.178	7.33862	0.043461	1000	0.064223	0.012146	2.14077	0.404867
HACE1DN21	849	852	IMGG	3	376.178	7.33222	0.051427	10000	0.127331	0.010828	4.24437	0.360933
HACE1DN21/RAC1Q61L	849	852	IMGG	3	376.178	7.5293	0.207675	0	0	0	0	0
HACE1DN21/RAC1Q61L	849	852	IMGG	3	376.178	7.29491	0.020653	10	0.036427	0.032375	1.21423	1.07917
HACE1DN21/RAC1Q61L	849	852	IMGG	3	376.178	7.40705	0.131108	100	0.103212	0.031781	3.4404	1.05937
HACE1DN21/RAC1Q61L	849	852	IMGG	3	376.178	7.55703	0.088345	1000	0.083589	0.045603	2.7863	1.5201
HACE1DN21/RAC1Q61L	849	852	IMGG	3	376.178	7.5494	0.123213	10000	0.153201	0.030415	5.1067	1.01383
HACE1DN21	880	891	LKLPEYPSKEIL	9	1428.82	7.41977	0.019426	0	0	0	0	0
HACE1DN21	880	891	LKLPEYPSKEIL	9	1428.82	8.17815	0.044359	10	1.61767	0.013243	17.9741	0.147144
HACE1DN21	880	891	LKLPEYPSKEIL	9	1428.82	7.72795	0.048763	100	2.07746	0.019816	23.0829	0.220178
HACE1DN21	880	891	LKLPEYPSKEIL	9	1428.82	7.59813	0.036564	1000	2.29468	0.032481	25.4964	0.3609
HACE1DN21	880	891	LKLPEYPSKEIL	9	1428.82	7.58393	0.040679	10000	2.49287	0.013367	27.6985	0.148522
HACE1DN21/RAC1Q61L	880	891	LKLPEYPSKEIL	9	1428.82	7.87439	0.188206	0	0	0	0	0
HACE1DN21/RAC1Q61L	880	891	LKLPEYPSKEIL	9	1428.82	7.56138	0.018444	10	1.61041	0.020678	17.8934	0.229756
HACE1DN21/RAC1Q61L	880	891	LKLPEYPSKEIL	9	1428.82	7.66606	0.112241	100	2.04257	0.015673	22.6952	0.174144
HACE1DN21/RAC1Q61L	880	891	LKLPEYPSKEIL	9	1428.82	7.81651	0.084451	1000	2.23912	0.01933	24.8791	0.214778
HACE1DN21/RAC1Q61L	880	891	LKLPEYPSKEIL	9	1428.82	7.81997	0.139081	10000	2.46767	0.033165	27.4186	0.3685
HACE1DN21	880	895	LKLPEYPSKEILKDRL	13	1941.13	7.2297	0.026635	0	0	0	0	0
HACE1DN21	880	895	LKLPEYPSKEILKDRL	13	1941.13	7.99069	0.04692	10	1.17154	0.024188	9.01182	0.186062
HACE1DN21	880	895	LKLPEYPSKEILKDRL	13	1941.13	7.54002	0.051538	100	1.63716	0.023019	12.5936	0.177069
HACE1DN21	880	895	LKLPEYPSKEILKDRL	13	1941.13	7.40665	0.031543	1000	1.88845	0.023712	14.5266	0.1824
HACE1DN21	880	895	LKLPEYPSKEILKDRL	13	1941.13	7.39594	0.038241	10000	2.02914	0.023433	15.6087	0.180254
HACE1DN21/RAC1Q61L	880	895	LKLPEYPSKEILKDRL	13	1941.13	7.67027	0.188233	0	0	0	0	0
HACE1DN21/RAC1Q61L	880	895	LKLPEYPSKEILKDRL	13	1941.13	7.37269	0.020792	10	1.25051	0.019279	9.61933	0.1483
HACE1DN21/RAC1Q61L	880	895	LKLPEYPSKEILKDRL	13	1941.13	7.48583	0.121974	100	1.72294	0.023167	13.2534	0.178208
HACE1DN21/RAC1Q61L	880	895	LKLPEYPSKEILKDRL	13	1941.13	7.61986	0.08304	1000	1.93472	0.018192	14.8824	0.139938
HACE1DN21/RAC1Q61L	880	895	LKLPEYPSKEILKDRL	13	1941.13	7.61759	0.130943	10000	2.0498	0.09237	15.7677	0.710538
HACE1DN21	891	894	LKDR	3	530.317	6.25462	0.016258	0	0	0	0	0
HACE1DN21	891	894	LKDR	3	530.317	7.07856	0.013707	10	0.051675	0.010447	1.7225	0.348233
HACE1DN21	891	894	LKDR	3	530.317	6.63419	0.083099	100	0.087664	0.007278	2.92213	0.2426
HACE1DN21	891	894	LKDR	3	530.317	6.45055	0.031532	1000	0.084145	0.009619	2.80483	0.320633
HACE1DN21	891	894	LKDR	3	530.317	6.46049	0.051883	10000	0.071453	0.008901	2.38177	0.2967
HACE1DN21/RAC1Q61L	891	894	LKDR	3	530.317	6.68391	0.219289	0	0	0	0	0
HACE1DN21/RAC1Q61L	891	894	LKDR	3	530.317	6.42539	0.018186	10	0.063761	0.016861	2.12537	0.562033
HACE1DN21/RAC1Q61L	891	894	LKDR	3	530.317	6.57104	0.181977	100	0.079127	0.015714	2.63757	0.5238
HACE1DN21/RAC1Q61L	891	894	LKDR	3	530.317	6.69131	0.095053	1000	0.068992	0.016016	2.29973	0.533867
HACE1DN21/RAC1Q61L	891	894	LKDR	3	530.317	6.62652	0.066643	10000	0.080774	0.015719	2.69247	0.523967
HACE1DN21	895	899	LLVAL	4	527.368	7.87135	0.022933	0	0	0	0	0
HACE1DN21	895	899	LLVAL	4	527.368	8.60844	0.057537	10	0.008505	0.024815	0.212625	0.620375
HACE1DN21	895	899	LLVAL	4	527.368	8.15594	0.045143	100	0.040009	0.017659	1.00023	0.441475
HACE1DN21	895	899	LLVAL	4	527.368	8.05118	0.028516	1000	0.212133	0.015861	5.30333	0.396525
HACE1DN21	895	899	LLVAL	4	527.368	8.03185	0.040362	10000	1.28658	0.025725	32.1646	0.643125
HACE1DN21/RAC1Q61L	895	899	LLVAL	4	527.368	8.33697	0.167345	0	0	0	0	0
HACE1DN21/RAC1Q61L	895	899	LLVAL	4	527.368	8.01235	0.026255	10	0.010206	0.011391	0.25515	0.284775
HACE1DN21/RAC1Q61L	895	899	LLVAL	4	527.368	8.10508	0.076072	100	0.032106	0.00869	0.80265	0.21725
HACE1DN21/RAC1Q61L	895	899	LLVAL	4	527.368	8.23408	0.077259	1000	0.22266	0.011208	5.5665	0.2802
HACE1DN21/RAC1Q61L	895	899	LLVAL	4	527.368	8.26704	0.164381	10000	1.36929	0.008974	34.2321	0.22435
HACE1DN21	896	909	LVALHCGSYGYTMA	13	1484.68	7.57406	0.015683	0	0	0	0	0
HACE1DN21	896	909	LVALHCGSYGYTMA	13	1484.68	8.3099	0.042413	10	5.69661	0.025527	43.8201	0.196362
HACE1DN21	896	909	LVALHCGSYGYTMA	13	1484.68	7.87622	0.041502	100	5.60833	0.159989	43.141	1.23068
HACE1DN21	896	909	LVALHCGSYGYTMA	13	1484.68	7.74832	0.036365	1000	5.83833	0.025884	44.9102	0.199108
HACE1DN21	896	909	LVALHCGSYGYTMA	13	1484.68	7.73263	0.038291	10000	5.8517	0.032513	45.0131	0.2501
HACE1DN21/RAC1Q61L	896	909	LVALHCGSYGYTMA	13	1484.68	7.97564	0.189971	0	0	0	0	0
HACE1DN21/RAC1Q61L	896	909	LVALHCGSYGYTMA	13	1484.68	7.70993	0.013612	10	5.75461	0.105195	44.2662	0.809192
HACE1DN21/RAC1Q61L	896	909	LVALHCGSYGYTMA	13	1484.68	7.80826	0.091805	100	5.68537	0.073658	43.7336	0.5666
HACE1DN21/RAC1Q61L	896	909	LVALHCGSYGYTMA	13	1484.68	7.92497	0.097065	1000	5.97063	0.191257	45.928	1.47121
HACE1DN21/RAC1Q61L	896	909	LVALHCGSYGYTMA	13	1484.68	7.9643	0.152227	10000	5.87896	0.051001	45.2228	0.392315

## Sheet: ResidueHDX_RAC1
RAC1Q61L	Deuterium uptake (%)					RAC1Q61L/HACE1DN21	Deuterium uptake (%)					RAC1Q61L/HACE1DN21 versus RAC1Q61L	Difference in deuterium uptake (%)
	HDX time (s)						HDX time (s)						HDX time (s)				Maximal diff.
Residue	10	100	1000	10000	Maximal	Residue	10	100	1000	10000	Maximal	Residue	10	100	1000	10000	Lowest	Highest
0	73.2	71.5	71.3	69.4	73.2	0	73.9	72.1	71.9	70.1	73.9	0	0.7	0.6	0.6	0.7	0.6	0.7
1	73.2	71.5	71.3	69.4	73.2	1	73.9	72.1	71.9	70.1	73.9	1	0.7	0.6	0.6	0.7	0.6	0.7
2	73.2	71.5	71.3	69.4	73.2	2	73.9	72.1	71.9	70.1	73.9	2	0.7	0.6	0.6	0.7	0.6	0.7
3	73.2	71.5	71.3	69.4	73.2	3	73.9	72.1	71.9	70.1	73.9	3	0.7	0.6	0.6	0.7	0.6	0.7
4						4						4
5						5						5
6						6						6
7						7						7
8	1.9	2.9	5.6	7.6	7.6	8	1.9	2.5	5.3	6.3	6.3	8	0	-0.4	-0.3	-1.3	-1.3	0
9	1.9	2.9	5.6	7.6	7.6	9	1.9	2.5	5.3	6.3	6.3	9	0	-0.4	-0.3	-1.3	-1.3	0
10	2.2	3.7	6.7	8.7	8.7	10	3	3.6	6.3	7.9	7.9	10	0.8	-0.1	-0.4	-0.8	-0.8	0.8
11	2.2	3.7	6.7	8.7	8.7	11	3	3.6	6.3	7.9	7.9	11	0.8	-0.1	-0.4	-0.8	-0.8	0.8
12	2.2	3.7	6.7	8.7	8.7	12	3	3.6	6.3	7.9	7.9	12	0.8	-0.1	-0.4	-0.8	-0.8	0.8
13	2.2	3.7	6.7	8.7	8.7	13	3	3.6	6.3	7.9	7.9	13	0.8	-0.1	-0.4	-0.8	-0.8	0.8
14	2.2	3.7	6.7	8.7	8.7	14	3	3.6	6.3	7.9	7.9	14	0.8	-0.1	-0.4	-0.8	-0.8	0.8
15	2.2	3.7	6.7	8.7	8.7	15	3	3.6	6.3	7.9	7.9	15	0.8	-0.1	-0.4	-0.8	-0.8	0.8
16	2.2	3.7	6.7	8.7	8.7	16	3	3.6	6.3	7.9	7.9	16	0.8	-0.1	-0.4	-0.8	-0.8	0.8
17	2.2	3.7	6.7	8.7	8.7	17	3	3.6	6.3	7.9	7.9	17	0.8	-0.1	-0.4	-0.8	-0.8	0.8
18	2.2	3.7	6.7	8.7	8.7	18	3	3.6	6.3	7.9	7.9	18	0.8	-0.1	-0.4	-0.8	-0.8	0.8
19	2.2	3.7	6.7	8.7	8.7	19	3	3.6	6.3	7.9	7.9	19	0.8	-0.1	-0.4	-0.8	-0.8	0.8
20	1.7	2.8	5.5	7.4	7.4	20	1.6	2.5	5.2	5.7	5.7	20	-0.1	-0.3	-0.3	-1.7	-1.7	-0.1
21						21						21
22	47.8	54.7	60.6	63.6	63.6	22						22
23	47.8	54.7	60.6	63.6	63.6	23						23
24	54.2	61.9	66.8	65.7	66.8	24						24
25	54.2	61.9	66.8	65.7	66.8	25						25
26	54.2	61.9	66.8	65.7	66.8	26						26
27	54.2	61.9	66.8	65.7	66.8	27						27
28	54.2	61.9	66.8	65.7	66.8	28						28
29	54.2	61.9	66.8	65.7	66.8	29						29
30	54.2	61.9	66.8	65.7	66.8	30						30
31	54.2	61.9	66.8	65.7	66.8	31						31
32	54.2	61.9	66.8	65.7	66.8	32						32
33	54.2	61.9	66.8	65.7	66.8	33						33
34	54.2	61.9	66.8	65.7	66.8	34						34
35	54.2	61.9	66.8	65.7	66.8	35						35
36	54.2	61.9	66.8	65.7	66.8	36						36
37	54.2	61.9	66.8	65.7	66.8	37						37
38	49	55.5	60.9	62.6	62.6	38						38
39	49	55.5	60.9	62.6	62.6	39						39
40	45.2	52.7	59.5	61.8	61.8	40						40
41						41						41
42	29.2	36.2	43.6	52.5	52.5	42	24.8	30.3	37.9	41.8	41.8	42	-4.4	-5.9	-5.7	-10.7	-10.7	-4.4
43	29.2	36.2	43.6	52.5	52.5	43	24.8	30.3	37.9	41.8	41.8	43	-4.4	-5.9	-5.7	-10.7	-10.7	-4.4
44	29.2	36.2	43.6	52.5	52.5	44	24.8	30.3	37.9	41.8	41.8	44	-4.4	-5.9	-5.7	-10.7	-10.7	-4.4
45	22.2	30.2	37.6	44.1	44.1	45	18.3	23.4	32.8	37	37	45	-3.9	-6.8	-4.8	-7.1	-7.1	-3.9
46	20.5	26.5	29	35.9	35.9	46	18.1	23.4	29.4	30	30	46	-2.4	-3.1	0.4	-5.9	-5.9	0.4
47	16.9	24	26.9	34.8	34.8	47	12.5	18.2	25.6	26.2	26.2	47	-4.4	-5.8	-1.3	-8.6	-8.6	-1.3
48	16.9	24	26.9	34.8	34.8	48	12.5	18.2	25.6	26.2	26.2	48	-4.4	-5.8	-1.3	-8.6	-8.6	-1.3
49	16.9	24	26.9	34.8	34.8	49	12.5	18.2	25.6	26.2	26.2	49	-4.4	-5.8	-1.3	-8.6	-8.6	-1.3
50	16.9	24	26.9	34.8	34.8	50	12.5	18.2	25.6	26.2	26.2	50	-4.4	-5.8	-1.3	-8.6	-8.6	-1.3
51	16.9	24	26.9	34.8	34.8	51	12.5	18.2	25.6	26.2	26.2	51	-4.4	-5.8	-1.3	-8.6	-8.6	-1.3
52	16.9	24	26.9	34.8	34.8	52	12.5	18.2	25.6	26.2	26.2	52	-4.4	-5.8	-1.3	-8.6	-8.6	-1.3
53	16.9	24	26.9	34.8	34.8	53	12.5	18.2	25.6	26.2	26.2	53	-4.4	-5.8	-1.3	-8.6	-8.6	-1.3
54	16.9	24	26.9	34.8	34.8	54	12.5	18.2	25.6	26.2	26.2	54	-4.4	-5.8	-1.3	-8.6	-8.6	-1.3
55	16.9	24	26.9	34.8	34.8	55	12.5	18.2	25.6	26.2	26.2	55	-4.4	-5.8	-1.3	-8.6	-8.6	-1.3
56						56						56
57	16.9	24.6	37.8	38.9	38.9	57	15.5	16.6	25.1	35.2	35.2	57	-1.4	-8	-12.7	-3.7	-12.7	-1.4
58	16.9	24.6	37.8	38.9	38.9	58	15.5	16.6	25.1	35.2	35.2	58	-1.4	-8	-12.7	-3.7	-12.7	-1.4
59	16.9	24.6	37.8	38.9	38.9	59	15.5	16.6	25.1	35.2	35.2	59	-1.4	-8	-12.7	-3.7	-12.7	-1.4
60	16.9	24.6	37.8	38.9	38.9	60	15.5	16.6	25.1	35.2	35.2	60	-1.4	-8	-12.7	-3.7	-12.7	-1.4
61	16.9	24.6	37.8	38.9	38.9	61	15.5	16.6	25.1	35.2	35.2	61	-1.4	-8	-12.7	-3.7	-12.7	-1.4
62	16.9	24.6	37.8	38.9	38.9	62	15.5	16.6	25.1	35.2	35.2	62	-1.4	-8	-12.7	-3.7	-12.7	-1.4
63	16.9	24.6	37.8	38.9	38.9	63	15.5	16.6	25.1	35.2	35.2	63	-1.4	-8	-12.7	-3.7	-12.7	-1.4
64	30.1	43.7	56.8	58.6	58.6	64	30.8	46	58.9	58.9	58.9	64	0.7	2.3	2.1	0.3	0.3	2.3
65	33.1	48.5	63.4	65.5	65.5	65	33.4	50.8	65.4	64.6	65.4	65	0.3	2.3	2	-0.9	-0.9	2.3
66	33.1	48.5	63.4	65.5	65.5	66	33.4	50.8	65.4	64.6	65.4	66	0.3	2.3	2	-0.9	-0.9	2.3
67	33.1	48.5	63.4	65.5	65.5	67	33.4	50.8	65.4	64.6	65.4	67	0.3	2.3	2	-0.9	-0.9	2.3
68	33.1	48.5	63.4	65.5	65.5	68	33.4	50.8	65.4	64.6	65.4	68	0.3	2.3	2	-0.9	-0.9	2.3
69	33.1	48.5	63.4	65.5	65.5	69	33.4	50.8	65.4	64.6	65.4	69	0.3	2.3	2	-0.9	-0.9	2.3
70	33.1	48.5	63.4	65.5	65.5	70	33.4	50.8	65.4	64.6	65.4	70	0.3	2.3	2	-0.9	-0.9	2.3
71	33.1	48.5	63.4	65.5	65.5	71	33.4	50.8	65.4	64.6	65.4	71	0.3	2.3	2	-0.9	-0.9	2.3
72	33.1	48.5	63.4	65.5	65.5	72	33.4	50.8	65.4	64.6	65.4	72	0.3	2.3	2	-0.9	-0.9	2.3
73	33.1	48.5	63.4	65.5	65.5	73	33.4	50.8	65.4	64.6	65.4	73	0.3	2.3	2	-0.9	-0.9	2.3
74	33.1	48.5	63.4	65.5	65.5	74	33.4	50.8	65.4	64.6	65.4	74	0.3	2.3	2	-0.9	-0.9	2.3
75	33.1	48.5	63.4	65.5	65.5	75	33.4	50.8	65.4	64.6	65.4	75	0.3	2.3	2	-0.9	-0.9	2.3
76	23.8	34.9	45.5	47.4	47.4	76	24.5	37	47.6	47.5	47.6	76	0.7	2.1	2.1	0.1	0.1	2.1
77	23.8	34.9	45.5	47.4	47.4	77	24.5	37	47.6	47.5	47.6	77	0.7	2.1	2.1	0.1	0.1	2.1
78	23.8	34.9	45.5	47.4	47.4	78	24.5	37	47.6	47.5	47.6	78	0.7	2.1	2.1	0.1	0.1	2.1
79	22.7	34.1	43.5	45	45	79	23.3	34.8	45	44.6	45	79	0.6	0.7	1.5	-0.4	-0.4	1.5
80						80						80
81						81						81
82						82						82
83	22	21.4	22.9	30.7	30.7	83	22.5	22.4	24.2	31.7	31.7	83	0.5	1	1.3	1	0.5	1.3
84	28.1	27.4	27.7	28.7	28.7	84	29.1	28.4	28.6	29.5	29.5	84	1	1	0.9	0.8	0.8	1
85	28.1	27.4	27.7	28.7	28.7	85	29.1	28.4	28.6	29.5	29.5	85	1	1	0.9	0.8	0.8	1
86	28.1	27.4	27.7	28.7	28.7	86	29.1	28.4	28.6	29.5	29.5	86	1	1	0.9	0.8	0.8	1
87	28.1	27.4	27.7	28.7	28.7	87	29.1	28.4	28.6	29.5	29.5	87	1	1	0.9	0.8	0.8	1
88	28.1	27.4	27.7	28.7	28.7	88	29.1	28.4	28.6	29.5	29.5	88	1	1	0.9	0.8	0.8	1
89	28.1	27.4	27.7	28.7	28.7	89	29.1	28.4	28.6	29.5	29.5	89	1	1	0.9	0.8	0.8	1
90	23.7	23.2	25.1	34	34	90	24.4	24	26.2	35.6	35.6	90	0.7	0.8	1.1	1.6	0.7	1.6
91	7.4	9.9	15	17.9	17.9	91	7.4	9.2	14.3	16.7	16.7	91	0	-0.7	-0.7	-1.2	-1.2	0
92	7.4	9.9	15	17.9	17.9	92	7.4	9.2	14.3	16.7	16.7	92	0	-0.7	-0.7	-1.2	-1.2	0
93	7.4	9.9	15	17.9	17.9	93	7.4	9.2	14.3	16.7	16.7	93	0	-0.7	-0.7	-1.2	-1.2	0
94	7.4	9.9	15	17.9	17.9	94	7.4	9.2	14.3	16.7	16.7	94	0	-0.7	-0.7	-1.2	-1.2	0
95	8.6	8.5	8.5	9.2	9.2	95	8.3	8.4	8.6	9.9	9.9	95	-0.3	-0.1	0.1	0.7	-0.3	0.7
96	8.6	8.5	8.5	9.2	9.2	96	8.3	8.4	8.6	9.9	9.9	96	-0.3	-0.1	0.1	0.7	-0.3	0.7
97	8.6	8.5	8.5	9.2	9.2	97	8.3	8.4	8.6	9.9	9.9	97	-0.3	-0.1	0.1	0.7	-0.3	0.7
98	8.6	8.5	8.5	9.2	9.2	98	8.3	8.4	8.6	9.9	9.9	98	-0.3	-0.1	0.1	0.7	-0.3	0.7
99	8.6	8.5	8.5	9.2	9.2	99	8.3	8.4	8.6	9.9	9.9	99	-0.3	-0.1	0.1	0.7	-0.3	0.7
100	8.6	8.5	8.5	9.2	9.2	100	8.3	8.4	8.6	9.9	9.9	100	-0.3	-0.1	0.1	0.7	-0.3	0.7
101	8.6	8.5	8.5	9.2	9.2	101	8.3	8.4	8.6	9.9	9.9	101	-0.3	-0.1	0.1	0.7	-0.3	0.7
102	8.6	8.5	8.5	9.2	9.2	102	8.3	8.4	8.6	9.9	9.9	102	-0.3	-0.1	0.1	0.7	-0.3	0.7
103	8.6	8.5	8.5	9.2	9.2	103	8.3	8.4	8.6	9.9	9.9	103	-0.3	-0.1	0.1	0.7	-0.3	0.7
104	8.6	8.5	8.5	9.2	9.2	104	8.3	8.4	8.6	9.9	9.9	104	-0.3	-0.1	0.1	0.7	-0.3	0.7
105	8.6	8.5	8.5	9.2	9.2	105	8.3	8.4	8.6	9.9	9.9	105	-0.3	-0.1	0.1	0.7	-0.3	0.7
106	8.6	8.5	8.5	9.2	9.2	106	8.3	8.4	8.6	9.9	9.9	106	-0.3	-0.1	0.1	0.7	-0.3	0.7
107	8.6	8.5	8.5	9.2	9.2	107	8.3	8.4	8.6	9.9	9.9	107	-0.3	-0.1	0.1	0.7	-0.3	0.7
108	8.6	8.5	8.5	9.2	9.2	108	8.3	8.4	8.6	9.9	9.9	108	-0.3	-0.1	0.1	0.7	-0.3	0.7
109	8.6	8.5	8.5	9.2	9.2	109	8.3	8.4	8.6	9.9	9.9	109	-0.3	-0.1	0.1	0.7	-0.3	0.7
110	0.7	0.2	-0.2	-0.4	0.7	110	0.7	0.5	0.4	-0.1	0.7	110	0	0.3	0.6	0.3	0	0.6
111	0.7	0.2	-0.2	-0.4	0.7	111	0.7	0.5	0.4	-0.1	0.7	111	0	0.3	0.6	0.3	0	0.6
112	0.7	0.2	-0.2	-0.4	0.7	112	0.7	0.5	0.4	-0.1	0.7	112	0	0.3	0.6	0.3	0	0.6
113						113						113
114	2.3	2.4	2.1	1.4	2.4	114	2.1	2.4	1.9	1	2.4	114	-0.2	0	-0.2	-0.4	-0.4	0
115	2.3	2.4	2.1	1.4	2.4	115	2.1	2.4	1.9	1	2.4	115	-0.2	0	-0.2	-0.4	-0.4	0
116	2.3	2.4	2.1	1.4	2.4	116	2.1	2.4	1.9	1	2.4	116	-0.2	0	-0.2	-0.4	-0.4	0
117	2.3	2.4	2.1	1.4	2.4	117	2.1	2.4	1.9	1	2.4	117	-0.2	0	-0.2	-0.4	-0.4	0
118	3	3.3	3.3	4.2	4.2	118	2.3	2.3	3.3	4.1	4.1	118	-0.7	-1	0	-0.1	-1	0
119	3	3.3	3.3	4.2	4.2	119	2.3	2.3	3.3	4.1	4.1	119	-0.7	-1	0	-0.1	-1	0
120	26.1	32.3	31.9	31.9	32.3	120	25.4	31.5	30.8	31	31.5	120	-0.7	-0.8	-1.1	-0.9	-1.1	-0.7
121	26.1	32.3	31.9	31.9	32.3	121	25.4	31.5	30.8	31	31.5	121	-0.7	-0.8	-1.1	-0.9	-1.1	-0.7
122	26.1	32.3	31.9	31.9	32.3	122	25.4	31.5	30.8	31	31.5	122	-0.7	-0.8	-1.1	-0.9	-1.1	-0.7
123	26.1	32.3	31.9	31.9	32.3	123	25.4	31.5	30.8	31	31.5	123	-0.7	-0.8	-1.1	-0.9	-1.1	-0.7
124	26.1	32.3	31.9	31.9	32.3	124	25.4	31.5	30.8	31	31.5	124	-0.7	-0.8	-1.1	-0.9	-1.1	-0.7
125	26.1	32.3	31.9	31.9	32.3	125	25.4	31.5	30.8	31	31.5	125	-0.7	-0.8	-1.1	-0.9	-1.1	-0.7
126	26.1	32.3	31.9	31.9	32.3	126	25.4	31.5	30.8	31	31.5	126	-0.7	-0.8	-1.1	-0.9	-1.1	-0.7
127	26.1	32.3	31.9	31.9	32.3	127	25.4	31.5	30.8	31	31.5	127	-0.7	-0.8	-1.1	-0.9	-1.1	-0.7
128	26.1	32.3	31.9	31.9	32.3	128	25.4	31.5	30.8	31	31.5	128	-0.7	-0.8	-1.1	-0.9	-1.1	-0.7
129	26.1	32.3	31.9	31.9	32.3	129	25.4	31.5	30.8	31	31.5	129	-0.7	-0.8	-1.1	-0.9	-1.1	-0.7
130	23.8	29.2	32.1	37.3	37.3	130	24.8	29.4	33.4	37.2	37.2	130	1	0.2	1.3	-0.1	-0.1	1.3
131	23.8	29.2	32.1	37.3	37.3	131	24.8	29.4	33.4	37.2	37.2	131	1	0.2	1.3	-0.1	-0.1	1.3
132	23.8	29.2	32.1	37.3	37.3	132	24.8	29.4	33.4	37.2	37.2	132	1	0.2	1.3	-0.1	-0.1	1.3
133	23.8	29.2	32.1	37.3	37.3	133	24.8	29.4	33.4	37.2	37.2	133	1	0.2	1.3	-0.1	-0.1	1.3
134	23.8	29.2	32.1	37.3	37.3	134	24.8	29.4	33.4	37.2	37.2	134	1	0.2	1.3	-0.1	-0.1	1.3
135	23.8	29.2	32.1	37.3	37.3	135	24.8	29.4	33.4	37.2	37.2	135	1	0.2	1.3	-0.1	-0.1	1.3
136	23.8	29.2	32.1	37.3	37.3	136	24.8	29.4	33.4	37.2	37.2	136	1	0.2	1.3	-0.1	-0.1	1.3
137	23.8	29.2	32.1	37.3	37.3	137	24.8	29.4	33.4	37.2	37.2	137	1	0.2	1.3	-0.1	-0.1	1.3
138	23.8	29.2	32.1	37.3	37.3	138	24.8	29.4	33.4	37.2	37.2	138	1	0.2	1.3	-0.1	-0.1	1.3
139	23.8	29.2	32.1	37.3	37.3	139	24.8	29.4	33.4	37.2	37.2	139	1	0.2	1.3	-0.1	-0.1	1.3
140	23.8	29.2	32.1	37.3	37.3	140	24.8	29.4	33.4	37.2	37.2	140	1	0.2	1.3	-0.1	-0.1	1.3
141	23.8	29.2	32.1	37.3	37.3	141	24.8	29.4	33.4	37.2	37.2	141	1	0.2	1.3	-0.1	-0.1	1.3
142	23.8	29.2	32.1	37.3	37.3	142	24.8	29.4	33.4	37.2	37.2	142	1	0.2	1.3	-0.1	-0.1	1.3
143	23.8	29.2	32.1	37.3	37.3	143	24.8	29.4	33.4	37.2	37.2	143	1	0.2	1.3	-0.1	-0.1	1.3
144	23.8	29.2	32.1	37.3	37.3	144	24.8	29.4	33.4	37.2	37.2	144	1	0.2	1.3	-0.1	-0.1	1.3
145	23.8	29.2	32.1	37.3	37.3	145	24.8	29.4	33.4	37.2	37.2	145	1	0.2	1.3	-0.1	-0.1	1.3
146						146						146
147						147						147
148						148						148
149						149						149
150						150						150
151						151						151
152						152						152
153						153						153
154						154						154
155						155						155
156						156						156
157						157						157
158						158						158
159	37	46.3	47.3	50	50	159	42.2	47.8	48.6	49.8	49.8	159	5.2	1.5	1.3	-0.2	-0.2	5.2
160	38.8	48.8	49.1	51.3	51.3	160	43.6	49.6	49.6	49.9	49.9	160	4.8	0.8	0.5	-1.4	-1.4	4.8
161	39.7	49.4	50.3	53	53	161	43.5	48.9	49.8	49.6	49.8	161	3.8	-0.5	-0.5	-3.4	-3.4	3.8
162	32.8	38.5	38.6	42.2	42.2	162	37.3	40.5	41.3	42.4	42.4	162	4.5	2	2.7	0.2	0.2	4.5
163	32.8	38.5	38.6	42.2	42.2	163	37.3	40.5	41.3	42.4	42.4	163	4.5	2	2.7	0.2	0.2	4.5
164	32.8	38.5	38.6	42.2	42.2	164	37.3	40.5	41.3	42.4	42.4	164	4.5	2	2.7	0.2	0.2	4.5
165	32.8	38.5	38.6	42.2	42.2	165	37.3	40.5	41.3	42.4	42.4	165	4.5	2	2.7	0.2	0.2	4.5
166	32.8	38.5	38.6	42.2	42.2	166	37.3	40.5	41.3	42.4	42.4	166	4.5	2	2.7	0.2	0.2	4.5
167	32.8	38.5	38.6	42.2	42.2	167	37.3	40.5	41.3	42.4	42.4	167	4.5	2	2.7	0.2	0.2	4.5
168	32.8	38.5	38.6	42.2	42.2	168	37.3	40.5	41.3	42.4	42.4	168	4.5	2	2.7	0.2	0.2	4.5
169	32.8	38.5	38.6	42.2	42.2	169	37.3	40.5	41.3	42.4	42.4	169	4.5	2	2.7	0.2	0.2	4.5
170	32.4	40.9	41.5	44.9	44.9	170	36.5	41.6	41.7	42.3	42.3	170	4.1	0.7	0.2	-2.6	-2.6	4.1
171	0.7	0.7	0.8	4.2	4.2	171	1.4	1.7	2.6	9.9	9.9	171	0.7	1	1.8	5.7	0.7	5.7
172	0.7	0.7	0.8	4.2	4.2	172	1.4	1.7	2.6	9.9	9.9	172	0.7	1	1.8	5.7	0.7	5.7
173	1.1	1.3	1.2	4.5	4.5	173	2	2	3.1	10.5	10.5	173	0.9	0.7	1.9	6	0.7	6
174	1.1	1.3	1.2	4.5	4.5	174	2	2	3.1	10.5	10.5	174	0.9	0.7	1.9	6	0.7	6
175	1.1	1.3	1.2	4.5	4.5	175	2	2	3.1	10.5	10.5	175	0.9	0.7	1.9	6	0.7	6
176	2.4	7.8	12.4	16.8	16.8	176	3.6	9.7	15.1	22.8	22.8	176	1.2	1.9	2.7	6	1.2	6
177	2.4	7.8	12.4	16.8	16.8	177	3.6	9.7	15.1	22.8	22.8	177	1.2	1.9	2.7	6	1.2	6
178	42.8	41.2	41.9	41.6	42.8	178	42.3	40.8	40.9	40.2	42.3	178	-0.5	-0.4	-1	-1.4	-1.4	-0.4
179	45.2	42.8	43.4	42.9	45.2	179	45.6	44.1	44.1	42.3	45.6	179	0.4	1.3	0.7	-0.6	-0.6	1.3
180	45.2	42.8	43.4	42.9	45.2	180	45.6	44.1	44.1	42.3	45.6	180	0.4	1.3	0.7	-0.6	-0.6	1.3
181	49.4	48.2	48.9	48.1	49.4	181	49.8	49.3	49.4	46.9	49.8	181	0.4	1.1	0.5	-1.2	-1.2	1.1
182	52.8	51.6	51.8	51.1	52.8	182	52.1	51.3	51.6	49	52.1	182	-0.7	-0.3	-0.2	-2.1	-2.1	-0.2
183	52.8	51.6	51.8	51.1	52.8	183	52.1	51.3	51.6	49	52.1	183	-0.7	-0.3	-0.2	-2.1	-2.1	-0.2
184	52.8	51.6	51.8	51.1	52.8	184	52.1	51.3	51.6	49	52.1	184	-0.7	-0.3	-0.2	-2.1	-2.1	-0.2
185	52.8	51.6	51.8	51.1	52.8	185	52.1	51.3	51.6	49	52.1	185	-0.7	-0.3	-0.2	-2.1	-2.1	-0.2
186	52.8	51.6	51.8	51.1	52.8	186	52.1	51.3	51.6	49	52.1	186	-0.7	-0.3	-0.2	-2.1	-2.1	-0.2
187	52.8	51.6	51.8	51.1	52.8	187	52.1	51.3	51.6	49	52.1	187	-0.7	-0.3	-0.2	-2.1	-2.1	-0.2
188	52.8	51.6	51.8	51.1	52.8	188	52.1	51.3	51.6	49	52.1	188	-0.7	-0.3	-0.2	-2.1	-2.1	-0.2
189	52.8	51.6	51.8	51.1	52.8	189	52.1	51.3	51.6	49	52.1	189	-0.7	-0.3	-0.2	-2.1	-2.1	-0.2
190	52.8	51.6	51.8	51.1	52.8	190	52.1	51.3	51.6	49	52.1	190	-0.7	-0.3	-0.2	-2.1	-2.1	-0.2
191	52.8	51.6	51.8	51.1	52.8	191	52.1	51.3	51.6	49	52.1	191	-0.7	-0.3	-0.2	-2.1	-2.1	-0.2
192	52.8	51.6	51.8	51.1	52.8	192	52.1	51.3	51.6	49	52.1	192	-0.7	-0.3	-0.2	-2.1	-2.1	-0.2

## Sheet: ResidueHDX_HACE1
HACE1DN21	Deuterium uptake (%)					HACE1DN21/RACQ61L	Deuterium uptake (%)					HACE1DN21/RACQ61L versus RACQ61L	Difference in deuterium uptake (%)
	HDX time (s)						HDX time (s)						HDX time (s)				Maximal diff.
Residue	10	100	1000	10000	Maximal	Residue	10	100	1000	10000	Maximal	Residue	10	100	1000	10000	Lowest	Highest
1						1						1
2						2						2
3						3						3
4						4						4
5						5						5
6						6						6
7						7						7
8						8						8
9						9						9
10						10						10
11						11						11
12						12						12
13						13						13
14						14						14
15						15						15
16						16						16
17						17						17
18						18						18
19						19						19
20						20						20
21						21						21
22	45.2	45.2	45.8	45.1	45.8	22	45.7	44.8	44.8	44.3	45.7	22	0.5	-0.4	-1	-0.8	-1	0.5
23	45.2	45.2	45.8	45.1	45.8	23	45.7	44.8	44.8	44.3	45.7	23	0.5	-0.4	-1	-0.8	-1	0.5
24	45.2	45.2	45.8	45.1	45.8	24	45.7	44.8	44.8	44.3	45.7	24	0.5	-0.4	-1	-0.8	-1	0.5
25	45.2	45.2	45.8	45.1	45.8	25	45.7	44.8	44.8	44.3	45.7	25	0.5	-0.4	-1	-0.8	-1	0.5
26	45.2	45.2	45.8	45.1	45.8	26	45.7	44.8	44.8	44.3	45.7	26	0.5	-0.4	-1	-0.8	-1	0.5
27	45.2	45.2	45.8	45.1	45.8	27	45.7	44.8	44.8	44.3	45.7	27	0.5	-0.4	-1	-0.8	-1	0.5
28	45.2	45.2	45.8	45.1	45.8	28	45.7	44.8	44.8	44.3	45.7	28	0.5	-0.4	-1	-0.8	-1	0.5
29	49.4	52.6	53.2	52.1	53.2	29	49.6	52	51.8	51.4	52	29	0.2	-0.6	-1.4	-0.7	-1.4	0.2
30	49.4	52.6	53.2	52.1	53.2	30	49.6	52	51.8	51.4	52	30	0.2	-0.6	-1.4	-0.7	-1.4	0.2
31	49.4	52.6	53.2	52.1	53.2	31	49.6	52	51.8	51.4	52	31	0.2	-0.6	-1.4	-0.7	-1.4	0.2
32						32						32
33	2.9	13.9	46.8	64.6	64.6	33	2.2	12.7	43.7	62.5	62.5	33	-0.7	-1.2	-3.1	-2.1	-3.1	-0.7
34	3.2	10.5	42.1	63.7	63.7	34	2.3	9.8	38.2	60.4	60.4	34	-0.9	-0.7	-3.9	-3.3	-3.9	-0.7
35	3.2	10.5	42.1	63.7	63.7	35	2.3	9.8	38.2	60.4	60.4	35	-0.9	-0.7	-3.9	-3.3	-3.9	-0.7
36	3.2	10.5	42.1	63.7	63.7	36	2.3	9.8	38.2	60.4	60.4	36	-0.9	-0.7	-3.9	-3.3	-3.9	-0.7
37	3.2	10.5	42.1	63.7	63.7	37	2.3	9.8	38.2	60.4	60.4	37	-0.9	-0.7	-3.9	-3.3	-3.9	-0.7
38	3.2	10.5	42.1	63.7	63.7	38	2.3	9.8	38.2	60.4	60.4	38	-0.9	-0.7	-3.9	-3.3	-3.9	-0.7
39	3.2	10.5	42.1	63.7	63.7	39	2.3	9.8	38.2	60.4	60.4	39	-0.9	-0.7	-3.9	-3.3	-3.9	-0.7
40						40						40
41	14.7	22.6	36.4	38.4	38.4	41	15.4	22.8	35.9	38.3	38.3	41	0.7	0.2	-0.5	-0.1	-0.5	0.7
42	14.7	22.6	36.4	38.4	38.4	42	15.4	22.8	35.9	38.3	38.3	42	0.7	0.2	-0.5	-0.1	-0.5	0.7
43	14.7	22.6	36.4	38.4	38.4	43	15.4	22.8	35.9	38.3	38.3	43	0.7	0.2	-0.5	-0.1	-0.5	0.7
44	14.7	22.6	36.4	38.4	38.4	44	15.4	22.8	35.9	38.3	38.3	44	0.7	0.2	-0.5	-0.1	-0.5	0.7
45	14.7	22.6	36.4	38.4	38.4	45	15.4	22.8	35.9	38.3	38.3	45	0.7	0.2	-0.5	-0.1	-0.5	0.7
46	14.7	22.6	36.4	38.4	38.4	46	15.4	22.8	35.9	38.3	38.3	46	0.7	0.2	-0.5	-0.1	-0.5	0.7
47	14.7	22.6	36.4	38.4	38.4	47	15.4	22.8	35.9	38.3	38.3	47	0.7	0.2	-0.5	-0.1	-0.5	0.7
48	14.7	22.6	36.4	38.4	38.4	48	15.4	22.8	35.9	38.3	38.3	48	0.7	0.2	-0.5	-0.1	-0.5	0.7
49	14.7	22.6	36.4	38.4	38.4	49	15.4	22.8	35.9	38.3	38.3	49	0.7	0.2	-0.5	-0.1	-0.5	0.7
50						50						50
51	38.7	39.7	40.5	39.9	40.5	51	39.8	39.6	39.9	39.5	39.9	51	1.1	-0.1	-0.6	-0.4	-0.6	1.1
52	38.7	39.7	40.5	39.9	40.5	52	39.8	39.6	39.9	39.5	39.9	52	1.1	-0.1	-0.6	-0.4	-0.6	1.1
53	38.7	39.7	40.5	39.9	40.5	53	39.8	39.6	39.9	39.5	39.9	53	1.1	-0.1	-0.6	-0.4	-0.6	1.1
54	38.7	39.7	40.5	39.9	40.5	54	39.8	39.6	39.9	39.5	39.9	54	1.1	-0.1	-0.6	-0.4	-0.6	1.1
55	38.7	39.7	40.5	39.9	40.5	55	39.8	39.6	39.9	39.5	39.9	55	1.1	-0.1	-0.6	-0.4	-0.6	1.1
56	45.2	50.6	51.8	51.3	51.8	56	45.2	49.2	50.5	50.3	50.5	56	0	-1.4	-1.3	-1	-1.4	0
57	45.2	50.6	51.8	51.3	51.8	57	45.2	49.2	50.5	50.3	50.5	57	0	-1.4	-1.3	-1	-1.4	0
58	45.2	50.6	51.8	51.3	51.8	58	45.2	49.2	50.5	50.3	50.5	58	0	-1.4	-1.3	-1	-1.4	0
59	29.9	37.4	51.4	59.5	59.5	59	30.3	38.4	51.4	59.4	59.4	59	0.4	1	0	-0.1	-0.1	1
60	29.9	37.4	51.4	59.5	59.5	60	30.3	38.4	51.4	59.4	59.4	60	0.4	1	0	-0.1	-0.1	1
61	22.3	26.6	40.1	51	51	61	23.1	28.1	40.2	50.4	50.4	61	0.8	1.5	0.1	-0.6	-0.6	1.5
62	22.3	26.6	40.1	51	51	62	23.1	28.1	40.2	50.4	50.4	62	0.8	1.5	0.1	-0.6	-0.6	1.5
63	22.3	26.6	40.1	51	51	63	23.1	28.1	40.2	50.4	50.4	63	0.8	1.5	0.1	-0.6	-0.6	1.5
64	22.3	26.6	40.1	51	51	64	23.1	28.1	40.2	50.4	50.4	64	0.8	1.5	0.1	-0.6	-0.6	1.5
65	22.3	26.6	40.1	51	51	65	23.1	28.1	40.2	50.4	50.4	65	0.8	1.5	0.1	-0.6	-0.6	1.5
66	22.3	26.6	40.1	51	51	66	23.1	28.1	40.2	50.4	50.4	66	0.8	1.5	0.1	-0.6	-0.6	1.5
67	22.3	26.6	40.1	51	51	67	23.1	28.1	40.2	50.4	50.4	67	0.8	1.5	0.1	-0.6	-0.6	1.5
68	22.3	26.6	40.1	51	51	68	23.1	28.1	40.2	50.4	50.4	68	0.8	1.5	0.1	-0.6	-0.6	1.5
69	22.3	26.6	40.1	51	51	69	23.1	28.1	40.2	50.4	50.4	69	0.8	1.5	0.1	-0.6	-0.6	1.5
70						70						70
71	4.6	12.6	27.1	36.7	36.7	71	5.1	12.4	25	35.7	35.7	71	0.5	-0.2	-2.1	-1	-2.1	0.5
72	4.6	12.6	27.1	36.7	36.7	72	5.1	12.4	25	35.7	35.7	72	0.5	-0.2	-2.1	-1	-2.1	0.5
73	4.6	12.6	27.1	36.7	36.7	73	5.1	12.4	25	35.7	35.7	73	0.5	-0.2	-2.1	-1	-2.1	0.5
74	4.6	12.6	27.1	36.7	36.7	74	5.1	12.4	25	35.7	35.7	74	0.5	-0.2	-2.1	-1	-2.1	0.5
75	4.6	12.6	27.1	36.7	36.7	75	5.1	12.4	25	35.7	35.7	75	0.5	-0.2	-2.1	-1	-2.1	0.5
76	4.6	12.6	27.1	36.7	36.7	76	5.1	12.4	25	35.7	35.7	76	0.5	-0.2	-2.1	-1	-2.1	0.5
77	4.6	12.6	27.1	36.7	36.7	77	5.1	12.4	25	35.7	35.7	77	0.5	-0.2	-2.1	-1	-2.1	0.5
78	4.6	12.6	27.1	36.7	36.7	78	5.1	12.4	25	35.7	35.7	78	0.5	-0.2	-2.1	-1	-2.1	0.5
79	4.6	12.6	27.1	36.7	36.7	79	5.1	12.4	25	35.7	35.7	79	0.5	-0.2	-2.1	-1	-2.1	0.5
80	4.6	12.6	27.1	36.7	36.7	80	5.1	12.4	25	35.7	35.7	80	0.5	-0.2	-2.1	-1	-2.1	0.5
81						81						81
82						82						82
83						83						83
84						84						84
85	12.3	22.4	34.4	42.5	42.5	85	11	21.2	32.7	41.7	41.7	85	-1.3	-1.2	-1.7	-0.8	-1.7	-0.8
86	12.3	22.4	34.4	42.5	42.5	86	11	21.2	32.7	41.7	41.7	86	-1.3	-1.2	-1.7	-0.8	-1.7	-0.8
87	12.3	22.4	34.4	42.5	42.5	87	11	21.2	32.7	41.7	41.7	87	-1.3	-1.2	-1.7	-0.8	-1.7	-0.8
88	12.3	22.4	34.4	42.5	42.5	88	11	21.2	32.7	41.7	41.7	88	-1.3	-1.2	-1.7	-0.8	-1.7	-0.8
89	12.3	22.4	34.4	42.5	42.5	89	11	21.2	32.7	41.7	41.7	89	-1.3	-1.2	-1.7	-0.8	-1.7	-0.8
90	12.3	22.4	34.4	42.5	42.5	90	11	21.2	32.7	41.7	41.7	90	-1.3	-1.2	-1.7	-0.8	-1.7	-0.8
91	12.3	22.4	34.4	42.5	42.5	91	11	21.2	32.7	41.7	41.7	91	-1.3	-1.2	-1.7	-0.8	-1.7	-0.8
92	12.3	22.4	34.4	42.5	42.5	92	11	21.2	32.7	41.7	41.7	92	-1.3	-1.2	-1.7	-0.8	-1.7	-0.8
93	12.3	22.4	34.4	42.5	42.5	93	11	21.2	32.7	41.7	41.7	93	-1.3	-1.2	-1.7	-0.8	-1.7	-0.8
94	12.3	22.4	34.4	42.5	42.5	94	11	21.2	32.7	41.7	41.7	94	-1.3	-1.2	-1.7	-0.8	-1.7	-0.8
95	12.3	22.4	34.4	42.5	42.5	95	11	21.2	32.7	41.7	41.7	95	-1.3	-1.2	-1.7	-0.8	-1.7	-0.8
96	12.3	22.4	34.4	42.5	42.5	96	11	21.2	32.7	41.7	41.7	96	-1.3	-1.2	-1.7	-0.8	-1.7	-0.8
97	12.3	22.4	34.4	42.5	42.5	97	11	21.2	32.7	41.7	41.7	97	-1.3	-1.2	-1.7	-0.8	-1.7	-0.8
98	12.3	22.4	34.4	42.5	42.5	98	11	21.2	32.7	41.7	41.7	98	-1.3	-1.2	-1.7	-0.8	-1.7	-0.8
99	12.3	22.4	34.4	42.5	42.5	99	11	21.2	32.7	41.7	41.7	99	-1.3	-1.2	-1.7	-0.8	-1.7	-0.8
100	12.3	22.4	34.4	42.5	42.5	100	11	21.2	32.7	41.7	41.7	100	-1.3	-1.2	-1.7	-0.8	-1.7	-0.8
101	12.3	22.4	34.4	42.5	42.5	101	11	21.2	32.7	41.7	41.7	101	-1.3	-1.2	-1.7	-0.8	-1.7	-0.8
102	12.3	22.4	34.4	42.5	42.5	102	11	21.2	32.7	41.7	41.7	102	-1.3	-1.2	-1.7	-0.8	-1.7	-0.8
103	12.3	22.4	34.4	42.5	42.5	103	11	21.2	32.7	41.7	41.7	103	-1.3	-1.2	-1.7	-0.8	-1.7	-0.8
104	12.3	22.4	34.4	42.5	42.5	104	11	21.2	32.7	41.7	41.7	104	-1.3	-1.2	-1.7	-0.8	-1.7	-0.8
105	13.8	22.4	28.8	33.8	33.8	105	12.8	20.2	27.6	32.8	32.8	105	-1	-2.2	-1.2	-1	-2.2	-1
106	19.6	26.5	31.3	35.7	35.7	106	18.9	24.3	29.5	33.8	33.8	106	-0.7	-2.2	-1.8	-1.9	-2.2	-0.7
107	19.6	26.5	31.3	35.7	35.7	107	18.9	24.3	29.5	33.8	33.8	107	-0.7	-2.2	-1.8	-1.9	-2.2	-0.7
108	19.6	26.5	31.3	35.7	35.7	108	18.9	24.3	29.5	33.8	33.8	108	-0.7	-2.2	-1.8	-1.9	-2.2	-0.7
109	19.6	26.5	31.3	35.7	35.7	109	18.9	24.3	29.5	33.8	33.8	109	-0.7	-2.2	-1.8	-1.9	-2.2	-0.7
110	19.6	26.5	31.3	35.7	35.7	110	18.9	24.3	29.5	33.8	33.8	110	-0.7	-2.2	-1.8	-1.9	-2.2	-0.7
111	19.6	26.5	31.3	35.7	35.7	111	18.9	24.3	29.5	33.8	33.8	111	-0.7	-2.2	-1.8	-1.9	-2.2	-0.7
112	19.6	26.5	31.3	35.7	35.7	112	18.9	24.3	29.5	33.8	33.8	112	-0.7	-2.2	-1.8	-1.9	-2.2	-0.7
113	19.6	26.5	31.3	35.7	35.7	113	18.9	24.3	29.5	33.8	33.8	113	-0.7	-2.2	-1.8	-1.9	-2.2	-0.7
114	19.6	26.5	31.3	35.7	35.7	114	18.9	24.3	29.5	33.8	33.8	114	-0.7	-2.2	-1.8	-1.9	-2.2	-0.7
115	19.6	26.5	31.3	35.7	35.7	115	18.9	24.3	29.5	33.8	33.8	115	-0.7	-2.2	-1.8	-1.9	-2.2	-0.7
116	19.6	26.5	31.3	35.7	35.7	116	18.9	24.3	29.5	33.8	33.8	116	-0.7	-2.2	-1.8	-1.9	-2.2	-0.7
117	19.6	26.5	31.3	35.7	35.7	117	18.9	24.3	29.5	33.8	33.8	117	-0.7	-2.2	-1.8	-1.9	-2.2	-0.7
118	19.6	26.5	31.3	35.7	35.7	118	18.9	24.3	29.5	33.8	33.8	118	-0.7	-2.2	-1.8	-1.9	-2.2	-0.7
119	18.3	27.8	40.7	49.2	49.2	119	19.1	28.7	38.6	45.6	45.6	119	0.8	0.9	-2.1	-3.6	-3.6	0.9
120	18.3	27.8	40.7	49.2	49.2	120	19.1	28.7	38.6	45.6	45.6	120	0.8	0.9	-2.1	-3.6	-3.6	0.9
121	18.3	27.8	40.7	49.2	49.2	121	19.1	28.7	38.6	45.6	45.6	121	0.8	0.9	-2.1	-3.6	-3.6	0.9
122	18.3	27.8	40.7	49.2	49.2	122	19.1	28.7	38.6	45.6	45.6	122	0.8	0.9	-2.1	-3.6	-3.6	0.9
123	18.3	27.8	40.7	49.2	49.2	123	19.1	28.7	38.6	45.6	45.6	123	0.8	0.9	-2.1	-3.6	-3.6	0.9
124						124						124
125	27.4	36	50.9	56.3	56.3	125	25.4	30.4	46.7	54.2	54.2	125	-2	-5.6	-4.2	-2.1	-5.6	-2
126	27.4	36	50.9	56.3	56.3	126	25.4	30.4	46.7	54.2	54.2	126	-2	-5.6	-4.2	-2.1	-5.6	-2
127	27.4	36	50.9	56.3	56.3	127	25.4	30.4	46.7	54.2	54.2	127	-2	-5.6	-4.2	-2.1	-5.6	-2
128	27.4	36	50.9	56.3	56.3	128	25.4	30.4	46.7	54.2	54.2	128	-2	-5.6	-4.2	-2.1	-5.6	-2
129	27.4	36	50.9	56.3	56.3	129	25.4	30.4	46.7	54.2	54.2	129	-2	-5.6	-4.2	-2.1	-5.6	-2
130	27.4	36	50.9	56.3	56.3	130	25.4	30.4	46.7	54.2	54.2	130	-2	-5.6	-4.2	-2.1	-5.6	-2
131	27.4	36	50.9	56.3	56.3	131	25.4	30.4	46.7	54.2	54.2	131	-2	-5.6	-4.2	-2.1	-5.6	-2
132	27.4	36	50.9	56.3	56.3	132	25.4	30.4	46.7	54.2	54.2	132	-2	-5.6	-4.2	-2.1	-5.6	-2
133	30.3	41.4	61.1	66.3	66.3	133	24.6	35.6	54.6	64	64	133	-5.7	-5.8	-6.5	-2.3	-6.5	-2.3
134	31	40.7	57.7	62.5	62.5	134	25.5	36.3	52.3	60.8	60.8	134	-5.5	-4.4	-5.4	-1.7	-5.5	-1.7
135	31	40.7	57.7	62.5	62.5	135	25.5	36.3	52.3	60.8	60.8	135	-5.5	-4.4	-5.4	-1.7	-5.5	-1.7
136	36.5	45.1	59.4	65.1	65.1	136	28	40.9	52.5	62.4	62.4	136	-8.5	-4.2	-6.9	-2.7	-8.5	-2.7
137	36.5	45.1	59.4	65.1	65.1	137	28	40.9	52.5	62.4	62.4	137	-8.5	-4.2	-6.9	-2.7	-8.5	-2.7
138	36.5	45.1	59.4	65.1	65.1	138	28	40.9	52.5	62.4	62.4	138	-8.5	-4.2	-6.9	-2.7	-8.5	-2.7
139	46.6	54.6	64.3	61.6	64.3	139	39.5	53.2	60.3	62.1	62.1	139	-7.1	-1.4	-4	0.5	-7.1	0.5
140	46.6	54.6	64.3	61.6	64.3	140	39.5	53.2	60.3	62.1	62.1	140	-7.1	-1.4	-4	0.5	-7.1	0.5
141	46.6	54.6	64.3	61.6	64.3	141	39.5	53.2	60.3	62.1	62.1	141	-7.1	-1.4	-4	0.5	-7.1	0.5
142	46.6	54.6	64.3	61.6	64.3	142	39.5	53.2	60.3	62.1	62.1	142	-7.1	-1.4	-4	0.5	-7.1	0.5
143	46.6	54.6	64.3	61.6	64.3	143	39.5	53.2	60.3	62.1	62.1	143	-7.1	-1.4	-4	0.5	-7.1	0.5
144	46.6	54.6	64.3	61.6	64.3	144	39.5	53.2	60.3	62.1	62.1	144	-7.1	-1.4	-4	0.5	-7.1	0.5
145	46.6	54.6	64.3	61.6	64.3	145	39.5	53.2	60.3	62.1	62.1	145	-7.1	-1.4	-4	0.5	-7.1	0.5
146	46.6	54.6	64.3	61.6	64.3	146	39.5	53.2	60.3	62.1	62.1	146	-7.1	-1.4	-4	0.5	-7.1	0.5
147						147						147
148						148						148
149						149						149
150						150						150
151	37.2	41.7	42.1	41.7	42.1	151	35.9	41.2	41.3	41.1	41.3	151	-1.3	-0.5	-0.8	-0.6	-1.3	-0.5
152	37.2	41.7	42.1	41.7	42.1	152	35.9	41.2	41.3	41.1	41.3	152	-1.3	-0.5	-0.8	-0.6	-1.3	-0.5
153	37.2	41.7	42.1	41.7	42.1	153	35.9	41.2	41.3	41.1	41.3	153	-1.3	-0.5	-0.8	-0.6	-1.3	-0.5
154	37.2	41.7	42.1	41.7	42.1	154	35.9	41.2	41.3	41.1	41.3	154	-1.3	-0.5	-0.8	-0.6	-1.3	-0.5
155	37.2	41.7	42.1	41.7	42.1	155	35.9	41.2	41.3	41.1	41.3	155	-1.3	-0.5	-0.8	-0.6	-1.3	-0.5
156	37.2	41.7	42.1	41.7	42.1	156	35.9	41.2	41.3	41.1	41.3	156	-1.3	-0.5	-0.8	-0.6	-1.3	-0.5
157						157						157
158						158						158
159						159						159
160						160						160
161						161						161
162						162						162
163						163						163
164						164						164
165						165						165
166						166						166
167						167						167
168						168						168
169						169						169
170	11.9	14.1	17.9	28.7	28.7	170	11.6	13.2	17	25.5	25.5	170	-0.3	-0.9	-0.9	-3.2	-3.2	-0.3
171	11.9	14.1	17.9	28.7	28.7	171	11.6	13.2	17	25.5	25.5	171	-0.3	-0.9	-0.9	-3.2	-3.2	-0.3
172	11.9	14.1	17.9	28.7	28.7	172	11.6	13.2	17	25.5	25.5	172	-0.3	-0.9	-0.9	-3.2	-3.2	-0.3
173	11.9	14.1	17.9	28.7	28.7	173	11.6	13.2	17	25.5	25.5	173	-0.3	-0.9	-0.9	-3.2	-3.2	-0.3
174	11.9	14.1	17.9	28.7	28.7	174	11.6	13.2	17	25.5	25.5	174	-0.3	-0.9	-0.9	-3.2	-3.2	-0.3
175	11.9	14.1	17.9	28.7	28.7	175	11.6	13.2	17	25.5	25.5	175	-0.3	-0.9	-0.9	-3.2	-3.2	-0.3
176	11.9	14.1	17.9	28.7	28.7	176	11.6	13.2	17	25.5	25.5	176	-0.3	-0.9	-0.9	-3.2	-3.2	-0.3
177	11.9	14.1	17.9	28.7	28.7	177	11.6	13.2	17	25.5	25.5	177	-0.3	-0.9	-0.9	-3.2	-3.2	-0.3
178	11.9	14.1	17.9	28.7	28.7	178	11.6	13.2	17	25.5	25.5	178	-0.3	-0.9	-0.9	-3.2	-3.2	-0.3
179	11.9	14.1	17.9	28.7	28.7	179	11.6	13.2	17	25.5	25.5	179	-0.3	-0.9	-0.9	-3.2	-3.2	-0.3
180	11.9	14.1	17.9	28.7	28.7	180	11.6	13.2	17	25.5	25.5	180	-0.3	-0.9	-0.9	-3.2	-3.2	-0.3
181	11.9	14.1	17.9	28.7	28.7	181	11.6	13.2	17	25.5	25.5	181	-0.3	-0.9	-0.9	-3.2	-3.2	-0.3
182	11.9	14.1	17.9	28.7	28.7	182	11.6	13.2	17	25.5	25.5	182	-0.3	-0.9	-0.9	-3.2	-3.2	-0.3
183	11.9	14.1	17.9	28.7	28.7	183	11.6	13.2	17	25.5	25.5	183	-0.3	-0.9	-0.9	-3.2	-3.2	-0.3
184						184						184
185	20	22.8	32.3	44	44	185	20.5	22.4	31.8	42.9	42.9	185	0.5	-0.4	-0.5	-1.1	-1.1	0.5
186	20	22.8	32.3	44	44	186	20.5	22.4	31.8	42.9	42.9	186	0.5	-0.4	-0.5	-1.1	-1.1	0.5
187	20	22.8	32.3	44	44	187	20.5	22.4	31.8	42.9	42.9	187	0.5	-0.4	-0.5	-1.1	-1.1	0.5
188	20	22.8	32.3	44	44	188	20.5	22.4	31.8	42.9	42.9	188	0.5	-0.4	-0.5	-1.1	-1.1	0.5
189	20	22.8	32.3	44	44	189	20.5	22.4	31.8	42.9	42.9	189	0.5	-0.4	-0.5	-1.1	-1.1	0.5
190	20	22.8	32.3	44	44	190	20.5	22.4	31.8	42.9	42.9	190	0.5	-0.4	-0.5	-1.1	-1.1	0.5
191	25.9	26.6	34.6	46.4	46.4	191	25.7	25.9	32.9	45.4	45.4	191	-0.2	-0.7	-1.7	-1	-1.7	-0.2
192	25.9	26.6	34.6	46.4	46.4	192	25.7	25.9	32.9	45.4	45.4	192	-0.2	-0.7	-1.7	-1	-1.7	-0.2
193	25.9	26.6	34.6	46.4	46.4	193	25.7	25.9	32.9	45.4	45.4	193	-0.2	-0.7	-1.7	-1	-1.7	-0.2
194	25.9	26.6	34.6	46.4	46.4	194	25.7	25.9	32.9	45.4	45.4	194	-0.2	-0.7	-1.7	-1	-1.7	-0.2
195	25.9	26.6	34.6	46.4	46.4	195	25.7	25.9	32.9	45.4	45.4	195	-0.2	-0.7	-1.7	-1	-1.7	-0.2
196	25.9	26.6	34.6	46.4	46.4	196	25.7	25.9	32.9	45.4	45.4	196	-0.2	-0.7	-1.7	-1	-1.7	-0.2
197	25.9	26.6	34.6	46.4	46.4	197	25.7	25.9	32.9	45.4	45.4	197	-0.2	-0.7	-1.7	-1	-1.7	-0.2
198	25.9	26.6	34.6	46.4	46.4	198	25.7	25.9	32.9	45.4	45.4	198	-0.2	-0.7	-1.7	-1	-1.7	-0.2
199	25.9	26.6	34.6	46.4	46.4	199	25.7	25.9	32.9	45.4	45.4	199	-0.2	-0.7	-1.7	-1	-1.7	-0.2
200	25.9	26.6	34.6	46.4	46.4	200	25.7	25.9	32.9	45.4	45.4	200	-0.2	-0.7	-1.7	-1	-1.7	-0.2
201	25.9	26.6	34.6	46.4	46.4	201	25.7	25.9	32.9	45.4	45.4	201	-0.2	-0.7	-1.7	-1	-1.7	-0.2
202	25.9	26.6	34.6	46.4	46.4	202	25.7	25.9	32.9	45.4	45.4	202	-0.2	-0.7	-1.7	-1	-1.7	-0.2
203	22.7	23.8	30.6	42.2	42.2	203	23.9	23.8	29.8	41.5	41.5	203	1.2	0	-0.8	-0.7	-0.8	1.2
204	16.3	20.3	22.8	27	27	204	16.4	18.4	21.6	23.8	23.8	204	0.1	-1.9	-1.2	-3.2	-3.2	0.1
205	16.3	20.3	22.8	27	27	205	16.4	18.4	21.6	23.8	23.8	205	0.1	-1.9	-1.2	-3.2	-3.2	0.1
206	16.3	20.3	22.8	27	27	206	16.4	18.4	21.6	23.8	23.8	206	0.1	-1.9	-1.2	-3.2	-3.2	0.1
207	16.3	20.3	22.8	27	27	207	16.4	18.4	21.6	23.8	23.8	207	0.1	-1.9	-1.2	-3.2	-3.2	0.1
208	16.3	20.3	22.8	27	27	208	16.4	18.4	21.6	23.8	23.8	208	0.1	-1.9	-1.2	-3.2	-3.2	0.1
209	16.3	20.3	22.8	27	27	209	16.4	18.4	21.6	23.8	23.8	209	0.1	-1.9	-1.2	-3.2	-3.2	0.1
210	16.3	20.3	22.8	27	27	210	16.4	18.4	21.6	23.8	23.8	210	0.1	-1.9	-1.2	-3.2	-3.2	0.1
211	16.3	20.3	22.8	27	27	211	16.4	18.4	21.6	23.8	23.8	211	0.1	-1.9	-1.2	-3.2	-3.2	0.1
212	16.3	20.3	22.8	27	27	212	16.4	18.4	21.6	23.8	23.8	212	0.1	-1.9	-1.2	-3.2	-3.2	0.1
213	16.3	20.3	22.8	27	27	213	16.4	18.4	21.6	23.8	23.8	213	0.1	-1.9	-1.2	-3.2	-3.2	0.1
214	16.3	20.3	22.8	27	27	214	16.4	18.4	21.6	23.8	23.8	214	0.1	-1.9	-1.2	-3.2	-3.2	0.1
215	13.6	16.9	18.8	26.7	26.7	215	14.5	16.4	19.9	24.8	24.8	215	0.9	-0.5	1.1	-1.9	-1.9	1.1
216	13.6	16.9	18.8	26.7	26.7	216	14.5	16.4	19.9	24.8	24.8	216	0.9	-0.5	1.1	-1.9	-1.9	1.1
217						217						217
218	20.5	25.7	30.7	49.8	49.8	218	20.4	25	29.8	47	47	218	-0.1	-0.7	-0.9	-2.8	-2.8	-0.1
219	20.5	25.7	30.7	49.8	49.8	219	20.4	25	29.8	47	47	219	-0.1	-0.7	-0.9	-2.8	-2.8	-0.1
220	20.5	25.7	30.7	49.8	49.8	220	20.4	25	29.8	47	47	220	-0.1	-0.7	-0.9	-2.8	-2.8	-0.1
221	20.5	25.7	30.7	49.8	49.8	221	20.4	25	29.8	47	47	221	-0.1	-0.7	-0.9	-2.8	-2.8	-0.1
222	20.5	25.7	30.7	49.8	49.8	222	20.4	25	29.8	47	47	222	-0.1	-0.7	-0.9	-2.8	-2.8	-0.1
223	20.5	25.7	30.7	49.8	49.8	223	20.4	25	29.8	47	47	223	-0.1	-0.7	-0.9	-2.8	-2.8	-0.1
224	20.5	25.7	30.7	49.8	49.8	224	20.4	25	29.8	47	47	224	-0.1	-0.7	-0.9	-2.8	-2.8	-0.1
225	20.5	25.7	30.7	49.8	49.8	225	20.4	25	29.8	47	47	225	-0.1	-0.7	-0.9	-2.8	-2.8	-0.1
226	20.5	25.7	30.7	49.8	49.8	226	20.4	25	29.8	47	47	226	-0.1	-0.7	-0.9	-2.8	-2.8	-0.1
227	20.5	25.7	30.7	49.8	49.8	227	20.4	25	29.8	47	47	227	-0.1	-0.7	-0.9	-2.8	-2.8	-0.1
228	20.5	25.7	30.7	49.8	49.8	228	20.4	25	29.8	47	47	228	-0.1	-0.7	-0.9	-2.8	-2.8	-0.1
229	20.5	25.7	30.7	49.8	49.8	229	20.4	25	29.8	47	47	229	-0.1	-0.7	-0.9	-2.8	-2.8	-0.1
230	20.5	25.7	30.7	49.8	49.8	230	20.4	25	29.8	47	47	230	-0.1	-0.7	-0.9	-2.8	-2.8	-0.1
231	20.5	25.7	30.7	49.8	49.8	231	20.4	25	29.8	47	47	231	-0.1	-0.7	-0.9	-2.8	-2.8	-0.1
232	20.5	25.7	30.7	49.8	49.8	232	20.4	25	29.8	47	47	232	-0.1	-0.7	-0.9	-2.8	-2.8	-0.1
233	20.5	25.7	30.7	49.8	49.8	233	20.4	25	29.8	47	47	233	-0.1	-0.7	-0.9	-2.8	-2.8	-0.1
234	20.5	25.7	30.7	49.8	49.8	234	20.4	25	29.8	47	47	234	-0.1	-0.7	-0.9	-2.8	-2.8	-0.1
235	20.5	25.7	30.7	49.8	49.8	235	20.4	25	29.8	47	47	235	-0.1	-0.7	-0.9	-2.8	-2.8	-0.1
236						236						236
237	23.3	24.4	33.2	52.9	52.9	237	23.8	24.6	32.9	51.1	51.1	237	0.5	0.2	-0.3	-1.8	-1.8	0.5
238	23.3	24.4	33.2	52.9	52.9	238	23.8	24.6	32.9	51.1	51.1	238	0.5	0.2	-0.3	-1.8	-1.8	0.5
239	23.3	24.4	33.2	52.9	52.9	239	23.8	24.6	32.9	51.1	51.1	239	0.5	0.2	-0.3	-1.8	-1.8	0.5
240	23.3	24.4	33.2	52.9	52.9	240	23.8	24.6	32.9	51.1	51.1	240	0.5	0.2	-0.3	-1.8	-1.8	0.5
241	23.3	24.4	33.2	52.9	52.9	241	23.8	24.6	32.9	51.1	51.1	241	0.5	0.2	-0.3	-1.8	-1.8	0.5
242	23.3	24.4	33.2	52.9	52.9	242	23.8	24.6	32.9	51.1	51.1	242	0.5	0.2	-0.3	-1.8	-1.8	0.5
243	23.3	24.4	33.2	52.9	52.9	243	23.8	24.6	32.9	51.1	51.1	243	0.5	0.2	-0.3	-1.8	-1.8	0.5
244	23.3	24.4	33.2	52.9	52.9	244	23.8	24.6	32.9	51.1	51.1	244	0.5	0.2	-0.3	-1.8	-1.8	0.5
245	23.3	24.4	33.2	52.9	52.9	245	23.8	24.6	32.9	51.1	51.1	245	0.5	0.2	-0.3	-1.8	-1.8	0.5
246						246						246
247						247						247
248	10.9	15.1	30.6	46.9	46.9	248	11.7	15.8	31.1	46.6	46.6	248	0.8	0.7	0.5	-0.3	-0.3	0.8
249	15.7	20.9	41.9	49.9	49.9	249	17	21.3	38.5	48.8	48.8	249	1.3	0.4	-3.4	-1.1	-3.4	1.3
250	15.7	20.9	41.9	49.9	49.9	250	17	21.3	38.5	48.8	48.8	250	1.3	0.4	-3.4	-1.1	-3.4	1.3
251	15.7	20.9	41.9	49.9	49.9	251	17	21.3	38.5	48.8	48.8	251	1.3	0.4	-3.4	-1.1	-3.4	1.3
252	15.7	20.9	41.9	49.9	49.9	252	17	21.3	38.5	48.8	48.8	252	1.3	0.4	-3.4	-1.1	-3.4	1.3
253	15.7	20.9	41.9	49.9	49.9	253	17	21.3	38.5	48.8	48.8	253	1.3	0.4	-3.4	-1.1	-3.4	1.3
254	15.7	20.9	41.9	49.9	49.9	254	17	21.3	38.5	48.8	48.8	254	1.3	0.4	-3.4	-1.1	-3.4	1.3
255	15	20.4	37.1	45.9	45.9	255	15.7	20.4	36.6	45.7	45.7	255	0.7	0	-0.5	-0.2	-0.5	0.7
256						256						256
257	15.6	20.3	37.1	56.6	56.6	257	15.4	19.5	35.7	57.1	57.1	257	-0.2	-0.8	-1.4	0.5	-1.4	0.5
258	15.6	20.3	37.1	56.6	56.6	258	15.4	19.5	35.7	57.1	57.1	258	-0.2	-0.8	-1.4	0.5	-1.4	0.5
259	15.6	20.3	37.1	56.6	56.6	259	15.4	19.5	35.7	57.1	57.1	259	-0.2	-0.8	-1.4	0.5	-1.4	0.5
260	15.6	20.3	37.1	56.6	56.6	260	15.4	19.5	35.7	57.1	57.1	260	-0.2	-0.8	-1.4	0.5	-1.4	0.5
261	15.6	20.3	37.1	56.6	56.6	261	15.4	19.5	35.7	57.1	57.1	261	-0.2	-0.8	-1.4	0.5	-1.4	0.5
262	14.3	18.7	38.5	60.8	60.8	262	13.9	18	38.1	59.6	59.6	262	-0.4	-0.7	-0.4	-1.2	-1.2	-0.4
263						263						263
264						264						264
265						265						265
266						266						266
267						267						267
268						268						268
269						269						269
270						270						270
271						271						271
272						272						272
273						273						273
274	21.7	24.7	28.4	38.8	38.8	274	21.9	24.5	28.4	39.1	39.1	274	0.2	-0.2	0	0.3	-0.2	0.3
275	22.6	25.1	27.2	37.6	37.6	275	23.3	24.9	27.9	37.9	37.9	275	0.7	-0.2	0.7	0.3	-0.2	0.7
276	22.6	25.1	27.2	37.6	37.6	276	23.3	24.9	27.9	37.9	37.9	276	0.7	-0.2	0.7	0.3	-0.2	0.7
277	22.6	25.1	27.2	37.6	37.6	277	23.3	24.9	27.9	37.9	37.9	277	0.7	-0.2	0.7	0.3	-0.2	0.7
278	22.6	25.1	27.2	37.6	37.6	278	23.3	24.9	27.9	37.9	37.9	278	0.7	-0.2	0.7	0.3	-0.2	0.7
279	22.6	25.1	27.2	37.6	37.6	279	23.3	24.9	27.9	37.9	37.9	279	0.7	-0.2	0.7	0.3	-0.2	0.7
280	22.6	25.1	27.2	37.6	37.6	280	23.3	24.9	27.9	37.9	37.9	280	0.7	-0.2	0.7	0.3	-0.2	0.7
281	22.6	25.1	27.2	37.6	37.6	281	23.3	24.9	27.9	37.9	37.9	281	0.7	-0.2	0.7	0.3	-0.2	0.7
282	22.6	25.1	27.2	37.6	37.6	282	23.3	24.9	27.9	37.9	37.9	282	0.7	-0.2	0.7	0.3	-0.2	0.7
283	22.6	25.1	27.2	37.6	37.6	283	23.3	24.9	27.9	37.9	37.9	283	0.7	-0.2	0.7	0.3	-0.2	0.7
284	22.6	25.1	27.2	37.6	37.6	284	23.3	24.9	27.9	37.9	37.9	284	0.7	-0.2	0.7	0.3	-0.2	0.7
285	22.6	25.1	27.2	37.6	37.6	285	23.3	24.9	27.9	37.9	37.9	285	0.7	-0.2	0.7	0.3	-0.2	0.7
286	22.6	25.1	27.2	37.6	37.6	286	23.3	24.9	27.9	37.9	37.9	286	0.7	-0.2	0.7	0.3	-0.2	0.7
287	22.6	25.1	27.2	37.6	37.6	287	23.3	24.9	27.9	37.9	37.9	287	0.7	-0.2	0.7	0.3	-0.2	0.7
288	20.8	23.1	28.7	39.9	39.9	288	21.2	24	28	40.2	40.2	288	0.4	0.9	-0.7	0.3	-0.7	0.9
289	1.9	3.9	14.9	27.9	27.9	289	1	3.1	15.1	28	28	289	-0.9	-0.8	0.2	0.1	-0.9	0.2
290	1.9	3.9	14.9	27.9	27.9	290	1	3.1	15.1	28	28	290	-0.9	-0.8	0.2	0.1	-0.9	0.2
291	1.9	3.9	14.9	27.9	27.9	291	1	3.1	15.1	28	28	291	-0.9	-0.8	0.2	0.1	-0.9	0.2
292	1.9	3.9	14.9	27.9	27.9	292	1	3.1	15.1	28	28	292	-0.9	-0.8	0.2	0.1	-0.9	0.2
293	0.9	1.7	2.9	12.8	12.8	293	0.5	0.7	2.5	12.1	12.1	293	-0.4	-1	-0.4	-0.7	-1	-0.4
294	0.9	1.7	2.9	12.8	12.8	294	0.5	0.7	2.5	12.1	12.1	294	-0.4	-1	-0.4	-0.7	-1	-0.4
295	0.9	1.7	2.9	12.8	12.8	295	0.5	0.7	2.5	12.1	12.1	295	-0.4	-1	-0.4	-0.7	-1	-0.4
296						296						296
297	19.9	27.5	35.5	45.1	45.1	297	21	28	36.1	43.9	43.9	297	1.1	0.5	0.6	-1.2	-1.2	1.1
298	19.9	27.5	35.5	45.1	45.1	298	21	28	36.1	43.9	43.9	298	1.1	0.5	0.6	-1.2	-1.2	1.1
299	12.9	22.4	33.6	44.8	44.8	299	13.9	23.7	35.1	45	45	299	1	1.3	1.5	0.2	0.2	1.5
300	12.9	22.4	33.6	44.8	44.8	300	13.9	23.7	35.1	45	45	300	1	1.3	1.5	0.2	0.2	1.5
301	12.9	22.4	33.6	44.8	44.8	301	13.9	23.7	35.1	45	45	301	1	1.3	1.5	0.2	0.2	1.5
302	12.9	22.4	33.6	44.8	44.8	302	13.9	23.7	35.1	45	45	302	1	1.3	1.5	0.2	0.2	1.5
303	12.9	22.4	33.6	44.8	44.8	303	13.9	23.7	35.1	45	45	303	1	1.3	1.5	0.2	0.2	1.5
304	12.9	22.4	33.6	44.8	44.8	304	13.9	23.7	35.1	45	45	304	1	1.3	1.5	0.2	0.2	1.5
305	12.9	22.4	33.6	44.8	44.8	305	13.9	23.7	35.1	45	45	305	1	1.3	1.5	0.2	0.2	1.5
306	12.9	22.4	33.6	44.8	44.8	306	13.9	23.7	35.1	45	45	306	1	1.3	1.5	0.2	0.2	1.5
307	12.9	22.4	33.6	44.8	44.8	307	13.9	23.7	35.1	45	45	307	1	1.3	1.5	0.2	0.2	1.5
308	12.9	22.4	33.6	44.8	44.8	308	13.9	23.7	35.1	45	45	308	1	1.3	1.5	0.2	0.2	1.5
309	12.9	22.4	33.6	44.8	44.8	309	13.9	23.7	35.1	45	45	309	1	1.3	1.5	0.2	0.2	1.5
310	19.9	27.5	35.5	45.1	45.1	310	21	28	36.1	43.9	43.9	310	1.1	0.5	0.6	-1.2	-1.2	1.1
311	56.2	55.9	56.9	55.7	56.9	311	57.4	56.4	56.1	55.6	57.4	311	1.2	0.5	-0.8	-0.1	-0.8	1.2
312	56.2	55.9	56.9	55.7	56.9	312	57.4	56.4	56.1	55.6	57.4	312	1.2	0.5	-0.8	-0.1	-0.8	1.2
313	56.2	55.9	56.9	55.7	56.9	313	57.4	56.4	56.1	55.6	57.4	313	1.2	0.5	-0.8	-0.1	-0.8	1.2
314	56.2	55.9	56.9	55.7	56.9	314	57.4	56.4	56.1	55.6	57.4	314	1.2	0.5	-0.8	-0.1	-0.8	1.2
315	56.2	55.9	56.9	55.7	56.9	315	57.4	56.4	56.1	55.6	57.4	315	1.2	0.5	-0.8	-0.1	-0.8	1.2
316	56.2	55.9	56.9	55.7	56.9	316	57.4	56.4	56.1	55.6	57.4	316	1.2	0.5	-0.8	-0.1	-0.8	1.2
317	56.2	55.9	56.9	55.7	56.9	317	57.4	56.4	56.1	55.6	57.4	317	1.2	0.5	-0.8	-0.1	-0.8	1.2
318						318						318
319	3.4	17.6	48.4	52.5	52.5	319	3.9	18.3	50.7	54.3	54.3	319	0.5	0.7	2.3	1.8	0.5	2.3
320	3.4	17.6	48.4	52.5	52.5	320	3.9	18.3	50.7	54.3	54.3	320	0.5	0.7	2.3	1.8	0.5	2.3
321	3.4	17.6	48.4	52.5	52.5	321	3.9	18.3	50.7	54.3	54.3	321	0.5	0.7	2.3	1.8	0.5	2.3
322	1.5	2.4	2.7	4.4	4.4	322	1.8	2.1	2.5	4	4	322	0.3	-0.3	-0.2	-0.4	-0.4	0.3
323	1.5	2.4	2.7	4.4	4.4	323	1.8	2.1	2.5	4	4	323	0.3	-0.3	-0.2	-0.4	-0.4	0.3
324	1.5	2.4	2.7	4.4	4.4	324	1.8	2.1	2.5	4	4	324	0.3	-0.3	-0.2	-0.4	-0.4	0.3
325	1.5	2.4	2.7	4.4	4.4	325	1.8	2.1	2.5	4	4	325	0.3	-0.3	-0.2	-0.4	-0.4	0.3
326	1.5	2.4	2.7	4.4	4.4	326	1.8	2.1	2.5	4	4	326	0.3	-0.3	-0.2	-0.4	-0.4	0.3
327						327						327
328	1.6	2.9	3.2	5.4	5.4	328	2.3	2.6	2.7	5.3	5.3	328	0.7	-0.3	-0.5	-0.1	-0.5	0.7
329	1.6	2.9	3.2	5.4	5.4	329	2.3	2.6	2.7	5.3	5.3	329	0.7	-0.3	-0.5	-0.1	-0.5	0.7
330	1.6	2.9	3.2	5.4	5.4	330	2.3	2.6	2.7	5.3	5.3	330	0.7	-0.3	-0.5	-0.1	-0.5	0.7
331	36.8	42.8	45.9	44.9	45.9	331	37.5	42	46.1	44.7	46.1	331	0.7	-0.8	0.2	-0.2	-0.8	0.7
332	52.7	57.2	58.4	57.5	58.4	332	54.1	58	57.8	57.1	58	332	1.4	0.8	-0.6	-0.4	-0.6	1.4
333	52.7	57.2	58.4	57.5	58.4	333	54.1	58	57.8	57.1	58	333	1.4	0.8	-0.6	-0.4	-0.6	1.4
334	52.7	57.2	58.4	57.5	58.4	334	54.1	58	57.8	57.1	58	334	1.4	0.8	-0.6	-0.4	-0.6	1.4
335	52.7	57.2	58.4	57.5	58.4	335	54.1	58	57.8	57.1	58	335	1.4	0.8	-0.6	-0.4	-0.6	1.4
336	52.7	57.2	58.4	57.5	58.4	336	54.1	58	57.8	57.1	58	336	1.4	0.8	-0.6	-0.4	-0.6	1.4
337	52.7	57.2	58.4	57.5	58.4	337	54.1	58	57.8	57.1	58	337	1.4	0.8	-0.6	-0.4	-0.6	1.4
338	52.7	57.2	58.4	57.5	58.4	338	54.1	58	57.8	57.1	58	338	1.4	0.8	-0.6	-0.4	-0.6	1.4
339	52.7	57.2	58.4	57.5	58.4	339	54.1	58	57.8	57.1	58	339	1.4	0.8	-0.6	-0.4	-0.6	1.4
340	52.7	57.2	58.4	57.5	58.4	340	54.1	58	57.8	57.1	58	340	1.4	0.8	-0.6	-0.4	-0.6	1.4
341	52.7	57.2	58.4	57.5	58.4	341	54.1	58	57.8	57.1	58	341	1.4	0.8	-0.6	-0.4	-0.6	1.4
342	52.7	57.2	58.4	57.5	58.4	342	54.1	58	57.8	57.1	58	342	1.4	0.8	-0.6	-0.4	-0.6	1.4
343	52.7	57.2	58.4	57.5	58.4	343	54.1	58	57.8	57.1	58	343	1.4	0.8	-0.6	-0.4	-0.6	1.4
344						344						344
345	47.1	48.6	51.2	56.9	56.9	345	48	48.8	50.6	56.5	56.5	345	0.9	0.2	-0.6	-0.4	-0.6	0.9
346	47.1	48.6	51.2	56.9	56.9	346	48	48.8	50.6	56.5	56.5	346	0.9	0.2	-0.6	-0.4	-0.6	0.9
347	47.1	48.6	51.2	56.9	56.9	347	48	48.8	50.6	56.5	56.5	347	0.9	0.2	-0.6	-0.4	-0.6	0.9
348	47.1	48.6	51.2	56.9	56.9	348	48	48.8	50.6	56.5	56.5	348	0.9	0.2	-0.6	-0.4	-0.6	0.9
349	47.1	48.6	51.2	56.9	56.9	349	48	48.8	50.6	56.5	56.5	349	0.9	0.2	-0.6	-0.4	-0.6	0.9
350	47.1	48.6	51.2	56.9	56.9	350	48	48.8	50.6	56.5	56.5	350	0.9	0.2	-0.6	-0.4	-0.6	0.9
351	47.1	48.6	51.2	56.9	56.9	351	48	48.8	50.6	56.5	56.5	351	0.9	0.2	-0.6	-0.4	-0.6	0.9
352	47.1	48.6	51.2	56.9	56.9	352	48	48.8	50.6	56.5	56.5	352	0.9	0.2	-0.6	-0.4	-0.6	0.9
353	47.1	48.6	51.2	56.9	56.9	353	48	48.8	50.6	56.5	56.5	353	0.9	0.2	-0.6	-0.4	-0.6	0.9
354	47.1	48.6	51.2	56.9	56.9	354	48	48.8	50.6	56.5	56.5	354	0.9	0.2	-0.6	-0.4	-0.6	0.9
355	47.1	48.6	51.2	56.9	56.9	355	48	48.8	50.6	56.5	56.5	355	0.9	0.2	-0.6	-0.4	-0.6	0.9
356	47.1	48.6	51.2	56.9	56.9	356	48	48.8	50.6	56.5	56.5	356	0.9	0.2	-0.6	-0.4	-0.6	0.9
357	47.1	48.6	51.2	56.9	56.9	357	48	48.8	50.6	56.5	56.5	357	0.9	0.2	-0.6	-0.4	-0.6	0.9
358	47.1	48.6	51.2	56.9	56.9	358	48	48.8	50.6	56.5	56.5	358	0.9	0.2	-0.6	-0.4	-0.6	0.9
359	47.1	48.6	51.2	56.9	56.9	359	48	48.8	50.6	56.5	56.5	359	0.9	0.2	-0.6	-0.4	-0.6	0.9
360	47.1	48.6	51.2	56.9	56.9	360	48	48.8	50.6	56.5	56.5	360	0.9	0.2	-0.6	-0.4	-0.6	0.9
361	47.1	48.6	51.2	56.9	56.9	361	48	48.8	50.6	56.5	56.5	361	0.9	0.2	-0.6	-0.4	-0.6	0.9
362	47.1	48.6	51.2	56.9	56.9	362	48	48.8	50.6	56.5	56.5	362	0.9	0.2	-0.6	-0.4	-0.6	0.9
363	2.4	5.4	8.3	12.8	12.8	363	1.5	5.4	7.8	12.9	12.9	363	-0.9	0	-0.5	0.1	-0.9	0.1
364	1.8	5.1	6.9	11.7	11.7	364	1.8	4.9	7.1	11.9	11.9	364	0	-0.2	0.2	0.2	-0.2	0.2
365	1.8	5.1	6.9	11.7	11.7	365	1.8	4.9	7.1	11.9	11.9	365	0	-0.2	0.2	0.2	-0.2	0.2
366	1.8	5.1	6.9	11.7	11.7	366	1.8	4.9	7.1	11.9	11.9	366	0	-0.2	0.2	0.2	-0.2	0.2
367	1.8	5.1	6.9	11.7	11.7	367	1.8	4.9	7.1	11.9	11.9	367	0	-0.2	0.2	0.2	-0.2	0.2
368	1.8	5.1	6.9	11.7	11.7	368	1.8	4.9	7.1	11.9	11.9	368	0	-0.2	0.2	0.2	-0.2	0.2
369	1.8	5.1	6.9	11.7	11.7	369	1.8	4.9	7.1	11.9	11.9	369	0	-0.2	0.2	0.2	-0.2	0.2
370	1.8	5.1	6.9	11.7	11.7	370	1.8	4.9	7.1	11.9	11.9	370	0	-0.2	0.2	0.2	-0.2	0.2
371						371						371
372						372						372
373						373						373
374						374						374
375						375						375
376						376						376
377						377						377
378						378						378
379						379						379
380	46	46.3	47.1	46.4	47.1	380	47.9	47.1	46	46.1	47.9	380	1.9	0.8	-1.1	-0.3	-1.1	1.9
381	46	46.3	47.1	46.4	47.1	381	47.9	47.1	46	46.1	47.9	381	1.9	0.8	-1.1	-0.3	-1.1	1.9
382	46	46.3	47.1	46.4	47.1	382	47.9	47.1	46	46.1	47.9	382	1.9	0.8	-1.1	-0.3	-1.1	1.9
383	46	46.3	47.1	46.4	47.1	383	47.9	47.1	46	46.1	47.9	383	1.9	0.8	-1.1	-0.3	-1.1	1.9
384	46	46.3	47.1	46.4	47.1	384	47.9	47.1	46	46.1	47.9	384	1.9	0.8	-1.1	-0.3	-1.1	1.9
385	46	46.3	47.1	46.4	47.1	385	47.9	47.1	46	46.1	47.9	385	1.9	0.8	-1.1	-0.3	-1.1	1.9
386	46	46.3	47.1	46.4	47.1	386	47.9	47.1	46	46.1	47.9	386	1.9	0.8	-1.1	-0.3	-1.1	1.9
387	46	46.3	47.1	46.4	47.1	387	47.9	47.1	46	46.1	47.9	387	1.9	0.8	-1.1	-0.3	-1.1	1.9
388	46	46.3	47.1	46.4	47.1	388	47.9	47.1	46	46.1	47.9	388	1.9	0.8	-1.1	-0.3	-1.1	1.9
389	46	46.3	47.1	46.4	47.1	389	47.9	47.1	46	46.1	47.9	389	1.9	0.8	-1.1	-0.3	-1.1	1.9
390	59.9	59.5	59.5	58.6	59.9	390	59.8	58.8	59.3	58.6	59.8	390	-0.1	-0.7	-0.2	0	-0.7	0
391	59.9	59.5	59.5	58.6	59.9	391	59.8	58.8	59.3	58.6	59.8	391	-0.1	-0.7	-0.2	0	-0.7	0
392	59.9	59.5	59.5	58.6	59.9	392	59.8	58.8	59.3	58.6	59.8	392	-0.1	-0.7	-0.2	0	-0.7	0
393	59.9	59.5	59.5	58.6	59.9	393	59.8	58.8	59.3	58.6	59.8	393	-0.1	-0.7	-0.2	0	-0.7	0
394	59.3	58.5	59	58.2	59.3	394	60.8	59.4	58.4	58	60.8	394	1.5	0.9	-0.6	-0.2	-0.6	1.5
395	59.3	58.5	59	58.2	59.3	395	60.8	59.4	58.4	58	60.8	395	1.5	0.9	-0.6	-0.2	-0.6	1.5
396	59.3	58.5	59	58.2	59.3	396	60.8	59.4	58.4	58	60.8	396	1.5	0.9	-0.6	-0.2	-0.6	1.5
397	59.3	58.5	59	58.2	59.3	397	60.8	59.4	58.4	58	60.8	397	1.5	0.9	-0.6	-0.2	-0.6	1.5
398	59.3	58.5	59	58.2	59.3	398	60.8	59.4	58.4	58	60.8	398	1.5	0.9	-0.6	-0.2	-0.6	1.5
399	59.3	58.5	59	58.2	59.3	399	60.8	59.4	58.4	58	60.8	399	1.5	0.9	-0.6	-0.2	-0.6	1.5
400	59.3	58.5	59	58.2	59.3	400	60.8	59.4	58.4	58	60.8	400	1.5	0.9	-0.6	-0.2	-0.6	1.5
401	59.3	58.5	59	58.2	59.3	401	60.8	59.4	58.4	58	60.8	401	1.5	0.9	-0.6	-0.2	-0.6	1.5
402	59.3	58.5	59	58.2	59.3	402	60.8	59.4	58.4	58	60.8	402	1.5	0.9	-0.6	-0.2	-0.6	1.5
403	59.3	58.5	59	58.2	59.3	403	60.8	59.4	58.4	58	60.8	403	1.5	0.9	-0.6	-0.2	-0.6	1.5
404	59.3	58.5	59	58.2	59.3	404	60.8	59.4	58.4	58	60.8	404	1.5	0.9	-0.6	-0.2	-0.6	1.5
405	59.3	58.5	59	58.2	59.3	405	60.8	59.4	58.4	58	60.8	405	1.5	0.9	-0.6	-0.2	-0.6	1.5
406	59.3	58.5	59	58.2	59.3	406	60.8	59.4	58.4	58	60.8	406	1.5	0.9	-0.6	-0.2	-0.6	1.5
407	59.3	58.5	59	58.2	59.3	407	60.8	59.4	58.4	58	60.8	407	1.5	0.9	-0.6	-0.2	-0.6	1.5
408	59.3	58.5	59	58.2	59.3	408	60.8	59.4	58.4	58	60.8	408	1.5	0.9	-0.6	-0.2	-0.6	1.5
409	59.3	58.5	59	58.2	59.3	409	60.8	59.4	58.4	58	60.8	409	1.5	0.9	-0.6	-0.2	-0.6	1.5
410	59.3	58.5	59	58.2	59.3	410	60.8	59.4	58.4	58	60.8	410	1.5	0.9	-0.6	-0.2	-0.6	1.5
411	59.3	58.5	59	58.2	59.3	411	60.8	59.4	58.4	58	60.8	411	1.5	0.9	-0.6	-0.2	-0.6	1.5
412	59.3	58.5	59	58.2	59.3	412	60.8	59.4	58.4	58	60.8	412	1.5	0.9	-0.6	-0.2	-0.6	1.5
413	59.3	58.5	59	58.2	59.3	413	60.8	59.4	58.4	58	60.8	413	1.5	0.9	-0.6	-0.2	-0.6	1.5
414	59.3	58.5	59	58.2	59.3	414	60.8	59.4	58.4	58	60.8	414	1.5	0.9	-0.6	-0.2	-0.6	1.5
415	59.3	58.5	59	58.2	59.3	415	60.8	59.4	58.4	58	60.8	415	1.5	0.9	-0.6	-0.2	-0.6	1.5
416	59.3	58.5	59	58.2	59.3	416	60.8	59.4	58.4	58	60.8	416	1.5	0.9	-0.6	-0.2	-0.6	1.5
417	59.3	58.5	59	58.2	59.3	417	60.8	59.4	58.4	58	60.8	417	1.5	0.9	-0.6	-0.2	-0.6	1.5
418	59.3	58.5	59	58.2	59.3	418	60.8	59.4	58.4	58	60.8	418	1.5	0.9	-0.6	-0.2	-0.6	1.5
419	59.3	58.5	59	58.2	59.3	419	60.8	59.4	58.4	58	60.8	419	1.5	0.9	-0.6	-0.2	-0.6	1.5
420						420						420
421	47.1	47.5	48.2	47.5	48.2	421	49.5	48.3	47.2	47.4	49.5	421	2.4	0.8	-1	-0.1	-1	2.4
422	47.1	47.5	48.2	47.5	48.2	422	49.5	48.3	47.2	47.4	49.5	422	2.4	0.8	-1	-0.1	-1	2.4
423	47.1	47.5	48.2	47.5	48.2	423	49.5	48.3	47.2	47.4	49.5	423	2.4	0.8	-1	-0.1	-1	2.4
424	47.1	47.5	48.2	47.5	48.2	424	49.5	48.3	47.2	47.4	49.5	424	2.4	0.8	-1	-0.1	-1	2.4
425	47.1	47.5	48.2	47.5	48.2	425	49.5	48.3	47.2	47.4	49.5	425	2.4	0.8	-1	-0.1	-1	2.4
426	47.1	47.5	48.2	47.5	48.2	426	49.5	48.3	47.2	47.4	49.5	426	2.4	0.8	-1	-0.1	-1	2.4
427	47.1	47.5	48.2	47.5	48.2	427	49.5	48.3	47.2	47.4	49.5	427	2.4	0.8	-1	-0.1	-1	2.4
428	47.1	47.5	48.2	47.5	48.2	428	49.5	48.3	47.2	47.4	49.5	428	2.4	0.8	-1	-0.1	-1	2.4
429	47.1	47.5	48.2	47.5	48.2	429	49.5	48.3	47.2	47.4	49.5	429	2.4	0.8	-1	-0.1	-1	2.4
430	47.1	47.5	48.2	47.5	48.2	430	49.5	48.3	47.2	47.4	49.5	430	2.4	0.8	-1	-0.1	-1	2.4
431	47.1	47.5	48.2	47.5	48.2	431	49.5	48.3	47.2	47.4	49.5	431	2.4	0.8	-1	-0.1	-1	2.4
432	54.6	54.2	54.9	54.1	54.9	432	56	54.5	54.2	53.7	56	432	1.4	0.3	-0.7	-0.4	-0.7	1.4
433	54.6	54.2	54.9	54.1	54.9	433	56	54.5	54.2	53.7	56	433	1.4	0.3	-0.7	-0.4	-0.7	1.4
434	54.6	54.2	54.9	54.1	54.9	434	56	54.5	54.2	53.7	56	434	1.4	0.3	-0.7	-0.4	-0.7	1.4
435	54.6	54.2	54.9	54.1	54.9	435	56	54.5	54.2	53.7	56	435	1.4	0.3	-0.7	-0.4	-0.7	1.4
436	54.6	54.2	54.9	54.1	54.9	436	56	54.5	54.2	53.7	56	436	1.4	0.3	-0.7	-0.4	-0.7	1.4
437	54.6	54.2	54.9	54.1	54.9	437	56	54.5	54.2	53.7	56	437	1.4	0.3	-0.7	-0.4	-0.7	1.4
438	54.6	54.2	54.9	54.1	54.9	438	56	54.5	54.2	53.7	56	438	1.4	0.3	-0.7	-0.4	-0.7	1.4
439	54.6	54.2	54.9	54.1	54.9	439	56	54.5	54.2	53.7	56	439	1.4	0.3	-0.7	-0.4	-0.7	1.4
440	54.6	54.2	54.9	54.1	54.9	440	56	54.5	54.2	53.7	56	440	1.4	0.3	-0.7	-0.4	-0.7	1.4
441	54.6	54.2	54.9	54.1	54.9	441	56	54.5	54.2	53.7	56	441	1.4	0.3	-0.7	-0.4	-0.7	1.4
442	54	52.6	54.3	53.5	54.3	442	55.1	54.1	53.7	52.5	55.1	442	1.1	1.5	-0.6	-1	-1	1.5
443						443						443
444	54.4	53.2	53.9	53.3	54.4	444	55.7	54.7	54.6	55	55.7	444	1.3	1.5	0.7	1.7	0.7	1.7
445	54.4	53.2	53.9	53.3	54.4	445	55.7	54.7	54.6	55	55.7	445	1.3	1.5	0.7	1.7	0.7	1.7
446	54.4	53.2	53.9	53.3	54.4	446	55.7	54.7	54.6	55	55.7	446	1.3	1.5	0.7	1.7	0.7	1.7
447	54.4	53.2	53.9	53.3	54.4	447	55.7	54.7	54.6	55	55.7	447	1.3	1.5	0.7	1.7	0.7	1.7
448						448						448
449	23.7	35.4	47.9	53.2	53.2	449	25	36	47.5	52.9	52.9	449	1.3	0.6	-0.4	-0.3	-0.4	1.3
450	23.7	35.4	47.9	53.2	53.2	450	25	36	47.5	52.9	52.9	450	1.3	0.6	-0.4	-0.3	-0.4	1.3
451	23.7	35.4	47.9	53.2	53.2	451	25	36	47.5	52.9	52.9	451	1.3	0.6	-0.4	-0.3	-0.4	1.3
452	23.7	35.4	47.9	53.2	53.2	452	25	36	47.5	52.9	52.9	452	1.3	0.6	-0.4	-0.3	-0.4	1.3
453	23.7	35.4	47.9	53.2	53.2	453	25	36	47.5	52.9	52.9	453	1.3	0.6	-0.4	-0.3	-0.4	1.3
454	1	2.1	3.7	3.8	3.8	454	1.6	2.6	4.4	4.9	4.9	454	0.6	0.5	0.7	1.1	0.5	1.1
455	1	2.1	3.7	3.8	3.8	455	1.6	2.6	4.4	4.9	4.9	455	0.6	0.5	0.7	1.1	0.5	1.1
456	1	2.1	3.7	3.8	3.8	456	1.6	2.6	4.4	4.9	4.9	456	0.6	0.5	0.7	1.1	0.5	1.1
457	1	2.1	3.7	3.8	3.8	457	1.6	2.6	4.4	4.9	4.9	457	0.6	0.5	0.7	1.1	0.5	1.1
458	1	2.1	3.7	3.8	3.8	458	1.6	2.6	4.4	4.9	4.9	458	0.6	0.5	0.7	1.1	0.5	1.1
459	14	21.1	29.5	33	33	459	14.1	21.4	29	32.5	32.5	459	0.1	0.3	-0.5	-0.5	-0.5	0.3
460	0.1	0.1	0.5	2	2	460	0.6	1.2	1	4.1	4.1	460	0.5	1.1	0.5	2.1	0.5	2.1
461	0.1	0.1	0.5	2	2	461	0.6	1.2	1	4.1	4.1	461	0.5	1.1	0.5	2.1	0.5	2.1
462	0.1	0.1	0.5	2	2	462	0.6	1.2	1	4.1	4.1	462	0.5	1.1	0.5	2.1	0.5	2.1
463	0.1	0.1	0.5	2	2	463	0.6	1.2	1	4.1	4.1	463	0.5	1.1	0.5	2.1	0.5	2.1
464	0.6	2.7	10.9	19.8	19.8	464	0.7	3.3	12.9	22.9	22.9	464	0.1	0.6	2	3.1	0.1	3.1
465	49.1	60.1	67.1	66.2	67.1	465	50.8	60.4	66.6	66	66.6	465	1.7	0.3	-0.5	-0.2	-0.5	1.7
466	46.4	58.8	66.7	66	66.7	466	48.3	60	66.2	65.6	66.2	466	1.9	1.2	-0.5	-0.4	-0.5	1.9
467	46.4	58.8	66.7	66	66.7	467	48.3	60	66.2	65.6	66.2	467	1.9	1.2	-0.5	-0.4	-0.5	1.9
468	46.4	58.8	66.7	66	66.7	468	48.3	60	66.2	65.6	66.2	468	1.9	1.2	-0.5	-0.4	-0.5	1.9
469	46.4	58.8	66.7	66	66.7	469	48.3	60	66.2	65.6	66.2	469	1.9	1.2	-0.5	-0.4	-0.5	1.9
470	46.4	58.8	66.7	66	66.7	470	48.3	60	66.2	65.6	66.2	470	1.9	1.2	-0.5	-0.4	-0.5	1.9
471	46.4	58.8	66.7	66	66.7	471	48.3	60	66.2	65.6	66.2	471	1.9	1.2	-0.5	-0.4	-0.5	1.9
472	46.4	58.8	66.7	66	66.7	472	48.3	60	66.2	65.6	66.2	472	1.9	1.2	-0.5	-0.4	-0.5	1.9
473	46.4	58.8	66.7	66	66.7	473	48.3	60	66.2	65.6	66.2	473	1.9	1.2	-0.5	-0.4	-0.5	1.9
474	46.4	58.8	66.7	66	66.7	474	48.3	60	66.2	65.6	66.2	474	1.9	1.2	-0.5	-0.4	-0.5	1.9
475	46.4	58.8	66.7	66	66.7	475	48.3	60	66.2	65.6	66.2	475	1.9	1.2	-0.5	-0.4	-0.5	1.9
476	46.4	58.8	66.7	66	66.7	476	48.3	60	66.2	65.6	66.2	476	1.9	1.2	-0.5	-0.4	-0.5	1.9
477						477						477
478	1.5	4.7	11	18.9	18.9	478	1.7	5	11.9	19.8	19.8	478	0.2	0.3	0.9	0.9	0.2	0.9
479	1.5	4.7	11	18.9	18.9	479	1.7	5	11.9	19.8	19.8	479	0.2	0.3	0.9	0.9	0.2	0.9
480	1.5	4.7	11	18.9	18.9	480	1.7	5	11.9	19.8	19.8	480	0.2	0.3	0.9	0.9	0.2	0.9
481	3.3	9	14.2	16.1	16.1	481	4.9	9.7	15.7	17.6	17.6	481	1.6	0.7	1.5	1.5	0.7	1.6
482	3.3	9	14.2	16.1	16.1	482	4.9	9.7	15.7	17.6	17.6	482	1.6	0.7	1.5	1.5	0.7	1.6
483	3.3	9	14.2	16.1	16.1	483	4.9	9.7	15.7	17.6	17.6	483	1.6	0.7	1.5	1.5	0.7	1.6
484	3.3	9	14.2	16.1	16.1	484	4.9	9.7	15.7	17.6	17.6	484	1.6	0.7	1.5	1.5	0.7	1.6
485	3.3	9	14.2	16.1	16.1	485	4.9	9.7	15.7	17.6	17.6	485	1.6	0.7	1.5	1.5	0.7	1.6
486	3.3	9	14.2	16.1	16.1	486	4.9	9.7	15.7	17.6	17.6	486	1.6	0.7	1.5	1.5	0.7	1.6
487	3.3	9	14.2	16.1	16.1	487	4.9	9.7	15.7	17.6	17.6	487	1.6	0.7	1.5	1.5	0.7	1.6
488	3.3	6.9	13.7	21.4	21.4	488	3	7.1	14.2	21.5	21.5	488	-0.3	0.2	0.5	0.1	-0.3	0.5
489	3.3	6.9	13.7	21.4	21.4	489	3	7.1	14.2	21.5	21.5	489	-0.3	0.2	0.5	0.1	-0.3	0.5
490						490						490
491	6.3	14.3	25.4	36.6	36.6	491	8.8	19.5	30.8	39.9	39.9	491	2.5	5.2	5.4	3.3	2.5	5.4
492	6.3	14.3	25.4	36.6	36.6	492	8.8	19.5	30.8	39.9	39.9	492	2.5	5.2	5.4	3.3	2.5	5.4
493	6.3	14.3	25.4	36.6	36.6	493	8.8	19.5	30.8	39.9	39.9	493	2.5	5.2	5.4	3.3	2.5	5.4
494	6.3	14.3	25.4	36.6	36.6	494	8.8	19.5	30.8	39.9	39.9	494	2.5	5.2	5.4	3.3	2.5	5.4
495	6.3	14.3	25.4	36.6	36.6	495	8.8	19.5	30.8	39.9	39.9	495	2.5	5.2	5.4	3.3	2.5	5.4
496	6.3	14.3	25.4	36.6	36.6	496	8.8	19.5	30.8	39.9	39.9	496	2.5	5.2	5.4	3.3	2.5	5.4
497	6.3	14.3	25.4	36.6	36.6	497	8.8	19.5	30.8	39.9	39.9	497	2.5	5.2	5.4	3.3	2.5	5.4
498	6.3	14.3	25.4	36.6	36.6	498	8.8	19.5	30.8	39.9	39.9	498	2.5	5.2	5.4	3.3	2.5	5.4
499	6.3	14.3	25.4	36.6	36.6	499	8.8	19.5	30.8	39.9	39.9	499	2.5	5.2	5.4	3.3	2.5	5.4
500	6.3	14.3	25.4	36.6	36.6	500	8.8	19.5	30.8	39.9	39.9	500	2.5	5.2	5.4	3.3	2.5	5.4
501	6.3	14.3	25.4	36.6	36.6	501	8.8	19.5	30.8	39.9	39.9	501	2.5	5.2	5.4	3.3	2.5	5.4
502	6.3	14.3	25.4	36.6	36.6	502	8.8	19.5	30.8	39.9	39.9	502	2.5	5.2	5.4	3.3	2.5	5.4
503	8.6	15.2	24	32.4	32.4	503	11.6	19.2	28.3	35.4	35.4	503	3	4	4.3	3	3	4.3
504	4.7	17.1	29.8	37	37	504	7.1	19.7	32.6	40	40	504	2.4	2.6	2.8	3	2.4	3
505	4.7	17.1	29.8	37	37	505	7.1	19.7	32.6	40	40	505	2.4	2.6	2.8	3	2.4	3
506	4.7	17.1	29.8	37	37	506	7.1	19.7	32.6	40	40	506	2.4	2.6	2.8	3	2.4	3
507	4.7	17.1	29.8	37	37	507	7.1	19.7	32.6	40	40	507	2.4	2.6	2.8	3	2.4	3
508	4.7	17.1	29.8	37	37	508	7.1	19.7	32.6	40	40	508	2.4	2.6	2.8	3	2.4	3
509						509						509
510	18.9	30.3	48.5	52.4	52.4	510	20.7	30.7	49	52.9	52.9	510	1.8	0.4	0.5	0.5	0.4	1.8
511	18.9	30.3	48.5	52.4	52.4	511	20.7	30.7	49	52.9	52.9	511	1.8	0.4	0.5	0.5	0.4	1.8
512	18.9	30.3	48.5	52.4	52.4	512	20.7	30.7	49	52.9	52.9	512	1.8	0.4	0.5	0.5	0.4	1.8
513	18.9	30.3	48.5	52.4	52.4	513	20.7	30.7	49	52.9	52.9	513	1.8	0.4	0.5	0.5	0.4	1.8
514	18.9	30.3	48.5	52.4	52.4	514	20.7	30.7	49	52.9	52.9	514	1.8	0.4	0.5	0.5	0.4	1.8
515	18.9	30.3	48.5	52.4	52.4	515	20.7	30.7	49	52.9	52.9	515	1.8	0.4	0.5	0.5	0.4	1.8
516	18.9	30.3	48.5	52.4	52.4	516	20.7	30.7	49	52.9	52.9	516	1.8	0.4	0.5	0.5	0.4	1.8
517	13.5	18.9	26.1	34.3	34.3	517	15.4	20.4	27.8	36.2	36.2	517	1.9	1.5	1.7	1.9	1.5	1.9
518	13.5	18.9	26.1	34.3	34.3	518	15.4	20.4	27.8	36.2	36.2	518	1.9	1.5	1.7	1.9	1.5	1.9
519	13.5	18.9	26.1	34.3	34.3	519	15.4	20.4	27.8	36.2	36.2	519	1.9	1.5	1.7	1.9	1.5	1.9
520	13.5	18.9	26.1	34.3	34.3	520	15.4	20.4	27.8	36.2	36.2	520	1.9	1.5	1.7	1.9	1.5	1.9
521	13.5	18.9	26.1	34.3	34.3	521	15.4	20.4	27.8	36.2	36.2	521	1.9	1.5	1.7	1.9	1.5	1.9
522	13.5	18.9	26.1	34.3	34.3	522	15.4	20.4	27.8	36.2	36.2	522	1.9	1.5	1.7	1.9	1.5	1.9
523	13.5	18.9	26.1	34.3	34.3	523	15.4	20.4	27.8	36.2	36.2	523	1.9	1.5	1.7	1.9	1.5	1.9
524	13.5	18.9	26.1	34.3	34.3	524	15.4	20.4	27.8	36.2	36.2	524	1.9	1.5	1.7	1.9	1.5	1.9
525	13.5	18.9	26.1	34.3	34.3	525	15.4	20.4	27.8	36.2	36.2	525	1.9	1.5	1.7	1.9	1.5	1.9
526	13.5	18.9	26.1	34.3	34.3	526	15.4	20.4	27.8	36.2	36.2	526	1.9	1.5	1.7	1.9	1.5	1.9
527	13.5	18.9	26.1	34.3	34.3	527	15.4	20.4	27.8	36.2	36.2	527	1.9	1.5	1.7	1.9	1.5	1.9
528	13.5	18.9	26.1	34.3	34.3	528	15.4	20.4	27.8	36.2	36.2	528	1.9	1.5	1.7	1.9	1.5	1.9
529	13.5	18.9	26.1	34.3	34.3	529	15.4	20.4	27.8	36.2	36.2	529	1.9	1.5	1.7	1.9	1.5	1.9
530	13.5	18.9	26.1	34.3	34.3	530	15.4	20.4	27.8	36.2	36.2	530	1.9	1.5	1.7	1.9	1.5	1.9
531	11.9	17.3	23.4	31.3	31.3	531	12.8	17.7	27	35.8	35.8	531	0.9	0.4	3.6	4.5	0.4	4.5
532	20	21.6	24.6	26.8	26.8	532	21.7	21.7	24.6	26.2	26.2	532	1.7	0.1	0	-0.6	-0.6	1.7
533	21.4	21.9	26.4	26.2	26.4	533	22.1	22.6	25.8	25	25.8	533	0.7	0.7	-0.6	-1.2	-1.2	0.7
534	21.4	21.9	26.4	26.2	26.4	534	22.1	22.6	25.8	25	25.8	534	0.7	0.7	-0.6	-1.2	-1.2	0.7
535	21.4	21.9	26.4	26.2	26.4	535	22.1	22.6	25.8	25	25.8	535	0.7	0.7	-0.6	-1.2	-1.2	0.7
536	21.4	21.9	26.4	26.2	26.4	536	22.1	22.6	25.8	25	25.8	536	0.7	0.7	-0.6	-1.2	-1.2	0.7
537	21.4	21.9	26.4	26.2	26.4	537	22.1	22.6	25.8	25	25.8	537	0.7	0.7	-0.6	-1.2	-1.2	0.7
538	21.4	21.9	26.4	26.2	26.4	538	22.1	22.6	25.8	25	25.8	538	0.7	0.7	-0.6	-1.2	-1.2	0.7
539	21.4	21.9	26.4	26.2	26.4	539	22.1	22.6	25.8	25	25.8	539	0.7	0.7	-0.6	-1.2	-1.2	0.7
540	21.4	21.9	26.4	26.2	26.4	540	22.1	22.6	25.8	25	25.8	540	0.7	0.7	-0.6	-1.2	-1.2	0.7
541	21.4	21.9	26.4	26.2	26.4	541	22.1	22.6	25.8	25	25.8	541	0.7	0.7	-0.6	-1.2	-1.2	0.7
542	21.4	21.9	26.4	26.2	26.4	542	22.1	22.6	25.8	25	25.8	542	0.7	0.7	-0.6	-1.2	-1.2	0.7
543	21.4	21.9	26.4	26.2	26.4	543	22.1	22.6	25.8	25	25.8	543	0.7	0.7	-0.6	-1.2	-1.2	0.7
544	24.3	25.4	27.2	29.2	29.2	544	25.1	25.1	26.5	27.9	27.9	544	0.8	-0.3	-0.7	-1.3	-1.3	0.8
545	41.5	42.2	43.2	42.6	43.2	545	44	43.5	41.8	41.9	44	545	2.5	1.3	-1.4	-0.7	-1.4	2.5
546	41.5	42.2	43.2	42.6	43.2	546	44	43.5	41.8	41.9	44	546	2.5	1.3	-1.4	-0.7	-1.4	2.5
547	41.5	42.2	43.2	42.6	43.2	547	44	43.5	41.8	41.9	44	547	2.5	1.3	-1.4	-0.7	-1.4	2.5
548	41.5	42.2	43.2	42.6	43.2	548	44	43.5	41.8	41.9	44	548	2.5	1.3	-1.4	-0.7	-1.4	2.5
549	41.5	42.2	43.2	42.6	43.2	549	44	43.5	41.8	41.9	44	549	2.5	1.3	-1.4	-0.7	-1.4	2.5
550	41.5	42.2	43.2	42.6	43.2	550	44	43.5	41.8	41.9	44	550	2.5	1.3	-1.4	-0.7	-1.4	2.5
551	41.5	42.2	43.2	42.6	43.2	551	44	43.5	41.8	41.9	44	551	2.5	1.3	-1.4	-0.7	-1.4	2.5
552	43.8	46.7	51.2	50.5	51.2	552	46.1	48.2	51	50.6	51	552	2.3	1.5	-0.2	0.1	-0.2	2.3
553	43.8	46.7	51.2	50.5	51.2	553	46.1	48.2	51	50.6	51	553	2.3	1.5	-0.2	0.1	-0.2	2.3
554	43.8	46.7	51.2	50.5	51.2	554	46.1	48.2	51	50.6	51	554	2.3	1.5	-0.2	0.1	-0.2	2.3
555	43.8	46.7	51.2	50.5	51.2	555	46.1	48.2	51	50.6	51	555	2.3	1.5	-0.2	0.1	-0.2	2.3
556						556						556
557	31.2	32	32.3	32.1	32.3	557	32	32.2	31.6	31.7	32.2	557	0.8	0.2	-0.7	-0.4	-0.7	0.8
558	31.2	32	32.3	32.1	32.3	558	32	32.2	31.6	31.7	32.2	558	0.8	0.2	-0.7	-0.4	-0.7	0.8
559	31.2	32	32.3	32.1	32.3	559	32	32.2	31.6	31.7	32.2	559	0.8	0.2	-0.7	-0.4	-0.7	0.8
560	31.2	32	32.3	32.1	32.3	560	32	32.2	31.6	31.7	32.2	560	0.8	0.2	-0.7	-0.4	-0.7	0.8
561	31.2	32	32.3	32.1	32.3	561	32	32.2	31.6	31.7	32.2	561	0.8	0.2	-0.7	-0.4	-0.7	0.8
562	31.2	32	32.3	32.1	32.3	562	32	32.2	31.6	31.7	32.2	562	0.8	0.2	-0.7	-0.4	-0.7	0.8
563	31.2	32	32.3	32.1	32.3	563	32	32.2	31.6	31.7	32.2	563	0.8	0.2	-0.7	-0.4	-0.7	0.8
564						564						564
565						565						565
566						566						566
567						567						567
568						568						568
569						569						569
570						570						570
571						571						571
572						572						572
573						573						573
574						574						574
575						575						575
576						576						576
577	38.5	44.1	53.6	55.2	55.2	577	40.4	46.2	55.2	54.4	55.2	577	1.9	2.1	1.6	-0.8	-0.8	2.1
578	38.5	44.1	53.6	55.2	55.2	578	40.4	46.2	55.2	54.4	55.2	578	1.9	2.1	1.6	-0.8	-0.8	2.1
579	38.5	44.1	53.6	55.2	55.2	579	40.4	46.2	55.2	54.4	55.2	579	1.9	2.1	1.6	-0.8	-0.8	2.1
580	38.5	44.1	53.6	55.2	55.2	580	40.4	46.2	55.2	54.4	55.2	580	1.9	2.1	1.6	-0.8	-0.8	2.1
581	38.5	44.1	53.6	55.2	55.2	581	40.4	46.2	55.2	54.4	55.2	581	1.9	2.1	1.6	-0.8	-0.8	2.1
582	38.5	44.1	53.6	55.2	55.2	582	40.4	46.2	55.2	54.4	55.2	582	1.9	2.1	1.6	-0.8	-0.8	2.1
583	38.5	44.1	53.6	55.2	55.2	583	40.4	46.2	55.2	54.4	55.2	583	1.9	2.1	1.6	-0.8	-0.8	2.1
584	38.5	44.1	53.6	55.2	55.2	584	40.4	46.2	55.2	54.4	55.2	584	1.9	2.1	1.6	-0.8	-0.8	2.1
585	38.5	44.1	53.6	55.2	55.2	585	40.4	46.2	55.2	54.4	55.2	585	1.9	2.1	1.6	-0.8	-0.8	2.1
586	38.5	44.1	53.6	55.2	55.2	586	40.4	46.2	55.2	54.4	55.2	586	1.9	2.1	1.6	-0.8	-0.8	2.1
587	38.5	44.1	53.6	55.2	55.2	587	40.4	46.2	55.2	54.4	55.2	587	1.9	2.1	1.6	-0.8	-0.8	2.1
588	38.5	44.1	53.6	55.2	55.2	588	40.4	46.2	55.2	54.4	55.2	588	1.9	2.1	1.6	-0.8	-0.8	2.1
589	38.5	44.1	53.6	55.2	55.2	589	40.4	46.2	55.2	54.4	55.2	589	1.9	2.1	1.6	-0.8	-0.8	2.1
590	38.5	44.1	53.6	55.2	55.2	590	40.4	46.2	55.2	54.4	55.2	590	1.9	2.1	1.6	-0.8	-0.8	2.1
591	38.5	44.1	53.6	55.2	55.2	591	40.4	46.2	55.2	54.4	55.2	591	1.9	2.1	1.6	-0.8	-0.8	2.1
592	38.5	44.1	53.6	55.2	55.2	592	40.4	46.2	55.2	54.4	55.2	592	1.9	2.1	1.6	-0.8	-0.8	2.1
593	38.5	44.1	53.6	55.2	55.2	593	40.4	46.2	55.2	54.4	55.2	593	1.9	2.1	1.6	-0.8	-0.8	2.1
594	38.5	44.1	53.6	55.2	55.2	594	40.4	46.2	55.2	54.4	55.2	594	1.9	2.1	1.6	-0.8	-0.8	2.1
595	38.5	44.1	53.6	55.2	55.2	595	40.4	46.2	55.2	54.4	55.2	595	1.9	2.1	1.6	-0.8	-0.8	2.1
596	38.5	44.1	53.6	55.2	55.2	596	40.4	46.2	55.2	54.4	55.2	596	1.9	2.1	1.6	-0.8	-0.8	2.1
597	38.5	44.1	53.6	55.2	55.2	597	40.4	46.2	55.2	54.4	55.2	597	1.9	2.1	1.6	-0.8	-0.8	2.1
598	38.5	44.1	53.6	55.2	55.2	598	40.4	46.2	55.2	54.4	55.2	598	1.9	2.1	1.6	-0.8	-0.8	2.1
599	38.5	44.1	53.6	55.2	55.2	599	40.4	46.2	55.2	54.4	55.2	599	1.9	2.1	1.6	-0.8	-0.8	2.1
600						600						600
601	1	1.5	8	16.1	16.1	601	0.8	1.8	10.5	21.1	21.1	601	-0.2	0.3	2.5	5	-0.2	5
602	1	1.5	8	16.1	16.1	602	0.8	1.8	10.5	21.1	21.1	602	-0.2	0.3	2.5	5	-0.2	5
603	1	1.5	8	16.1	16.1	603	0.8	1.8	10.5	21.1	21.1	603	-0.2	0.3	2.5	5	-0.2	5
604	1	1.5	8	16.1	16.1	604	0.8	1.8	10.5	21.1	21.1	604	-0.2	0.3	2.5	5	-0.2	5
605	1	1.5	8	16.1	16.1	605	0.8	1.8	10.5	21.1	21.1	605	-0.2	0.3	2.5	5	-0.2	5
606	1	1.5	8	16.1	16.1	606	0.8	1.8	10.5	21.1	21.1	606	-0.2	0.3	2.5	5	-0.2	5
607						607						607
608						608						608
609	9	17.6	26.2	35.9	35.9	609	8.3	17.4	26.5	38.2	38.2	609	-0.7	-0.2	0.3	2.3	-0.7	2.3
610	9	17.6	26.2	35.9	35.9	610	8.3	17.4	26.5	38.2	38.2	610	-0.7	-0.2	0.3	2.3	-0.7	2.3
611	9	17.6	26.2	35.9	35.9	611	8.3	17.4	26.5	38.2	38.2	611	-0.7	-0.2	0.3	2.3	-0.7	2.3
612	9	17.6	26.2	35.9	35.9	612	8.3	17.4	26.5	38.2	38.2	612	-0.7	-0.2	0.3	2.3	-0.7	2.3
613	9	17.6	26.2	35.9	35.9	613	8.3	17.4	26.5	38.2	38.2	613	-0.7	-0.2	0.3	2.3	-0.7	2.3
614	9	17.6	26.2	35.9	35.9	614	8.3	17.4	26.5	38.2	38.2	614	-0.7	-0.2	0.3	2.3	-0.7	2.3
615	9	17.6	26.2	35.9	35.9	615	8.3	17.4	26.5	38.2	38.2	615	-0.7	-0.2	0.3	2.3	-0.7	2.3
616	7.6	15.2	23.2	32.3	32.3	616	7.3	15.2	23.6	34.8	34.8	616	-0.3	0	0.4	2.5	-0.3	2.5
617						617						617
618						618						618
619						619						619
620						620						620
621						621						621
622						622						622
623						623						623
624						624						624
625						625						625
626						626						626
627						627						627
628						628						628
629						629						629
630						630						630
631						631						631
632						632						632
633	29.4	41.8	48.3	47.9	48.3	633	30	40.5	46.3	46.1	46.3	633	0.6	-1.3	-2	-1.8	-2	0.6
634	29.4	41.8	48.3	47.9	48.3	634	30	40.5	46.3	46.1	46.3	634	0.6	-1.3	-2	-1.8	-2	0.6
635	29.4	41.8	48.3	47.9	48.3	635	30	40.5	46.3	46.1	46.3	635	0.6	-1.3	-2	-1.8	-2	0.6
636	29.4	41.8	48.3	47.9	48.3	636	30	40.5	46.3	46.1	46.3	636	0.6	-1.3	-2	-1.8	-2	0.6
637	29.4	41.8	48.3	47.9	48.3	637	30	40.5	46.3	46.1	46.3	637	0.6	-1.3	-2	-1.8	-2	0.6
638	29.4	41.8	48.3	47.9	48.3	638	30	40.5	46.3	46.1	46.3	638	0.6	-1.3	-2	-1.8	-2	0.6
639	29.4	41.8	48.3	47.9	48.3	639	30	40.5	46.3	46.1	46.3	639	0.6	-1.3	-2	-1.8	-2	0.6
640	29.4	41.8	48.3	47.9	48.3	640	30	40.5	46.3	46.1	46.3	640	0.6	-1.3	-2	-1.8	-2	0.6
641						641						641
642	1.3	1.3	1.3	1.7	1.7	642	1.4	1.6	1.6	1.9	1.9	642	0.1	0.3	0.3	0.2	0.1	0.3
643	1.3	1.3	1.3	1.7	1.7	643	1.4	1.6	1.6	1.9	1.9	643	0.1	0.3	0.3	0.2	0.1	0.3
644	1.3	1.3	1.3	1.7	1.7	644	1.4	1.6	1.6	1.9	1.9	644	0.1	0.3	0.3	0.2	0.1	0.3
645	1.3	1.3	1.3	1.7	1.7	645	1.4	1.6	1.6	1.9	1.9	645	0.1	0.3	0.3	0.2	0.1	0.3
646	1.3	1.3	1.3	1.7	1.7	646	1.4	1.6	1.6	1.9	1.9	646	0.1	0.3	0.3	0.2	0.1	0.3
647	1.3	1.3	1.3	1.7	1.7	647	1.4	1.6	1.6	1.9	1.9	647	0.1	0.3	0.3	0.2	0.1	0.3
648	1.3	1.3	1.3	1.7	1.7	648	1.4	1.6	1.6	1.9	1.9	648	0.1	0.3	0.3	0.2	0.1	0.3
649	1.3	1.3	1.3	1.7	1.7	649	1.4	1.6	1.6	1.9	1.9	649	0.1	0.3	0.3	0.2	0.1	0.3
650	0.9	1.2	1.5	1.8	1.8	650	0.9	1.1	1.1	1.7	1.7	650	0	-0.1	-0.4	-0.1	-0.4	0
651	13.3	16	23.1	32.3	32.3	651	13.4	16.2	23.3	33.2	33.2	651	0.1	0.2	0.2	0.9	0.1	0.9
652	13.3	16	23.1	32.3	32.3	652	13.4	16.2	23.3	33.2	33.2	652	0.1	0.2	0.2	0.9	0.1	0.9
653	13.3	16	23.1	32.3	32.3	653	13.4	16.2	23.3	33.2	33.2	653	0.1	0.2	0.2	0.9	0.1	0.9
654	13.3	16	23.1	32.3	32.3	654	13.4	16.2	23.3	33.2	33.2	654	0.1	0.2	0.2	0.9	0.1	0.9
655	13.3	16	23.1	32.3	32.3	655	13.4	16.2	23.3	33.2	33.2	655	0.1	0.2	0.2	0.9	0.1	0.9
656	13.3	16	23.1	32.3	32.3	656	13.4	16.2	23.3	33.2	33.2	656	0.1	0.2	0.2	0.9	0.1	0.9
657	13.3	16	23.1	32.3	32.3	657	13.4	16.2	23.3	33.2	33.2	657	0.1	0.2	0.2	0.9	0.1	0.9
658	13.3	16	23.1	32.3	32.3	658	13.4	16.2	23.3	33.2	33.2	658	0.1	0.2	0.2	0.9	0.1	0.9
659	13.3	16	23.1	32.3	32.3	659	13.4	16.2	23.3	33.2	33.2	659	0.1	0.2	0.2	0.9	0.1	0.9
660	13.3	16	23.1	32.3	32.3	660	13.4	16.2	23.3	33.2	33.2	660	0.1	0.2	0.2	0.9	0.1	0.9
661	13.3	16	23.1	32.3	32.3	661	13.4	16.2	23.3	33.2	33.2	661	0.1	0.2	0.2	0.9	0.1	0.9
662	13.3	16	23.1	32.3	32.3	662	13.4	16.2	23.3	33.2	33.2	662	0.1	0.2	0.2	0.9	0.1	0.9
663						663						663
664						664						664
665						665						665
666						666						666
667	17.8	22.3	26	34.3	34.3	667	17.4	22.6	25.5	35	35	667	-0.4	0.3	-0.5	0.7	-0.5	0.7
668	17.8	22.3	26	34.3	34.3	668	17.4	22.6	25.5	35	35	668	-0.4	0.3	-0.5	0.7	-0.5	0.7
669	17.8	22.3	26	34.3	34.3	669	17.4	22.6	25.5	35	35	669	-0.4	0.3	-0.5	0.7	-0.5	0.7
670	17.8	22.3	26	34.3	34.3	670	17.4	22.6	25.5	35	35	670	-0.4	0.3	-0.5	0.7	-0.5	0.7
671	17.8	22.3	26	34.3	34.3	671	17.4	22.6	25.5	35	35	671	-0.4	0.3	-0.5	0.7	-0.5	0.7
672	17.8	22.3	26	34.3	34.3	672	17.4	22.6	25.5	35	35	672	-0.4	0.3	-0.5	0.7	-0.5	0.7
673	17.8	22.3	26	34.3	34.3	673	17.4	22.6	25.5	35	35	673	-0.4	0.3	-0.5	0.7	-0.5	0.7
674	17.8	22.3	26	34.3	34.3	674	17.4	22.6	25.5	35	35	674	-0.4	0.3	-0.5	0.7	-0.5	0.7
675	17.8	22.3	26	34.3	34.3	675	17.4	22.6	25.5	35	35	675	-0.4	0.3	-0.5	0.7	-0.5	0.7
676	17.8	22.3	26	34.3	34.3	676	17.4	22.6	25.5	35	35	676	-0.4	0.3	-0.5	0.7	-0.5	0.7
677	17.8	22.3	26	34.3	34.3	677	17.4	22.6	25.5	35	35	677	-0.4	0.3	-0.5	0.7	-0.5	0.7
678						678						678
679						679						679
680						680						680
681						681						681
682						682						682
683						683						683
684						684						684
685						685						685
686						686						686
687						687						687
688						688						688
689						689						689
690						690						690
691						691						691
692						692						692
693	9.5	12.5	28.6	45.9	45.9	693	9.5	12.5	28.3	46.2	46.2	693	0	0	-0.3	0.3	-0.3	0.3
694	9.5	12.5	28.6	45.9	45.9	694	9.5	12.5	28.3	46.2	46.2	694	0	0	-0.3	0.3	-0.3	0.3
695	9.5	12.5	28.6	45.9	45.9	695	9.5	12.5	28.3	46.2	46.2	695	0	0	-0.3	0.3	-0.3	0.3
696	9.5	12.5	28.6	45.9	45.9	696	9.5	12.5	28.3	46.2	46.2	696	0	0	-0.3	0.3	-0.3	0.3
697	9.5	12.5	28.6	45.9	45.9	697	9.5	12.5	28.3	46.2	46.2	697	0	0	-0.3	0.3	-0.3	0.3
698	9.5	12.5	28.6	45.9	45.9	698	9.5	12.5	28.3	46.2	46.2	698	0	0	-0.3	0.3	-0.3	0.3
699	9.5	12.5	28.6	45.9	45.9	699	9.5	12.5	28.3	46.2	46.2	699	0	0	-0.3	0.3	-0.3	0.3
700	48.2	48.7	49.2	48.3	49.2	700	49.1	49.1	48.6	48.1	49.1	700	0.9	0.4	-0.6	-0.2	-0.6	0.9
701	48.2	48.7	49.2	48.3	49.2	701	49.1	49.1	48.6	48.1	49.1	701	0.9	0.4	-0.6	-0.2	-0.6	0.9
702	48.2	48.7	49.2	48.3	49.2	702	49.1	49.1	48.6	48.1	49.1	702	0.9	0.4	-0.6	-0.2	-0.6	0.9
703	48.2	48.7	49.2	48.3	49.2	703	49.1	49.1	48.6	48.1	49.1	703	0.9	0.4	-0.6	-0.2	-0.6	0.9
704	48.2	48.7	49.2	48.3	49.2	704	49.1	49.1	48.6	48.1	49.1	704	0.9	0.4	-0.6	-0.2	-0.6	0.9
705	37.9	60.4	66	65.4	66	705	38.5	60.7	66.1	64.9	66.1	705	0.6	0.3	0.1	-0.5	-0.5	0.6
706	37.9	60.4	66	65.4	66	706	38.5	60.7	66.1	64.9	66.1	706	0.6	0.3	0.1	-0.5	-0.5	0.6
707	37.9	60.4	66	65.4	66	707	38.5	60.7	66.1	64.9	66.1	707	0.6	0.3	0.1	-0.5	-0.5	0.6
708	37.9	60.4	66	65.4	66	708	38.5	60.7	66.1	64.9	66.1	708	0.6	0.3	0.1	-0.5	-0.5	0.6
709	45.3	59.8	61.6	60.2	61.6	709	45.8	59.9	61.2	60	61.2	709	0.5	0.1	-0.4	-0.2	-0.4	0.5
710	45.3	59.8	61.6	60.2	61.6	710	45.8	59.9	61.2	60	61.2	710	0.5	0.1	-0.4	-0.2	-0.4	0.5
711	45.3	59.8	61.6	60.2	61.6	711	45.8	59.9	61.2	60	61.2	711	0.5	0.1	-0.4	-0.2	-0.4	0.5
712	45.3	59.8	61.6	60.2	61.6	712	45.8	59.9	61.2	60	61.2	712	0.5	0.1	-0.4	-0.2	-0.4	0.5
713	50.6	57.5	58.1	56.8	58.1	713	53	57.4	57.1	56.5	57.4	713	2.4	-0.1	-1	-0.3	-1	2.4
714	50.6	57.5	58.1	56.8	58.1	714	53	57.4	57.1	56.5	57.4	714	2.4	-0.1	-1	-0.3	-1	2.4
715	50.6	57.5	58.1	56.8	58.1	715	53	57.4	57.1	56.5	57.4	715	2.4	-0.1	-1	-0.3	-1	2.4
716	50.6	57.5	58.1	56.8	58.1	716	53	57.4	57.1	56.5	57.4	716	2.4	-0.1	-1	-0.3	-1	2.4
717	50.6	57.5	58.1	56.8	58.1	717	53	57.4	57.1	56.5	57.4	717	2.4	-0.1	-1	-0.3	-1	2.4
718	50.6	57.5	58.1	56.8	58.1	718	53	57.4	57.1	56.5	57.4	718	2.4	-0.1	-1	-0.3	-1	2.4
719						719						719
720	29.2	47.5	59.5	58.4	59.5	720	31	49.2	60.5	59.5	60.5	720	1.8	1.7	1	1.1	1	1.8
721	29.2	47.5	59.5	58.4	59.5	721	31	49.2	60.5	59.5	60.5	721	1.8	1.7	1	1.1	1	1.8
722	29.2	47.5	59.5	58.4	59.5	722	31	49.2	60.5	59.5	60.5	722	1.8	1.7	1	1.1	1	1.8
723	29.2	47.5	59.5	58.4	59.5	723	31	49.2	60.5	59.5	60.5	723	1.8	1.7	1	1.1	1	1.8
724	29.2	47.5	59.5	58.4	59.5	724	31	49.2	60.5	59.5	60.5	724	1.8	1.7	1	1.1	1	1.8
725	29.2	47.5	59.5	58.4	59.5	725	31	49.2	60.5	59.5	60.5	725	1.8	1.7	1	1.1	1	1.8
726	29.2	47.5	59.5	58.4	59.5	726	31	49.2	60.5	59.5	60.5	726	1.8	1.7	1	1.1	1	1.8
727	29.2	47.5	59.5	58.4	59.5	727	31	49.2	60.5	59.5	60.5	727	1.8	1.7	1	1.1	1	1.8
728	29.2	47.5	59.5	58.4	59.5	728	31	49.2	60.5	59.5	60.5	728	1.8	1.7	1	1.1	1	1.8
729	29.2	47.5	59.5	58.4	59.5	729	31	49.2	60.5	59.5	60.5	729	1.8	1.7	1	1.1	1	1.8
730	29.2	47.5	59.5	58.4	59.5	730	31	49.2	60.5	59.5	60.5	730	1.8	1.7	1	1.1	1	1.8
731	29.2	47.5	59.5	58.4	59.5	731	31	49.2	60.5	59.5	60.5	731	1.8	1.7	1	1.1	1	1.8
732						732						732
733	31.7	38.8	46.5	52.3	52.3	733	32	39	46.3	52.5	52.5	733	0.3	0.2	-0.2	0.2	-0.2	0.3
734	31.7	38.8	46.5	52.3	52.3	734	32	39	46.3	52.5	52.5	734	0.3	0.2	-0.2	0.2	-0.2	0.3
735	31.7	38.8	46.5	52.3	52.3	735	32	39	46.3	52.5	52.5	735	0.3	0.2	-0.2	0.2	-0.2	0.3
736	31.7	38.8	46.5	52.3	52.3	736	32	39	46.3	52.5	52.5	736	0.3	0.2	-0.2	0.2	-0.2	0.3
737	31.7	38.8	46.5	52.3	52.3	737	32	39	46.3	52.5	52.5	737	0.3	0.2	-0.2	0.2	-0.2	0.3
738	31.7	38.8	46.5	52.3	52.3	738	32	39	46.3	52.5	52.5	738	0.3	0.2	-0.2	0.2	-0.2	0.3
739	31.7	38.8	46.5	52.3	52.3	739	32	39	46.3	52.5	52.5	739	0.3	0.2	-0.2	0.2	-0.2	0.3
740	31.7	38.8	46.5	52.3	52.3	740	32	39	46.3	52.5	52.5	740	0.3	0.2	-0.2	0.2	-0.2	0.3
741						741						741
742	2.2	3.4	13.1	50.9	50.9	742	1.2	3.6	15.8	57.2	57.2	742	-1	0.2	2.7	6.3	-1	6.3
743	2.2	3.4	13.1	50.9	50.9	743	1.2	3.6	15.8	57.2	57.2	743	-1	0.2	2.7	6.3	-1	6.3
744	2.2	3.4	13.1	50.9	50.9	744	1.2	3.6	15.8	57.2	57.2	744	-1	0.2	2.7	6.3	-1	6.3
745	2.2	3.4	13.1	50.9	50.9	745	1.2	3.6	15.8	57.2	57.2	745	-1	0.2	2.7	6.3	-1	6.3
746	2.2	3.4	13.1	50.9	50.9	746	1.2	3.6	15.8	57.2	57.2	746	-1	0.2	2.7	6.3	-1	6.3
747	1.6	2.9	12.2	52.7	52.7	747	0.8	2.1	12.3	58.7	58.7	747	-0.8	-0.8	0.1	6	-0.8	6
748	13.4	24.5	40.3	50.4	50.4	748	14.4	25.4	42.1	51.7	51.7	748	1	0.9	1.8	1.3	0.9	1.8
749	13.1	23.2	37.6	47.1	47.1	749	13.4	23.4	37.9	48.4	48.4	749	0.3	0.2	0.3	1.3	0.2	1.3
750	13.1	23.2	37.6	47.1	47.1	750	13.4	23.4	37.9	48.4	48.4	750	0.3	0.2	0.3	1.3	0.2	1.3
751	13.1	23.2	37.6	47.1	47.1	751	13.4	23.4	37.9	48.4	48.4	751	0.3	0.2	0.3	1.3	0.2	1.3
752	13.1	23.2	37.6	47.1	47.1	752	13.4	23.4	37.9	48.4	48.4	752	0.3	0.2	0.3	1.3	0.2	1.3
753	13.1	23.2	37.6	47.1	47.1	753	13.4	23.4	37.9	48.4	48.4	753	0.3	0.2	0.3	1.3	0.2	1.3
754	13.1	23.2	37.6	47.1	47.1	754	13.4	23.4	37.9	48.4	48.4	754	0.3	0.2	0.3	1.3	0.2	1.3
755	13.1	23.2	37.6	47.1	47.1	755	13.4	23.4	37.9	48.4	48.4	755	0.3	0.2	0.3	1.3	0.2	1.3
756	13.1	23.2	37.6	47.1	47.1	756	13.4	23.4	37.9	48.4	48.4	756	0.3	0.2	0.3	1.3	0.2	1.3
757	13.1	23.2	37.6	47.1	47.1	757	13.4	23.4	37.9	48.4	48.4	757	0.3	0.2	0.3	1.3	0.2	1.3
758	13.1	23.2	37.6	47.1	47.1	758	13.4	23.4	37.9	48.4	48.4	758	0.3	0.2	0.3	1.3	0.2	1.3
759	13.1	23.2	37.6	47.1	47.1	759	13.4	23.4	37.9	48.4	48.4	759	0.3	0.2	0.3	1.3	0.2	1.3
760						760						760
761	1	1.1	1.3	2.2	2.2	761	0.5	0.6	0.5	1.9	1.9	761	-0.5	-0.5	-0.8	-0.3	-0.8	-0.3
762	1	1.1	1.3	2.2	2.2	762	0.5	0.6	0.5	1.9	1.9	762	-0.5	-0.5	-0.8	-0.3	-0.8	-0.3
763	1	1.1	1.3	2.2	2.2	763	0.5	0.6	0.5	1.9	1.9	763	-0.5	-0.5	-0.8	-0.3	-0.8	-0.3
764	1	1.1	1.3	2.2	2.2	764	0.5	0.6	0.5	1.9	1.9	764	-0.5	-0.5	-0.8	-0.3	-0.8	-0.3
765	11.5	16.7	18.1	22	22	765	11.7	16.8	18.2	22.6	22.6	765	0.2	0.1	0.1	0.6	0.1	0.6
766	11.5	16.7	18.1	22	22	766	11.7	16.8	18.2	22.6	22.6	766	0.2	0.1	0.1	0.6	0.1	0.6
767	11.5	16.7	18.1	22	22	767	11.7	16.8	18.2	22.6	22.6	767	0.2	0.1	0.1	0.6	0.1	0.6
768	11.5	16.7	18.1	22	22	768	11.7	16.8	18.2	22.6	22.6	768	0.2	0.1	0.1	0.6	0.1	0.6
769	11.5	16.7	18.1	22	22	769	11.7	16.8	18.2	22.6	22.6	769	0.2	0.1	0.1	0.6	0.1	0.6
770	11.5	16.7	18.1	22	22	770	11.7	16.8	18.2	22.6	22.6	770	0.2	0.1	0.1	0.6	0.1	0.6
771	11.5	16.7	18.1	22	22	771	11.7	16.8	18.2	22.6	22.6	771	0.2	0.1	0.1	0.6	0.1	0.6
772	11.5	16.7	18.1	22	22	772	11.7	16.8	18.2	22.6	22.6	772	0.2	0.1	0.1	0.6	0.1	0.6
773						773						773
774						774						774
775						775						775
776						776						776
777	0.5	2.8	9.2	32.4	32.4	777	1.6	3.6	10.4	34.7	34.7	777	1.1	0.8	1.2	2.3	0.8	2.3
778	0.5	2.8	9.2	32.4	32.4	778	1.6	3.6	10.4	34.7	34.7	778	1.1	0.8	1.2	2.3	0.8	2.3
779	0.5	2.8	9.2	32.4	32.4	779	1.6	3.6	10.4	34.7	34.7	779	1.1	0.8	1.2	2.3	0.8	2.3
780	0.5	2.8	9.2	32.4	32.4	780	1.6	3.6	10.4	34.7	34.7	780	1.1	0.8	1.2	2.3	0.8	2.3
781						781						781
782						782						782
783	0.9	1	1.3	1.9	1.9	783	0.5	0.9	1.1	1.9	1.9	783	-0.4	-0.1	-0.2	0	-0.4	0
784	0.9	1	1.3	1.9	1.9	784	0.5	0.9	1.1	1.9	1.9	784	-0.4	-0.1	-0.2	0	-0.4	0
785	0.9	1	1.3	1.9	1.9	785	0.5	0.9	1.1	1.9	1.9	785	-0.4	-0.1	-0.2	0	-0.4	0
786	38.9	39.1	40	43.5	43.5	786	38.3	38	39.3	43.5	43.5	786	-0.6	-1.1	-0.7	0	-1.1	0
787	38.9	39.1	40	43.5	43.5	787	38.3	38	39.3	43.5	43.5	787	-0.6	-1.1	-0.7	0	-1.1	0
788	38.9	39.1	40	43.5	43.5	788	38.3	38	39.3	43.5	43.5	788	-0.6	-1.1	-0.7	0	-1.1	0
789	38.9	39.1	40	43.5	43.5	789	38.3	38	39.3	43.5	43.5	789	-0.6	-1.1	-0.7	0	-1.1	0
790	38.9	39.1	40	43.5	43.5	790	38.3	38	39.3	43.5	43.5	790	-0.6	-1.1	-0.7	0	-1.1	0
791	38.9	39.1	40	43.5	43.5	791	38.3	38	39.3	43.5	43.5	791	-0.6	-1.1	-0.7	0	-1.1	0
792	38.9	39.1	40	43.5	43.5	792	38.3	38	39.3	43.5	43.5	792	-0.6	-1.1	-0.7	0	-1.1	0
793						793						793
794						794						794
795						795						795
796						796						796
797	4.8	9.2	29.7	47.3	47.3	797	5.2	8.9	29.7	46.2	46.2	797	0.4	-0.3	0	-1.1	-1.1	0.4
798	4.8	9.2	29.7	47.3	47.3	798	5.2	8.9	29.7	46.2	46.2	798	0.4	-0.3	0	-1.1	-1.1	0.4
799	4.8	9.2	29.7	47.3	47.3	799	5.2	8.9	29.7	46.2	46.2	799	0.4	-0.3	0	-1.1	-1.1	0.4
800	4.8	9.2	29.7	47.3	47.3	800	5.2	8.9	29.7	46.2	46.2	800	0.4	-0.3	0	-1.1	-1.1	0.4
801	4.8	9.2	29.7	47.3	47.3	801	5.2	8.9	29.7	46.2	46.2	801	0.4	-0.3	0	-1.1	-1.1	0.4
802						802						802
803						803						803
804						804						804
805						805						805
806						806						806
807	15.2	19.9	26.6	26.9	26.9	807	17.7	20.4	27.5	27.4	27.5	807	2.5	0.5	0.9	0.5	0.5	2.5
808	15.2	19.9	26.6	26.9	26.9	808	17.7	20.4	27.5	27.4	27.5	808	2.5	0.5	0.9	0.5	0.5	2.5
809	15.2	19.9	26.6	26.9	26.9	809	17.7	20.4	27.5	27.4	27.5	809	2.5	0.5	0.9	0.5	0.5	2.5
810	15.2	19.9	26.6	26.9	26.9	810	17.7	20.4	27.5	27.4	27.5	810	2.5	0.5	0.9	0.5	0.5	2.5
811	15.2	19.9	26.6	26.9	26.9	811	17.7	20.4	27.5	27.4	27.5	811	2.5	0.5	0.9	0.5	0.5	2.5
812	15.2	19.9	26.6	26.9	26.9	812	17.7	20.4	27.5	27.4	27.5	812	2.5	0.5	0.9	0.5	0.5	2.5
813	15.2	19.9	26.6	26.9	26.9	813	17.7	20.4	27.5	27.4	27.5	813	2.5	0.5	0.9	0.5	0.5	2.5
814	15.2	19.9	26.6	26.9	26.9	814	17.7	20.4	27.5	27.4	27.5	814	2.5	0.5	0.9	0.5	0.5	2.5
815	15.2	19.9	26.6	26.9	26.9	815	17.7	20.4	27.5	27.4	27.5	815	2.5	0.5	0.9	0.5	0.5	2.5
816	12.8	16.7	22.5	23.1	23.1	816	13.2	17	22.9	23.4	23.4	816	0.4	0.3	0.4	0.3	0.3	0.4
817						817						817
818						818						818
819						819						819
820						820						820
821						821						821
822						822						822
823						823						823
824						824						824
825						825						825
826						826						826
827						827						827
828						828						828
829						829						829
830						830						830
831						831						831
832						832						832
833	19	26.2	30.2	31.9	31.9	833	19.9	27	30.4	32.1	32.1	833	0.9	0.8	0.2	0.2	0.2	0.9
834	19	26.2	30.2	31.9	31.9	834	19.9	27	30.4	32.1	32.1	834	0.9	0.8	0.2	0.2	0.2	0.9
835	21.9	31.8	36.6	38	38	835	23.4	32.3	35.9	37.5	37.5	835	1.5	0.5	-0.7	-0.5	-0.7	1.5
836	21.9	31.8	36.6	38	38	836	23.4	32.3	35.9	37.5	37.5	836	1.5	0.5	-0.7	-0.5	-0.7	1.5
837	21.9	31.8	36.6	38	38	837	23.4	32.3	35.9	37.5	37.5	837	1.5	0.5	-0.7	-0.5	-0.7	1.5
838	21.9	31.8	36.6	38	38	838	23.4	32.3	35.9	37.5	37.5	838	1.5	0.5	-0.7	-0.5	-0.7	1.5
839	21.9	31.8	36.6	38	38	839	23.4	32.3	35.9	37.5	37.5	839	1.5	0.5	-0.7	-0.5	-0.7	1.5
840	21.9	31.8	36.6	38	38	840	23.4	32.3	35.9	37.5	37.5	840	1.5	0.5	-0.7	-0.5	-0.7	1.5
841	21.9	31.8	36.6	38	38	841	23.4	32.3	35.9	37.5	37.5	841	1.5	0.5	-0.7	-0.5	-0.7	1.5
842	21.9	31.8	36.6	38	38	842	23.4	32.3	35.9	37.5	37.5	842	1.5	0.5	-0.7	-0.5	-0.7	1.5
843	21.9	31.8	36.6	38	38	843	23.4	32.3	35.9	37.5	37.5	843	1.5	0.5	-0.7	-0.5	-0.7	1.5
844	21.9	31.8	36.6	38	38	844	23.4	32.3	35.9	37.5	37.5	844	1.5	0.5	-0.7	-0.5	-0.7	1.5
845	21.9	31.8	36.6	38	38	845	23.4	32.3	35.9	37.5	37.5	845	1.5	0.5	-0.7	-0.5	-0.7	1.5
846	21.9	31.8	36.6	38	38	846	23.4	32.3	35.9	37.5	37.5	846	1.5	0.5	-0.7	-0.5	-0.7	1.5
847						847						847
848	61.5	61.7	62.1	60.9	62.1	848	62.6	62.1	62	61	62.6	848	1.1	0.4	-0.1	0.1	-0.1	1.1
849	61.5	61.7	62.1	60.9	62.1	849	62.6	62.1	62	61	62.6	849	1.1	0.4	-0.1	0.1	-0.1	1.1
850	0.8	1.5	2.1	4.2	4.2	850	1.2	3.4	2.8	5.1	5.1	850	0.4	1.9	0.7	0.9	0.4	1.9
851	0.8	1.5	2.1	4.2	4.2	851	1.2	3.4	2.8	5.1	5.1	851	0.4	1.9	0.7	0.9	0.4	1.9
852	0.8	1.5	2.1	4.2	4.2	852	1.2	3.4	2.8	5.1	5.1	852	0.4	1.9	0.7	0.9	0.4	1.9
853	61.5	61.7	62.1	60.9	62.1	853	62.6	62.1	62	61	62.6	853	1.1	0.4	-0.1	0.1	-0.1	1.1
854	61.5	61.7	62.1	60.9	62.1	854	62.6	62.1	62	61	62.6	854	1.1	0.4	-0.1	0.1	-0.1	1.1
855	61.5	61.7	62.1	60.9	62.1	855	62.6	62.1	62	61	62.6	855	1.1	0.4	-0.1	0.1	-0.1	1.1
856	61.5	61.7	62.1	60.9	62.1	856	62.6	62.1	62	61	62.6	856	1.1	0.4	-0.1	0.1	-0.1	1.1
857	61.5	61.7	62.1	60.9	62.1	857	62.6	62.1	62	61	62.6	857	1.1	0.4	-0.1	0.1	-0.1	1.1
858	56.9	58.3	63.2	63.1	63.2	858	58.2	58.6	63.2	63.6	63.6	858	1.3	0.3	0	0.5	0	1.3
859						859						859
860						860						860
861						861						861
862						862						862
863						863						863
864						864						864
865						865						865
866						866						866
867						867						867
868						868						868
869						869						869
870						870						870
871						871						871
872						872						872
873						873						873
874						874						874
875						875						875
876						876						876
877						877						877
878						878						878
879						879						879
880						880						880
881	18	23.1	25.5	27.7	27.7	881	17.9	22.7	24.9	27.4	27.4	881	-0.1	-0.4	-0.6	-0.3	-0.6	-0.1
882	18	23.1	25.5	27.7	27.7	882	17.9	22.7	24.9	27.4	27.4	882	-0.1	-0.4	-0.6	-0.3	-0.6	-0.1
883	18	23.1	25.5	27.7	27.7	883	17.9	22.7	24.9	27.4	27.4	883	-0.1	-0.4	-0.6	-0.3	-0.6	-0.1
884	18	23.1	25.5	27.7	27.7	884	17.9	22.7	24.9	27.4	27.4	884	-0.1	-0.4	-0.6	-0.3	-0.6	-0.1
885	18	23.1	25.5	27.7	27.7	885	17.9	22.7	24.9	27.4	27.4	885	-0.1	-0.4	-0.6	-0.3	-0.6	-0.1
886	18	23.1	25.5	27.7	27.7	886	17.9	22.7	24.9	27.4	27.4	886	-0.1	-0.4	-0.6	-0.3	-0.6	-0.1
887	18	23.1	25.5	27.7	27.7	887	17.9	22.7	24.9	27.4	27.4	887	-0.1	-0.4	-0.6	-0.3	-0.6	-0.1
888	18	23.1	25.5	27.7	27.7	888	17.9	22.7	24.9	27.4	27.4	888	-0.1	-0.4	-0.6	-0.3	-0.6	-0.1
889	18	23.1	25.5	27.7	27.7	889	17.9	22.7	24.9	27.4	27.4	889	-0.1	-0.4	-0.6	-0.3	-0.6	-0.1
890	18	23.1	25.5	27.7	27.7	890	17.9	22.7	24.9	27.4	27.4	890	-0.1	-0.4	-0.6	-0.3	-0.6	-0.1
891	18	23.1	25.5	27.7	27.7	891	17.9	22.7	24.9	27.4	27.4	891	-0.1	-0.4	-0.6	-0.3	-0.6	-0.1
892	1.7	2.9	2.8	2.4	2.9	892	2.1	2.6	2.3	2.7	2.7	892	0.4	-0.3	-0.5	0.3	-0.5	0.4
893	1.7	2.9	2.8	2.4	2.9	893	2.1	2.6	2.3	2.7	2.7	893	0.4	-0.3	-0.5	0.3	-0.5	0.4
894	1.7	2.9	2.8	2.4	2.9	894	2.1	2.6	2.3	2.7	2.7	894	0.4	-0.3	-0.5	0.3	-0.5	0.4
895	9	12.6	14.5	15.6	15.6	895	9.6	13.3	14.9	15.8	15.8	895	0.6	0.7	0.4	0.2	0.2	0.7
896	0.2	1	5.3	32.2	32.2	896	0.3	0.8	5.6	34.2	34.2	896	0.1	-0.2	0.3	2	-0.2	2
897	0.2	1	5.3	32.2	32.2	897	0.3	0.8	5.6	34.2	34.2	897	0.1	-0.2	0.3	2	-0.2	2
898	0.2	1	5.3	32.2	32.2	898	0.3	0.8	5.6	34.2	34.2	898	0.1	-0.2	0.3	2	-0.2	2
899	0.2	1	5.3	32.2	32.2	899	0.3	0.8	5.6	34.2	34.2	899	0.1	-0.2	0.3	2	-0.2	2
900	43.8	43.1	44.9	45	45	900	44.3	43.7	45.9	45.2	45.9	900	0.5	0.6	1	0.2	0.2	1
901	43.8	43.1	44.9	45	45	901	44.3	43.7	45.9	45.2	45.9	901	0.5	0.6	1	0.2	0.2	1
902	43.8	43.1	44.9	45	45	902	44.3	43.7	45.9	45.2	45.9	902	0.5	0.6	1	0.2	0.2	1
903	43.8	43.1	44.9	45	45	903	44.3	43.7	45.9	45.2	45.9	903	0.5	0.6	1	0.2	0.2	1
904	43.8	43.1	44.9	45	45	904	44.3	43.7	45.9	45.2	45.9	904	0.5	0.6	1	0.2	0.2	1
905	43.8	43.1	44.9	45	45	905	44.3	43.7	45.9	45.2	45.9	905	0.5	0.6	1	0.2	0.2	1
906	43.8	43.1	44.9	45	45	906	44.3	43.7	45.9	45.2	45.9	906	0.5	0.6	1	0.2	0.2	1
907	43.8	43.1	44.9	45	45	907	44.3	43.7	45.9	45.2	45.9	907	0.5	0.6	1	0.2	0.2	1
908	43.8	43.1	44.9	45	45	908	44.3	43.7	45.9	45.2	45.9	908	0.5	0.6	1	0.2	0.2	1
909	43.8	43.1	44.9	45	45	909	44.3	43.7	45.9	45.2	45.9	909	0.5	0.6	1	0.2	0.2	1
