# Supplementary material for: Structural mechanisms of autoinhibition and substrate recognition by the ubiquitin ligase HACE1
Source: Nat Struct Mol Biol. 2024 Feb 8;31(2):364–77. doi: 10.1038/s41594-023-01203-4 (PMC10873202; doi:10.1038/s41594-023-01203-4)
Supplement: Supplementary file 6 — HDX–MS HACE1 variants–RAC1. [file 41594_2023_1203_MOESM6_ESM.xlsx]

## Sheet: Overview
Overview of data obtained by hydrogen/deuterium exchange mass spectrometry (HDX-MS)
Protein	HACE1S14E	HACE1I694D
Conditions of H/D exchange	25 °C in 20 mM HEPES-Na pH 7.8, 100 mM NaCl, 1 mM MgCl2, 5 mM DTT final D2O = 90% (v/v)
Time course of H/D exchange	10/30/100/1,000/10,000 s
Samples	1) HACE1S14E (25 µM) 2) HACE1S14E (25 µM) + RAC1Q61L (50 µM)	1) HACE1I694D (25 µM) 2) HACE1I694D (25 µM) + RAC1Q61L (50 µM)
Replicates	3 technical replicates (separate H/D exchange reactions)
Number of Peptides	217	235
Average peptide length (aa)	11.71	12.4
Sequence coverage (%)	93.7	95.4
Redundancy	2.98	3.36
Back-exchange	No correction for back-exchange based on a fully deuterated sample conducted.
Repeatability (average SD)	0.025 Da / 0.278%	0.025 Da / 0.270%
Significance criterium applied	2.5% difference in relative HDX

## Sheet: PeptideHDX_S14E
Protein state	Start	End	Peptide sequence	Maximal uptake (#)	Peptide mass (Da)	Retention time SD (min)	Retention time (min)	HDX time (s)	Uptake (Da)	Uptake SD (Da)	Uptake (%)	Uptake SD (%)
HACE1S14E	0	8	GMERAMEQL	8	1063.48	8.6759	0.00896	0	0	0	0	0
HACE1S14E	0	8	GMERAMEQL	8	1063.48	8.66406	0.013657	10	4.83894	0.023593	60.4867	0.294912
HACE1S14E	0	8	GMERAMEQL	8	1063.48	8.64707	0.006695	30	4.90427	0.024767	61.3034	0.309588
HACE1S14E	0	8	GMERAMEQL	8	1063.48	8.64651	0.007625	100	4.78823	0.037274	59.8529	0.465925
HACE1S14E	0	8	GMERAMEQL	8	1063.48	8.6627	0.004937	1000	4.76466	0.020087	59.5583	0.251088
HACE1S14E	0	8	GMERAMEQL	8	1063.48	8.66496	0.004829	10000	4.65885	0.01817	58.2357	0.227125
HACE1S14E/RAC1Q61L	0	8	GMERAMEQL	8	1063.48	8.67443	0.006352	0	0	0	0	0
HACE1S14E/RAC1Q61L	0	8	GMERAMEQL	8	1063.48	8.63671	0.02188	10	4.96626	0.022122	62.0782	0.276525
HACE1S14E/RAC1Q61L	0	8	GMERAMEQL	8	1063.48	8.62201	0.019226	30	4.99907	0.024485	62.4884	0.306063
HACE1S14E/RAC1Q61L	0	8	GMERAMEQL	8	1063.48	8.65877	0.006663	100	4.81088	0.031822	60.1359	0.397775
HACE1S14E/RAC1Q61L	0	8	GMERAMEQL	8	1063.48	8.65944	0.00337	1000	4.82301	0.018414	60.2876	0.230175
HACE1S14E/RAC1Q61L	0	8	GMERAMEQL	8	1063.48	8.67427	0.013359	10000	4.6837	0.035717	58.5463	0.446462
HACE1S14E	5	8	MEQL	3	519.236	8.21282	0.08523	0	0	0	0	0
HACE1S14E	5	8	MEQL	3	519.236	8.24093	0.006986	10	1.54617	0.035564	51.539	1.18547
HACE1S14E	5	8	MEQL	3	519.236	8.23578	0.004389	30	1.56822	0.039281	52.2739	1.30937
HACE1S14E	5	8	MEQL	3	519.236	8.23425	0.006474	100	1.52457	0.037872	50.8189	1.2624
HACE1S14E	5	8	MEQL	3	519.236	8.24743	0.002281	1000	1.51151	0.035287	50.3835	1.17623
HACE1S14E	5	8	MEQL	3	519.236	8.25013	0.004085	10000	1.47602	0.037099	49.2007	1.23663
HACE1S14E/RAC1Q61L	5	8	MEQL	3	519.236	8.23344	0.006653	0	0	0	0	0
HACE1S14E/RAC1Q61L	5	8	MEQL	3	519.236	8.22623	0.011715	10	1.61058	0.017622	53.6858	0.5874
HACE1S14E/RAC1Q61L	5	8	MEQL	3	519.236	8.21813	0.012217	30	1.60126	0.016549	53.3754	0.551633
HACE1S14E/RAC1Q61L	5	8	MEQL	3	519.236	8.238	0.005166	100	1.55284	0.008517	51.7614	0.2839
HACE1S14E/RAC1Q61L	5	8	MEQL	3	519.236	8.23941	0.003814	1000	1.53601	0.019204	51.2002	0.640133
HACE1S14E/RAC1Q61L	5	8	MEQL	3	519.236	8.25199	0.008457	10000	1.48432	0.01401	49.4775	0.467
HACE1S14E	15	31	LRRARTVELPEDNETAV	15	1968.04	7.48277	0.008826	0	0	0	0	0
HACE1S14E	15	31	LRRARTVELPEDNETAV	15	1968.04	7.48288	0.007434	10	7.28968	0.067851	48.5978	0.45234
HACE1S14E	15	31	LRRARTVELPEDNETAV	15	1968.04	7.48161	0.00131	30	7.84516	0.05221	52.3011	0.348067
HACE1S14E	15	31	LRRARTVELPEDNETAV	15	1968.04	7.47317	0.005388	100	8.23356	0.096223	54.8904	0.641487
HACE1S14E	15	31	LRRARTVELPEDNETAV	15	1968.04	7.48273	0.001766	1000	8.7263	0.017512	58.1753	0.116747
HACE1S14E	15	31	LRRARTVELPEDNETAV	15	1968.04	7.49003	0.003065	10000	8.48044	0.020611	56.5363	0.137407
HACE1S14E/RAC1Q61L	15	31	LRRARTVELPEDNETAV	15	1968.04	7.46977	0.005853	0	0	0	0	0
HACE1S14E/RAC1Q61L	15	31	LRRARTVELPEDNETAV	15	1968.04	7.4712	0.003593	10	8.33404	0.04132	55.5602	0.275467
HACE1S14E/RAC1Q61L	15	31	LRRARTVELPEDNETAV	15	1968.04	7.4694	0.00539	30	8.54251	0.053678	56.9501	0.357853
HACE1S14E/RAC1Q61L	15	31	LRRARTVELPEDNETAV	15	1968.04	7.4728	0.006666	100	8.58834	0.031019	57.2556	0.206793
HACE1S14E/RAC1Q61L	15	31	LRRARTVELPEDNETAV	15	1968.04	7.47345	0.006099	1000	8.63074	0.029498	57.5383	0.196653
HACE1S14E/RAC1Q61L	15	31	LRRARTVELPEDNETAV	15	1968.04	7.48625	0.007184	10000	8.47184	0.037314	56.4789	0.24876
HACE1S14E	21	28	VELPEDNE	6	943.413	7.7447	0.008551	0	0	0	0	0
HACE1S14E	21	28	VELPEDNE	6	943.413	7.75341	0.006452	10	2.64947	0.057667	44.1579	0.961117
HACE1S14E	21	28	VELPEDNE	6	943.413	7.75574	0.000979	30	2.78362	0.018899	46.3936	0.314983
HACE1S14E	21	28	VELPEDNE	6	943.413	7.75217	0.006114	100	2.82902	0.037192	47.1504	0.619867
HACE1S14E	21	28	VELPEDNE	6	943.413	7.76413	0.002214	1000	2.84013	0.045183	47.3356	0.75305
HACE1S14E	21	28	VELPEDNE	6	943.413	7.76733	0.002708	10000	2.66497	0.031291	44.4161	0.521517
HACE1S14E/RAC1Q61L	21	28	VELPEDNE	6	943.413	7.74904	0.005941	0	0	0	0	0
HACE1S14E/RAC1Q61L	21	28	VELPEDNE	6	943.413	7.75063	0.002447	10	2.78667	0.02672	46.4444	0.445333
HACE1S14E/RAC1Q61L	21	28	VELPEDNE	6	943.413	7.75142	0.007582	30	2.89455	0.029062	48.2425	0.484367
HACE1S14E/RAC1Q61L	21	28	VELPEDNE	6	943.413	7.76008	0.006115	100	2.82497	0.014577	47.0828	0.24295
HACE1S14E/RAC1Q61L	21	28	VELPEDNE	6	943.413	7.76299	0.005299	1000	2.75597	0.018263	45.9329	0.304383
HACE1S14E/RAC1Q61L	21	28	VELPEDNE	6	943.413	7.77313	0.006271	10000	2.67426	0.011854	44.571	0.197567
HACE1S14E	32	39	YTLMPMVM	6	984.448	10.9219	0.011431	0	0	0	0	0
HACE1S14E	32	39	YTLMPMVM	6	984.448	10.9308	0.009761	10	0.007089	0.024164	0.11815	0.402733
HACE1S14E	32	39	YTLMPMVM	6	984.448	10.9032	0.017349	30	0.064263	0.023631	1.07105	0.39385
HACE1S14E	32	39	YTLMPMVM	6	984.448	10.9094	0.004315	100	0.132199	0.019676	2.20332	0.327933
HACE1S14E	32	39	YTLMPMVM	6	984.448	10.9162	0.010267	1000	0.99545	0.046084	16.5908	0.768067
HACE1S14E	32	39	YTLMPMVM	6	984.448	10.9061	0.009518	10000	3.46768	0.03914	57.7947	0.652333
HACE1S14E/RAC1Q61L	32	39	YTLMPMVM	6	984.448	10.9285	0.007129	0	0	0	0	0
HACE1S14E/RAC1Q61L	32	39	YTLMPMVM	6	984.448	10.8882	0.051576	10	0.018587	0.022295	0.309783	0.371583
HACE1S14E/RAC1Q61L	32	39	YTLMPMVM	6	984.448	10.8588	0.027437	30	0.123251	0.020178	2.05418	0.3363
HACE1S14E/RAC1Q61L	32	39	YTLMPMVM	6	984.448	10.9254	0.004678	100	0.381015	0.020457	6.35025	0.34095
HACE1S14E/RAC1Q61L	32	39	YTLMPMVM	6	984.448	10.9146	0.00716	1000	2.18562	0.019529	36.427	0.325483
HACE1S14E/RAC1Q61L	32	39	YTLMPMVM	6	984.448	10.9172	0.009178	10000	3.6792	0.025715	61.32	0.428583
HACE1S14E	33	39	TLMPMVM	5	821.384	10.3626	0.00818	0	0	0	0	0
HACE1S14E	33	39	TLMPMVM	5	821.384	10.3738	0.00814	10	0.012038	0.01842	0.24076	0.3684
HACE1S14E	33	39	TLMPMVM	5	821.384	10.3464	0.016746	30	0.068554	0.024428	1.37108	0.48856
HACE1S14E	33	39	TLMPMVM	5	821.384	10.3623	0.006887	100	0.177017	0.021519	3.54034	0.43038
HACE1S14E	33	39	TLMPMVM	5	821.384	10.377	0.009193	1000	0.813913	0.016432	16.2783	0.32864
HACE1S14E	33	39	TLMPMVM	5	821.384	10.3674	0.007423	10000	2.89446	0.027671	57.8892	0.55342
HACE1S14E/RAC1Q61L	33	39	TLMPMVM	5	821.384	10.3675	0.007323	0	0	0	0	0
HACE1S14E/RAC1Q61L	33	39	TLMPMVM	5	821.384	10.3312	0.047509	10	0.056957	0.022651	1.13914	0.45302
HACE1S14E/RAC1Q61L	33	39	TLMPMVM	5	821.384	10.305	0.027921	30	0.152481	0.021043	3.04962	0.42086
HACE1S14E/RAC1Q61L	33	39	TLMPMVM	5	821.384	10.3761	0.005378	100	0.403033	0.019522	8.06066	0.39044
HACE1S14E/RAC1Q61L	33	39	TLMPMVM	5	821.384	10.369	0.002308	1000	1.72957	0.022126	34.5913	0.44252
HACE1S14E/RAC1Q61L	33	39	TLMPMVM	5	821.384	10.3714	0.008535	10000	3.15836	0.018759	63.1672	0.37518
HACE1S14E	36	39	PMVM	2	476.212	8.68388	0.00936	0	0	0	0	0
HACE1S14E	36	39	PMVM	2	476.212	8.70897	0.010769	10	-0.029572	0.019697	-1.4786	0.98485
HACE1S14E	36	39	PMVM	2	476.212	8.68746	0.004989	30	-0.005692	0.016452	-0.2846	0.8226
HACE1S14E	36	39	PMVM	2	476.212	8.69028	0.004495	100	0.013183	0.017447	0.65915	0.87235
HACE1S14E	36	39	PMVM	2	476.212	8.70209	0.003106	1000	0.16761	0.02083	8.3805	1.0415
HACE1S14E	36	39	PMVM	2	476.212	8.70125	0.004162	10000	1.15888	0.025188	57.944	1.2594
HACE1S14E/RAC1Q61L	36	39	PMVM	2	476.212	8.6888	0.004555	0	0	0	0	0
HACE1S14E/RAC1Q61L	36	39	PMVM	2	476.212	8.68702	0.021322	10	-0.024538	0.010821	-1.2269	0.54105
HACE1S14E/RAC1Q61L	36	39	PMVM	2	476.212	8.67	0.019059	30	0.008049	0.005424	0.40245	0.2712
HACE1S14E/RAC1Q61L	36	39	PMVM	2	476.212	8.70432	0.004531	100	0.052251	0.008611	2.61255	0.43055
HACE1S14E/RAC1Q61L	36	39	PMVM	2	476.212	8.70514	0.002564	1000	0.424605	0.009731	21.2303	0.48655
HACE1S14E/RAC1Q61L	36	39	PMVM	2	476.212	8.71144	0.006693	10000	1.42668	0.016684	71.334	0.8342
HACE1S14E	36	49	PMVMADQHRSVSEL	12	1598.75	8.00392	0.012264	0	0	0	0	0
HACE1S14E	36	49	PMVMADQHRSVSEL	12	1598.75	8.02167	0.006626	10	1.24764	0.009387	10.397	0.078225
HACE1S14E	36	49	PMVMADQHRSVSEL	12	1598.75	8.01496	0.00447	30	1.44526	0.029936	12.0438	0.249467
HACE1S14E	36	49	PMVMADQHRSVSEL	12	1598.75	8.00378	0.010056	100	1.74348	0.011209	14.529	0.0934083
HACE1S14E	36	49	PMVMADQHRSVSEL	12	1598.75	8.02033	0.002759	1000	3.18053	0.025537	26.5045	0.212808
HACE1S14E	36	49	PMVMADQHRSVSEL	12	1598.75	8.02124	0.005603	10000	5.99572	0.028554	49.9643	0.23795
HACE1S14E/RAC1Q61L	36	49	PMVMADQHRSVSEL	12	1598.75	7.99445	0.003841	0	0	0	0	0
HACE1S14E/RAC1Q61L	36	49	PMVMADQHRSVSEL	12	1598.75	7.99044	0.007346	10	1.48171	0.021979	12.3476	0.183158
HACE1S14E/RAC1Q61L	36	49	PMVMADQHRSVSEL	12	1598.75	7.97918	0.011624	30	1.7609	0.026143	14.6742	0.217858
HACE1S14E/RAC1Q61L	36	49	PMVMADQHRSVSEL	12	1598.75	7.9953	0.006782	100	2.26767	0.035575	18.8972	0.296458
HACE1S14E/RAC1Q61L	36	49	PMVMADQHRSVSEL	12	1598.75	7.99674	0.005483	1000	4.74783	0.029422	39.5652	0.245183
HACE1S14E/RAC1Q61L	36	49	PMVMADQHRSVSEL	12	1598.75	8.01026	0.012635	10000	6.21791	0.014147	51.8159	0.117892
HACE1S14E	40	49	ADQHRSVSEL	9	1140.55	7.12516	0.007599	0	0	0	0	0
HACE1S14E	40	49	ADQHRSVSEL	9	1140.55	7.13238	0.007121	10	0.885214	0.012711	9.83571	0.141233
HACE1S14E	40	49	ADQHRSVSEL	9	1140.55	7.1343	0.002981	30	1.0408	0.012284	11.5644	0.136489
HACE1S14E	40	49	ADQHRSVSEL	9	1140.55	7.12386	0.005166	100	1.32263	0.009024	14.6959	0.100267
HACE1S14E	40	49	ADQHRSVSEL	9	1140.55	7.12844	0.003096	1000	2.20907	0.010243	24.5453	0.113811
HACE1S14E	40	49	ADQHRSVSEL	9	1140.55	7.12623	0.003539	10000	3.29252	0.024819	36.5836	0.275767
HACE1S14E/RAC1Q61L	40	49	ADQHRSVSEL	9	1140.55	7.12289	0.005592	0	0	0	0	0
HACE1S14E/RAC1Q61L	40	49	ADQHRSVSEL	9	1140.55	7.13239	0.000542	10	1.03922	0.016311	11.5468	0.181233
HACE1S14E/RAC1Q61L	40	49	ADQHRSVSEL	9	1140.55	7.13069	0.006388	30	1.24992	0.019106	13.8881	0.212289
HACE1S14E/RAC1Q61L	40	49	ADQHRSVSEL	9	1140.55	7.12642	0.005752	100	1.66305	0.0177	18.4784	0.196667
HACE1S14E/RAC1Q61L	40	49	ADQHRSVSEL	9	1140.55	7.12325	0.005556	1000	2.88121	0.013087	32.0134	0.145411
HACE1S14E/RAC1Q61L	40	49	ADQHRSVSEL	9	1140.55	7.12758	0.005705	10000	3.30955	0.01535	36.7728	0.170556
HACE1S14E	50	55	LSNSKF	5	694.365	7.23548	0.006936	0	0	0	0	0
HACE1S14E	50	55	LSNSKF	5	694.365	7.24724	0.004315	10	1.93451	0.013942	38.6902	0.27884
HACE1S14E	50	55	LSNSKF	5	694.365	7.2447	0.002092	30	1.95075	0.01611	39.0149	0.3222
HACE1S14E	50	55	LSNSKF	5	694.365	7.23761	0.005216	100	1.93464	0.01867	38.6928	0.3734
HACE1S14E	50	55	LSNSKF	5	694.365	7.24693	0.003622	1000	1.94697	0.015809	38.9395	0.31618
HACE1S14E	50	55	LSNSKF	5	694.365	7.24965	0.004221	10000	1.87703	0.02128	37.5406	0.4256
HACE1S14E/RAC1Q61L	50	55	LSNSKF	5	694.365	7.23194	0.00853	0	0	0	0	0
HACE1S14E/RAC1Q61L	50	55	LSNSKF	5	694.365	7.24059	0.001988	10	1.99432	0.029741	39.8865	0.59482
HACE1S14E/RAC1Q61L	50	55	LSNSKF	5	694.365	7.24179	0.004199	30	1.99863	0.026576	39.9726	0.53152
HACE1S14E/RAC1Q61L	50	55	LSNSKF	5	694.365	7.24187	0.006498	100	1.92678	0.017032	38.5355	0.34064
HACE1S14E/RAC1Q61L	50	55	LSNSKF	5	694.365	7.24341	0.005517	1000	1.91873	0.017661	38.3745	0.35322
HACE1S14E/RAC1Q61L	50	55	LSNSKF	5	694.365	7.25386	0.006211	10000	1.86088	0.01986	37.2177	0.3972
HACE1S14E	50	58	LSNSKFDVN	8	1022.5	7.43595	0.008245	0	0	0	0	0
HACE1S14E	50	58	LSNSKFDVN	8	1022.5	7.44422	0.006146	10	3.61059	0.045729	45.1324	0.571612
HACE1S14E	50	58	LSNSKFDVN	8	1022.5	7.44444	0.001831	30	3.89081	0.019777	48.6351	0.247213
HACE1S14E	50	58	LSNSKFDVN	8	1022.5	7.43572	0.005287	100	3.97058	0.014203	49.6322	0.177538
HACE1S14E	50	58	LSNSKFDVN	8	1022.5	7.44822	0.002573	1000	3.9178	0.019301	48.9725	0.241262
HACE1S14E	50	58	LSNSKFDVN	8	1022.5	7.44989	0.003442	10000	3.89347	0.014577	48.6683	0.182212
HACE1S14E/RAC1Q61L	50	58	LSNSKFDVN	8	1022.5	7.43438	0.006116	0	0	0	0	0
HACE1S14E/RAC1Q61L	50	58	LSNSKFDVN	8	1022.5	7.44422	0.002585	10	3.67625	0.090761	45.9532	1.13451
HACE1S14E/RAC1Q61L	50	58	LSNSKFDVN	8	1022.5	7.44509	0.006682	30	3.83493	0.013279	47.9366	0.165987
HACE1S14E/RAC1Q61L	50	58	LSNSKFDVN	8	1022.5	7.44759	0.006166	100	3.9122	0.030038	48.9025	0.375475
HACE1S14E/RAC1Q61L	50	58	LSNSKFDVN	8	1022.5	7.44846	0.005793	1000	3.87729	0.012969	48.4661	0.162112
HACE1S14E/RAC1Q61L	50	58	LSNSKFDVN	8	1022.5	7.4597	0.005957	10000	3.80187	0.010344	47.5234	0.1293
HACE1S14E	50	59	LSNSKFDVNY	9	1185.57	8.33152	0.006752	0	0	0	0	0
HACE1S14E	50	59	LSNSKFDVNY	9	1185.57	8.33645	0.006576	10	3.56435	0.041024	39.6039	0.455822
HACE1S14E	50	59	LSNSKFDVNY	9	1185.57	8.32702	0.004724	30	3.82519	0.012817	42.5021	0.142411
HACE1S14E	50	59	LSNSKFDVNY	9	1185.57	8.3238	0.006271	100	3.95512	0.023863	43.9458	0.265144
HACE1S14E	50	59	LSNSKFDVNY	9	1185.57	8.33755	0.004441	1000	4.31503	0.028012	47.9448	0.311244
HACE1S14E	50	59	LSNSKFDVNY	9	1185.57	8.33897	0.00352	10000	4.47229	0.004944	49.6921	0.0549333
HACE1S14E/RAC1Q61L	50	59	LSNSKFDVNY	9	1185.57	8.31956	0.007284	0	0	0	0	0
HACE1S14E/RAC1Q61L	50	59	LSNSKFDVNY	9	1185.57	8.30912	0.014146	10	3.61463	0.046494	40.1625	0.5166
HACE1S14E/RAC1Q61L	50	59	LSNSKFDVNY	9	1185.57	8.29421	0.012186	30	3.77957	0.022779	41.9952	0.2531
HACE1S14E/RAC1Q61L	50	59	LSNSKFDVNY	9	1185.57	8.31696	0.005959	100	3.93553	0.033518	43.7281	0.372422
HACE1S14E/RAC1Q61L	50	59	LSNSKFDVNY	9	1185.57	8.32231	0.003744	1000	4.31664	0.017932	47.9626	0.199244
HACE1S14E/RAC1Q61L	50	59	LSNSKFDVNY	9	1185.57	8.33434	0.006769	10000	4.50974	0.015496	50.1082	0.172178
HACE1S14E	50	69	LSNSKFDVNYAFGRVKRSLL	19	2313.26	9.05776	0.012008	0	0	0	0	0
HACE1S14E	50	69	LSNSKFDVNYAFGRVKRSLL	19	2313.26	9.04044	0.009115	10	5.69302	0.076291	29.9633	0.401532
HACE1S14E	50	69	LSNSKFDVNYAFGRVKRSLL	19	2313.26	9.0221	0.008138	30	6.14824	0.026692	32.3592	0.140484
HACE1S14E	50	69	LSNSKFDVNYAFGRVKRSLL	19	2313.26	9.02364	0.005407	100	6.88878	0.006839	36.2567	0.0359947
HACE1S14E	50	69	LSNSKFDVNYAFGRVKRSLL	19	2313.26	9.03221	0.005478	1000	9.20758	0.014375	48.4609	0.0756579
HACE1S14E	50	69	LSNSKFDVNYAFGRVKRSLL	19	2313.26	9.0249	0.004809	10000	10.8473	0.045037	57.0911	0.237037
HACE1S14E/RAC1Q61L	50	69	LSNSKFDVNYAFGRVKRSLL	19	2313.26	9.05362	0.008674	0	0	0	0	0
HACE1S14E/RAC1Q61L	50	69	LSNSKFDVNYAFGRVKRSLL	19	2313.26	9.00707	0.030974	10	5.8383	0.023069	30.7279	0.121416
HACE1S14E/RAC1Q61L	50	69	LSNSKFDVNYAFGRVKRSLL	19	2313.26	8.99293	0.019359	30	6.30452	0.073349	33.1817	0.386047
HACE1S14E/RAC1Q61L	50	69	LSNSKFDVNYAFGRVKRSLL	19	2313.26	9.0312	0.00612	100	7.19317	0.055708	37.8588	0.2932
HACE1S14E/RAC1Q61L	50	69	LSNSKFDVNYAFGRVKRSLL	19	2313.26	9.02225	0.001794	1000	9.63468	0.013861	50.7088	0.0729526
HACE1S14E/RAC1Q61L	50	69	LSNSKFDVNYAFGRVKRSLL	19	2313.26	9.02705	0.008395	10000	11.1106	0.043466	58.4767	0.228768
HACE1S14E	51	55	SNSKF	4	581.28	7.2488	0.008179	0	0	0	0	0
HACE1S14E	51	55	SNSKF	4	581.28	7.25501	0.00551	10	1.8537	0.0181	46.3426	0.4525
HACE1S14E	51	55	SNSKF	4	581.28	7.25835	0.001495	30	1.8359	0.010494	45.8974	0.26235
HACE1S14E	51	55	SNSKF	4	581.28	7.25114	0.006026	100	1.78841	0.013162	44.7102	0.32905
HACE1S14E	51	55	SNSKF	4	581.28	7.26142	0.006493	1000	1.78232	0.009196	44.5581	0.2299
HACE1S14E	51	55	SNSKF	4	581.28	7.26154	0.005075	10000	1.71792	0.02419	42.9479	0.60475
HACE1S14E/RAC1Q61L	51	55	SNSKF	4	581.28	7.24811	0.004752	0	0	0	0	0
HACE1S14E/RAC1Q61L	51	55	SNSKF	4	581.28	7.25527	0.000386	10	1.88295	0.018288	47.0736	0.4572
HACE1S14E/RAC1Q61L	51	55	SNSKF	4	581.28	7.25713	0.00455	30	1.86134	0.026274	46.5335	0.65685
HACE1S14E/RAC1Q61L	51	55	SNSKF	4	581.28	7.25699	0.005304	100	1.79431	0.016789	44.8576	0.419725
HACE1S14E/RAC1Q61L	51	55	SNSKF	4	581.28	7.25509	0.004914	1000	1.78642	0.00964	44.6604	0.241
HACE1S14E/RAC1Q61L	51	55	SNSKF	4	581.28	7.26246	0.007625	10000	1.73722	0.008541	43.4305	0.213525
HACE1S14E	56	59	DVNY	3	509.212	7.43813	0.008728	0	0	0	0	0
HACE1S14E	56	59	DVNY	3	509.212	7.44402	0.00554	10	0.33235	0.017383	11.0783	0.579433
HACE1S14E	56	59	DVNY	3	509.212	7.44878	0.000947	30	0.511034	0.008296	17.0345	0.276533
HACE1S14E	56	59	DVNY	3	509.212	7.44172	0.006306	100	0.699046	0.005849	23.3015	0.194967
HACE1S14E	56	59	DVNY	3	509.212	7.4544	0.004392	1000	1.08115	0.009099	36.0384	0.3033
HACE1S14E	56	59	DVNY	3	509.212	7.45384	0.003175	10000	1.33616	0.019946	44.5386	0.664867
HACE1S14E/RAC1Q61L	56	59	DVNY	3	509.212	7.43696	0.004976	0	0	0	0	0
HACE1S14E/RAC1Q61L	56	59	DVNY	3	509.212	7.44623	0.002255	10	0.29499	0.008825	9.833	0.294167
HACE1S14E/RAC1Q61L	56	59	DVNY	3	509.212	7.44764	0.006403	30	0.497213	0.003818	16.5738	0.127267
HACE1S14E/RAC1Q61L	56	59	DVNY	3	509.212	7.44967	0.005221	100	0.702265	0.002673	23.4088	0.0891
HACE1S14E/RAC1Q61L	56	59	DVNY	3	509.212	7.44994	0.004426	1000	1.08259	0.003356	36.0863	0.111867
HACE1S14E/RAC1Q61L	56	59	DVNY	3	509.212	7.46139	0.005997	10000	1.3326	0.004273	44.4201	0.142433
HACE1S14E	60	69	AFGRVKRSLL	9	1145.7	7.72004	0.013002	0	0	0	0	0
HACE1S14E	60	69	AFGRVKRSLL	9	1145.7	7.71825	0.009099	10	1.89496	0.038699	21.0551	0.429989
HACE1S14E	60	69	AFGRVKRSLL	9	1145.7	7.70842	0.001881	30	1.95553	0.021807	21.7281	0.2423
HACE1S14E	60	69	AFGRVKRSLL	9	1145.7	7.69814	0.004632	100	2.13343	0.051504	23.7048	0.572267
HACE1S14E	60	69	AFGRVKRSLL	9	1145.7	7.70512	0.002542	1000	3.40355	0.022368	37.8173	0.248533
HACE1S14E	60	69	AFGRVKRSLL	9	1145.7	7.70709	0.005687	10000	4.48644	0.020309	49.8493	0.225656
HACE1S14E/RAC1Q61L	60	69	AFGRVKRSLL	9	1145.7	7.70682	0.007734	0	0	0	0	0
HACE1S14E/RAC1Q61L	60	69	AFGRVKRSLL	9	1145.7	7.70489	0.002899	10	1.90405	0.018324	21.1561	0.2036
HACE1S14E/RAC1Q61L	60	69	AFGRVKRSLL	9	1145.7	7.70287	0.003837	30	1.99723	0.026251	22.1914	0.291678
HACE1S14E/RAC1Q61L	60	69	AFGRVKRSLL	9	1145.7	7.70375	0.00525	100	2.27085	0.043753	25.2317	0.486144
HACE1S14E/RAC1Q61L	60	69	AFGRVKRSLL	9	1145.7	7.69937	0.005958	1000	3.61181	0.026154	40.1312	0.2906
HACE1S14E/RAC1Q61L	60	69	AFGRVKRSLL	9	1145.7	7.70709	0.007948	10000	4.60552	0.020791	51.1725	0.231011
HACE1S14E	70	79	HIAANCGSVE	9	999.444	6.81003	0.008086	0	0	0	0	0
HACE1S14E	70	79	HIAANCGSVE	9	999.444	6.82448	0.004013	10	0.304967	0.03718	3.38852	0.413111
HACE1S14E	70	79	HIAANCGSVE	9	999.444	6.82682	0.003569	30	0.47268	0.034045	5.252	0.378278
HACE1S14E	70	79	HIAANCGSVE	9	999.444	6.81449	0.005477	100	0.957058	0.012408	10.634	0.137867
HACE1S14E	70	79	HIAANCGSVE	9	999.444	6.8239	0.003181	1000	1.97167	0.031172	21.9075	0.346356
HACE1S14E	70	79	HIAANCGSVE	9	999.444	6.82202	0.003351	10000	2.6656	0.054991	29.6178	0.611011
HACE1S14E/RAC1Q61L	70	79	HIAANCGSVE	9	999.444	6.81266	0.006273	0	0	0	0	0
HACE1S14E/RAC1Q61L	70	79	HIAANCGSVE	9	999.444	6.82475	0.001604	10	0.358927	0.023042	3.98808	0.256022
HACE1S14E/RAC1Q61L	70	79	HIAANCGSVE	9	999.444	6.82181	0.006659	30	0.604079	0.019995	6.71199	0.222167
HACE1S14E/RAC1Q61L	70	79	HIAANCGSVE	9	999.444	6.82323	0.005561	100	1.07223	0.016549	11.9136	0.183878
HACE1S14E/RAC1Q61L	70	79	HIAANCGSVE	9	999.444	6.82068	0.004074	1000	1.99156	0.030236	22.1284	0.335956
HACE1S14E/RAC1Q61L	70	79	HIAANCGSVE	9	999.444	6.82817	0.006413	10000	2.71841	0.039901	30.2046	0.443344
HACE1S14E	70	80	HIAANCGSVEC	10	1102.45	7.40921	0.00882	0	0	0	0	0
HACE1S14E	70	80	HIAANCGSVEC	10	1102.45	7.4166	0.00587	10	0.247434	0.010309	2.47434	0.10309
HACE1S14E	70	80	HIAANCGSVEC	10	1102.45	7.41743	0.001471	30	0.433568	0.017568	4.33568	0.17568
HACE1S14E	70	80	HIAANCGSVEC	10	1102.45	7.40897	0.005141	100	0.861876	0.016424	8.61876	0.16424
HACE1S14E	70	80	HIAANCGSVEC	10	1102.45	7.41855	0.003483	1000	2.02832	0.03183	20.2832	0.3183
HACE1S14E	70	80	HIAANCGSVEC	10	1102.45	7.4198	0.003357	10000	3.32524	0.033123	33.2524	0.33123
HACE1S14E/RAC1Q61L	70	80	HIAANCGSVEC	10	1102.45	7.40609	0.006355	0	0	0	0	0
HACE1S14E/RAC1Q61L	70	80	HIAANCGSVEC	10	1102.45	7.41351	0.003185	10	0.262794	0.011216	2.62794	0.11216
HACE1S14E/RAC1Q61L	70	80	HIAANCGSVEC	10	1102.45	7.41564	0.005121	30	0.471459	0.016084	4.71459	0.16084
HACE1S14E/RAC1Q61L	70	80	HIAANCGSVEC	10	1102.45	7.41746	0.005414	100	0.947003	0.019887	9.47003	0.19887
HACE1S14E/RAC1Q61L	70	80	HIAANCGSVEC	10	1102.45	7.41696	0.005045	1000	2.18576	0.012304	21.8576	0.12304
HACE1S14E/RAC1Q61L	70	80	HIAANCGSVEC	10	1102.45	7.42647	0.005702	10000	3.28846	0.016737	32.8846	0.16737
HACE1S14E	82	104	VLLLKKGANPNYQDISGCTPLHL	20	2493.34	9.01064	0.012775	0	0	0	0	0
HACE1S14E	82	104	VLLLKKGANPNYQDISGCTPLHL	20	2493.34	9.01704	0.007993	10	1.97054	0.03441	9.8527	0.17205
HACE1S14E	82	104	VLLLKKGANPNYQDISGCTPLHL	20	2493.34	9.00447	0.008151	30	2.6481	0.023217	13.2405	0.116085
HACE1S14E	82	104	VLLLKKGANPNYQDISGCTPLHL	20	2493.34	9.00632	0.00731	100	3.68747	0.049375	18.4373	0.246875
HACE1S14E	82	104	VLLLKKGANPNYQDISGCTPLHL	20	2493.34	9.01889	0.005353	1000	5.66785	0.024474	28.3392	0.12237
HACE1S14E	82	104	VLLLKKGANPNYQDISGCTPLHL	20	2493.34	9.01693	0.005314	10000	7.31977	0.023214	36.5988	0.11607
HACE1S14E/RAC1Q61L	82	104	VLLLKKGANPNYQDISGCTPLHL	20	2493.34	9.00895	0.008728	0	0	0	0	0
HACE1S14E/RAC1Q61L	82	104	VLLLKKGANPNYQDISGCTPLHL	20	2493.34	8.98498	0.030009	10	1.94918	0.023747	9.74588	0.118735
HACE1S14E/RAC1Q61L	82	104	VLLLKKGANPNYQDISGCTPLHL	20	2493.34	8.97264	0.018645	30	2.64035	0.025053	13.2018	0.125265
HACE1S14E/RAC1Q61L	82	104	VLLLKKGANPNYQDISGCTPLHL	20	2493.34	9.01353	0.005183	100	3.77789	0.046982	18.8895	0.23491
HACE1S14E/RAC1Q61L	82	104	VLLLKKGANPNYQDISGCTPLHL	20	2493.34	9.01194	0.000918	1000	5.68157	0.017316	28.4079	0.08658
HACE1S14E/RAC1Q61L	82	104	VLLLKKGANPNYQDISGCTPLHL	20	2493.34	9.01893	0.008122	10000	7.39469	0.017444	36.9735	0.08722
HACE1S14E	84	104	LLKKGANPNYQDISGCTPLHL	18	2281.19	8.76126	0.009911	0	0	0	0	0
HACE1S14E	84	104	LLKKGANPNYQDISGCTPLHL	18	2281.19	8.77286	0.007438	10	2.08065	0.050474	11.5592	0.280411
HACE1S14E	84	104	LLKKGANPNYQDISGCTPLHL	18	2281.19	8.75915	0.006936	30	2.79518	0.020311	15.5288	0.112839
HACE1S14E	84	104	LLKKGANPNYQDISGCTPLHL	18	2281.19	8.75773	0.00649	100	3.91706	0.031655	21.7614	0.175861
HACE1S14E	84	104	LLKKGANPNYQDISGCTPLHL	18	2281.19	8.77114	0.003718	1000	5.92523	0.013824	32.9179	0.0768
HACE1S14E	84	104	LLKKGANPNYQDISGCTPLHL	18	2281.19	8.76641	0.003694	10000	7.58254	0.018232	42.1252	0.101289
HACE1S14E/RAC1Q61L	84	104	LLKKGANPNYQDISGCTPLHL	18	2281.19	8.76172	0.009468	0	0	0	0	0
HACE1S14E/RAC1Q61L	84	104	LLKKGANPNYQDISGCTPLHL	18	2281.19	8.74606	0.01986	10	1.98844	0.043015	11.0469	0.238972
HACE1S14E/RAC1Q61L	84	104	LLKKGANPNYQDISGCTPLHL	18	2281.19	8.73485	0.01394	30	2.7263	0.027262	15.1461	0.151456
HACE1S14E/RAC1Q61L	84	104	LLKKGANPNYQDISGCTPLHL	18	2281.19	8.76468	0.006132	100	3.91816	0.013633	21.7676	0.0757389
HACE1S14E/RAC1Q61L	84	104	LLKKGANPNYQDISGCTPLHL	18	2281.19	8.76632	0.002903	1000	5.89987	0.015221	32.7771	0.0845611
HACE1S14E/RAC1Q61L	84	104	LLKKGANPNYQDISGCTPLHL	18	2281.19	8.77368	0.008794	10000	7.51655	0.016429	41.7586	0.0912722
HACE1S14E	85	104	LKKGANPNYQDISGCTPLHL	17	2168.1	8.72129	0.009372	0	0	0	0	0
HACE1S14E	85	104	LKKGANPNYQDISGCTPLHL	17	2168.1	8.73205	0.007587	10	2.21365	0.042536	13.0215	0.250212
HACE1S14E	85	104	LKKGANPNYQDISGCTPLHL	17	2168.1	8.71797	0.005271	30	2.86089	0.017122	16.8288	0.100718
HACE1S14E	85	104	LKKGANPNYQDISGCTPLHL	17	2168.1	8.71721	0.005006	100	3.95554	0.019172	23.2679	0.112776
HACE1S14E	85	104	LKKGANPNYQDISGCTPLHL	17	2168.1	8.72838	0.003111	1000	5.82894	0.023066	34.2879	0.135682
HACE1S14E	85	104	LKKGANPNYQDISGCTPLHL	17	2168.1	8.73119	0.001921	10000	6.98968	0.115392	41.1158	0.678776
HACE1S14E/RAC1Q61L	85	104	LKKGANPNYQDISGCTPLHL	17	2168.1	8.72197	0.006261	0	0	0	0	0
HACE1S14E/RAC1Q61L	85	104	LKKGANPNYQDISGCTPLHL	17	2168.1	8.70826	0.019689	10	2.05842	0.080322	12.1083	0.472482
HACE1S14E/RAC1Q61L	85	104	LKKGANPNYQDISGCTPLHL	17	2168.1	8.69651	0.013214	30	2.76828	0.010365	16.284	0.0609706
HACE1S14E/RAC1Q61L	85	104	LKKGANPNYQDISGCTPLHL	17	2168.1	8.72139	0.005264	100	3.89722	0.025862	22.9248	0.152129
HACE1S14E/RAC1Q61L	85	104	LKKGANPNYQDISGCTPLHL	17	2168.1	8.72388	0.002156	1000	5.75631	0.020797	33.8606	0.122335
HACE1S14E/RAC1Q61L	85	104	LKKGANPNYQDISGCTPLHL	17	2168.1	8.72976	0.006636	10000	6.89197	0.13727	40.541	0.807471
HACE1S14E	97	104	SGCTPLHL	6	826.4	8.76973	0.074323	0	0	0	0	0
HACE1S14E	97	104	SGCTPLHL	6	826.4	8.83669	0.128772	10	0.600994	0.074814	10.0166	1.2469
HACE1S14E	97	104	SGCTPLHL	6	826.4	8.73892	0.007196	30	0.756311	0.032402	12.6052	0.540033
HACE1S14E	97	104	SGCTPLHL	6	826.4	8.73689	0.004998	100	1.09901	0.019536	18.3168	0.3256
HACE1S14E	97	104	SGCTPLHL	6	826.4	8.74893	0.00472	1000	1.91432	0.022664	31.9053	0.377733
HACE1S14E	97	104	SGCTPLHL	6	826.4	8.75028	0.004259	10000	2.33107	0.029696	38.8512	0.494933
HACE1S14E/RAC1Q61L	97	104	SGCTPLHL	6	826.4	8.74751	0.008058	0	0	0	0	0
HACE1S14E/RAC1Q61L	97	104	SGCTPLHL	6	826.4	8.7319	0.018792	10	0.51238	0.05004	8.53967	0.834
HACE1S14E/RAC1Q61L	97	104	SGCTPLHL	6	826.4	8.72058	0.01265	30	0.690442	0.045412	11.5074	0.756867
HACE1S14E/RAC1Q61L	97	104	SGCTPLHL	6	826.4	8.74672	0.006246	100	1.01909	0.009544	16.9849	0.159067
HACE1S14E/RAC1Q61L	97	104	SGCTPLHL	6	826.4	8.7493	0.002109	1000	1.79147	0.013179	29.8578	0.21965
HACE1S14E/RAC1Q61L	97	104	SGCTPLHL	6	826.4	8.75528	0.009544	10000	2.19084	0.024282	36.5141	0.4047
HACE1S14E	104	116	LAARNGQKKCMSK	12	1433.76	6.13288	0.039883	0	0	0	0	0
HACE1S14E	104	116	LAARNGQKKCMSK	12	1433.76	6.07121	0.013368	10	2.60103	0.048449	21.6752	0.403742
HACE1S14E	104	116	LAARNGQKKCMSK	12	1433.76	6.06425	0.005294	30	2.91882	0.033234	24.3235	0.27695
HACE1S14E	104	116	LAARNGQKKCMSK	12	1433.76	6.05239	0.006807	100	3.36149	0.032439	28.0124	0.270325
HACE1S14E	104	116	LAARNGQKKCMSK	12	1433.76	6.05532	0.013876	1000	3.74978	0.045723	31.2481	0.381025
HACE1S14E	104	116	LAARNGQKKCMSK	12	1433.76	6.04934	0.006978	10000	3.7973	0.054327	31.6442	0.452725
HACE1S14E/RAC1Q61L	104	116	LAARNGQKKCMSK	12	1433.76	6.08047	0.013843	0	0	0	0	0
HACE1S14E/RAC1Q61L	104	116	LAARNGQKKCMSK	12	1433.76	6.06023	0.00792	10	2.48687	0.041897	20.7239	0.349142
HACE1S14E/RAC1Q61L	104	116	LAARNGQKKCMSK	12	1433.76	6.05831	0.00596	30	2.74625	0.051345	22.8854	0.427875
HACE1S14E/RAC1Q61L	104	116	LAARNGQKKCMSK	12	1433.76	6.04383	0.008116	100	3.15429	0.009621	26.2858	0.080175
HACE1S14E/RAC1Q61L	104	116	LAARNGQKKCMSK	12	1433.76	6.0362	0.007864	1000	3.65443	0.031331	30.4536	0.261092
HACE1S14E/RAC1Q61L	104	116	LAARNGQKKCMSK	12	1433.76	6.04045	0.021512	10000	3.66188	0.022625	30.5156	0.188542
HACE1S14E	105	119	AARNGQKKCMSKLLE	14	1675.89	7.03237	0.019069	0	0	0	0	0
HACE1S14E	105	119	AARNGQKKCMSKLLE	14	1675.89	6.99932	0.009509	10	2.88025	0.062267	20.5732	0.444764
HACE1S14E	105	119	AARNGQKKCMSKLLE	14	1675.89	6.98718	0.002539	30	3.13209	0.069461	22.3721	0.49615
HACE1S14E	105	119	AARNGQKKCMSKLLE	14	1675.89	6.97009	0.003727	100	3.61618	0.051917	25.8299	0.370836
HACE1S14E	105	119	AARNGQKKCMSKLLE	14	1675.89	6.97272	0.003225	1000	4.31576	0.053608	30.8269	0.382914
HACE1S14E	105	119	AARNGQKKCMSKLLE	14	1675.89	6.97337	0.003732	10000	4.79259	0.067862	34.2328	0.484729
HACE1S14E/RAC1Q61L	105	119	AARNGQKKCMSKLLE	14	1675.89	6.99947	0.011581	0	0	0	0	0
HACE1S14E/RAC1Q61L	105	119	AARNGQKKCMSKLLE	14	1675.89	6.98285	0.003093	10	2.76968	0.050228	19.7834	0.358771
HACE1S14E/RAC1Q61L	105	119	AARNGQKKCMSKLLE	14	1675.89	6.97705	0.004162	30	2.94915	0.040282	21.0653	0.287729
HACE1S14E/RAC1Q61L	105	119	AARNGQKKCMSKLLE	14	1675.89	6.96802	0.006523	100	3.48023	0.022062	24.8588	0.157586
HACE1S14E/RAC1Q61L	105	119	AARNGQKKCMSKLLE	14	1675.89	6.96401	0.004591	1000	4.13648	0.03075	29.5463	0.219643
HACE1S14E/RAC1Q61L	105	119	AARNGQKKCMSKLLE	14	1675.89	6.97216	0.007015	10000	4.68442	0.010384	33.4601	0.0741714
HACE1S14E	118	123	LEYSAD	5	696.296	7.3419	0.007341	0	0	0	0	0
HACE1S14E	118	123	LEYSAD	5	696.296	7.35018	0.009379	10	0.737397	0.019806	14.7479	0.39612
HACE1S14E	118	123	LEYSAD	5	696.296	7.36053	0.001311	30	0.890886	0.015899	17.8177	0.31798
HACE1S14E	118	123	LEYSAD	5	696.296	7.34575	0.010637	100	1.20918	0.017308	24.1836	0.34616
HACE1S14E	118	123	LEYSAD	5	696.296	7.3644	0.005645	1000	1.78561	0.019595	35.7123	0.3919
HACE1S14E	118	123	LEYSAD	5	696.296	7.36185	0.004298	10000	2.1811	0.020506	43.6221	0.41012
HACE1S14E/RAC1Q61L	118	123	LEYSAD	5	696.296	7.34197	0.006503	0	0	0	0	0
HACE1S14E/RAC1Q61L	118	123	LEYSAD	5	696.296	7.35497	0.002804	10	0.781044	0.012019	15.6209	0.24038
HACE1S14E/RAC1Q61L	118	123	LEYSAD	5	696.296	7.3579	0.007544	30	0.949485	0.013052	18.9897	0.26104
HACE1S14E/RAC1Q61L	118	123	LEYSAD	5	696.296	7.36396	0.006731	100	1.32351	0.037029	26.4702	0.74058
HACE1S14E/RAC1Q61L	118	123	LEYSAD	5	696.296	7.35945	0.005464	1000	1.80395	0.015763	36.079	0.31526
HACE1S14E/RAC1Q61L	118	123	LEYSAD	5	696.296	7.36947	0.005043	10000	2.19323	0.008674	43.8647	0.17348
HACE1S14E	124	132	VNICNNEGL	8	974.449	8.73919	0.009204	0	0	0	0	0
HACE1S14E	124	132	VNICNNEGL	8	974.449	8.75016	0.007459	10	2.00828	0.024118	25.1035	0.301475
HACE1S14E	124	132	VNICNNEGL	8	974.449	8.74009	0.006046	30	2.15027	0.027449	26.8784	0.343113
HACE1S14E	124	132	VNICNNEGL	8	974.449	8.74106	0.005938	100	2.52328	0.025294	31.541	0.316175
HACE1S14E	124	132	VNICNNEGL	8	974.449	8.75235	0.004502	1000	3.82415	0.022107	47.8018	0.276338
HACE1S14E	124	132	VNICNNEGL	8	974.449	8.75447	0.003932	10000	4.30616	0.026544	53.8269	0.3318
HACE1S14E/RAC1Q61L	124	132	VNICNNEGL	8	974.449	8.74071	0.005324	0	0	0	0	0
HACE1S14E/RAC1Q61L	124	132	VNICNNEGL	8	974.449	8.72704	0.020091	10	1.99775	0.024416	24.9718	0.3052
HACE1S14E/RAC1Q61L	124	132	VNICNNEGL	8	974.449	8.71716	0.013486	30	2.10082	0.014551	26.2602	0.181888
HACE1S14E/RAC1Q61L	124	132	VNICNNEGL	8	974.449	8.74623	0.004971	100	2.39919	0.018613	29.9899	0.232663
HACE1S14E/RAC1Q61L	124	132	VNICNNEGL	8	974.449	8.74633	0.00253	1000	3.67523	0.015246	45.9403	0.190575
HACE1S14E/RAC1Q61L	124	132	VNICNNEGL	8	974.449	8.75449	0.007832	10000	4.23394	0.015192	52.9242	0.1899
HACE1S14E	124	134	VNICNNEGLTA	10	1146.53	8.43934	0.007572	0	0	0	0	0
HACE1S14E	124	134	VNICNNEGLTA	10	1146.53	8.44741	0.007967	10	2.70287	0.030773	27.0287	0.30773
HACE1S14E	124	134	VNICNNEGLTA	10	1146.53	8.4383	0.006267	30	3.04661	0.039069	30.4661	0.39069
HACE1S14E	124	134	VNICNNEGLTA	10	1146.53	8.43798	0.005472	100	3.64863	0.012836	36.4863	0.12836
HACE1S14E	124	134	VNICNNEGLTA	10	1146.53	8.45075	0.004404	1000	5.50114	0.0265	55.0114	0.265
HACE1S14E	124	134	VNICNNEGLTA	10	1146.53	8.45074	0.003005	10000	6.03646	0.012366	60.3646	0.12366
HACE1S14E/RAC1Q61L	124	134	VNICNNEGLTA	10	1146.53	8.43338	0.00663	0	0	0	0	0
HACE1S14E/RAC1Q61L	124	134	VNICNNEGLTA	10	1146.53	8.4258	0.015019	10	2.57364	0.046618	25.7364	0.46618
HACE1S14E/RAC1Q61L	124	134	VNICNNEGLTA	10	1146.53	8.42234	0.015262	30	2.80581	0.031042	28.0581	0.31042
HACE1S14E/RAC1Q61L	124	134	VNICNNEGLTA	10	1146.53	8.446	0.005074	100	3.367	0.011492	33.67	0.11492
HACE1S14E/RAC1Q61L	124	134	VNICNNEGLTA	10	1146.53	8.44668	0.002224	1000	5.18638	0.009884	51.8638	0.09884
HACE1S14E/RAC1Q61L	124	134	VNICNNEGLTA	10	1146.53	8.45454	0.00575	10000	5.91094	0.012456	59.1094	0.12456
HACE1S14E	124	146	VNICNNEGLTAIHWLAVNGRTEL	22	2536.29	10.1734	0.009004	0	0	0	0	0
HACE1S14E	124	146	VNICNNEGLTAIHWLAVNGRTEL	22	2536.29	10.1676	0.013514	10	6.44233	0.052287	29.2833	0.237668
HACE1S14E	124	146	VNICNNEGLTAIHWLAVNGRTEL	22	2536.29	10.1462	0.013556	30	7.23196	0.019527	32.8725	0.0887591
HACE1S14E	124	146	VNICNNEGLTAIHWLAVNGRTEL	22	2536.29	10.1608	0.0064	100	8.34378	0.019401	37.9263	0.0881864
HACE1S14E	124	146	VNICNNEGLTAIHWLAVNGRTEL	22	2536.29	10.1712	0.010227	1000	12.3646	0.026148	56.2029	0.118855
HACE1S14E	124	146	VNICNNEGLTAIHWLAVNGRTEL	22	2536.29	10.164	0.007293	10000	14.2082	0.025565	64.5829	0.116205
HACE1S14E/RAC1Q61L	124	146	VNICNNEGLTAIHWLAVNGRTEL	22	2536.29	10.1763	0.006639	0	0	0	0	0
HACE1S14E/RAC1Q61L	124	146	VNICNNEGLTAIHWLAVNGRTEL	22	2536.29	10.1392	0.043028	10	5.95774	0.056121	27.0806	0.255095
HACE1S14E/RAC1Q61L	124	146	VNICNNEGLTAIHWLAVNGRTEL	22	2536.29	10.1138	0.023867	30	6.72734	0.055071	30.5788	0.250323
HACE1S14E/RAC1Q61L	124	146	VNICNNEGLTAIHWLAVNGRTEL	22	2536.29	10.178	0.006191	100	7.91162	0.013619	35.9619	0.0619045
HACE1S14E/RAC1Q61L	124	146	VNICNNEGLTAIHWLAVNGRTEL	22	2536.29	10.171	0.002554	1000	11.8686	0.02303	53.9483	0.104682
HACE1S14E/RAC1Q61L	124	146	VNICNNEGLTAIHWLAVNGRTEL	22	2536.29	10.1732	0.008003	10000	13.9523	0.015256	63.4196	0.0693455
HACE1S14E	133	137	TAIHW	4	626.317	8.91492	0.009323	0	0	0	0	0
HACE1S14E	133	137	TAIHW	4	626.317	8.92135	0.007643	10	0.167441	0.018904	4.18602	0.4726
HACE1S14E	133	137	TAIHW	4	626.317	8.90858	0.008153	30	0.232137	0.013732	5.80342	0.3433
HACE1S14E	133	137	TAIHW	4	626.317	8.91083	0.006152	100	0.603066	0.01104	15.0766	0.276
HACE1S14E	133	137	TAIHW	4	626.317	8.92619	0.003758	1000	1.82454	0.011386	45.6135	0.28465
HACE1S14E	133	137	TAIHW	4	626.317	8.92724	0.004466	10000	1.93369	0.012771	48.3423	0.319275
HACE1S14E/RAC1Q61L	133	137	TAIHW	4	626.317	8.91009	0.006085	0	0	0	0	0
HACE1S14E/RAC1Q61L	133	137	TAIHW	4	626.317	8.88685	0.029112	10	0.13126	0.012875	3.2815	0.321875
HACE1S14E/RAC1Q61L	133	137	TAIHW	4	626.317	8.87652	0.017719	30	0.223479	0.020485	5.58698	0.512125
HACE1S14E/RAC1Q61L	133	137	TAIHW	4	626.317	8.91357	0.006093	100	0.541402	0.012747	13.5351	0.318675
HACE1S14E/RAC1Q61L	133	137	TAIHW	4	626.317	8.91491	0.002676	1000	1.7808	0.013148	44.5201	0.3287
HACE1S14E/RAC1Q61L	133	137	TAIHW	4	626.317	8.9246	0.008862	10000	1.93114	0.01755	48.2785	0.43875
HACE1S14E	133	146	TAIHWLAVNGRTEL	13	1579.85	9.22187	0.009499	0	0	0	0	0
HACE1S14E	133	146	TAIHWLAVNGRTEL	13	1579.85	9.22894	0.007839	10	3.86119	0.042177	29.7014	0.324438
HACE1S14E	133	146	TAIHWLAVNGRTEL	13	1579.85	9.21781	0.007805	30	4.27829	0.026505	32.9099	0.203885
HACE1S14E	133	146	TAIHWLAVNGRTEL	13	1579.85	9.21978	0.004927	100	4.77056	0.069911	36.6966	0.537777
HACE1S14E	133	146	TAIHWLAVNGRTEL	13	1579.85	9.2331	0.006877	1000	6.55882	0.025679	50.4525	0.197531
HACE1S14E	133	146	TAIHWLAVNGRTEL	13	1579.85	9.23023	0.006136	10000	7.72493	0.028154	59.4226	0.216569
HACE1S14E/RAC1Q61L	133	146	TAIHWLAVNGRTEL	13	1579.85	9.22665	0.007334	0	0	0	0	0
HACE1S14E/RAC1Q61L	133	146	TAIHWLAVNGRTEL	13	1579.85	9.19193	0.03204	10	3.58953	0.024183	27.6118	0.186023
HACE1S14E/RAC1Q61L	133	146	TAIHWLAVNGRTEL	13	1579.85	9.17174	0.020091	30	4.07913	0.030093	31.378	0.231485
HACE1S14E/RAC1Q61L	133	146	TAIHWLAVNGRTEL	13	1579.85	9.21489	0.00561	100	4.62696	0.019276	35.592	0.148277
HACE1S14E/RAC1Q61L	133	146	TAIHWLAVNGRTEL	13	1579.85	9.21464	0.003199	1000	6.33935	0.018459	48.7642	0.141992
HACE1S14E/RAC1Q61L	133	146	TAIHWLAVNGRTEL	13	1579.85	9.23008	0.008553	10000	7.61689	0.011634	58.5915	0.0894923
HACE1S14E	135	146	IHWLAVNGRTEL	11	1407.76	9.09492	0.008008	0	0	0	0	0
HACE1S14E	135	146	IHWLAVNGRTEL	11	1407.76	9.09806	0.008611	10	4.08741	0.02663	37.1583	0.242091
HACE1S14E	135	146	IHWLAVNGRTEL	11	1407.76	9.08432	0.008707	30	4.35258	0.020934	39.5689	0.190309
HACE1S14E	135	146	IHWLAVNGRTEL	11	1407.76	9.08857	0.006986	100	4.56558	0.016611	41.5053	0.151009
HACE1S14E	135	146	IHWLAVNGRTEL	11	1407.76	9.10304	0.005804	1000	5.87165	0.019262	53.3787	0.175109
HACE1S14E	135	146	IHWLAVNGRTEL	11	1407.76	9.10179	0.005035	10000	6.83131	0.039031	62.1028	0.354827
HACE1S14E/RAC1Q61L	135	146	IHWLAVNGRTEL	11	1407.76	9.08914	0.006953	0	0	0	0	0
HACE1S14E/RAC1Q61L	135	146	IHWLAVNGRTEL	11	1407.76	9.06194	0.034545	10	3.82026	0.032991	34.7296	0.299918
HACE1S14E/RAC1Q61L	135	146	IHWLAVNGRTEL	11	1407.76	9.03584	0.019205	30	4.15796	0.022298	37.7996	0.202709
HACE1S14E/RAC1Q61L	135	146	IHWLAVNGRTEL	11	1407.76	9.0778	0.006067	100	4.43116	0.013938	40.2832	0.126709
HACE1S14E/RAC1Q61L	135	146	IHWLAVNGRTEL	11	1407.76	9.07766	0.001396	1000	5.59515	0.015829	50.865	0.1439
HACE1S14E/RAC1Q61L	135	146	IHWLAVNGRTEL	11	1407.76	9.08683	0.009179	10000	6.70807	0.035696	60.9824	0.324509
HACE1S14E	147	156	LHDLVQHVSD	9	1161.58	7.22902	0.007544	0	0	0	0	0
HACE1S14E	147	156	LHDLVQHVSD	9	1161.58	7.23311	0.005414	10	2.25999	0.02189	25.1111	0.243222
HACE1S14E	147	156	LHDLVQHVSD	9	1161.58	7.23334	0.000946	30	2.60394	0.002349	28.9326	0.0261
HACE1S14E	147	156	LHDLVQHVSD	9	1161.58	7.22504	0.005189	100	2.78999	0.020446	30.9998	0.227178
HACE1S14E	147	156	LHDLVQHVSD	9	1161.58	7.23407	0.004713	1000	3.1956	0.022769	35.5067	0.252989
HACE1S14E	147	156	LHDLVQHVSD	9	1161.58	7.23404	0.004311	10000	3.44311	0.018363	38.2568	0.204033
HACE1S14E/RAC1Q61L	147	156	LHDLVQHVSD	9	1161.58	7.22615	0.005285	0	0	0	0	0
HACE1S14E/RAC1Q61L	147	156	LHDLVQHVSD	9	1161.58	7.22707	0.00234	10	2.20634	0.029267	24.5148	0.325189
HACE1S14E/RAC1Q61L	147	156	LHDLVQHVSD	9	1161.58	7.22918	0.005953	30	2.51203	0.030858	27.9114	0.342867
HACE1S14E/RAC1Q61L	147	156	LHDLVQHVSD	9	1161.58	7.22899	0.004681	100	2.77575	0.036857	30.8416	0.409522
HACE1S14E/RAC1Q61L	147	156	LHDLVQHVSD	9	1161.58	7.22519	0.004262	1000	3.14484	0.018714	34.9426	0.207933
HACE1S14E/RAC1Q61L	147	156	LHDLVQHVSD	9	1161.58	7.23213	0.009956	10000	3.46455	0.010935	38.495	0.1215
HACE1S14E	147	158	LHDLVQHVSDVD	11	1375.67	7.67008	0.00911	0	0	0	0	0
HACE1S14E	147	158	LHDLVQHVSDVD	11	1375.67	7.66837	0.006256	10	3.5437	0.074636	32.2155	0.678509
HACE1S14E	147	158	LHDLVQHVSDVD	11	1375.67	7.66564	0.000744	30	3.93119	0.014756	35.7381	0.134145
HACE1S14E	147	158	LHDLVQHVSDVD	11	1375.67	7.65698	0.004895	100	4.15545	0.025244	37.7769	0.229491
HACE1S14E	147	158	LHDLVQHVSDVD	11	1375.67	7.66451	0.001892	1000	4.61243	0.067946	41.9312	0.617691
HACE1S14E	147	158	LHDLVQHVSDVD	11	1375.67	7.66462	0.003713	10000	4.82937	0.018148	43.9033	0.164982
HACE1S14E/RAC1Q61L	147	158	LHDLVQHVSDVD	11	1375.67	7.66793	0.006273	0	0	0	0	0
HACE1S14E/RAC1Q61L	147	158	LHDLVQHVSDVD	11	1375.67	7.6639	0.002236	10	3.48686	0.07344	31.6987	0.667636
HACE1S14E/RAC1Q61L	147	158	LHDLVQHVSDVD	11	1375.67	7.66071	0.00633	30	3.80097	0.030884	34.5543	0.280764
HACE1S14E/RAC1Q61L	147	158	LHDLVQHVSDVD	11	1375.67	7.6641	0.006451	100	4.08548	0.017074	37.1408	0.155218
HACE1S14E/RAC1Q61L	147	158	LHDLVQHVSDVD	11	1375.67	7.66172	0.005199	1000	4.43966	0.0129	40.3606	0.117273
HACE1S14E/RAC1Q61L	147	158	LHDLVQHVSDVD	11	1375.67	7.66977	0.006425	10000	4.73593	0.101752	43.0539	0.925018
HACE1S14E	147	160	LHDLVQHVSDVDVE	13	1603.78	8.1821	0.201668	0	0	0	0	0
HACE1S14E	147	160	LHDLVQHVSDVDVE	13	1603.78	8.46428	0.00634	10	3.88116	0.042913	29.8551	0.3301
HACE1S14E	147	160	LHDLVQHVSDVDVE	13	1603.78	8.45693	0.005452	30	4.18039	0.084962	32.1569	0.653554
HACE1S14E	147	160	LHDLVQHVSDVDVE	13	1603.78	8.45295	0.006753	100	4.59826	0.040403	35.3712	0.310792
HACE1S14E	147	160	LHDLVQHVSDVDVE	13	1603.78	8.46546	0.004774	1000	5.07984	0.06876	39.0757	0.528923
HACE1S14E	147	160	LHDLVQHVSDVDVE	13	1603.78	8.46742	0.003929	10000	5.02089	0.048286	38.6222	0.371431
HACE1S14E/RAC1Q61L	147	160	LHDLVQHVSDVDVE	13	1603.78	8.27929	0.202031	0	0	0	0	0
HACE1S14E/RAC1Q61L	147	160	LHDLVQHVSDVDVE	13	1603.78	8.4268	0.018473	10	3.75306	0.138184	28.8697	1.06295
HACE1S14E/RAC1Q61L	147	160	LHDLVQHVSDVDVE	13	1603.78	8.40854	0.011381	30	3.98256	0.136522	30.6351	1.05017
HACE1S14E/RAC1Q61L	147	160	LHDLVQHVSDVDVE	13	1603.78	8.43143	0.007212	100	4.53339	0.147049	34.8723	1.13115
HACE1S14E/RAC1Q61L	147	160	LHDLVQHVSDVDVE	13	1603.78	8.43192	0.003101	1000	5.13748	0.135624	39.5191	1.04326
HACE1S14E/RAC1Q61L	147	160	LHDLVQHVSDVDVE	13	1603.78	8.44207	0.009201	10000	5.12652	0.135592	39.4348	1.04302
HACE1S14E	147	168	LHDLVQHVSDVDVEDAMGQTAL	21	2391.14	9.13381	0.007611	0	0	0	0	0
HACE1S14E	147	168	LHDLVQHVSDVDVEDAMGQTAL	21	2391.14	9.13267	0.008939	10	4.59413	0.05126	21.8768	0.244095
HACE1S14E	147	168	LHDLVQHVSDVDVEDAMGQTAL	21	2391.14	9.1159	0.008862	30	5.33472	0.020356	25.4034	0.0969333
HACE1S14E	147	168	LHDLVQHVSDVDVEDAMGQTAL	21	2391.14	9.11811	0.006072	100	6.5791	0.034715	31.329	0.16531
HACE1S14E	147	168	LHDLVQHVSDVDVEDAMGQTAL	21	2391.14	9.12706	0.0065	1000	9.71783	0.063366	46.2754	0.301743
HACE1S14E	147	168	LHDLVQHVSDVDVEDAMGQTAL	21	2391.14	9.12251	0.006167	10000	11.1199	0.019035	52.9519	0.0906429
HACE1S14E/RAC1Q61L	147	168	LHDLVQHVSDVDVEDAMGQTAL	21	2391.14	9.11807	0.006225	0	0	0	0	0
HACE1S14E/RAC1Q61L	147	168	LHDLVQHVSDVDVEDAMGQTAL	21	2391.14	9.08211	0.034204	10	4.51022	0.028101	21.4772	0.133814
HACE1S14E/RAC1Q61L	147	168	LHDLVQHVSDVDVEDAMGQTAL	21	2391.14	9.05072	0.01901	30	5.20161	0.038375	24.7696	0.182738
HACE1S14E/RAC1Q61L	147	168	LHDLVQHVSDVDVEDAMGQTAL	21	2391.14	9.09146	0.004689	100	6.36613	0.016214	30.3149	0.0772095
HACE1S14E/RAC1Q61L	147	168	LHDLVQHVSDVDVEDAMGQTAL	21	2391.14	9.08685	0.001495	1000	9.39006	0.038453	44.7146	0.18311
HACE1S14E/RAC1Q61L	147	168	LHDLVQHVSDVDVEDAMGQTAL	21	2391.14	9.09607	0.008845	10000	11.3262	0.049561	53.9344	0.236005
HACE1S14E	150	156	LVQHVSD	6	796.407	6.22108	0.010075	0	0	0	0	0
HACE1S14E	150	156	LVQHVSD	6	796.407	6.21739	0.011704	10	2.21158	0.031691	36.8596	0.528183
HACE1S14E	150	156	LVQHVSD	6	796.407	6.22608	0.000704	30	2.40716	0.014777	40.1193	0.246283
HACE1S14E	150	156	LVQHVSD	6	796.407	6.21808	0.007291	100	2.40612	0.016028	40.1021	0.267133
HACE1S14E	150	156	LVQHVSD	6	796.407	6.23217	0.0151	1000	2.37363	0.03297	39.5604	0.5495
HACE1S14E	150	156	LVQHVSD	6	796.407	6.22708	0.005565	10000	2.32262	0.018246	38.7103	0.3041
HACE1S14E/RAC1Q61L	150	156	LVQHVSD	6	796.407	6.21727	0.005094	0	0	0	0	0
HACE1S14E/RAC1Q61L	150	156	LVQHVSD	6	796.407	6.22513	0.002421	10	2.1629	0.021413	36.0484	0.356883
HACE1S14E/RAC1Q61L	150	156	LVQHVSD	6	796.407	6.22997	0.00917	30	2.34892	0.015753	39.1486	0.26255
HACE1S14E/RAC1Q61L	150	156	LVQHVSD	6	796.407	6.22821	0.003359	100	2.36402	0.025791	39.4003	0.42985
HACE1S14E/RAC1Q61L	150	156	LVQHVSD	6	796.407	6.22126	0.00604	1000	2.34072	0.015844	39.0119	0.264067
HACE1S14E/RAC1Q61L	150	156	LVQHVSD	6	796.407	6.22884	0.010073	10000	2.30745	0.008709	38.4575	0.14515
HACE1S14E	150	158	LVQHVSDVD	8	1010.5	6.84696	0.006714	0	0	0	0	0
HACE1S14E	150	158	LVQHVSDVD	8	1010.5	6.85222	0.00529	10	3.31095	0.016265	41.3869	0.203313
HACE1S14E	150	158	LVQHVSDVD	8	1010.5	6.85541	0.001149	30	3.546	0.032068	44.325	0.40085
HACE1S14E	150	158	LVQHVSDVD	8	1010.5	6.84773	0.005496	100	3.63729	0.011513	45.4661	0.143912
HACE1S14E	150	158	LVQHVSDVD	8	1010.5	6.85737	0.003656	1000	3.63961	0.013903	45.4951	0.173788
HACE1S14E	150	158	LVQHVSDVD	8	1010.5	6.85544	0.003576	10000	3.54169	0.047028	44.2711	0.58785
HACE1S14E/RAC1Q61L	150	158	LVQHVSDVD	8	1010.5	6.84588	0.006127	0	0	0	0	0
HACE1S14E/RAC1Q61L	150	158	LVQHVSDVD	8	1010.5	6.85189	0.002265	10	3.23243	0.052094	40.4054	0.651175
HACE1S14E/RAC1Q61L	150	158	LVQHVSDVD	8	1010.5	6.85305	0.005427	30	3.47982	0.044671	43.4978	0.558388
HACE1S14E/RAC1Q61L	150	158	LVQHVSDVD	8	1010.5	6.85311	0.005333	100	3.67451	0.021391	45.9313	0.267388
HACE1S14E/RAC1Q61L	150	158	LVQHVSDVD	8	1010.5	6.85261	0.004029	1000	3.6731	0.035206	45.9138	0.440075
HACE1S14E/RAC1Q61L	150	158	LVQHVSDVD	8	1010.5	6.86163	0.006056	10000	3.53686	0.017995	44.2108	0.224938
HACE1S14E	150	160	LVQHVSDVDVE	10	1238.61	7.47236	0.007098	0	0	0	0	0
HACE1S14E	150	160	LVQHVSDVDVE	10	1238.61	7.48081	0.006454	10	3.43625	0.058445	34.3625	0.58445
HACE1S14E	150	160	LVQHVSDVDVE	10	1238.61	7.48135	0.001233	30	3.90912	0.025113	39.0912	0.25113
HACE1S14E	150	160	LVQHVSDVDVE	10	1238.61	7.47293	0.005815	100	4.24354	0.019903	42.4354	0.19903
HACE1S14E	150	160	LVQHVSDVDVE	10	1238.61	7.48458	0.001741	1000	4.53537	0.024495	45.3537	0.24495
HACE1S14E	150	160	LVQHVSDVDVE	10	1238.61	7.48822	0.002412	10000	4.81905	0.024832	48.1905	0.24832
HACE1S14E/RAC1Q61L	150	160	LVQHVSDVDVE	10	1238.61	7.47187	0.005987	0	0	0	0	0
HACE1S14E/RAC1Q61L	150	160	LVQHVSDVDVE	10	1238.61	7.48014	0.003235	10	3.32327	0.043705	33.2327	0.43705
HACE1S14E/RAC1Q61L	150	160	LVQHVSDVDVE	10	1238.61	7.48059	0.005828	30	3.76723	0.018268	37.6723	0.18268
HACE1S14E/RAC1Q61L	150	160	LVQHVSDVDVE	10	1238.61	7.48358	0.005756	100	4.16261	0.00752	41.6261	0.0752
HACE1S14E/RAC1Q61L	150	160	LVQHVSDVDVE	10	1238.61	7.48439	0.005845	1000	4.39467	0.008795	43.9467	0.08795
HACE1S14E/RAC1Q61L	150	160	LVQHVSDVDVE	10	1238.61	7.49604	0.005393	10000	4.76866	0.025401	47.6866	0.25401
HACE1S14E	150	168	LVQHVSDVDVEDAMGQTAL	18	2025.97	9.08608	0.009025	0	0	0	0	0
HACE1S14E	150	168	LVQHVSDVDVEDAMGQTAL	18	2025.97	9.08159	0.008077	10	4.47893	0.069021	24.883	0.38345
HACE1S14E	150	168	LVQHVSDVDVEDAMGQTAL	18	2025.97	9.06862	0.00898	30	5.10005	0.014623	28.3336	0.0812389
HACE1S14E	150	168	LVQHVSDVDVEDAMGQTAL	18	2025.97	9.07099	0.007347	100	6.13046	0.018108	34.0581	0.1006
HACE1S14E	150	168	LVQHVSDVDVEDAMGQTAL	18	2025.97	9.08144	0.005904	1000	8.9659	0.032166	49.8106	0.1787
HACE1S14E	150	168	LVQHVSDVDVEDAMGQTAL	18	2025.97	9.08022	0.005143	10000	10.0778	0.013533	55.9875	0.0751833
HACE1S14E/RAC1Q61L	150	168	LVQHVSDVDVEDAMGQTAL	18	2025.97	9.08211	0.00672	0	0	0	0	0
HACE1S14E/RAC1Q61L	150	168	LVQHVSDVDVEDAMGQTAL	18	2025.97	9.05317	0.032809	10	4.20155	0.041169	23.3419	0.228717
HACE1S14E/RAC1Q61L	150	168	LVQHVSDVDVEDAMGQTAL	18	2025.97	9.03518	0.01926	30	4.76356	0.013614	26.4642	0.0756333
HACE1S14E/RAC1Q61L	150	168	LVQHVSDVDVEDAMGQTAL	18	2025.97	9.07724	0.00478	100	5.66609	0.012663	31.4783	0.07035
HACE1S14E/RAC1Q61L	150	168	LVQHVSDVDVEDAMGQTAL	18	2025.97	9.0724	0.001684	1000	8.5847	0.0157	47.6928	0.0872222
HACE1S14E/RAC1Q61L	150	168	LVQHVSDVDVEDAMGQTAL	18	2025.97	9.08001	0.00812	10000	9.97755	0.021468	55.4308	0.119267
HACE1S14E	158	169	DVEDAMGQTALH	11	1285.56	9.26789	0.010957	0	0	0	0	0
HACE1S14E	158	169	DVEDAMGQTALH	11	1285.56	9.26342	0.007609	10	1.66121	0.089719	15.1019	0.815627
HACE1S14E	158	169	DVEDAMGQTALH	11	1285.56	9.25066	0.008082	30	1.96437	0.029227	17.8579	0.2657
HACE1S14E	158	169	DVEDAMGQTALH	11	1285.56	9.25509	0.006264	100	2.94233	0.032743	26.7484	0.297664
HACE1S14E	158	169	DVEDAMGQTALH	11	1285.56	9.26409	0.004601	1000	5.74084	0.03174	52.1894	0.288545
HACE1S14E	158	169	DVEDAMGQTALH	11	1285.56	9.2615	0.004419	10000	6.86795	0.019551	62.4359	0.177736
HACE1S14E/RAC1Q61L	158	169	DVEDAMGQTALH	11	1285.56	9.28034	0.006625	0	0	0	0	0
HACE1S14E/RAC1Q61L	158	169	DVEDAMGQTALH	11	1285.56	9.24861	0.029149	10	1.5764	0.132467	14.3309	1.20425
HACE1S14E/RAC1Q61L	158	169	DVEDAMGQTALH	11	1285.56	9.23913	0.019633	30	1.98304	0.13997	18.0277	1.27245
HACE1S14E/RAC1Q61L	158	169	DVEDAMGQTALH	11	1285.56	9.28307	0.00392	100	2.68861	0.138394	24.4419	1.25813
HACE1S14E/RAC1Q61L	158	169	DVEDAMGQTALH	11	1285.56	9.27966	0.000804	1000	5.3542	0.140051	48.6745	1.27319
HACE1S14E/RAC1Q61L	158	169	DVEDAMGQTALH	11	1285.56	9.29082	0.011528	10000	6.88906	0.132601	62.6278	1.20546
HACE1S14E	161	168	DAMGQTAL	7	805.364	8.34954	0.007572	0	0	0	0	0
HACE1S14E	161	168	DAMGQTAL	7	805.364	8.35726	0.007362	10	0.402111	0.022813	5.74444	0.3259
HACE1S14E	161	168	DAMGQTAL	7	805.364	8.35234	0.005506	30	0.572158	0.023023	8.17369	0.3289
HACE1S14E	161	168	DAMGQTAL	7	805.364	8.34891	0.006873	100	1.20146	0.024362	17.1637	0.348029
HACE1S14E	161	168	DAMGQTAL	7	805.364	8.3584	0.003386	1000	3.39616	0.024893	48.5166	0.355614
HACE1S14E	161	168	DAMGQTAL	7	805.364	8.36039	0.00434	10000	3.94137	0.026931	56.3053	0.384729
HACE1S14E/RAC1Q61L	161	168	DAMGQTAL	7	805.364	8.35045	0.005779	0	0	0	0	0
HACE1S14E/RAC1Q61L	161	168	DAMGQTAL	7	805.364	8.34551	0.013508	10	0.344072	0.006912	4.91531	0.0987429
HACE1S14E/RAC1Q61L	161	168	DAMGQTAL	7	805.364	8.33873	0.01273	30	0.475332	0.011554	6.79046	0.165057
HACE1S14E/RAC1Q61L	161	168	DAMGQTAL	7	805.364	8.36172	0.005713	100	0.93185	0.009101	13.3121	0.130014
HACE1S14E/RAC1Q61L	161	168	DAMGQTAL	7	805.364	8.35915	0.003738	1000	3.01529	0.020599	43.0756	0.294271
HACE1S14E/RAC1Q61L	161	168	DAMGQTAL	7	805.364	8.36846	0.006852	10000	3.95376	0.03947	56.4822	0.563857
HACE1S14E	182	202	CLLDSGADINRPNVSGATPLY	18	2175.06	9.23274	0.010758	0	0	0	0	0
HACE1S14E	182	202	CLLDSGADINRPNVSGATPLY	18	2175.06	9.23928	0.00882	10	3.41771	0.071437	18.9873	0.396872
HACE1S14E	182	202	CLLDSGADINRPNVSGATPLY	18	2175.06	9.23031	0.009831	30	3.49743	0.073874	19.4302	0.410411
HACE1S14E	182	202	CLLDSGADINRPNVSGATPLY	18	2175.06	9.23613	0.006278	100	3.87496	0.073067	21.5276	0.405928
HACE1S14E	182	202	CLLDSGADINRPNVSGATPLY	18	2175.06	9.24805	0.007074	1000	5.34449	0.077067	29.6916	0.42815
HACE1S14E	182	202	CLLDSGADINRPNVSGATPLY	18	2175.06	9.24434	0.004788	10000	7.29201	0.070582	40.5112	0.392122
HACE1S14E/RAC1Q61L	182	202	CLLDSGADINRPNVSGATPLY	18	2175.06	9.23367	0.00598	0	0	0	0	0
HACE1S14E/RAC1Q61L	182	202	CLLDSGADINRPNVSGATPLY	18	2175.06	9.20461	0.033274	10	3.39806	0.056677	18.8781	0.314872
HACE1S14E/RAC1Q61L	182	202	CLLDSGADINRPNVSGATPLY	18	2175.06	9.19058	0.019566	30	3.42369	0.067492	19.0205	0.374956
HACE1S14E/RAC1Q61L	182	202	CLLDSGADINRPNVSGATPLY	18	2175.06	9.23743	0.003982	100	3.72718	0.07375	20.7066	0.409722
HACE1S14E/RAC1Q61L	182	202	CLLDSGADINRPNVSGATPLY	18	2175.06	9.2355	0.000942	1000	5.30304	0.062554	29.4613	0.347522
HACE1S14E/RAC1Q61L	182	202	CLLDSGADINRPNVSGATPLY	18	2175.06	9.24291	0.006861	10000	7.15435	0.056324	39.7464	0.312911
HACE1S14E	184	202	LDSGADINRPNVSGATPLY	16	1958.97	8.51069	0.012095	0	0	0	0	0
HACE1S14E	184	202	LDSGADINRPNVSGATPLY	16	1958.97	8.52135	0.006108	10	3.20694	0.046449	20.0434	0.290306
HACE1S14E	184	202	LDSGADINRPNVSGATPLY	16	1958.97	8.51467	0.004999	30	3.33425	0.048334	20.8391	0.302088
HACE1S14E	184	202	LDSGADINRPNVSGATPLY	16	1958.97	8.5144	0.005972	100	3.69827	0.041197	23.1142	0.257481
HACE1S14E	184	202	LDSGADINRPNVSGATPLY	16	1958.97	8.5283	0.004342	1000	5.18758	0.0402	32.4224	0.25125
HACE1S14E	184	202	LDSGADINRPNVSGATPLY	16	1958.97	8.52771	0.001655	10000	6.93117	0.040284	43.3198	0.251775
HACE1S14E/RAC1Q61L	184	202	LDSGADINRPNVSGATPLY	16	1958.97	8.50236	0.005772	0	0	0	0	0
HACE1S14E/RAC1Q61L	184	202	LDSGADINRPNVSGATPLY	16	1958.97	8.49466	0.016841	10	3.19667	0.027246	19.9792	0.170288
HACE1S14E/RAC1Q61L	184	202	LDSGADINRPNVSGATPLY	16	1958.97	8.49045	0.014701	30	3.26274	0.030029	20.3921	0.187681
HACE1S14E/RAC1Q61L	184	202	LDSGADINRPNVSGATPLY	16	1958.97	8.5171	0.005596	100	3.58594	0.016001	22.4121	0.100006
HACE1S14E/RAC1Q61L	184	202	LDSGADINRPNVSGATPLY	16	1958.97	8.52	0.002888	1000	5.12214	0.015629	32.0134	0.0976812
HACE1S14E/RAC1Q61L	184	202	LDSGADINRPNVSGATPLY	16	1958.97	8.52683	0.009209	10000	6.78027	0.026009	42.3767	0.162556
HACE1S14E	184	203	LDSGADINRPNVSGATPLYF	17	2106.04	9.74128	0.010679	0	0	0	0	0
HACE1S14E	184	203	LDSGADINRPNVSGATPLYF	17	2106.04	9.74859	0.00974	10	3.23096	0.018624	19.0056	0.109553
HACE1S14E	184	203	LDSGADINRPNVSGATPLYF	17	2106.04	9.72978	0.014178	30	3.34189	0.017418	19.6582	0.102459
HACE1S14E	184	203	LDSGADINRPNVSGATPLYF	17	2106.04	9.74039	0.005989	100	3.73534	0.02725	21.9726	0.160294
HACE1S14E	184	203	LDSGADINRPNVSGATPLYF	17	2106.04	9.75817	0.009516	1000	5.24725	0.019355	30.8662	0.113853
HACE1S14E	184	203	LDSGADINRPNVSGATPLYF	17	2106.04	9.7549	0.006838	10000	6.99216	0.017018	41.1304	0.100106
HACE1S14E/RAC1Q61L	184	203	LDSGADINRPNVSGATPLYF	17	2106.04	9.74364	0.006057	0	0	0	0	0
HACE1S14E/RAC1Q61L	184	203	LDSGADINRPNVSGATPLYF	17	2106.04	9.7116	0.040555	10	3.22208	0.039525	18.9534	0.2325
HACE1S14E/RAC1Q61L	184	203	LDSGADINRPNVSGATPLYF	17	2106.04	9.68893	0.024951	30	3.30459	0.024836	19.4388	0.146094
HACE1S14E/RAC1Q61L	184	203	LDSGADINRPNVSGATPLYF	17	2106.04	9.75151	0.005101	100	3.62823	0.026212	21.3425	0.154188
HACE1S14E/RAC1Q61L	184	203	LDSGADINRPNVSGATPLYF	17	2106.04	9.74839	0.001895	1000	5.15551	0.034458	30.3265	0.202694
HACE1S14E/RAC1Q61L	184	203	LDSGADINRPNVSGATPLYF	17	2106.04	9.75787	0.006598	10000	6.82505	0.028758	40.1473	0.169165
HACE1S14E	185	202	DSGADINRPNVSGATPLY	15	1845.89	8.4398	0.009047	0	0	0	0	0
HACE1S14E	185	202	DSGADINRPNVSGATPLY	15	1845.89	8.44642	0.007213	10	3.23149	0.028435	21.5433	0.189567
HACE1S14E	185	202	DSGADINRPNVSGATPLY	15	1845.89	8.43963	0.004848	30	3.36021	0.037114	22.4014	0.247427
HACE1S14E	185	202	DSGADINRPNVSGATPLY	15	1845.89	8.43939	0.005868	100	3.74542	0.023381	24.9695	0.155873
HACE1S14E	185	202	DSGADINRPNVSGATPLY	15	1845.89	8.45349	0.004312	1000	5.2291	0.018136	34.8607	0.120907
HACE1S14E	185	202	DSGADINRPNVSGATPLY	15	1845.89	8.45264	0.001641	10000	6.79861	0.028141	45.3241	0.187607
HACE1S14E/RAC1Q61L	185	202	DSGADINRPNVSGATPLY	15	1845.89	8.43611	0.006209	0	0	0	0	0
HACE1S14E/RAC1Q61L	185	202	DSGADINRPNVSGATPLY	15	1845.89	8.42499	0.017862	10	3.23825	0.036012	21.5883	0.24008
HACE1S14E/RAC1Q61L	185	202	DSGADINRPNVSGATPLY	15	1845.89	8.41475	0.013636	30	3.31797	0.028707	22.1198	0.19138
HACE1S14E/RAC1Q61L	185	202	DSGADINRPNVSGATPLY	15	1845.89	8.44027	0.005941	100	3.63699	0.015343	24.2466	0.102287
HACE1S14E/RAC1Q61L	185	202	DSGADINRPNVSGATPLY	15	1845.89	8.44286	0.00294	1000	5.18544	0.019675	34.5696	0.131167
HACE1S14E/RAC1Q61L	185	202	DSGADINRPNVSGATPLY	15	1845.89	8.45241	0.007846	10000	6.77516	0.019703	45.1677	0.131353
HACE1S14E	190	202	INRPNVSGATPLY	10	1400.74	8.2595	0.008185	0	0	0	0	0
HACE1S14E	190	202	INRPNVSGATPLY	10	1400.74	8.26426	0.007273	10	2.39423	0.013064	23.9423	0.13064
HACE1S14E	190	202	INRPNVSGATPLY	10	1400.74	8.25811	0.004316	30	2.43178	0.007565	24.3178	0.07565
HACE1S14E	190	202	INRPNVSGATPLY	10	1400.74	8.25484	0.006421	100	2.51955	0.009882	25.1955	0.09882
HACE1S14E	190	202	INRPNVSGATPLY	10	1400.74	8.26883	0.002954	1000	3.30408	0.021035	33.0408	0.21035
HACE1S14E	190	202	INRPNVSGATPLY	10	1400.74	8.27009	0.003579	10000	4.39618	0.012369	43.9618	0.12369
HACE1S14E/RAC1Q61L	190	202	INRPNVSGATPLY	10	1400.74	8.24619	0.006493	0	0	0	0	0
HACE1S14E/RAC1Q61L	190	202	INRPNVSGATPLY	10	1400.74	8.2315	0.014164	10	2.43472	0.012833	24.3472	0.12833
HACE1S14E/RAC1Q61L	190	202	INRPNVSGATPLY	10	1400.74	8.21674	0.010662	30	2.4512	0.010623	24.512	0.10623
HACE1S14E/RAC1Q61L	190	202	INRPNVSGATPLY	10	1400.74	8.24579	0.005596	100	2.50521	0.010149	25.0521	0.10149
HACE1S14E/RAC1Q61L	190	202	INRPNVSGATPLY	10	1400.74	8.24821	0.002797	1000	3.31227	0.034813	33.1227	0.34813
HACE1S14E/RAC1Q61L	190	202	INRPNVSGATPLY	10	1400.74	8.25668	0.00804	10000	4.37361	0.020638	43.7361	0.20638
HACE1S14E	190	203	INRPNVSGATPLYF	11	1547.81	9.6063	0.008737	0	0	0	0	0
HACE1S14E	190	203	INRPNVSGATPLYF	11	1547.81	9.61077	0.008733	10	2.43722	0.028434	22.1566	0.258491
HACE1S14E	190	203	INRPNVSGATPLYF	11	1547.81	9.58833	0.01305	30	2.45482	0.022558	22.3166	0.205073
HACE1S14E	190	203	INRPNVSGATPLYF	11	1547.81	9.59856	0.005618	100	2.57292	0.023986	23.3902	0.218055
HACE1S14E	190	203	INRPNVSGATPLYF	11	1547.81	9.61566	0.010268	1000	3.38363	0.037183	30.7603	0.338027
HACE1S14E	190	203	INRPNVSGATPLYF	11	1547.81	9.61245	0.007205	10000	4.50665	0.024223	40.9696	0.220209
HACE1S14E/RAC1Q61L	190	203	INRPNVSGATPLYF	11	1547.81	9.60706	0.006752	0	0	0	0	0
HACE1S14E/RAC1Q61L	190	203	INRPNVSGATPLYF	11	1547.81	9.57501	0.040572	10	2.43698	0.032448	22.1544	0.294982
HACE1S14E/RAC1Q61L	190	203	INRPNVSGATPLYF	11	1547.81	9.55091	0.023877	30	2.46411	0.032607	22.401	0.296427
HACE1S14E/RAC1Q61L	190	203	INRPNVSGATPLYF	11	1547.81	9.61033	0.006381	100	2.50466	0.034559	22.7696	0.314173
HACE1S14E/RAC1Q61L	190	203	INRPNVSGATPLYF	11	1547.81	9.60881	0.001668	1000	3.39031	0.039711	30.821	0.361009
HACE1S14E/RAC1Q61L	190	203	INRPNVSGATPLYF	11	1547.81	9.61793	0.008144	10000	4.43581	0.036976	40.3255	0.336145
HACE1S14E	203	214	FACSHGQRDTAQ	11	1319.57	5.98972	0.012807	0	0	0	0	0
HACE1S14E	203	214	FACSHGQRDTAQ	11	1319.57	5.98712	0.015647	10	1.85816	0.034065	16.8923	0.309682
HACE1S14E	203	214	FACSHGQRDTAQ	11	1319.57	6.00195	0.000884	30	2.06267	0.025193	18.7516	0.229027
HACE1S14E	203	214	FACSHGQRDTAQ	11	1319.57	5.9935	0.012529	100	2.26771	0.034136	20.6156	0.310327
HACE1S14E	203	214	FACSHGQRDTAQ	11	1319.57	6.0128	0.021947	1000	2.41033	0.026805	21.9121	0.243682
HACE1S14E	203	214	FACSHGQRDTAQ	11	1319.57	5.99442	0.009506	10000	2.94923	0.044805	26.8112	0.407318
HACE1S14E/RAC1Q61L	203	214	FACSHGQRDTAQ	11	1319.57	5.98468	0.003	0	0	0	0	0
HACE1S14E/RAC1Q61L	203	214	FACSHGQRDTAQ	11	1319.57	5.99637	0.001659	10	1.8674	0.056092	16.9764	0.509927
HACE1S14E/RAC1Q61L	203	214	FACSHGQRDTAQ	11	1319.57	6.00514	0.011619	30	1.93781	0.040633	17.6165	0.369391
HACE1S14E/RAC1Q61L	203	214	FACSHGQRDTAQ	11	1319.57	6.00013	0.004256	100	2.19265	0.015634	19.9332	0.142127
HACE1S14E/RAC1Q61L	203	214	FACSHGQRDTAQ	11	1319.57	5.99045	0.009471	1000	2.36458	0.025534	21.4962	0.232127
HACE1S14E/RAC1Q61L	203	214	FACSHGQRDTAQ	11	1319.57	6.00889	0.018218	10000	2.80243	0.036025	25.4766	0.3275
HACE1S14E	203	216	FACSHGQRDTAQIL	13	1545.74	8.06213	0.0101	0	0	0	0	0
HACE1S14E	203	216	FACSHGQRDTAQIL	13	1545.74	8.07035	0.005212	10	1.73973	0.027198	13.3825	0.209215
HACE1S14E	203	216	FACSHGQRDTAQIL	13	1545.74	8.0661	0.003284	30	1.85475	0.014488	14.2673	0.111446
HACE1S14E	203	216	FACSHGQRDTAQIL	13	1545.74	8.06276	0.00551	100	2.07709	0.01567	15.9776	0.120538
HACE1S14E	203	216	FACSHGQRDTAQIL	13	1545.74	8.07099	0.002275	1000	2.28713	0.014835	17.5933	0.114115
HACE1S14E	203	216	FACSHGQRDTAQIL	13	1545.74	8.07328	0.004213	10000	3.32531	0.011852	25.5793	0.0911692
HACE1S14E/RAC1Q61L	203	216	FACSHGQRDTAQIL	13	1545.74	8.05853	0.004599	0	0	0	0	0
HACE1S14E/RAC1Q61L	203	216	FACSHGQRDTAQIL	13	1545.74	8.05683	0.009065	10	1.7005	0.024543	13.0808	0.188792
HACE1S14E/RAC1Q61L	203	216	FACSHGQRDTAQIL	13	1545.74	8.0468	0.007625	30	1.73861	0.069055	13.374	0.531192
HACE1S14E/RAC1Q61L	203	216	FACSHGQRDTAQIL	13	1545.74	8.05862	0.005429	100	1.92406	0.083173	14.8005	0.639792
HACE1S14E/RAC1Q61L	203	216	FACSHGQRDTAQIL	13	1545.74	8.06235	0.003449	1000	2.26327	0.108149	17.4097	0.831915
HACE1S14E/RAC1Q61L	203	216	FACSHGQRDTAQIL	13	1545.74	8.07078	0.006181	10000	3.37416	0.064294	25.9551	0.494569
HACE1S14E	204	216	ACSHGQRDTAQIL	12	1398.67	7.62489	0.007783	0	0	0	0	0
HACE1S14E	204	216	ACSHGQRDTAQIL	12	1398.67	7.62888	0.007184	10	1.87388	0.013124	15.6157	0.109367
HACE1S14E	204	216	ACSHGQRDTAQIL	12	1398.67	7.62652	0.001412	30	1.96228	0.017466	16.3524	0.14555
HACE1S14E	204	216	ACSHGQRDTAQIL	12	1398.67	7.61631	0.005653	100	2.11539	0.023063	17.6283	0.192192
HACE1S14E	204	216	ACSHGQRDTAQIL	12	1398.67	7.62625	0.003325	1000	2.31792	0.018696	19.316	0.1558
HACE1S14E	204	216	ACSHGQRDTAQIL	12	1398.67	7.62688	0.004574	10000	3.28583	0.017144	27.3819	0.142867
HACE1S14E/RAC1Q61L	204	216	ACSHGQRDTAQIL	12	1398.67	7.62219	0.005532	0	0	0	0	0
HACE1S14E/RAC1Q61L	204	216	ACSHGQRDTAQIL	12	1398.67	7.62473	0.002188	10	1.8573	0.0536	15.4775	0.446667
HACE1S14E/RAC1Q61L	204	216	ACSHGQRDTAQIL	12	1398.67	7.62383	0.005238	30	1.86769	0.040247	15.5641	0.335392
HACE1S14E/RAC1Q61L	204	216	ACSHGQRDTAQIL	12	1398.67	7.62437	0.006508	100	2.04046	0.019382	17.0039	0.161517
HACE1S14E/RAC1Q61L	204	216	ACSHGQRDTAQIL	12	1398.67	7.6239	0.006136	1000	2.26288	0.016267	18.8574	0.135558
HACE1S14E/RAC1Q61L	204	216	ACSHGQRDTAQIL	12	1398.67	7.63113	0.007115	10000	3.14745	0.016801	26.2288	0.140008
HACE1S14E	215	235	ILLLRGAKYLPDKNGVTPLDL	18	2308.35	9.34412	0.009943	0	0	0	0	0
HACE1S14E	215	235	ILLLRGAKYLPDKNGVTPLDL	18	2308.35	9.36167	0.007945	10	3.28875	0.035003	18.2708	0.194461
HACE1S14E	215	235	ILLLRGAKYLPDKNGVTPLDL	18	2308.35	9.33756	0.015143	30	3.65275	0.020539	20.293	0.114106
HACE1S14E	215	235	ILLLRGAKYLPDKNGVTPLDL	18	2308.35	9.34874	0.005707	100	3.87082	0.037428	21.5046	0.207933
HACE1S14E	215	235	ILLLRGAKYLPDKNGVTPLDL	18	2308.35	9.36011	0.007927	1000	4.87762	0.02927	27.0979	0.162611
HACE1S14E	215	235	ILLLRGAKYLPDKNGVTPLDL	18	2308.35	9.35555	0.006427	10000	8.15233	0.026768	45.2907	0.148711
HACE1S14E/RAC1Q61L	215	235	ILLLRGAKYLPDKNGVTPLDL	18	2308.35	9.34756	0.006586	0	0	0	0	0
HACE1S14E/RAC1Q61L	215	235	ILLLRGAKYLPDKNGVTPLDL	18	2308.35	9.32301	0.043485	10	3.33127	0.025413	18.5071	0.141183
HACE1S14E/RAC1Q61L	215	235	ILLLRGAKYLPDKNGVTPLDL	18	2308.35	9.30132	0.028716	30	3.57697	0.023156	19.8721	0.128644
HACE1S14E/RAC1Q61L	215	235	ILLLRGAKYLPDKNGVTPLDL	18	2308.35	9.36315	0.004051	100	3.88801	0.017621	21.6	0.0978944
HACE1S14E/RAC1Q61L	215	235	ILLLRGAKYLPDKNGVTPLDL	18	2308.35	9.35953	0.001747	1000	4.92186	0.022639	27.3436	0.125772
HACE1S14E/RAC1Q61L	215	235	ILLLRGAKYLPDKNGVTPLDL	18	2308.35	9.36368	0.005759	10000	8.10485	0.01819	45.027	0.101056
HACE1S14E	217	235	LLRGAKYLPDKNGVTPLDL	16	2082.18	8.75335	0.009667	0	0	0	0	0
HACE1S14E	217	235	LLRGAKYLPDKNGVTPLDL	16	2082.18	8.76686	0.012197	10	3.27424	0.032044	20.464	0.200275
HACE1S14E	217	235	LLRGAKYLPDKNGVTPLDL	16	2082.18	8.74146	0.006352	30	3.66688	0.015008	22.918	0.0938
HACE1S14E	217	235	LLRGAKYLPDKNGVTPLDL	16	2082.18	8.7421	0.004691	100	3.927	0.025352	24.5437	0.15845
HACE1S14E	217	235	LLRGAKYLPDKNGVTPLDL	16	2082.18	8.75451	0.001932	1000	4.88333	0.019324	30.5208	0.120775
HACE1S14E	217	235	LLRGAKYLPDKNGVTPLDL	16	2082.18	8.75198	0.003397	10000	7.76301	0.036784	48.5188	0.2299
HACE1S14E/RAC1Q61L	217	235	LLRGAKYLPDKNGVTPLDL	16	2082.18	8.75415	0.007707	0	0	0	0	0
HACE1S14E/RAC1Q61L	217	235	LLRGAKYLPDKNGVTPLDL	16	2082.18	8.74074	0.019528	10	3.31046	0.045372	20.6904	0.283575
HACE1S14E/RAC1Q61L	217	235	LLRGAKYLPDKNGVTPLDL	16	2082.18	8.72644	0.012712	30	3.6499	0.028132	22.8119	0.175825
HACE1S14E/RAC1Q61L	217	235	LLRGAKYLPDKNGVTPLDL	16	2082.18	8.75331	0.005267	100	3.92888	0.018925	24.5555	0.118281
HACE1S14E/RAC1Q61L	217	235	LLRGAKYLPDKNGVTPLDL	16	2082.18	8.75503	0.003074	1000	4.88809	0.014869	30.5506	0.0929313
HACE1S14E/RAC1Q61L	217	235	LLRGAKYLPDKNGVTPLDL	16	2082.18	8.76125	0.008482	10000	7.6563	0.021594	47.8518	0.134962
HACE1S14E	219	235	RGAKYLPDKNGVTPLDL	14	1856.02	8.5341	0.009064	0	0	0	0	0
HACE1S14E	219	235	RGAKYLPDKNGVTPLDL	14	1856.02	8.53799	0.0083	10	2.82214	0.024891	20.1582	0.177793
HACE1S14E	219	235	RGAKYLPDKNGVTPLDL	14	1856.02	8.52245	0.006029	30	3.04182	0.017903	21.7273	0.127879
HACE1S14E	219	235	RGAKYLPDKNGVTPLDL	14	1856.02	8.51677	0.00474	100	3.32503	0.074902	23.7502	0.535014
HACE1S14E	219	235	RGAKYLPDKNGVTPLDL	14	1856.02	8.53429	0.002061	1000	4.26924	0.068857	30.4946	0.491836
HACE1S14E	219	235	RGAKYLPDKNGVTPLDL	14	1856.02	8.53708	0.001546	10000	6.89883	0.028477	49.2773	0.203407
HACE1S14E/RAC1Q61L	219	235	RGAKYLPDKNGVTPLDL	14	1856.02	8.51111	0.007894	0	0	0	0	0
HACE1S14E/RAC1Q61L	219	235	RGAKYLPDKNGVTPLDL	14	1856.02	8.50312	0.017337	10	2.80534	0.027133	20.0381	0.193807
HACE1S14E/RAC1Q61L	219	235	RGAKYLPDKNGVTPLDL	14	1856.02	8.48754	0.01386	30	3.03177	0.021369	21.6555	0.152636
HACE1S14E/RAC1Q61L	219	235	RGAKYLPDKNGVTPLDL	14	1856.02	8.51147	0.006186	100	3.33778	0.063609	23.8413	0.45435
HACE1S14E/RAC1Q61L	219	235	RGAKYLPDKNGVTPLDL	14	1856.02	8.51423	0.002912	1000	4.28018	0.012643	30.5727	0.0903071
HACE1S14E/RAC1Q61L	219	235	RGAKYLPDKNGVTPLDL	14	1856.02	8.52045	0.008641	10000	6.82725	0.023659	48.7661	0.168993
HACE1S14E	236	241	CVQGGY	5	625.253	7.13204	0.009025	0	0	0	0	0
HACE1S14E	236	241	CVQGGY	5	625.253	7.13682	0.006385	10	0.125908	0.018439	2.51816	0.36878
HACE1S14E	236	241	CVQGGY	5	625.253	7.14482	0.000622	30	0.140907	0.020928	2.81814	0.41856
HACE1S14E	236	241	CVQGGY	5	625.253	7.13702	0.006755	100	0.203974	0.018628	4.07948	0.37256
HACE1S14E	236	241	CVQGGY	5	625.253	7.14756	0.005046	1000	0.786711	0.023092	15.7342	0.46184
HACE1S14E	236	241	CVQGGY	5	625.253	7.14449	0.005125	10000	2.20313	0.026869	44.0625	0.53738
HACE1S14E/RAC1Q61L	236	241	CVQGGY	5	625.253	7.12979	0.005437	0	0	0	0	0
HACE1S14E/RAC1Q61L	236	241	CVQGGY	5	625.253	7.13814	0.00165	10	0.148411	0.008396	2.96822	0.16792
HACE1S14E/RAC1Q61L	236	241	CVQGGY	5	625.253	7.14439	0.004718	30	0.169353	0.006896	3.38706	0.13792
HACE1S14E/RAC1Q61L	236	241	CVQGGY	5	625.253	7.14472	0.005576	100	0.242929	0.004791	4.85858	0.09582
HACE1S14E/RAC1Q61L	236	241	CVQGGY	5	625.253	7.14271	0.00469	1000	0.859266	0.013202	17.1853	0.26404
HACE1S14E/RAC1Q61L	236	241	CVQGGY	5	625.253	7.14755	0.007379	10000	2.25287	0.036708	45.0574	0.73416
HACE1S14E	236	245	CVQGGYGETC	9	1015.37	7.47581	0.006468	0	0	0	0	0
HACE1S14E	236	245	CVQGGYGETC	9	1015.37	7.48497	0.008092	10	2.02763	0.025419	22.5293	0.282433
HACE1S14E	236	245	CVQGGYGETC	9	1015.37	7.48986	0.000804	30	2.06159	0.035126	22.9065	0.390289
HACE1S14E	236	245	CVQGGYGETC	9	1015.37	7.48265	0.006758	100	2.07257	0.028481	23.0285	0.316456
HACE1S14E	236	245	CVQGGYGETC	9	1015.37	7.49604	0.00435	1000	2.70567	0.038738	30.063	0.430422
HACE1S14E	236	245	CVQGGYGETC	9	1015.37	7.5	0.004953	10000	4.43931	0.03013	49.3256	0.334778
HACE1S14E/RAC1Q61L	236	245	CVQGGYGETC	9	1015.37	7.47437	0.004164	0	0	0	0	0
HACE1S14E/RAC1Q61L	236	245	CVQGGYGETC	9	1015.37	7.48648	0.004219	10	2.07063	0.019138	23.0071	0.212644
HACE1S14E/RAC1Q61L	236	245	CVQGGYGETC	9	1015.37	7.4882	0.005483	30	2.10161	0.023331	23.3512	0.259233
HACE1S14E/RAC1Q61L	236	245	CVQGGYGETC	9	1015.37	7.49383	0.005955	100	2.13054	0.018585	23.6726	0.2065
HACE1S14E/RAC1Q61L	236	245	CVQGGYGETC	9	1015.37	7.49461	0.006272	1000	2.84522	0.024016	31.6136	0.266844
HACE1S14E/RAC1Q61L	236	245	CVQGGYGETC	9	1015.37	7.51024	0.006871	10000	4.47172	0.023063	49.6857	0.256256
HACE1S14E	247	255	VLIQYHPRL	7	1137.67	8.32498	0.007577	0	0	0	0	0
HACE1S14E	247	255	VLIQYHPRL	7	1137.67	8.32798	0.006254	10	0.674786	0.005598	9.6398	0.0799714
HACE1S14E	247	255	VLIQYHPRL	7	1137.67	8.31892	0.004301	30	0.7545	0.007903	10.7786	0.1129
HACE1S14E	247	255	VLIQYHPRL	7	1137.67	8.31582	0.006479	100	0.929917	0.00551	13.2845	0.0787143
HACE1S14E	247	255	VLIQYHPRL	7	1137.67	8.33081	0.00349	1000	2.00646	0.012807	28.6637	0.182957
HACE1S14E	247	255	VLIQYHPRL	7	1137.67	8.33327	0.002977	10000	3.1052	0.008755	44.36	0.125071
HACE1S14E/RAC1Q61L	247	255	VLIQYHPRL	7	1137.67	8.30732	0.007177	0	0	0	0	0
HACE1S14E/RAC1Q61L	247	255	VLIQYHPRL	7	1137.67	8.29252	0.016222	10	0.706233	0.014348	10.089	0.204971
HACE1S14E/RAC1Q61L	247	255	VLIQYHPRL	7	1137.67	8.28409	0.011782	30	0.773054	0.013672	11.0436	0.195314
HACE1S14E/RAC1Q61L	247	255	VLIQYHPRL	7	1137.67	8.30312	0.005522	100	0.986309	0.013079	14.0901	0.186843
HACE1S14E/RAC1Q61L	247	255	VLIQYHPRL	7	1137.67	8.30698	0.003639	1000	2.04857	0.017248	29.2652	0.2464
HACE1S14E/RAC1Q61L	247	255	VLIQYHPRL	7	1137.67	8.31922	0.008784	10000	3.19404	0.018144	45.6291	0.2592
HACE1S14E	256	261	FQTIIQ	5	748.411	8.80494	0.00925	0	0	0	0	0
HACE1S14E	256	261	FQTIIQ	5	748.411	8.81482	0.006749	10	0.742909	0.007135	14.8582	0.1427
HACE1S14E	256	261	FQTIIQ	5	748.411	8.8066	0.008037	30	0.815547	0.005256	16.3109	0.10512
HACE1S14E	256	261	FQTIIQ	5	748.411	8.80854	0.006194	100	0.978837	0.006241	19.5767	0.12482
HACE1S14E	256	261	FQTIIQ	5	748.411	8.82109	0.004504	1000	1.77694	0.004312	35.5388	0.08624
HACE1S14E	256	261	FQTIIQ	5	748.411	8.82022	0.003847	10000	2.6633	0.042618	53.2659	0.85236
HACE1S14E/RAC1Q61L	256	261	FQTIIQ	5	748.411	8.80513	0.004875	0	0	0	0	0
HACE1S14E/RAC1Q61L	256	261	FQTIIQ	5	748.411	8.7884	0.023554	10	0.77042	0.015685	15.4084	0.3137
HACE1S14E/RAC1Q61L	256	261	FQTIIQ	5	748.411	8.77999	0.017423	30	0.841224	0.017492	16.8245	0.34984
HACE1S14E/RAC1Q61L	256	261	FQTIIQ	5	748.411	8.8151	0.005829	100	0.983557	0.013809	19.6711	0.27618
HACE1S14E/RAC1Q61L	256	261	FQTIIQ	5	748.411	8.8145	0.002809	1000	1.78158	0.01766	35.6317	0.3532
HACE1S14E/RAC1Q61L	256	261	FQTIIQ	5	748.411	8.82212	0.008037	10000	2.75145	0.042762	55.029	0.85524
HACE1S14E	256	262	FQTIIQM	6	879.452	9.99785	0.009673	0	0	0	0	0
HACE1S14E	256	262	FQTIIQM	6	879.452	10.0192	0.007112	10	0.876453	0.016499	14.6075	0.274983
HACE1S14E	256	262	FQTIIQM	6	879.452	9.99505	0.017588	30	0.942256	0.021491	15.7043	0.358183
HACE1S14E	256	262	FQTIIQM	6	879.452	10.0119	0.005979	100	1.17562	0.018782	19.5937	0.313033
HACE1S14E	256	262	FQTIIQM	6	879.452	10.024	0.008945	1000	2.38574	0.01675	39.7623	0.279167
HACE1S14E	256	262	FQTIIQM	6	879.452	10.0149	0.006223	10000	3.59024	0.019697	59.8373	0.328283
HACE1S14E/RAC1Q61L	256	262	FQTIIQM	6	879.452	9.9998	0.00471	0	0	0	0	0
HACE1S14E/RAC1Q61L	256	262	FQTIIQM	6	879.452	9.9804	0.04822	10	0.867432	0.016475	14.4572	0.274583
HACE1S14E/RAC1Q61L	256	262	FQTIIQM	6	879.452	9.94479	0.028812	30	0.955085	0.015445	15.9181	0.257417
HACE1S14E/RAC1Q61L	256	262	FQTIIQM	6	879.452	10.0251	0.004031	100	1.15089	0.021078	19.1816	0.3513
HACE1S14E/RAC1Q61L	256	262	FQTIIQM	6	879.452	10.0201	0.001999	1000	2.40211	0.014184	40.0352	0.2364
HACE1S14E/RAC1Q61L	256	262	FQTIIQM	6	879.452	10.0231	0.006264	10000	3.64692	0.016551	60.7821	0.27585
HACE1S14E	262	268	MTQNEDL	6	849.353	7.74787	0.008551	0	0	0	0	0
HACE1S14E	262	268	MTQNEDL	6	849.353	7.75685	0.006179	10	2.75156	0.030871	45.8593	0.514517
HACE1S14E	262	268	MTQNEDL	6	849.353	7.7588	0.000842	30	2.89242	0.017477	48.207	0.291283
HACE1S14E	262	268	MTQNEDL	6	849.353	7.75338	0.005521	100	2.93642	0.026056	48.9404	0.434267
HACE1S14E	262	268	MTQNEDL	6	849.353	7.76514	0.002187	1000	2.93919	0.010991	48.9864	0.183183
HACE1S14E	262	268	MTQNEDL	6	849.353	7.76786	0.003061	10000	2.81585	0.026717	46.9309	0.445283
HACE1S14E/RAC1Q61L	262	268	MTQNEDL	6	849.353	7.751	0.005301	0	0	0	0	0
HACE1S14E/RAC1Q61L	262	268	MTQNEDL	6	849.353	7.75251	0.001523	10	2.82235	0.024761	47.0392	0.412683
HACE1S14E/RAC1Q61L	262	268	MTQNEDL	6	849.353	7.75351	0.007651	30	2.93871	0.016165	48.9786	0.269417
HACE1S14E/RAC1Q61L	262	268	MTQNEDL	6	849.353	7.76039	0.005733	100	2.97607	0.025016	49.6011	0.416933
HACE1S14E/RAC1Q61L	262	268	MTQNEDL	6	849.353	7.76096	0.005143	1000	2.9535	0.026769	49.225	0.44615
HACE1S14E/RAC1Q61L	262	268	MTQNEDL	6	849.353	7.77067	0.006167	10000	2.85189	0.023379	47.5314	0.38965
HACE1S14E	262	270	MTQNEDLRE	8	1134.5	6.88878	0.0083	0	0	0	0	0
HACE1S14E	262	270	MTQNEDLRE	8	1134.5	6.89144	0.006282	10	3.896	0.05593	48.6999	0.699125
HACE1S14E	262	270	MTQNEDLRE	8	1134.5	6.89625	0.001668	30	4.08542	0.051981	51.0678	0.649763
HACE1S14E	262	270	MTQNEDLRE	8	1134.5	6.88821	0.005096	100	4.06459	0.042959	50.8074	0.536987
HACE1S14E	262	270	MTQNEDLRE	8	1134.5	6.90035	0.003887	1000	4.07043	0.022027	50.8804	0.275338
HACE1S14E	262	270	MTQNEDLRE	8	1134.5	6.90074	0.004029	10000	3.9965	0.029372	49.9563	0.36715
HACE1S14E/RAC1Q61L	262	270	MTQNEDLRE	8	1134.5	6.88694	0.006357	0	0	0	0	0
HACE1S14E/RAC1Q61L	262	270	MTQNEDLRE	8	1134.5	6.89114	0.001347	10	3.92228	0.024105	49.0285	0.301313
HACE1S14E/RAC1Q61L	262	270	MTQNEDLRE	8	1134.5	6.89324	0.006163	30	4.10478	0.026732	51.3097	0.33415
HACE1S14E/RAC1Q61L	262	270	MTQNEDLRE	8	1134.5	6.89292	0.00568	100	4.09671	0.04204	51.2089	0.5255
HACE1S14E/RAC1Q61L	262	270	MTQNEDLRE	8	1134.5	6.89277	0.004709	1000	4.07009	0.018816	50.8761	0.2352
HACE1S14E/RAC1Q61L	262	270	MTQNEDLRE	8	1134.5	6.90369	0.006153	10000	3.99875	0.020356	49.9844	0.25445
HACE1S14E	262	272	MTQNEDLRENM	10	1379.58	7.70984	0.008954	0	0	0	0	0
HACE1S14E	262	272	MTQNEDLRENM	10	1379.58	7.71119	0.007102	10	5.51227	0.034193	55.1227	0.34193
HACE1S14E	262	272	MTQNEDLRENM	10	1379.58	7.71103	0.00088	30	5.66957	0.015528	56.6957	0.15528
HACE1S14E	262	272	MTQNEDLRENM	10	1379.58	7.70399	0.005551	100	5.6213	0.053363	56.213	0.53363
HACE1S14E	262	272	MTQNEDLRENM	10	1379.58	7.7173	0.002636	1000	5.67113	0.051226	56.7113	0.51226
HACE1S14E	262	272	MTQNEDLRENM	10	1379.58	7.72163	0.003558	10000	5.50968	0.023825	55.0968	0.23825
HACE1S14E/RAC1Q61L	262	272	MTQNEDLRENM	10	1379.58	7.70919	0.005857	0	0	0	0	0
HACE1S14E/RAC1Q61L	262	272	MTQNEDLRENM	10	1379.58	7.7055	0.001302	10	5.64633	0.054698	56.4633	0.54698
HACE1S14E/RAC1Q61L	262	272	MTQNEDLRENM	10	1379.58	7.70689	0.006807	30	5.67442	0.06299	56.7442	0.6299
HACE1S14E/RAC1Q61L	262	272	MTQNEDLRENM	10	1379.58	7.71336	0.006088	100	5.64457	0.032393	56.4457	0.32393
HACE1S14E/RAC1Q61L	262	272	MTQNEDLRENM	10	1379.58	7.71345	0.006003	1000	5.62165	0.03787	56.2165	0.3787
HACE1S14E/RAC1Q61L	262	272	MTQNEDLRENM	10	1379.58	7.72683	0.005939	10000	5.48689	0.023356	54.8689	0.23356
HACE1S14E	263	268	TQNEDL	5	718.313	7.37726	0.007825	0	0	0	0	0
HACE1S14E	263	268	TQNEDL	5	718.313	7.38723	0.005124	10	1.87943	0.049027	37.5886	0.98054
HACE1S14E	263	268	TQNEDL	5	718.313	7.39274	0.000983	30	1.95846	0.01161	39.1691	0.2322
HACE1S14E	263	268	TQNEDL	5	718.313	7.38521	0.006633	100	2.00728	0.034862	40.1455	0.69724
HACE1S14E	263	268	TQNEDL	5	718.313	7.39352	0.007413	1000	2.14458	0.012349	42.8916	0.24698
HACE1S14E	263	268	TQNEDL	5	718.313	7.38989	0.004028	10000	2.24107	0.017422	44.8214	0.34844
HACE1S14E/RAC1Q61L	263	268	TQNEDL	5	718.313	7.37658	0.004685	0	0	0	0	0
HACE1S14E/RAC1Q61L	263	268	TQNEDL	5	718.313	7.38624	0.002172	10	1.98564	0.035781	39.7127	0.71562
HACE1S14E/RAC1Q61L	263	268	TQNEDL	5	718.313	7.39053	0.005289	30	1.99352	0.022367	39.8705	0.44734
HACE1S14E/RAC1Q61L	263	268	TQNEDL	5	718.313	7.39179	0.004184	100	2.01296	0.023021	40.2592	0.46042
HACE1S14E/RAC1Q61L	263	268	TQNEDL	5	718.313	7.38911	0.003989	1000	2.11888	0.017789	42.3777	0.35578
HACE1S14E/RAC1Q61L	263	268	TQNEDL	5	718.313	7.39243	0.005885	10000	2.25243	0.021165	45.0485	0.4233
HACE1S14E	263	270	TQNEDLRE	7	1003.46	6.52485	0.011002	0	0	0	0	0
HACE1S14E	263	270	TQNEDLRE	7	1003.46	6.52731	0.00641	10	3.44645	0.022916	49.235	0.327371
HACE1S14E	263	270	TQNEDLRE	7	1003.46	6.53587	0.000817	30	3.46511	0.018241	49.5016	0.260586
HACE1S14E	263	270	TQNEDLRE	7	1003.46	6.52788	0.006723	100	3.37481	0.02389	48.2116	0.341286
HACE1S14E	263	270	TQNEDLRE	7	1003.46	6.53905	0.008137	1000	3.36746	0.017252	48.1065	0.246457
HACE1S14E	263	270	TQNEDLRE	7	1003.46	6.53661	0.003893	10000	3.29324	0.032698	47.0462	0.467114
HACE1S14E/RAC1Q61L	263	270	TQNEDLRE	7	1003.46	6.52451	0.00872	0	0	0	0	0
HACE1S14E/RAC1Q61L	263	270	TQNEDLRE	7	1003.46	6.53183	0.001908	10	3.45337	0.032249	49.3339	0.4607
HACE1S14E/RAC1Q61L	263	270	TQNEDLRE	7	1003.46	6.53498	0.006492	30	3.4373	0.012693	49.1042	0.181329
HACE1S14E/RAC1Q61L	263	270	TQNEDLRE	7	1003.46	6.5346	0.00443	100	3.35676	0.011223	47.9537	0.160329
HACE1S14E/RAC1Q61L	263	270	TQNEDLRE	7	1003.46	6.53082	0.003997	1000	3.35812	0.010188	47.9731	0.145543
HACE1S14E/RAC1Q61L	263	270	TQNEDLRE	7	1003.46	6.54037	0.007836	10000	3.28646	0.011206	46.9494	0.160086
HACE1S14E	263	272	TQNEDLRENM	9	1248.54	7.47425	0.007727	0	0	0	0	0
HACE1S14E	263	272	TQNEDLRENM	9	1248.54	7.47869	0.006058	10	4.81475	0.026814	53.4972	0.297933
HACE1S14E	263	272	TQNEDLRENM	9	1248.54	7.47944	0.001339	30	4.88441	0.034082	54.2712	0.378689
HACE1S14E	263	272	TQNEDLRENM	9	1248.54	7.47218	0.006007	100	4.76483	0.015253	52.9425	0.169478
HACE1S14E	263	272	TQNEDLRENM	9	1248.54	7.48418	0.002587	1000	4.74431	0.006345	52.7146	0.0705
HACE1S14E	263	272	TQNEDLRENM	9	1248.54	7.48693	0.004163	10000	4.57634	0.048127	50.8482	0.534744
HACE1S14E/RAC1Q61L	263	272	TQNEDLRENM	9	1248.54	7.47271	0.00701	0	0	0	0	0
HACE1S14E/RAC1Q61L	263	272	TQNEDLRENM	9	1248.54	7.47797	0.003431	10	4.88643	0.029883	54.2937	0.332033
HACE1S14E/RAC1Q61L	263	272	TQNEDLRENM	9	1248.54	7.47794	0.006229	30	4.85588	0.016099	53.9543	0.178878
HACE1S14E/RAC1Q61L	263	272	TQNEDLRENM	9	1248.54	7.48058	0.006483	100	4.76929	0.013765	52.9922	0.152944
HACE1S14E/RAC1Q61L	263	272	TQNEDLRENM	9	1248.54	7.48236	0.005348	1000	4.74948	0.011899	52.772	0.132211
HACE1S14E/RAC1Q61L	263	272	TQNEDLRENM	9	1248.54	7.49449	0.005682	10000	4.67129	0.024421	51.9032	0.271344
HACE1S14E	271	287	NMLRQVLEHLSQQSESQ	16	2025.99	9.96194	0.009258	0	0	0	0	0
HACE1S14E	271	287	NMLRQVLEHLSQQSESQ	16	2025.99	9.96457	0.011867	10	3.4333	0.036738	21.4581	0.229612
HACE1S14E	271	287	NMLRQVLEHLSQQSESQ	16	2025.99	9.93484	0.012848	30	3.86888	0.012496	24.1805	0.0781
HACE1S14E	271	287	NMLRQVLEHLSQQSESQ	16	2025.99	9.94209	0.005476	100	4.58163	0.013712	28.6352	0.0857
HACE1S14E	271	287	NMLRQVLEHLSQQSESQ	16	2025.99	9.95429	0.012046	1000	6.01835	0.029299	37.6147	0.183119
HACE1S14E	271	287	NMLRQVLEHLSQQSESQ	16	2025.99	9.94179	0.008035	10000	7.45419	0.009911	46.5887	0.0619437
HACE1S14E/RAC1Q61L	271	287	NMLRQVLEHLSQQSESQ	16	2025.99	9.96173	0.005627	0	0	0	0	0
HACE1S14E/RAC1Q61L	271	287	NMLRQVLEHLSQQSESQ	16	2025.99	9.92624	0.040598	10	3.51448	0.045232	21.9655	0.2827
HACE1S14E/RAC1Q61L	271	287	NMLRQVLEHLSQQSESQ	16	2025.99	9.90095	0.022739	30	4.00701	0.030124	25.0438	0.188275
HACE1S14E/RAC1Q61L	271	287	NMLRQVLEHLSQQSESQ	16	2025.99	9.96322	0.008329	100	4.76017	0.027256	29.751	0.17035
HACE1S14E/RAC1Q61L	271	287	NMLRQVLEHLSQQSESQ	16	2025.99	9.94826	0.002427	1000	6.16997	0.032685	38.5623	0.204281
HACE1S14E/RAC1Q61L	271	287	NMLRQVLEHLSQQSESQ	16	2025.99	9.95013	0.009335	10000	7.79152	0.021829	48.697	0.136431
HACE1S14E	271	288	NMLRQVLEHLSQQSESQY	17	2189.05	10.1558	0.010265	0	0	0	0	0
HACE1S14E	271	288	NMLRQVLEHLSQQSESQY	17	2189.05	10.1553	0.012564	10	3.59269	0.055697	21.1335	0.327629
HACE1S14E	271	288	NMLRQVLEHLSQQSESQY	17	2189.05	10.1322	0.013435	30	4.01845	0.071381	23.638	0.419888
HACE1S14E	271	288	NMLRQVLEHLSQQSESQY	17	2189.05	10.1448	0.006107	100	4.82524	0.057883	28.3838	0.340488
HACE1S14E	271	288	NMLRQVLEHLSQQSESQY	17	2189.05	10.1535	0.010032	1000	6.52486	0.055182	38.3815	0.3246
HACE1S14E	271	288	NMLRQVLEHLSQQSESQY	17	2189.05	10.1419	0.008275	10000	8.3631	0.057341	49.1947	0.3373
HACE1S14E/RAC1Q61L	271	288	NMLRQVLEHLSQQSESQY	17	2189.05	10.1577	0.007582	0	0	0	0	0
HACE1S14E/RAC1Q61L	271	288	NMLRQVLEHLSQQSESQY	17	2189.05	10.1274	0.042337	10	3.73678	0.103335	21.9811	0.607853
HACE1S14E/RAC1Q61L	271	288	NMLRQVLEHLSQQSESQY	17	2189.05	10.096	0.024501	30	4.16973	0.033418	24.5278	0.196576
HACE1S14E/RAC1Q61L	271	288	NMLRQVLEHLSQQSESQY	17	2189.05	10.1571	0.005558	100	4.97163	0.025621	29.2449	0.150712
HACE1S14E/RAC1Q61L	271	288	NMLRQVLEHLSQQSESQY	17	2189.05	10.1496	0.002015	1000	6.65581	0.026768	39.1518	0.157459
HACE1S14E/RAC1Q61L	271	288	NMLRQVLEHLSQQSESQY	17	2189.05	10.1479	0.008669	10000	8.65102	0.02232	50.8884	0.131294
HACE1S14E	273	287	LRQVLEHLSQQSESQ	14	1780.91	7.55697	0.010546	0	0	0	0	0
HACE1S14E	273	287	LRQVLEHLSQQSESQ	14	1780.91	7.55896	0.006701	10	2.93037	0.033012	20.9312	0.2358
HACE1S14E	273	287	LRQVLEHLSQQSESQ	14	1780.91	7.55773	0.001654	30	3.09086	0.023082	22.0776	0.164871
HACE1S14E	273	287	LRQVLEHLSQQSESQ	14	1780.91	7.54868	0.005807	100	3.20544	0.021698	22.896	0.154986
HACE1S14E	273	287	LRQVLEHLSQQSESQ	14	1780.91	7.55685	0.002403	1000	3.58266	0.048069	25.5904	0.34335
HACE1S14E	273	287	LRQVLEHLSQQSESQ	14	1780.91	7.55609	0.003061	10000	4.78877	0.022669	34.2055	0.161921
HACE1S14E/RAC1Q61L	273	287	LRQVLEHLSQQSESQ	14	1780.91	7.55765	0.006489	0	0	0	0	0
HACE1S14E/RAC1Q61L	273	287	LRQVLEHLSQQSESQ	14	1780.91	7.55702	0.002641	10	2.96592	0.030591	21.1851	0.218507
HACE1S14E/RAC1Q61L	273	287	LRQVLEHLSQQSESQ	14	1780.91	7.5564	0.00571	30	3.13852	0.026137	22.418	0.186693
HACE1S14E/RAC1Q61L	273	287	LRQVLEHLSQQSESQ	14	1780.91	7.55896	0.00573	100	3.22603	0.014816	23.0431	0.105829
HACE1S14E/RAC1Q61L	273	287	LRQVLEHLSQQSESQ	14	1780.91	7.55553	0.006055	1000	3.705	0.013522	26.4643	0.0965857
HACE1S14E/RAC1Q61L	273	287	LRQVLEHLSQQSESQ	14	1780.91	7.56049	0.006304	10000	5.0632	0.02082	36.1657	0.148714
HACE1S14E	273	288	LRQVLEHLSQQSESQY	15	1943.97	8.0006	0.012287	0	0	0	0	0
HACE1S14E	273	288	LRQVLEHLSQQSESQY	15	1943.97	8.00975	0.010689	10	3.07764	0.025841	20.5176	0.172273
HACE1S14E	273	288	LRQVLEHLSQQSESQY	15	1943.97	8.0003	0.004869	30	3.23951	0.017689	21.5967	0.117927
HACE1S14E	273	288	LRQVLEHLSQQSESQY	15	1943.97	7.9942	0.00771	100	3.34816	0.02002	22.3211	0.133467
HACE1S14E	273	288	LRQVLEHLSQQSESQY	15	1943.97	8.00789	0.005324	1000	4.00828	0.022762	26.7219	0.151747
HACE1S14E	273	288	LRQVLEHLSQQSESQY	15	1943.97	8.00678	0.006093	10000	5.60163	0.04347	37.3442	0.2898
HACE1S14E/RAC1Q61L	273	288	LRQVLEHLSQQSESQY	15	1943.97	7.99106	0.003181	0	0	0	0	0
HACE1S14E/RAC1Q61L	273	288	LRQVLEHLSQQSESQY	15	1943.97	7.98445	0.008979	10	3.1602	0.026936	21.068	0.179573
HACE1S14E/RAC1Q61L	273	288	LRQVLEHLSQQSESQY	15	1943.97	7.96971	0.013379	30	3.31322	0.016347	22.0881	0.10898
HACE1S14E/RAC1Q61L	273	288	LRQVLEHLSQQSESQY	15	1943.97	7.98903	0.006581	100	3.39657	0.024321	22.6438	0.16214
HACE1S14E/RAC1Q61L	273	288	LRQVLEHLSQQSESQY	15	1943.97	7.99066	0.003572	1000	4.15069	0.037278	27.6712	0.24852
HACE1S14E/RAC1Q61L	273	288	LRQVLEHLSQQSESQY	15	1943.97	7.99859	0.008939	10000	5.93578	0.020329	39.5719	0.135527
HACE1S14E	274	287	RQVLEHLSQQSESQ	13	1667.82	7.00124	0.010737	0	0	0	0	0
HACE1S14E	274	287	RQVLEHLSQQSESQ	13	1667.82	7.01081	0.004703	10	2.82798	0.028245	21.7537	0.217269
HACE1S14E	274	287	RQVLEHLSQQSESQ	13	1667.82	7.01213	0.001418	30	3.00168	0.019611	23.0898	0.150854
HACE1S14E	274	287	RQVLEHLSQQSESQ	13	1667.82	7.00213	0.005546	100	3.05726	0.037673	23.5174	0.289792
HACE1S14E	274	287	RQVLEHLSQQSESQ	13	1667.82	7.01148	0.00358	1000	3.26194	0.016451	25.0919	0.126546
HACE1S14E	274	287	RQVLEHLSQQSESQ	13	1667.82	7.01006	0.003952	10000	4.34105	0.035575	33.3927	0.273654
HACE1S14E/RAC1Q61L	274	287	RQVLEHLSQQSESQ	13	1667.82	6.99813	0.006156	0	0	0	0	0
HACE1S14E/RAC1Q61L	274	287	RQVLEHLSQQSESQ	13	1667.82	7.00826	0.002051	10	2.87781	0.020923	22.137	0.160946
HACE1S14E/RAC1Q61L	274	287	RQVLEHLSQQSESQ	13	1667.82	7.00932	0.005846	30	3.01907	0.022371	23.2236	0.172085
HACE1S14E/RAC1Q61L	274	287	RQVLEHLSQQSESQ	13	1667.82	7.00774	0.005877	100	3.08663	0.033083	23.7433	0.254485
HACE1S14E/RAC1Q61L	274	287	RQVLEHLSQQSESQ	13	1667.82	7.00762	0.004965	1000	3.35316	0.013845	25.7935	0.1065
HACE1S14E/RAC1Q61L	274	287	RQVLEHLSQQSESQ	13	1667.82	7.01251	0.006019	10000	4.64261	0.021935	35.7124	0.168731
HACE1S14E	274	288	RQVLEHLSQQSESQY	14	1830.89	7.57397	0.006865	0	0	0	0	0
HACE1S14E	274	288	RQVLEHLSQQSESQY	14	1830.89	7.57241	0.00719	10	3.05848	0.053805	21.8463	0.384321
HACE1S14E	274	288	RQVLEHLSQQSESQY	14	1830.89	7.57643	0.002173	30	3.20253	0.011726	22.8752	0.0837571
HACE1S14E	274	288	RQVLEHLSQQSESQY	14	1830.89	7.56838	0.006601	100	3.2826	0.018723	23.4471	0.133736
HACE1S14E	274	288	RQVLEHLSQQSESQY	14	1830.89	7.5795	0.004258	1000	3.7552	0.014261	26.8229	0.101864
HACE1S14E	274	288	RQVLEHLSQQSESQY	14	1830.89	7.58227	0.003453	10000	5.20383	0.033296	37.1702	0.237829
HACE1S14E/RAC1Q61L	274	288	RQVLEHLSQQSESQY	14	1830.89	7.57667	0.006292	0	0	0	0	0
HACE1S14E/RAC1Q61L	274	288	RQVLEHLSQQSESQY	14	1830.89	7.57111	0.002477	10	3.11872	0.041558	22.2766	0.296843
HACE1S14E/RAC1Q61L	274	288	RQVLEHLSQQSESQY	14	1830.89	7.57359	0.0055	30	3.25281	0.028716	23.2344	0.205114
HACE1S14E/RAC1Q61L	274	288	RQVLEHLSQQSESQY	14	1830.89	7.57801	0.006156	100	3.29079	0.018729	23.5056	0.133779
HACE1S14E/RAC1Q61L	274	288	RQVLEHLSQQSESQY	14	1830.89	7.57797	0.005522	1000	3.86071	0.019221	27.5765	0.137293
HACE1S14E/RAC1Q61L	274	288	RQVLEHLSQQSESQY	14	1830.89	7.58406	0.005715	10000	5.52842	0.02211	39.4887	0.157929
HACE1S14E	288	292	YLKIL	4	648.421	9.20484	0.00893	0	0	0	0	0
HACE1S14E	288	292	YLKIL	4	648.421	9.21477	0.008494	10	0.08359	0.043298	2.08975	1.08245
HACE1S14E	288	292	YLKIL	4	648.421	9.19757	0.00975	30	0.110274	0.043203	2.75685	1.08007
HACE1S14E	288	292	YLKIL	4	648.421	9.19982	0.005955	100	0.197611	0.043815	4.94028	1.09537
HACE1S14E	288	292	YLKIL	4	648.421	9.21428	0.006035	1000	0.64727	0.043619	16.1818	1.09047
HACE1S14E	288	292	YLKIL	4	648.421	9.2127	0.005616	10000	1.12739	0.043389	28.1847	1.08472
HACE1S14E/RAC1Q61L	288	292	YLKIL	4	648.421	9.19576	0.007262	0	0	0	0	0
HACE1S14E/RAC1Q61L	288	292	YLKIL	4	648.421	9.17116	0.033537	10	0.089686	0.036914	2.24215	0.92285
HACE1S14E/RAC1Q61L	288	292	YLKIL	4	648.421	9.15188	0.019358	30	0.153078	0.013775	3.82695	0.344375
HACE1S14E/RAC1Q61L	288	292	YLKIL	4	648.421	9.19496	0.005009	100	0.234698	0.004748	5.86745	0.1187
HACE1S14E/RAC1Q61L	288	292	YLKIL	4	648.421	9.19441	0.001561	1000	0.710832	0.011214	17.7708	0.28035
HACE1S14E/RAC1Q61L	288	292	YLKIL	4	648.421	9.20195	0.008887	10000	1.17081	0.013492	29.2704	0.3373
HACE1S14E	288	294	YLKILTS	6	836.5	8.65132	0.009734	0	0	0	0	0
HACE1S14E	288	294	YLKILTS	6	836.5	8.66435	0.012294	10	0.047219	0.010528	0.786983	0.175467
HACE1S14E	288	294	YLKILTS	6	836.5	8.65162	0.005333	30	0.096947	0.009608	1.61578	0.160133
HACE1S14E	288	294	YLKILTS	6	836.5	8.64978	0.006311	100	0.16181	0.012002	2.69683	0.200033
HACE1S14E	288	294	YLKILTS	6	836.5	8.66542	0.009653	1000	0.644461	0.012773	10.741	0.212883
HACE1S14E	288	294	YLKILTS	6	836.5	8.66205	0.003698	10000	1.42845	0.024557	23.8075	0.409283
HACE1S14E/RAC1Q61L	288	294	YLKILTS	6	836.5	8.64386	0.006463	0	0	0	0	0
HACE1S14E/RAC1Q61L	288	294	YLKILTS	6	836.5	8.62327	0.025021	10	0.058901	0.019354	0.981683	0.322567
HACE1S14E/RAC1Q61L	288	294	YLKILTS	6	836.5	8.60615	0.012645	30	0.139086	0.008556	2.3181	0.1426
HACE1S14E/RAC1Q61L	288	294	YLKILTS	6	836.5	8.63912	0.010325	100	0.192543	0.009885	3.20905	0.16475
HACE1S14E/RAC1Q61L	288	294	YLKILTS	6	836.5	8.64493	0.003162	1000	0.6912	0.008498	11.52	0.141633
HACE1S14E/RAC1Q61L	288	294	YLKILTS	6	836.5	8.64884	0.009254	10000	1.48259	0.008069	24.7097	0.134483
HACE1S14E	288	295	YLKILTSL	7	949.584	9.95535	0.010389	0	0	0	0	0
HACE1S14E	288	295	YLKILTSL	7	949.584	9.96287	0.011211	10	0.00468	0.02138	0.0668571	0.305429
HACE1S14E	288	295	YLKILTSL	7	949.584	9.93522	0.015082	30	0.033263	0.018679	0.475186	0.266843
HACE1S14E	288	295	YLKILTSL	7	949.584	9.94504	0.0055	100	0.103657	0.024533	1.48081	0.350471
HACE1S14E	288	295	YLKILTSL	7	949.584	9.96489	0.014408	1000	0.465122	0.021962	6.6446	0.313743
HACE1S14E	288	295	YLKILTSL	7	949.584	9.95776	0.011824	10000	1.26172	0.019	18.0245	0.271429
HACE1S14E/RAC1Q61L	288	295	YLKILTSL	7	949.584	9.95721	0.005482	0	0	0	0	0
HACE1S14E/RAC1Q61L	288	295	YLKILTSL	7	949.584	9.91854	0.041164	10	0.014227	0.02619	0.203243	0.374143
HACE1S14E/RAC1Q61L	288	295	YLKILTSL	7	949.584	9.90121	0.022767	30	0.069919	0.019664	0.998843	0.280914
HACE1S14E/RAC1Q61L	288	295	YLKILTSL	7	949.584	9.9694	0.00688	100	0.138433	0.022859	1.97761	0.326557
HACE1S14E/RAC1Q61L	288	295	YLKILTSL	7	949.584	9.96399	0.004172	1000	0.512805	0.021655	7.32579	0.309357
HACE1S14E/RAC1Q61L	288	295	YLKILTSL	7	949.584	9.96598	0.012828	10000	1.28412	0.018692	18.3446	0.267029
HACE1S14E	289	295	LKILTSL	6	786.521	9.26597	0.009603	0	0	0	0	0
HACE1S14E	289	295	LKILTSL	6	786.521	9.26994	0.008563	10	0.013004	0.017501	0.216733	0.291683
HACE1S14E	289	295	LKILTSL	6	786.521	9.25377	0.008751	30	0.078056	0.018833	1.30093	0.313883
HACE1S14E	289	295	LKILTSL	6	786.521	9.25815	0.004809	100	0.116304	0.024543	1.9384	0.40905
HACE1S14E	289	295	LKILTSL	6	786.521	9.27091	0.006192	1000	0.172451	0.029741	2.87418	0.495683
HACE1S14E	289	295	LKILTSL	6	786.521	9.26693	0.00505	10000	0.930075	0.019804	15.5012	0.330067
HACE1S14E/RAC1Q61L	289	295	LKILTSL	6	786.521	9.26068	0.006852	0	0	0	0	0
HACE1S14E/RAC1Q61L	289	295	LKILTSL	6	786.521	9.22964	0.03322	10	0.038842	0.043002	0.647367	0.7167
HACE1S14E/RAC1Q61L	289	295	LKILTSL	6	786.521	9.21833	0.02018	30	0.114814	0.027343	1.91357	0.455717
HACE1S14E/RAC1Q61L	289	295	LKILTSL	6	786.521	9.26089	0.004594	100	0.153816	0.030724	2.5636	0.512067
HACE1S14E/RAC1Q61L	289	295	LKILTSL	6	786.521	9.25871	0.000943	1000	0.238968	0.019694	3.9828	0.328233
HACE1S14E/RAC1Q61L	289	295	LKILTSL	6	786.521	9.26348	0.006544	10000	1.13258	0.050732	18.8764	0.845533
HACE1S14E	289	297	LKILTSLAE	8	986.601	8.94145	0.010695	0	0	0	0	0
HACE1S14E	289	297	LKILTSLAE	8	986.601	8.95122	0.008429	10	0.043023	0.020316	0.537787	0.25395
HACE1S14E	289	297	LKILTSLAE	8	986.601	8.93754	0.008364	30	0.070477	0.016713	0.880962	0.208912
HACE1S14E	289	297	LKILTSLAE	8	986.601	8.93963	0.006389	100	0.083829	0.014892	1.04786	0.18615
HACE1S14E	289	297	LKILTSLAE	8	986.601	8.95206	0.005377	1000	0.174522	0.014826	2.18153	0.185325
HACE1S14E	289	297	LKILTSLAE	8	986.601	8.94965	0.004956	10000	1.20058	0.022146	15.0073	0.276825
HACE1S14E/RAC1Q61L	289	297	LKILTSLAE	8	986.601	8.94102	0.006158	0	0	0	0	0
HACE1S14E/RAC1Q61L	289	297	LKILTSLAE	8	986.601	8.92396	0.028289	10	0.060109	0.011659	0.751363	0.145737
HACE1S14E/RAC1Q61L	289	297	LKILTSLAE	8	986.601	8.90763	0.018591	30	0.093974	0.012721	1.17468	0.159013
HACE1S14E/RAC1Q61L	289	297	LKILTSLAE	8	986.601	8.94707	0.005206	100	0.111729	0.013252	1.39661	0.16565
HACE1S14E/RAC1Q61L	289	297	LKILTSLAE	8	986.601	8.94709	0.002614	1000	0.228008	0.009772	2.8501	0.12215
HACE1S14E/RAC1Q61L	289	297	LKILTSLAE	8	986.601	8.9516	0.008698	10000	1.36677	0.041556	17.0847	0.51945
HACE1S14E	293	297	TSLAE	4	519.254	6.71684	0.011079	0	0	0	0	0
HACE1S14E	293	297	TSLAE	4	519.254	6.72236	0.007855	10	0.006432	0.006068	0.1608	0.1517
HACE1S14E	293	297	TSLAE	4	519.254	6.72888	0.000485	30	0.023387	0.013536	0.584675	0.3384
HACE1S14E	293	297	TSLAE	4	519.254	6.72224	0.005495	100	0.019655	0.005038	0.491375	0.12595
HACE1S14E	293	297	TSLAE	4	519.254	6.73429	0.011738	1000	0.057029	0.005807	1.42573	0.145175
HACE1S14E	293	297	TSLAE	4	519.254	6.72855	0.0039	10000	0.384946	0.006978	9.62365	0.17445
HACE1S14E/RAC1Q61L	293	297	TSLAE	4	519.254	6.71384	0.005674	0	0	0	0	0
HACE1S14E/RAC1Q61L	293	297	TSLAE	4	519.254	6.72557	0.001935	10	0.013978	0.006652	0.34945	0.1663
HACE1S14E/RAC1Q61L	293	297	TSLAE	4	519.254	6.72878	0.006588	30	0.017605	0.006407	0.440125	0.160175
HACE1S14E/RAC1Q61L	293	297	TSLAE	4	519.254	6.72787	0.002746	100	0.029156	0.007036	0.7289	0.1759
HACE1S14E/RAC1Q61L	293	297	TSLAE	4	519.254	6.72286	0.003768	1000	0.069478	0.018184	1.73695	0.4546
HACE1S14E/RAC1Q61L	293	297	TSLAE	4	519.254	6.73021	0.008553	10000	0.410301	0.013069	10.2575	0.326725
HACE1S14E	296	309	AEVATTNGHKLLSL	13	1452.79	8.51461	0.017169	0	0	0	0	0
HACE1S14E	296	309	AEVATTNGHKLLSL	13	1452.79	8.54065	0.008196	10	1.51217	0.022326	11.6321	0.171738
HACE1S14E	296	309	AEVATTNGHKLLSL	13	1452.79	8.53067	0.009468	30	1.84373	0.008566	14.1826	0.0658923
HACE1S14E	296	309	AEVATTNGHKLLSL	13	1452.79	8.52895	0.005067	100	2.38478	0.028492	18.3445	0.219169
HACE1S14E	296	309	AEVATTNGHKLLSL	13	1452.79	8.53575	0.004159	1000	3.38435	0.012538	26.0335	0.0964462
HACE1S14E	296	309	AEVATTNGHKLLSL	13	1452.79	8.53243	0.00243	10000	4.59363	0.037979	35.3356	0.292146
HACE1S14E/RAC1Q61L	296	309	AEVATTNGHKLLSL	13	1452.79	8.48813	0.004171	0	0	0	0	0
HACE1S14E/RAC1Q61L	296	309	AEVATTNGHKLLSL	13	1452.79	8.49351	0.018245	10	1.55243	0.020063	11.9418	0.154331
HACE1S14E/RAC1Q61L	296	309	AEVATTNGHKLLSL	13	1452.79	8.48304	0.016634	30	1.90282	0.024454	14.6371	0.188108
HACE1S14E/RAC1Q61L	296	309	AEVATTNGHKLLSL	13	1452.79	8.50805	0.005688	100	2.41647	0.019384	18.5882	0.149108
HACE1S14E/RAC1Q61L	296	309	AEVATTNGHKLLSL	13	1452.79	8.51	0.004412	1000	3.51525	0.02155	27.0404	0.165769
HACE1S14E/RAC1Q61L	296	309	AEVATTNGHKLLSL	13	1452.79	8.51073	0.009154	10000	4.74155	0.040643	36.4735	0.312638
HACE1S14E	296	312	AEVATTNGHKLLSLSSN	16	1740.9	7.90687	0.008818	0	0	0	0	0
HACE1S14E	296	312	AEVATTNGHKLLSLSSN	16	1740.9	7.91251	0.005736	10	3.38381	0.069792	21.1488	0.4362
HACE1S14E	296	312	AEVATTNGHKLLSLSSN	16	1740.9	7.90873	0.001505	30	3.7033	0.062679	23.1456	0.391744
HACE1S14E	296	312	AEVATTNGHKLLSLSSN	16	1740.9	7.90298	0.005791	100	4.36015	0.067259	27.251	0.420369
HACE1S14E	296	312	AEVATTNGHKLLSLSSN	16	1740.9	7.91027	0.00221	1000	5.60894	0.062091	35.0559	0.388069
HACE1S14E	296	312	AEVATTNGHKLLSLSSN	16	1740.9	7.91116	0.002593	10000	6.80382	0.073598	42.5239	0.459987
HACE1S14E/RAC1Q61L	296	312	AEVATTNGHKLLSLSSN	16	1740.9	7.90554	0.005362	0	0	0	0	0
HACE1S14E/RAC1Q61L	296	312	AEVATTNGHKLLSLSSN	16	1740.9	7.90271	0.003289	10	3.39311	0.084335	21.2069	0.527094
HACE1S14E/RAC1Q61L	296	312	AEVATTNGHKLLSLSSN	16	1740.9	7.89804	0.008284	30	3.70148	0.077588	23.1342	0.484925
HACE1S14E/RAC1Q61L	296	312	AEVATTNGHKLLSLSSN	16	1740.9	7.90919	0.005259	100	4.38034	0.073901	27.3771	0.461881
HACE1S14E/RAC1Q61L	296	312	AEVATTNGHKLLSLSSN	16	1740.9	7.90821	0.00432	1000	5.56719	0.075038	34.7949	0.468987
HACE1S14E/RAC1Q61L	296	312	AEVATTNGHKLLSLSSN	16	1740.9	7.91514	0.00662	10000	6.79422	0.07366	42.4639	0.460375
HACE1S14E	296	317	AEVATTNGHKLLSLSSNYDAQM	21	2349.13	8.61251	0.007286	0	0	0	0	0
HACE1S14E	296	317	AEVATTNGHKLLSLSSNYDAQM	21	2349.13	8.6069	0.00672	10	6.84039	0.045361	32.5733	0.216005
HACE1S14E	296	317	AEVATTNGHKLLSLSSNYDAQM	21	2349.13	8.5972	0.004893	30	7.13327	0.024676	33.968	0.117505
HACE1S14E	296	317	AEVATTNGHKLLSLSSNYDAQM	21	2349.13	8.59557	0.005599	100	7.70498	0.029853	36.6904	0.142157
HACE1S14E	296	317	AEVATTNGHKLLSLSSNYDAQM	21	2349.13	8.60739	0.003096	1000	8.87153	0.028926	42.2454	0.137743
HACE1S14E	296	317	AEVATTNGHKLLSLSSNYDAQM	21	2349.13	8.60709	0.003098	10000	9.96982	0.02743	47.4753	0.130619
HACE1S14E/RAC1Q61L	296	317	AEVATTNGHKLLSLSSNYDAQM	21	2349.13	8.61964	0.00518	0	0	0	0	0
HACE1S14E/RAC1Q61L	296	317	AEVATTNGHKLLSLSSNYDAQM	21	2349.13	8.60508	0.01029	10	6.94239	0.075447	33.059	0.359271
HACE1S14E/RAC1Q61L	296	317	AEVATTNGHKLLSLSSNYDAQM	21	2349.13	8.59963	0.012113	30	7.16451	0.042545	34.1167	0.202595
HACE1S14E/RAC1Q61L	296	317	AEVATTNGHKLLSLSSNYDAQM	21	2349.13	8.63149	0.010844	100	7.64344	0.022539	36.3973	0.107329
HACE1S14E/RAC1Q61L	296	317	AEVATTNGHKLLSLSSNYDAQM	21	2349.13	8.62953	0.005867	1000	8.75851	0.035451	41.7072	0.168814
HACE1S14E/RAC1Q61L	296	317	AEVATTNGHKLLSLSSNYDAQM	21	2349.13	8.63962	0.010899	10000	9.90617	0.03211	47.1722	0.152905
HACE1S14E	296	321	AEVATTNGHKLLSLSSNYDAQMKSLL	25	2790.42	9.30668	0.009424	0	0	0	0	0
HACE1S14E	296	321	AEVATTNGHKLLSLSSNYDAQMKSLL	25	2790.42	9.29332	0.012749	10	7.8604	0.039516	31.4416	0.158064
HACE1S14E	296	321	AEVATTNGHKLLSLSSNYDAQMKSLL	25	2790.42	9.27318	0.009383	30	8.38175	0.076775	33.527	0.3071
HACE1S14E	296	321	AEVATTNGHKLLSLSSNYDAQMKSLL	25	2790.42	9.27762	0.005956	100	9.13629	0.047719	36.5452	0.190876
HACE1S14E	296	321	AEVATTNGHKLLSLSSNYDAQMKSLL	25	2790.42	9.29259	0.010422	1000	11.0111	0.033622	44.0445	0.134488
HACE1S14E	296	321	AEVATTNGHKLLSLSSNYDAQMKSLL	25	2790.42	9.28454	0.007598	10000	12.0986	0.063078	48.3943	0.252312
HACE1S14E/RAC1Q61L	296	321	AEVATTNGHKLLSLSSNYDAQMKSLL	25	2790.42	9.31937	0.009093	0	0	0	0	0
HACE1S14E/RAC1Q61L	296	321	AEVATTNGHKLLSLSSNYDAQMKSLL	25	2790.42	9.27955	0.028284	10	7.89269	0.03921	31.5708	0.15684
HACE1S14E/RAC1Q61L	296	321	AEVATTNGHKLLSLSSNYDAQMKSLL	25	2790.42	9.26537	0.0192	30	8.37713	0.096826	33.5085	0.387304
HACE1S14E/RAC1Q61L	296	321	AEVATTNGHKLLSLSSNYDAQMKSLL	25	2790.42	9.32811	0.011366	100	8.9437	0.023453	35.7748	0.093812
HACE1S14E/RAC1Q61L	296	321	AEVATTNGHKLLSLSSNYDAQMKSLL	25	2790.42	9.32118	0.0018	1000	10.872	0.017005	43.4878	0.06802
HACE1S14E/RAC1Q61L	296	321	AEVATTNGHKLLSLSSNYDAQMKSLL	25	2790.42	9.33152	0.011323	10000	11.897	0.051507	47.588	0.206028
HACE1S14E	298	317	VATTNGHKLLSLSSNYDAQM	19	2149.05	8.54057	0.009237	0	0	0	0	0
HACE1S14E	298	317	VATTNGHKLLSLSSNYDAQM	19	2149.05	8.54204	0.007312	10	6.76234	0.044517	35.5913	0.2343
HACE1S14E	298	317	VATTNGHKLLSLSSNYDAQM	19	2149.05	8.53304	0.006011	30	7.05609	0.023141	37.1373	0.121795
HACE1S14E	298	317	VATTNGHKLLSLSSNYDAQM	19	2149.05	8.5303	0.007024	100	7.5385	0.023557	39.6763	0.123984
HACE1S14E	298	317	VATTNGHKLLSLSSNYDAQM	19	2149.05	8.54309	0.004292	1000	8.62466	0.026069	45.3929	0.137205
HACE1S14E	298	317	VATTNGHKLLSLSSNYDAQM	19	2149.05	8.54201	0.003305	10000	9.56023	0.042396	50.317	0.223137
HACE1S14E/RAC1Q61L	298	317	VATTNGHKLLSLSSNYDAQM	19	2149.05	8.52607	0.008734	0	0	0	0	0
HACE1S14E/RAC1Q61L	298	317	VATTNGHKLLSLSSNYDAQM	19	2149.05	8.51892	0.015448	10	6.97116	0.12963	36.6903	0.682263
HACE1S14E/RAC1Q61L	298	317	VATTNGHKLLSLSSNYDAQM	19	2149.05	8.50201	0.013497	30	7.19938	0.133167	37.8915	0.700879
HACE1S14E/RAC1Q61L	298	317	VATTNGHKLLSLSSNYDAQM	19	2149.05	8.52813	0.006106	100	7.63776	0.136032	40.1987	0.715958
HACE1S14E/RAC1Q61L	298	317	VATTNGHKLLSLSSNYDAQM	19	2149.05	8.53008	0.003377	1000	8.64912	0.130734	45.5217	0.688074
HACE1S14E/RAC1Q61L	298	317	VATTNGHKLLSLSSNYDAQM	19	2149.05	8.53708	0.007482	10000	9.60294	0.144084	50.5418	0.758337
HACE1S14E	298	326	VATTNGHKLLSLSSNYDAQMKSLLRIVRM	28	3245.74	9.87555	0.011151	0	0	0	0	0
HACE1S14E	298	326	VATTNGHKLLSLSSNYDAQMKSLLRIVRM	28	3245.74	9.859	0.008181	10	7.61055	0.108529	27.1805	0.387604
HACE1S14E	298	326	VATTNGHKLLSLSSNYDAQMKSLLRIVRM	28	3245.74	9.8355	0.014523	30	8.02326	0.091471	28.6545	0.326682
HACE1S14E	298	326	VATTNGHKLLSLSSNYDAQMKSLLRIVRM	28	3245.74	9.84892	0.00702	100	8.67935	0.089595	30.9977	0.319982
HACE1S14E	298	326	VATTNGHKLLSLSSNYDAQMKSLLRIVRM	28	3245.74	9.85764	0.008535	1000	10.7992	0.098668	38.5684	0.352386
HACE1S14E	298	326	VATTNGHKLLSLSSNYDAQMKSLLRIVRM	28	3245.74	9.85161	0.006424	10000	12.098	0.134336	43.207	0.479771
HACE1S14E/RAC1Q61L	298	326	VATTNGHKLLSLSSNYDAQMKSLLRIVRM	28	3245.74	9.87458	0.005518	0	0	0	0	0
HACE1S14E/RAC1Q61L	298	326	VATTNGHKLLSLSSNYDAQMKSLLRIVRM	28	3245.74	9.82037	0.042953	10	7.72774	0.373456	27.5991	1.33377
HACE1S14E/RAC1Q61L	298	326	VATTNGHKLLSLSSNYDAQMKSLLRIVRM	28	3245.74	9.80434	0.02476	30	8.19758	0.370445	29.2771	1.32302
HACE1S14E/RAC1Q61L	298	326	VATTNGHKLLSLSSNYDAQMKSLLRIVRM	28	3245.74	9.86917	0.00512	100	8.8109	0.369748	31.4675	1.32053
HACE1S14E/RAC1Q61L	298	326	VATTNGHKLLSLSSNYDAQMKSLLRIVRM	28	3245.74	9.86056	0.004169	1000	10.9559	0.370742	39.1283	1.32408
HACE1S14E/RAC1Q61L	298	326	VATTNGHKLLSLSSNYDAQMKSLLRIVRM	28	3245.74	9.86203	0.007416	10000	12.2995	0.371904	43.9267	1.32823
HACE1S14E	310	317	SSNYDAQM	7	914.344	7.69282	0.007586	0	0	0	0	0
HACE1S14E	310	317	SSNYDAQM	7	914.344	7.7002	0.006405	10	3.9602	0.017294	56.5743	0.247057
HACE1S14E	310	317	SSNYDAQM	7	914.344	7.70494	0.000783	30	3.95626	0.021319	56.518	0.304557
HACE1S14E	310	317	SSNYDAQM	7	914.344	7.69953	0.006489	100	3.90363	0.023847	55.7661	0.340671
HACE1S14E	310	317	SSNYDAQM	7	914.344	7.71292	0.003023	1000	3.88336	0.036151	55.4766	0.516443
HACE1S14E	310	317	SSNYDAQM	7	914.344	7.71792	0.002015	10000	3.74097	0.032264	53.4425	0.460914
HACE1S14E/RAC1Q61L	310	317	SSNYDAQM	7	914.344	7.69519	0.005689	0	0	0	0	0
HACE1S14E/RAC1Q61L	310	317	SSNYDAQM	7	914.344	7.69879	0.000703	10	3.94521	0.025225	56.3602	0.360357
HACE1S14E/RAC1Q61L	310	317	SSNYDAQM	7	914.344	7.69949	0.007286	30	3.98146	0.036492	56.8781	0.521314
HACE1S14E/RAC1Q61L	310	317	SSNYDAQM	7	914.344	7.70718	0.006486	100	3.86593	0.018057	55.2276	0.257957
HACE1S14E/RAC1Q61L	310	317	SSNYDAQM	7	914.344	7.71169	0.005076	1000	3.81332	0.043189	54.4761	0.616986
HACE1S14E/RAC1Q61L	310	317	SSNYDAQM	7	914.344	7.72192	0.005188	10000	3.70805	0.048509	52.9721	0.692986
HACE1S14E	318	321	KSLL	3	459.305	7.94141	0.008581	0	0	0	0	0
HACE1S14E	318	321	KSLL	3	459.305	7.94333	0.005934	10	0.098586	0.02074	3.2862	0.691333
HACE1S14E	318	321	KSLL	3	459.305	7.93956	0.001163	30	0.207171	0.006373	6.9057	0.212433
HACE1S14E	318	321	KSLL	3	459.305	7.93049	0.004389	100	0.561098	0.006196	18.7033	0.206533
HACE1S14E	318	321	KSLL	3	459.305	7.93806	0.002495	1000	1.55117	0.014569	51.7057	0.485633
HACE1S14E	318	321	KSLL	3	459.305	7.93861	0.003906	10000	1.51327	0.002655	50.4423	0.0885
HACE1S14E/RAC1Q61L	318	321	KSLL	3	459.305	7.93924	0.008774	0	0	0	0	0
HACE1S14E/RAC1Q61L	318	321	KSLL	3	459.305	7.93471	0.004757	10	0.10209	0.012802	3.403	0.426733
HACE1S14E/RAC1Q61L	318	321	KSLL	3	459.305	7.9298	0.006883	30	0.2436	0.012638	8.12	0.421267
HACE1S14E/RAC1Q61L	318	321	KSLL	3	459.305	7.93653	0.005537	100	0.585784	0.009913	19.5261	0.330433
HACE1S14E/RAC1Q61L	318	321	KSLL	3	459.305	7.93377	0.004182	1000	1.55796	0.008961	51.9319	0.2987
HACE1S14E/RAC1Q61L	318	321	KSLL	3	459.305	7.9412	0.006811	10000	1.46486	0.009906	48.8286	0.3302
HACE1S14E	322	326	RIVRM	4	673.405	6.78722	0.010954	0	0	0	0	0
HACE1S14E	322	326	RIVRM	4	673.405	6.79314	0.007629	10	-0.02766	0.018057	-0.6915	0.451425
HACE1S14E	322	326	RIVRM	4	673.405	6.79106	0.002337	30	0.015959	0.017362	0.398975	0.43405
HACE1S14E	322	326	RIVRM	4	673.405	6.78027	0.004672	100	0.012327	0.017238	0.308175	0.43095
HACE1S14E	322	326	RIVRM	4	673.405	6.78681	0.004064	1000	0.00775	0.015941	0.19375	0.398525
HACE1S14E	322	326	RIVRM	4	673.405	6.78443	0.005885	10000	0.009344	0.015926	0.2336	0.39815
HACE1S14E/RAC1Q61L	322	326	RIVRM	4	673.405	6.79223	0.006181	0	0	0	0	0
HACE1S14E/RAC1Q61L	322	326	RIVRM	4	673.405	6.80038	0.00442	10	-0.020226	0.01772	-0.50565	0.443
HACE1S14E/RAC1Q61L	322	326	RIVRM	4	673.405	6.80213	0.006999	30	0.014991	0.0178	0.374775	0.445
HACE1S14E/RAC1Q61L	322	326	RIVRM	4	673.405	6.79767	0.008958	100	0.017798	0.018929	0.44495	0.473225
HACE1S14E/RAC1Q61L	322	326	RIVRM	4	673.405	6.79409	0.0051	1000	0.01466	0.018423	0.3665	0.460575
HACE1S14E/RAC1Q61L	322	326	RIVRM	4	673.405	6.80124	0.004898	10000	-0.02506	0.028036	-0.6265	0.7009
HACE1S14E	327	330	FCHV	3	504.215	7.51561	0.01121	0	0	0	0	0
HACE1S14E	327	330	FCHV	3	504.215	7.52813	0.005849	10	-0.049182	0.019132	-1.6394	0.637733
HACE1S14E	327	330	FCHV	3	504.215	7.52877	0.001493	30	-0.018202	0.020317	-0.606733	0.677233
HACE1S14E	327	330	FCHV	3	504.215	7.51913	0.004966	100	-0.004301	0.02006	-0.143367	0.668667
HACE1S14E	327	330	FCHV	3	504.215	7.53025	0.003036	1000	-0.021305	0.025807	-0.710167	0.860233
HACE1S14E	327	330	FCHV	3	504.215	7.53089	0.004377	10000	0.017114	0.021343	0.570467	0.711433
HACE1S14E/RAC1Q61L	327	330	FCHV	3	504.215	7.51412	0.006321	0	0	0	0	0
HACE1S14E/RAC1Q61L	327	330	FCHV	3	504.215	7.52553	0.002331	10	-0.049923	0.018697	-1.6641	0.623233
HACE1S14E/RAC1Q61L	327	330	FCHV	3	504.215	7.52592	0.005647	30	-0.000153	0.014514	-0.0051	0.4838
HACE1S14E/RAC1Q61L	327	330	FCHV	3	504.215	7.52759	0.007249	100	0.004337	0.015903	0.144567	0.5301
HACE1S14E/RAC1Q61L	327	330	FCHV	3	504.215	7.52665	0.006379	1000	-0.00714	0.014207	-0.238	0.473567
HACE1S14E/RAC1Q61L	327	330	FCHV	3	504.215	7.53584	0.006444	10000	0.049562	0.020627	1.65207	0.687567
HACE1S14E	327	343	FCHVFRIGPSSPSNGID	14	1831.87	8.74744	0.009903	0	0	0	0	0
HACE1S14E	327	343	FCHVFRIGPSSPSNGID	14	1831.87	8.75705	0.00941	10	5.00548	0.053865	35.7534	0.38475
HACE1S14E	327	343	FCHVFRIGPSSPSNGID	14	1831.87	8.7411	0.00863	30	5.24394	0.028557	37.4567	0.203979
HACE1S14E	327	343	FCHVFRIGPSSPSNGID	14	1831.87	8.74319	0.006704	100	5.71433	0.047825	40.8166	0.341607
HACE1S14E	327	343	FCHVFRIGPSSPSNGID	14	1831.87	8.75505	0.003388	1000	6.09851	0.040325	43.5608	0.288036
HACE1S14E	327	343	FCHVFRIGPSSPSNGID	14	1831.87	8.757	0.002893	10000	6.03841	0.0361	43.1315	0.257857
HACE1S14E/RAC1Q61L	327	343	FCHVFRIGPSSPSNGID	14	1831.87	8.75048	0.007223	0	0	0	0	0
HACE1S14E/RAC1Q61L	327	343	FCHVFRIGPSSPSNGID	14	1831.87	8.73279	0.019804	10	5.10965	0.038356	36.4975	0.273971
HACE1S14E/RAC1Q61L	327	343	FCHVFRIGPSSPSNGID	14	1831.87	8.72392	0.014129	30	5.26433	0.031837	37.6023	0.227407
HACE1S14E/RAC1Q61L	327	343	FCHVFRIGPSSPSNGID	14	1831.87	8.75501	0.006198	100	5.68473	0.046447	40.6052	0.331764
HACE1S14E/RAC1Q61L	327	343	FCHVFRIGPSSPSNGID	14	1831.87	8.75565	0.002632	1000	6.07736	0.046718	43.4097	0.3337
HACE1S14E/RAC1Q61L	327	343	FCHVFRIGPSSPSNGID	14	1831.87	8.76479	0.008352	10000	6.08159	0.04061	43.44	0.290071
HACE1S14E	331	341	FRIGPSSPSNG	8	1117.55	7.82533	0.007393	0	0	0	0	0
HACE1S14E	331	341	FRIGPSSPSNG	8	1117.55	7.83604	0.005227	10	3.93294	0.074087	49.1618	0.926087
HACE1S14E	331	341	FRIGPSSPSNG	8	1117.55	7.83323	0.00222	30	4.08053	0.067554	51.0067	0.844425
HACE1S14E	331	341	FRIGPSSPSNG	8	1117.55	7.82773	0.007761	100	4.43854	0.066038	55.4817	0.825475
HACE1S14E	331	341	FRIGPSSPSNG	8	1117.55	7.84138	0.004539	1000	4.49063	0.066873	56.1329	0.835913
HACE1S14E	331	341	FRIGPSSPSNG	8	1117.55	7.84723	0.003112	10000	4.36826	0.076081	54.6033	0.951012
HACE1S14E/RAC1Q61L	331	341	FRIGPSSPSNG	8	1117.55	7.82855	0.008452	0	0	0	0	0
HACE1S14E/RAC1Q61L	331	341	FRIGPSSPSNG	8	1117.55	7.82999	0.004923	10	3.86033	0.052443	48.2541	0.655537
HACE1S14E/RAC1Q61L	331	341	FRIGPSSPSNG	8	1117.55	7.82429	0.0077	30	4.16244	0.043291	52.0304	0.541138
HACE1S14E/RAC1Q61L	331	341	FRIGPSSPSNG	8	1117.55	7.83648	0.006392	100	4.38242	0.038515	54.7802	0.481438
HACE1S14E/RAC1Q61L	331	341	FRIGPSSPSNG	8	1117.55	7.83905	0.00503	1000	4.42006	0.042193	55.2507	0.527413
HACE1S14E/RAC1Q61L	331	341	FRIGPSSPSNG	8	1117.55	7.85049	0.008116	10000	4.2846	0.078989	53.5576	0.987363
HACE1S14E	331	343	FRIGPSSPSNGID	10	1345.66	8.33729	0.007563	0	0	0	0	0
HACE1S14E	331	343	FRIGPSSPSNGID	10	1345.66	8.33487	0.007028	10	5.06353	0.026013	50.6353	0.26013
HACE1S14E	331	343	FRIGPSSPSNGID	10	1345.66	8.32377	0.004734	30	5.21135	0.016972	52.1135	0.16972
HACE1S14E	331	343	FRIGPSSPSNGID	10	1345.66	8.31876	0.006085	100	5.48683	0.025653	54.8683	0.25653
HACE1S14E	331	343	FRIGPSSPSNGID	10	1345.66	8.33263	0.004568	1000	5.52166	0.017843	55.2166	0.17843
HACE1S14E	331	343	FRIGPSSPSNGID	10	1345.66	8.33453	0.00232	10000	5.38699	0.074008	53.8698	0.74008
HACE1S14E/RAC1Q61L	331	343	FRIGPSSPSNGID	10	1345.66	8.3135	0.006759	0	0	0	0	0
HACE1S14E/RAC1Q61L	331	343	FRIGPSSPSNGID	10	1345.66	8.30675	0.011344	10	5.2255	0.0953	52.255	0.953
HACE1S14E/RAC1Q61L	331	343	FRIGPSSPSNGID	10	1345.66	8.29307	0.011282	30	5.34764	0.088956	53.4764	0.88956
HACE1S14E/RAC1Q61L	331	343	FRIGPSSPSNGID	10	1345.66	8.30986	0.005556	100	5.44162	0.076894	54.4162	0.76894
HACE1S14E/RAC1Q61L	331	343	FRIGPSSPSNGID	10	1345.66	8.31305	0.002937	1000	5.5179	0.063515	55.179	0.63515
HACE1S14E/RAC1Q61L	331	343	FRIGPSSPSNGID	10	1345.66	8.32029	0.00753	10000	5.45444	0.083137	54.5444	0.83137
HACE1S14E	342	362	IDMGYNGNKTPRSQVFKPLEL	18	2406.24	9.08646	0.008116	0	0	0	0	0
HACE1S14E	342	362	IDMGYNGNKTPRSQVFKPLEL	18	2406.24	9.08846	0.008623	10	8.89625	0.085846	49.4236	0.476922
HACE1S14E	342	362	IDMGYNGNKTPRSQVFKPLEL	18	2406.24	9.07225	0.008112	30	9.11297	0.057899	50.6276	0.321661
HACE1S14E	342	362	IDMGYNGNKTPRSQVFKPLEL	18	2406.24	9.07669	0.00627	100	8.99397	0.045869	49.9665	0.254828
HACE1S14E	342	362	IDMGYNGNKTPRSQVFKPLEL	18	2406.24	9.09203	0.005998	1000	9.24975	0.03632	51.3875	0.201778
HACE1S14E	342	362	IDMGYNGNKTPRSQVFKPLEL	18	2406.24	9.0908	0.00643	10000	10.1424	0.090332	56.3469	0.501844
HACE1S14E/RAC1Q61L	342	362	IDMGYNGNKTPRSQVFKPLEL	18	2406.24	9.07368	0.006731	0	0	0	0	0
HACE1S14E/RAC1Q61L	342	362	IDMGYNGNKTPRSQVFKPLEL	18	2406.24	9.04496	0.028522	10	9.10281	0.136378	50.5712	0.757656
HACE1S14E/RAC1Q61L	342	362	IDMGYNGNKTPRSQVFKPLEL	18	2406.24	9.02312	0.018901	30	9.29762	0.174957	51.6534	0.971983
HACE1S14E/RAC1Q61L	342	362	IDMGYNGNKTPRSQVFKPLEL	18	2406.24	9.06455	0.005707	100	9.00959	0.090405	50.0533	0.50225
HACE1S14E/RAC1Q61L	342	362	IDMGYNGNKTPRSQVFKPLEL	18	2406.24	9.06358	0.001658	1000	9.41092	0.099701	52.2829	0.553894
HACE1S14E/RAC1Q61L	342	362	IDMGYNGNKTPRSQVFKPLEL	18	2406.24	9.07251	0.009683	10000	10.3102	0.109349	57.279	0.607494
HACE1S14E	344	362	MGYNGNKTPRSQVFKPLEL	16	2178.12	8.8752	0.009575	0	0	0	0	0
HACE1S14E	344	362	MGYNGNKTPRSQVFKPLEL	16	2178.12	8.88038	0.00853	10	7.20785	0.051006	45.0491	0.318788
HACE1S14E	344	362	MGYNGNKTPRSQVFKPLEL	16	2178.12	8.87106	0.007932	30	7.35089	0.023159	45.943	0.144744
HACE1S14E	344	362	MGYNGNKTPRSQVFKPLEL	16	2178.12	8.87185	0.006894	100	7.29211	0.05091	45.5757	0.318187
HACE1S14E	344	362	MGYNGNKTPRSQVFKPLEL	16	2178.12	8.88707	0.004182	1000	7.58589	0.020923	47.4118	0.130769
HACE1S14E	344	362	MGYNGNKTPRSQVFKPLEL	16	2178.12	8.88686	0.004615	10000	8.45762	0.030479	52.8601	0.190494
HACE1S14E/RAC1Q61L	344	362	MGYNGNKTPRSQVFKPLEL	16	2178.12	8.87513	0.007158	0	0	0	0	0
HACE1S14E/RAC1Q61L	344	362	MGYNGNKTPRSQVFKPLEL	16	2178.12	8.85541	0.025827	10	7.28555	0.044556	45.5347	0.278475
HACE1S14E/RAC1Q61L	344	362	MGYNGNKTPRSQVFKPLEL	16	2178.12	8.84975	0.016934	30	7.33567	0.054631	45.8479	0.341444
HACE1S14E/RAC1Q61L	344	362	MGYNGNKTPRSQVFKPLEL	16	2178.12	8.88533	0.00572	100	7.22439	0.016314	45.1524	0.101962
HACE1S14E/RAC1Q61L	344	362	MGYNGNKTPRSQVFKPLEL	16	2178.12	8.88854	0.002368	1000	7.5342	0.009733	47.0888	0.0608313
HACE1S14E/RAC1Q61L	344	362	MGYNGNKTPRSQVFKPLEL	16	2178.12	8.89324	0.008057	10000	8.45383	0.032195	52.8364	0.201219
HACE1S14E	363	369	LWHSLDE	6	898.418	8.50677	0.00841	0	0	0	0	0
HACE1S14E	363	369	LWHSLDE	6	898.418	8.51823	0.007499	10	0.144139	0.015431	2.40232	0.257183
HACE1S14E	363	369	LWHSLDE	6	898.418	8.50909	0.005902	30	0.170097	0.015572	2.83495	0.259533
HACE1S14E	363	369	LWHSLDE	6	898.418	8.50774	0.006162	100	0.325848	0.020592	5.4308	0.3432
HACE1S14E	363	369	LWHSLDE	6	898.418	8.52143	0.004175	1000	0.421202	0.019435	7.02003	0.323917
HACE1S14E	363	369	LWHSLDE	6	898.418	8.52177	0.002968	10000	0.641426	0.028257	10.6904	0.47095
HACE1S14E/RAC1Q61L	363	369	LWHSLDE	6	898.418	8.48615	0.006479	0	0	0	0	0
HACE1S14E/RAC1Q61L	363	369	LWHSLDE	6	898.418	8.48184	0.020852	10	0.062464	0.018149	1.04107	0.302483
HACE1S14E/RAC1Q61L	363	369	LWHSLDE	6	898.418	8.45953	0.013777	30	0.108629	0.019578	1.81048	0.3263
HACE1S14E/RAC1Q61L	363	369	LWHSLDE	6	898.418	8.48262	0.005489	100	0.289557	0.009023	4.82595	0.150383
HACE1S14E/RAC1Q61L	363	369	LWHSLDE	6	898.418	8.48661	0.002449	1000	0.398799	0.019802	6.64665	0.330033
HACE1S14E/RAC1Q61L	363	369	LWHSLDE	6	898.418	8.49685	0.008047	10000	0.601429	0.02227	10.0238	0.371167
HACE1S14E	363	370	LWHSLDEW	7	1084.5	10.1422	0.009528	0	0	0	0	0
HACE1S14E	363	370	LWHSLDEW	7	1084.5	10.1458	0.011193	10	0.09813	0.017494	1.40186	0.249914
HACE1S14E	363	370	LWHSLDEW	7	1084.5	10.1258	0.012901	30	0.177233	0.010615	2.5319	0.151643
HACE1S14E	363	370	LWHSLDEW	7	1084.5	10.1401	0.00538	100	0.351628	0.008717	5.02326	0.124529
HACE1S14E	363	370	LWHSLDEW	7	1084.5	10.1559	0.011606	1000	0.47203	0.027834	6.74329	0.397629
HACE1S14E	363	370	LWHSLDEW	7	1084.5	10.1517	0.006721	10000	0.822211	0.016463	11.7459	0.235186
HACE1S14E/RAC1Q61L	363	370	LWHSLDEW	7	1084.5	10.1416	0.006145	0	0	0	0	0
HACE1S14E/RAC1Q61L	363	370	LWHSLDEW	7	1084.5	10.1116	0.040609	10	0.104308	0.016578	1.49011	0.236829
HACE1S14E/RAC1Q61L	363	370	LWHSLDEW	7	1084.5	10.0844	0.024903	30	0.186211	0.010832	2.66016	0.154743
HACE1S14E/RAC1Q61L	363	370	LWHSLDEW	7	1084.5	10.1522	0.005263	100	0.327805	0.018375	4.68293	0.2625
HACE1S14E/RAC1Q61L	363	370	LWHSLDEW	7	1084.5	10.1504	0.003481	1000	0.467787	0.010734	6.68267	0.153343
HACE1S14E/RAC1Q61L	363	370	LWHSLDEW	7	1084.5	10.1564	0.010023	10000	0.779825	0.010301	11.1404	0.147157
HACE1S14E	370	373	WLVL	3	529.326	11.2843	0.007632	0	0	0	0	0
HACE1S14E	370	373	WLVL	3	529.326	11.3362	0.018681	10	-0.037335	0.013139	-1.2445	0.437967
HACE1S14E	370	373	WLVL	3	529.326	11.399	0.026946	30	-0.071375	0.019679	-2.37917	0.655967
HACE1S14E	370	373	WLVL	3	529.326	11.4005	0.007894	100	-0.043202	0.013708	-1.44007	0.456933
HACE1S14E	370	373	WLVL	3	529.326	11.4284	0.017841	1000	-0.008661	0.019097	-0.2887	0.636567
HACE1S14E	370	373	WLVL	3	529.326	11.4564	0.013945	10000	0.437983	0.028486	14.5994	0.949533
HACE1S14E/RAC1Q61L	370	373	WLVL	3	529.326	11.3001	0.001957	0	0	0	0	0
HACE1S14E/RAC1Q61L	370	373	WLVL	3	529.326	11.352	0.050951	10	-0.019157	0.010986	-0.638567	0.3662
HACE1S14E/RAC1Q61L	370	373	WLVL	3	529.326	11.3291	0.026889	30	-0.039563	0.006715	-1.31877	0.223833
HACE1S14E/RAC1Q61L	370	373	WLVL	3	529.326	11.4032	0.024566	100	0.00315	0.038966	0.105	1.29887
HACE1S14E/RAC1Q61L	370	373	WLVL	3	529.326	11.4307	0.033554	1000	0.031355	0.016173	1.04517	0.5391
HACE1S14E/RAC1Q61L	370	373	WLVL	3	529.326	11.423	0.078175	10000	0.427348	0.02318	14.2449	0.772667
HACE1S14E	374	378	IATEL	4	545.306	8.3	0.007747	0	0	0	0	0
HACE1S14E	374	378	IATEL	4	545.306	8.30096	0.006445	10	1.31043	0.066794	32.7607	1.66985
HACE1S14E	374	378	IATEL	4	545.306	8.29507	0.004937	30	1.75202	0.06538	43.8004	1.6345
HACE1S14E	374	378	IATEL	4	545.306	8.29313	0.006195	100	2.1044	0.065621	52.6101	1.64053
HACE1S14E	374	378	IATEL	4	545.306	8.30576	0.002792	1000	2.19143	0.065115	54.7858	1.62788
HACE1S14E	374	378	IATEL	4	545.306	8.30858	0.004362	10000	2.23604	0.065112	55.9011	1.6278
HACE1S14E/RAC1Q61L	374	378	IATEL	4	545.306	8.29224	0.0058	0	0	0	0	0
HACE1S14E/RAC1Q61L	374	378	IATEL	4	545.306	8.28226	0.014337	10	1.35499	0.010369	33.8749	0.259225
HACE1S14E/RAC1Q61L	374	378	IATEL	4	545.306	8.2693	0.012503	30	1.76256	0.010467	44.0641	0.261675
HACE1S14E/RAC1Q61L	374	378	IATEL	4	545.306	8.28804	0.005387	100	2.14206	0.006011	53.5516	0.150275
HACE1S14E/RAC1Q61L	374	378	IATEL	4	545.306	8.29285	0.004309	1000	2.21656	0.003959	55.414	0.098975
HACE1S14E/RAC1Q61L	374	378	IATEL	4	545.306	8.30476	0.008429	10000	2.26339	0.008968	56.5847	0.2242
HACE1S14E	374	387	IATELMKNKRDSTE	13	1634.83	6.62484	0.007829	0	0	0	0	0
HACE1S14E	374	387	IATELMKNKRDSTE	13	1634.83	6.61875	0.005403	10	5.92691	0.079013	45.5916	0.607792
HACE1S14E	374	387	IATELMKNKRDSTE	13	1634.83	6.62019	0.000387	30	6.36801	0.042346	48.9847	0.325738
HACE1S14E	374	387	IATELMKNKRDSTE	13	1634.83	6.61348	0.00491	100	6.58788	0.037059	50.676	0.285069
HACE1S14E	374	387	IATELMKNKRDSTE	13	1634.83	6.61976	0.002907	1000	6.62204	0.045803	50.9387	0.352331
HACE1S14E	374	387	IATELMKNKRDSTE	13	1634.83	6.61911	0.002642	10000	6.46382	0.051001	49.7217	0.392315
HACE1S14E/RAC1Q61L	374	387	IATELMKNKRDSTE	13	1634.83	6.62152	0.005547	0	0	0	0	0
HACE1S14E/RAC1Q61L	374	387	IATELMKNKRDSTE	13	1634.83	6.61688	0.001384	10	5.99712	0.053353	46.1317	0.410408
HACE1S14E/RAC1Q61L	374	387	IATELMKNKRDSTE	13	1634.83	6.61856	0.004979	30	6.33871	0.052652	48.7593	0.405015
HACE1S14E/RAC1Q61L	374	387	IATELMKNKRDSTE	13	1634.83	6.61649	0.004692	100	6.56572	0.029985	50.5055	0.230654
HACE1S14E/RAC1Q61L	374	387	IATELMKNKRDSTE	13	1634.83	6.61607	0.003412	1000	6.58741	0.02615	50.6724	0.201154
HACE1S14E/RAC1Q61L	374	387	IATELMKNKRDSTE	13	1634.83	6.62392	0.005314	10000	6.45627	0.019781	49.6636	0.152162
HACE1S14E	374	389	IATELMKNKRDSTEIT	15	1848.96	7.13628	0.007168	0	0	0	0	0
HACE1S14E	374	389	IATELMKNKRDSTEIT	15	1848.96	7.14182	0.004765	10	7.51551	0.050926	50.1034	0.339507
HACE1S14E	374	389	IATELMKNKRDSTEIT	15	1848.96	7.14109	0.00408	30	7.91797	0.028401	52.7865	0.18934
HACE1S14E	374	389	IATELMKNKRDSTEIT	15	1848.96	7.13044	0.004624	100	8.16085	0.082558	54.4056	0.550387
HACE1S14E	374	389	IATELMKNKRDSTEIT	15	1848.96	7.13668	0.002828	1000	8.14029	0.030774	54.2686	0.20516
HACE1S14E	374	389	IATELMKNKRDSTEIT	15	1848.96	7.13829	0.00368	10000	7.95484	0.021026	53.0323	0.140173
HACE1S14E/RAC1Q61L	374	389	IATELMKNKRDSTEIT	15	1848.96	7.1334	0.006458	0	0	0	0	0
HACE1S14E/RAC1Q61L	374	389	IATELMKNKRDSTEIT	15	1848.96	7.13338	0.001447	10	7.57175	0.059723	50.4783	0.398153
HACE1S14E/RAC1Q61L	374	389	IATELMKNKRDSTEIT	15	1848.96	7.13412	0.005154	30	7.97627	0.034119	53.1751	0.22746
HACE1S14E/RAC1Q61L	374	389	IATELMKNKRDSTEIT	15	1848.96	7.13269	0.005386	100	8.17705	0.037159	54.5137	0.247727
HACE1S14E/RAC1Q61L	374	389	IATELMKNKRDSTEIT	15	1848.96	7.13037	0.005984	1000	8.19782	0.029566	54.6522	0.197107
HACE1S14E/RAC1Q61L	374	389	IATELMKNKRDSTEIT	15	1848.96	7.13898	0.006525	10000	7.96713	0.026993	53.1142	0.179953
HACE1S14E	374	390	IATELMKNKRDSTEITS	16	1935.99	7.0846	0.007751	0	0	0	0	0
HACE1S14E	374	390	IATELMKNKRDSTEITS	16	1935.99	7.08195	0.006057	10	8.16171	0.057379	51.0107	0.358619
HACE1S14E	374	390	IATELMKNKRDSTEITS	16	1935.99	7.0818	0.001491	30	8.53438	0.064228	53.3399	0.401425
HACE1S14E	374	390	IATELMKNKRDSTEITS	16	1935.99	7.07226	0.005577	100	8.7628	0.025846	54.7675	0.161538
HACE1S14E	374	390	IATELMKNKRDSTEITS	16	1935.99	7.08202	0.003506	1000	8.70344	0.030763	54.3965	0.192269
HACE1S14E	374	390	IATELMKNKRDSTEITS	16	1935.99	7.08249	0.00404	10000	8.66151	0.092833	54.1344	0.580206
HACE1S14E/RAC1Q61L	374	390	IATELMKNKRDSTEITS	16	1935.99	7.07844	0.005633	0	0	0	0	0
HACE1S14E/RAC1Q61L	374	390	IATELMKNKRDSTEITS	16	1935.99	7.07726	0.002299	10	8.27339	0.034121	51.7087	0.213256
HACE1S14E/RAC1Q61L	374	390	IATELMKNKRDSTEITS	16	1935.99	7.07713	0.004635	30	8.60612	0.037936	53.7882	0.2371
HACE1S14E/RAC1Q61L	374	390	IATELMKNKRDSTEITS	16	1935.99	7.07617	0.005768	100	8.76913	0.016579	54.8071	0.103619
HACE1S14E/RAC1Q61L	374	390	IATELMKNKRDSTEITS	16	1935.99	7.07578	0.005655	1000	8.81827	0.018339	55.1142	0.114619
HACE1S14E/RAC1Q61L	374	390	IATELMKNKRDSTEITS	16	1935.99	7.08559	0.005535	10000	8.63869	0.033517	53.9918	0.209481
HACE1S14E	389	393	TSILL	4	545.342	9.32167	0.010507	0	0	0	0	0
HACE1S14E	389	393	TSILL	4	545.342	9.33438	0.012431	10	2.2581	0.027438	56.4524	0.68595
HACE1S14E	389	393	TSILL	4	545.342	9.31889	0.015311	30	2.23731	0.002871	55.9327	0.071775
HACE1S14E	389	393	TSILL	4	545.342	9.32619	0.009661	100	2.20913	0.039256	55.2283	0.9814
HACE1S14E	389	393	TSILL	4	545.342	9.34483	0.008162	1000	2.20507	0.02271	55.1269	0.56775
HACE1S14E	389	393	TSILL	4	545.342	9.34233	0.008845	10000	2.14483	0.014638	53.6208	0.36595
HACE1S14E/RAC1Q61L	389	393	TSILL	4	545.342	9.32358	0.006841	0	0	0	0	0
HACE1S14E/RAC1Q61L	389	393	TSILL	4	545.342	9.29357	0.036493	10	2.3213	0.050383	58.0324	1.25957
HACE1S14E/RAC1Q61L	389	393	TSILL	4	545.342	9.27442	0.02315	30	2.28739	0.020302	57.1848	0.50755
HACE1S14E/RAC1Q61L	389	393	TSILL	4	545.342	9.33392	0.008867	100	2.22404	0.028509	55.6011	0.712725
HACE1S14E/RAC1Q61L	389	393	TSILL	4	545.342	9.32966	0.00224	1000	2.20813	0.01529	55.2033	0.38225
HACE1S14E/RAC1Q61L	389	393	TSILL	4	545.342	9.343	0.011928	10000	2.16275	0.011011	54.0687	0.275275
HACE1S14E	391	419	ILLKQKGQDQDAASIPPFEPPGPGSYENL	23	3108.58	9.19971	0.013163	0	0	0	0	0
HACE1S14E	391	419	ILLKQKGQDQDAASIPPFEPPGPGSYENL	23	3108.58	9.20057	0.00892	10	14.051	0.054182	61.0914	0.235574
HACE1S14E	391	419	ILLKQKGQDQDAASIPPFEPPGPGSYENL	23	3108.58	9.18368	0.009924	30	14.1113	0.047574	61.3536	0.206843
HACE1S14E	391	419	ILLKQKGQDQDAASIPPFEPPGPGSYENL	23	3108.58	9.1938	0.005734	100	13.829	0.045844	60.1261	0.199322
HACE1S14E	391	419	ILLKQKGQDQDAASIPPFEPPGPGSYENL	23	3108.58	9.22759	0.015962	1000	13.7412	0.10953	59.7442	0.476217
HACE1S14E	391	419	ILLKQKGQDQDAASIPPFEPPGPGSYENL	23	3108.58	9.21348	0.009082	10000	13.3596	0.064116	58.085	0.278765
HACE1S14E/RAC1Q61L	391	419	ILLKQKGQDQDAASIPPFEPPGPGSYENL	23	3108.58	9.21263	0.0097	0	0	0	0	0
HACE1S14E/RAC1Q61L	391	419	ILLKQKGQDQDAASIPPFEPPGPGSYENL	23	3108.58	9.17444	0.016837	10	14.3573	0.160574	62.4232	0.698148
HACE1S14E/RAC1Q61L	391	419	ILLKQKGQDQDAASIPPFEPPGPGSYENL	23	3108.58	9.17931	0.006975	30	14.0769	0.133877	61.2039	0.582074
HACE1S14E/RAC1Q61L	391	419	ILLKQKGQDQDAASIPPFEPPGPGSYENL	23	3108.58	9.25958	0.030489	100	13.7439	0.208476	59.7559	0.906417
HACE1S14E/RAC1Q61L	391	419	ILLKQKGQDQDAASIPPFEPPGPGSYENL	23	3108.58	9.24256	0.00816	1000	13.5322	0.081871	58.8356	0.355961
HACE1S14E/RAC1Q61L	391	419	ILLKQKGQDQDAASIPPFEPPGPGSYENL	23	3108.58	9.25463	0.024689	10000	13.31	0.13166	57.8695	0.572435
HACE1S14E	393	416	LKQKGQDQDAASIPPFEPPGPGSY	18	2526.24	8.71364	0.012505	0	0	0	0	0
HACE1S14E	393	416	LKQKGQDQDAASIPPFEPPGPGSY	18	2526.24	8.72401	0.006893	10	10.4435	0.065093	58.0193	0.361628
HACE1S14E	393	416	LKQKGQDQDAASIPPFEPPGPGSY	18	2526.24	8.72011	0.015486	30	10.4627	0.080135	58.1261	0.445194
HACE1S14E	393	416	LKQKGQDQDAASIPPFEPPGPGSY	18	2526.24	8.72834	0.008107	100	10.2183	0.048186	56.7683	0.2677
HACE1S14E	393	416	LKQKGQDQDAASIPPFEPPGPGSY	18	2526.24	8.74236	0.003015	1000	10.1778	0.034063	56.5434	0.189239
HACE1S14E	393	416	LKQKGQDQDAASIPPFEPPGPGSY	18	2526.24	8.7308	0.007118	10000	9.99172	0.012828	55.5095	0.0712667
HACE1S14E/RAC1Q61L	393	416	LKQKGQDQDAASIPPFEPPGPGSY	18	2526.24	8.72739	0.013662	0	0	0	0	0
HACE1S14E/RAC1Q61L	393	416	LKQKGQDQDAASIPPFEPPGPGSY	18	2526.24	8.71641	0.012345	10	10.5558	0.050508	58.6436	0.2806
HACE1S14E/RAC1Q61L	393	416	LKQKGQDQDAASIPPFEPPGPGSY	18	2526.24	8.71271	0.012598	30	10.4214	0.04726	57.8969	0.262556
HACE1S14E/RAC1Q61L	393	416	LKQKGQDQDAASIPPFEPPGPGSY	18	2526.24	8.73942	0.004317	100	10.0878	0.032424	56.0431	0.180133
HACE1S14E/RAC1Q61L	393	416	LKQKGQDQDAASIPPFEPPGPGSY	18	2526.24	8.74644	0.004835	1000	10.0655	0.024019	55.9195	0.133439
HACE1S14E/RAC1Q61L	393	416	LKQKGQDQDAASIPPFEPPGPGSY	18	2526.24	8.75688	0.007019	10000	9.90868	0.042183	55.0482	0.23435
HACE1S14E	393	419	LKQKGQDQDAASIPPFEPPGPGSYENL	21	2882.41	9.10988	0.005884	0	0	0	0	0
HACE1S14E	393	419	LKQKGQDQDAASIPPFEPPGPGSYENL	21	2882.41	9.11136	0.008763	10	12.3336	0.071082	58.7312	0.338486
HACE1S14E	393	419	LKQKGQDQDAASIPPFEPPGPGSYENL	21	2882.41	9.09747	0.008156	30	12.3212	0.034967	58.6725	0.16651
HACE1S14E	393	419	LKQKGQDQDAASIPPFEPPGPGSYENL	21	2882.41	9.10407	0.007398	100	12.077	0.087098	57.5093	0.414752
HACE1S14E	393	419	LKQKGQDQDAASIPPFEPPGPGSYENL	21	2882.41	9.11819	0.007209	1000	12.0143	0.05426	57.2109	0.258381
HACE1S14E	393	419	LKQKGQDQDAASIPPFEPPGPGSYENL	21	2882.41	9.11933	0.006522	10000	11.7605	0.034583	56.0023	0.164681
HACE1S14E/RAC1Q61L	393	419	LKQKGQDQDAASIPPFEPPGPGSYENL	21	2882.41	9.09898	0.007188	0	0	0	0	0
HACE1S14E/RAC1Q61L	393	419	LKQKGQDQDAASIPPFEPPGPGSYENL	21	2882.41	9.06489	0.03552	10	12.502	0.058097	59.5333	0.276652
HACE1S14E/RAC1Q61L	393	419	LKQKGQDQDAASIPPFEPPGPGSYENL	21	2882.41	9.05036	0.021431	30	12.362	0.057595	58.8668	0.274262
HACE1S14E/RAC1Q61L	393	419	LKQKGQDQDAASIPPFEPPGPGSYENL	21	2882.41	9.09026	0.007189	100	12.0357	0.038234	57.3131	0.182067
HACE1S14E/RAC1Q61L	393	419	LKQKGQDQDAASIPPFEPPGPGSYENL	21	2882.41	9.09606	0.006223	1000	11.9587	0.059153	56.946	0.281681
HACE1S14E/RAC1Q61L	393	419	LKQKGQDQDAASIPPFEPPGPGSYENL	21	2882.41	9.10801	0.005336	10000	11.7279	0.041012	55.8472	0.195295
HACE1S14E	403	419	ASIPPFEPPGPGSYENL	11	1770.85	9.79584	0.012864	0	0	0	0	0
HACE1S14E	403	419	ASIPPFEPPGPGSYENL	11	1770.85	9.7985	0.008336	10	7.09499	0.040245	64.4999	0.365864
HACE1S14E	403	419	ASIPPFEPPGPGSYENL	11	1770.85	9.78653	0.014902	30	7.08236	0.057259	64.3851	0.520536
HACE1S14E	403	419	ASIPPFEPPGPGSYENL	11	1770.85	9.8058	0.00678	100	6.89866	0.045077	62.7151	0.409791
HACE1S14E	403	419	ASIPPFEPPGPGSYENL	11	1770.85	9.82596	0.009895	1000	6.81974	0.032941	61.9977	0.299464
HACE1S14E	403	419	ASIPPFEPPGPGSYENL	11	1770.85	9.82455	0.005768	10000	6.58381	0.05624	59.8528	0.511273
HACE1S14E/RAC1Q61L	403	419	ASIPPFEPPGPGSYENL	11	1770.85	9.79336	0.002484	0	0	0	0	0
HACE1S14E/RAC1Q61L	403	419	ASIPPFEPPGPGSYENL	11	1770.85	9.77146	0.040219	10	7.12373	0.033814	64.7612	0.3074
HACE1S14E/RAC1Q61L	403	419	ASIPPFEPPGPGSYENL	11	1770.85	9.75297	0.025078	30	7.08232	0.037307	64.3848	0.339155
HACE1S14E/RAC1Q61L	403	419	ASIPPFEPPGPGSYENL	11	1770.85	9.82423	0.005656	100	6.85348	0.063695	62.3043	0.579045
HACE1S14E/RAC1Q61L	403	419	ASIPPFEPPGPGSYENL	11	1770.85	9.82322	0.00206	1000	6.82497	0.072562	62.0452	0.659655
HACE1S14E/RAC1Q61L	403	419	ASIPPFEPPGPGSYENL	11	1770.85	9.8345	0.007189	10000	6.59612	0.030901	59.9647	0.280918
HACE1S14E	420	431	STGTRESKPDAL	10	1260.63	6.67381	0.01038	0	0	0	0	0
HACE1S14E	420	431	STGTRESKPDAL	10	1260.63	6.68248	0.011869	10	4.87455	0.011818	48.7455	0.11818
HACE1S14E	420	431	STGTRESKPDAL	10	1260.63	6.68994	0.000356	30	4.8614	0.011303	48.614	0.11303
HACE1S14E	420	431	STGTRESKPDAL	10	1260.63	6.67788	0.009911	100	4.71486	0.049797	47.1486	0.49797
HACE1S14E	420	431	STGTRESKPDAL	10	1260.63	6.68697	0.009089	1000	4.60118	0.039944	46.0118	0.39944
HACE1S14E	420	431	STGTRESKPDAL	10	1260.63	6.6868	0.008148	10000	4.45842	0.043399	44.5842	0.43399
HACE1S14E/RAC1Q61L	420	431	STGTRESKPDAL	10	1260.63	6.66647	0.008903	0	0	0	0	0
HACE1S14E/RAC1Q61L	420	431	STGTRESKPDAL	10	1260.63	6.67927	0.004444	10	4.92447	0.017316	49.2447	0.17316
HACE1S14E/RAC1Q61L	420	431	STGTRESKPDAL	10	1260.63	6.68481	0.007553	30	4.88595	0.043411	48.8595	0.43411
HACE1S14E/RAC1Q61L	420	431	STGTRESKPDAL	10	1260.63	6.68051	0.008782	100	4.69954	0.039075	46.9954	0.39075
HACE1S14E/RAC1Q61L	420	431	STGTRESKPDAL	10	1260.63	6.67568	0.006095	1000	4.54136	0.045945	45.4136	0.45945
HACE1S14E/RAC1Q61L	420	431	STGTRESKPDAL	10	1260.63	6.68745	0.009833	10000	4.46949	0.029298	44.6949	0.29298
HACE1S14E	420	439	STGTRESKPDALAGRQEASA	18	2031	6.3228	0.008448	0	0	0	0	0
HACE1S14E	420	439	STGTRESKPDALAGRQEASA	18	2031	6.31757	0.006776	10	10.1013	0.129512	56.1183	0.719511
HACE1S14E	420	439	STGTRESKPDALAGRQEASA	18	2031	6.3219	0.00152	30	10.1238	0.048684	56.2432	0.270467
HACE1S14E	420	439	STGTRESKPDALAGRQEASA	18	2031	6.31745	0.006178	100	9.9291	0.053085	55.1617	0.294917
HACE1S14E	420	439	STGTRESKPDALAGRQEASA	18	2031	6.3278	0.005239	1000	9.85535	0.049126	54.7519	0.272922
HACE1S14E	420	439	STGTRESKPDALAGRQEASA	18	2031	6.32489	0.004843	10000	9.57902	0.059182	53.2168	0.328789
HACE1S14E/RAC1Q61L	420	439	STGTRESKPDALAGRQEASA	18	2031	6.32074	0.00552	0	0	0	0	0
HACE1S14E/RAC1Q61L	420	439	STGTRESKPDALAGRQEASA	18	2031	6.31826	0.000703	10	10.2987	0.066947	57.2149	0.371928
HACE1S14E/RAC1Q61L	420	439	STGTRESKPDALAGRQEASA	18	2031	6.32464	0.008101	30	10.1772	0.021026	56.5399	0.116811
HACE1S14E/RAC1Q61L	420	439	STGTRESKPDALAGRQEASA	18	2031	6.32605	0.005865	100	9.84508	0.039717	54.6949	0.22065
HACE1S14E/RAC1Q61L	420	439	STGTRESKPDALAGRQEASA	18	2031	6.32162	0.005558	1000	9.79476	0.030149	54.4153	0.167494
HACE1S14E/RAC1Q61L	420	439	STGTRESKPDALAGRQEASA	18	2031	6.33048	0.006942	10000	9.55448	0.02745	53.0804	0.1525
HACE1S14E	420	442	STGTRESKPDALAGRQEASADCQ	21	2377.09	6.57597	0.00693	0	0	0	0	0
HACE1S14E	420	442	STGTRESKPDALAGRQEASADCQ	21	2377.09	6.55869	0.006321	10	11.8346	0.097892	56.3555	0.466152
HACE1S14E	420	442	STGTRESKPDALAGRQEASADCQ	21	2377.09	6.56352	0.00086	30	11.8082	0.056374	56.2295	0.268448
HACE1S14E	420	442	STGTRESKPDALAGRQEASADCQ	21	2377.09	6.55725	0.006647	100	11.5532	0.067078	55.0153	0.319419
HACE1S14E	420	442	STGTRESKPDALAGRQEASADCQ	21	2377.09	6.56771	0.003546	1000	11.4665	0.061064	54.6025	0.290781
HACE1S14E	420	442	STGTRESKPDALAGRQEASADCQ	21	2377.09	6.56754	0.003764	10000	11.2097	0.042081	53.3795	0.200386
HACE1S14E/RAC1Q61L	420	442	STGTRESKPDALAGRQEASADCQ	21	2377.09	6.57522	0.007876	0	0	0	0	0
HACE1S14E/RAC1Q61L	420	442	STGTRESKPDALAGRQEASADCQ	21	2377.09	6.55853	0.001765	10	11.9535	0.065161	56.9212	0.31029
HACE1S14E/RAC1Q61L	420	442	STGTRESKPDALAGRQEASADCQ	21	2377.09	6.56335	0.006257	30	11.7858	0.066254	56.1229	0.315495
HACE1S14E/RAC1Q61L	420	442	STGTRESKPDALAGRQEASADCQ	21	2377.09	6.56413	0.005095	100	11.4551	0.025006	54.5479	0.119076
HACE1S14E/RAC1Q61L	420	442	STGTRESKPDALAGRQEASADCQ	21	2377.09	6.56421	0.00379	1000	11.3744	0.032114	54.1638	0.152924
HACE1S14E/RAC1Q61L	420	442	STGTRESKPDALAGRQEASADCQ	21	2377.09	6.57318	0.005579	10000	11.1893	0.023904	53.2824	0.113829
HACE1S14E	443	447	DVISM	4	563.262	8.84095	0.010651	0	0	0	0	0
HACE1S14E	443	447	DVISM	4	563.262	8.84239	0.007585	10	2.04917	0.021616	51.2292	0.5404
HACE1S14E	443	447	DVISM	4	563.262	8.8323	0.007814	30	2.04819	0.018808	51.2048	0.4702
HACE1S14E	443	447	DVISM	4	563.262	8.83601	0.006668	100	1.98801	0.015341	49.7002	0.383525
HACE1S14E	443	447	DVISM	4	563.262	8.85235	0.004068	1000	1.97906	0.014767	49.4765	0.369175
HACE1S14E	443	447	DVISM	4	563.262	8.85521	0.003745	10000	1.93409	0.016026	48.3522	0.40065
HACE1S14E/RAC1Q61L	443	447	DVISM	4	563.262	8.84022	0.006043	0	0	0	0	0
HACE1S14E/RAC1Q61L	443	447	DVISM	4	563.262	8.8188	0.024542	10	2.11387	0.010527	52.8467	0.263175
HACE1S14E/RAC1Q61L	443	447	DVISM	4	563.262	8.80777	0.016897	30	2.08686	0.012911	52.1715	0.322775
HACE1S14E/RAC1Q61L	443	447	DVISM	4	563.262	8.84536	0.005247	100	2.02225	0.003135	50.5562	0.078375
HACE1S14E/RAC1Q61L	443	447	DVISM	4	563.262	8.84705	0.002812	1000	2.02666	0.010288	50.6664	0.2572
HACE1S14E/RAC1Q61L	443	447	DVISM	4	563.262	8.85946	0.008051	10000	1.98958	0.007696	49.7394	0.1924
HACE1S14E	448	458	TANRLSAVIQA	10	1142.64	8.19803	0.008736	0	0	0	0	0
HACE1S14E	448	458	TANRLSAVIQA	10	1142.64	8.20538	0.006516	10	1.44442	0.015755	14.4442	0.15755
HACE1S14E	448	458	TANRLSAVIQA	10	1142.64	8.1977	0.004296	30	1.71634	0.023874	17.1634	0.23874
HACE1S14E	448	458	TANRLSAVIQA	10	1142.64	8.19203	0.006282	100	2.24562	0.018349	22.4562	0.18349
HACE1S14E	448	458	TANRLSAVIQA	10	1142.64	8.20223	0.002298	1000	3.12805	0.019371	31.2805	0.19371
HACE1S14E	448	458	TANRLSAVIQA	10	1142.64	8.2028	0.003389	10000	3.42756	0.021689	34.2756	0.21689
HACE1S14E/RAC1Q61L	448	458	TANRLSAVIQA	10	1142.64	8.19283	0.00571	0	0	0	0	0
HACE1S14E/RAC1Q61L	448	458	TANRLSAVIQA	10	1142.64	8.18259	0.01015	10	1.45388	0.020138	14.5388	0.20138
HACE1S14E/RAC1Q61L	448	458	TANRLSAVIQA	10	1142.64	8.1759	0.011132	30	1.75037	0.02506	17.5037	0.2506
HACE1S14E/RAC1Q61L	448	458	TANRLSAVIQA	10	1142.64	8.19234	0.00587	100	2.26851	0.015446	22.6851	0.15446
HACE1S14E/RAC1Q61L	448	458	TANRLSAVIQA	10	1142.64	8.19099	0.003112	1000	3.16977	0.018049	31.6977	0.18049
HACE1S14E/RAC1Q61L	448	458	TANRLSAVIQA	10	1142.64	8.20168	0.007896	10000	3.38391	0.018932	33.8391	0.18932
HACE1S14E	448	459	TANRLSAVIQAF	11	1289.71	9.86273	0.009579	0	0	0	0	0
HACE1S14E	448	459	TANRLSAVIQAF	11	1289.71	9.86719	0.007268	10	1.34241	0.017441	12.2037	0.158555
HACE1S14E	448	459	TANRLSAVIQAF	11	1289.71	9.84596	0.014958	30	1.59783	0.021826	14.5257	0.198418
HACE1S14E	448	459	TANRLSAVIQAF	11	1289.71	9.85515	0.006427	100	2.12064	0.01314	19.2785	0.119455
HACE1S14E	448	459	TANRLSAVIQAF	11	1289.71	9.8653	0.010017	1000	3.02845	0.021631	27.5314	0.196645
HACE1S14E	448	459	TANRLSAVIQAF	11	1289.71	9.85928	0.006513	10000	3.31609	0.020069	30.1462	0.182445
HACE1S14E/RAC1Q61L	448	459	TANRLSAVIQAF	11	1289.71	9.8655	0.00849	0	0	0	0	0
HACE1S14E/RAC1Q61L	448	459	TANRLSAVIQAF	11	1289.71	9.82473	0.045265	10	1.33932	0.033159	12.1757	0.301445
HACE1S14E/RAC1Q61L	448	459	TANRLSAVIQAF	11	1289.71	9.81014	0.025795	30	1.58029	0.016121	14.3663	0.146555
HACE1S14E/RAC1Q61L	448	459	TANRLSAVIQAF	11	1289.71	9.87016	0.005616	100	2.10635	0.012662	19.1487	0.115109
HACE1S14E/RAC1Q61L	448	459	TANRLSAVIQAF	11	1289.71	9.86096	0.002044	1000	3.00181	0.018453	27.2892	0.167755
HACE1S14E/RAC1Q61L	448	459	TANRLSAVIQAF	11	1289.71	9.86739	0.007388	10000	3.23906	0.023089	29.446	0.2099
HACE1S14E	453	458	SAVIQA	5	587.327	7.37059	0.007905	0	0	0	0	0
HACE1S14E	453	458	SAVIQA	5	587.327	7.38292	0.004011	10	0.004626	0.007042	0.09252	0.14084
HACE1S14E	453	458	SAVIQA	5	587.327	7.38809	0.00093	30	0.001489	0.010779	0.02978	0.21558
HACE1S14E	453	458	SAVIQA	5	587.327	7.38191	0.005367	100	0.042658	0.012893	0.85316	0.25786
HACE1S14E	453	458	SAVIQA	5	587.327	7.3907	0.004434	1000	0.105832	0.013743	2.11664	0.27486
HACE1S14E	453	458	SAVIQA	5	587.327	7.39046	0.003	10000	0.132768	0.023385	2.65536	0.4677
HACE1S14E/RAC1Q61L	453	458	SAVIQA	5	587.327	7.3708	0.004768	0	0	0	0	0
HACE1S14E/RAC1Q61L	453	458	SAVIQA	5	587.327	7.38231	0.001559	10	0.002165	0.017099	0.0433	0.34198
HACE1S14E/RAC1Q61L	453	458	SAVIQA	5	587.327	7.38683	0.004618	30	0.016827	0.012936	0.33654	0.25872
HACE1S14E/RAC1Q61L	453	458	SAVIQA	5	587.327	7.38826	0.004039	100	0.050309	0.012312	1.00618	0.24624
HACE1S14E/RAC1Q61L	453	458	SAVIQA	5	587.327	7.3879	0.003965	1000	0.09847	0.010463	1.9694	0.20926
HACE1S14E/RAC1Q61L	453	458	SAVIQA	5	587.327	7.39565	0.005626	10000	0.196358	0.014457	3.92716	0.28914
HACE1S14E	453	459	SAVIQAF	6	734.396	9.32675	0.010588	0	0	0	0	0
HACE1S14E	453	459	SAVIQAF	6	734.396	9.34489	0.009654	10	-0.013752	0.025647	-0.2292	0.42745
HACE1S14E	453	459	SAVIQAF	6	734.396	9.32688	0.015432	30	-0.021257	0.056921	-0.354283	0.948683
HACE1S14E	453	459	SAVIQAF	6	734.396	9.336	0.009827	100	0.053965	0.026581	0.899417	0.443017
HACE1S14E	453	459	SAVIQAF	6	734.396	9.35468	0.005832	1000	0.094837	0.025326	1.58062	0.4221
HACE1S14E	453	459	SAVIQAF	6	734.396	9.35411	0.005131	10000	0.079946	0.037376	1.33243	0.622933
HACE1S14E/RAC1Q61L	453	459	SAVIQAF	6	734.396	9.33101	0.007284	0	0	0	0	0
HACE1S14E/RAC1Q61L	453	459	SAVIQAF	6	734.396	9.31176	0.042701	10	0.019271	0.007794	0.321183	0.1299
HACE1S14E/RAC1Q61L	453	459	SAVIQAF	6	734.396	9.28188	0.024389	30	0.049404	0.020368	0.8234	0.339467
HACE1S14E/RAC1Q61L	453	459	SAVIQAF	6	734.396	9.34665	0.006606	100	0.059518	0.01506	0.991967	0.251
HACE1S14E/RAC1Q61L	453	459	SAVIQAF	6	734.396	9.34655	0.000763	1000	0.077246	0.017666	1.28743	0.294433
HACE1S14E/RAC1Q61L	453	459	SAVIQAF	6	734.396	9.35885	0.009318	10000	0.082779	0.015537	1.37965	0.25895
HACE1S14E	455	459	VIQAF	4	576.327	9.06982	0.010635	0	0	0	0	0
HACE1S14E	455	459	VIQAF	4	576.327	9.06969	0.008755	10	0.028386	0.022102	0.70965	0.55255
HACE1S14E	455	459	VIQAF	4	576.327	9.05526	0.00913	30	0.060448	0.013712	1.5112	0.3428
HACE1S14E	455	459	VIQAF	4	576.327	9.05953	0.006229	100	0.058792	0.012933	1.4698	0.323325
HACE1S14E	455	459	VIQAF	4	576.327	9.07617	0.003947	1000	0.059256	0.013219	1.4814	0.330475
HACE1S14E	455	459	VIQAF	4	576.327	9.07652	0.004345	10000	0.053961	0.012872	1.34903	0.3218
HACE1S14E/RAC1Q61L	455	459	VIQAF	4	576.327	9.06513	0.005933	0	0	0	0	0
HACE1S14E/RAC1Q61L	455	459	VIQAF	4	576.327	9.03642	0.03318	10	-0.002563	0.002563	-0.064075	0.064075
HACE1S14E/RAC1Q61L	455	459	VIQAF	4	576.327	9.01853	0.019311	30	0.039506	0.009492	0.98765	0.2373
HACE1S14E/RAC1Q61L	455	459	VIQAF	4	576.327	9.05972	0.005658	100	0.055733	0.003294	1.39332	0.08235
HACE1S14E/RAC1Q61L	455	459	VIQAF	4	576.327	9.06093	0.001685	1000	0.052375	0.004238	1.30937	0.10595
HACE1S14E/RAC1Q61L	455	459	VIQAF	4	576.327	9.07157	0.008799	10000	0.073124	0.016843	1.8281	0.421075
HACE1S14E	459	463	FYMCC	4	665.201	10.2664	0.009883	0	0	0	0	0
HACE1S14E	459	463	FYMCC	4	665.201	10.2727	0.009723	10	0.009326	0.026389	0.23315	0.659725
HACE1S14E	459	463	FYMCC	4	665.201	10.2492	0.016763	30	0.001596	0.020971	0.0399	0.524275
HACE1S14E	459	463	FYMCC	4	665.201	10.2718	0.003839	100	0.036158	0.018793	0.90395	0.469825
HACE1S14E	459	463	FYMCC	4	665.201	10.2835	0.009558	1000	0.042337	0.017915	1.05842	0.447875
HACE1S14E	459	463	FYMCC	4	665.201	10.2828	0.007886	10000	0.062087	0.018256	1.55218	0.4564
HACE1S14E/RAC1Q61L	459	463	FYMCC	4	665.201	10.2711	0.005947	0	0	0	0	0
HACE1S14E/RAC1Q61L	459	463	FYMCC	4	665.201	10.2351	0.044644	10	0.027208	0.025521	0.6802	0.638025
HACE1S14E/RAC1Q61L	459	463	FYMCC	4	665.201	10.2066	0.027811	30	0.03807	0.011595	0.95175	0.289875
HACE1S14E/RAC1Q61L	459	463	FYMCC	4	665.201	10.2804	0.005448	100	0.038097	0.010993	0.952425	0.274825
HACE1S14E/RAC1Q61L	459	463	FYMCC	4	665.201	10.2789	0.002278	1000	0.061681	0.011396	1.54202	0.2849
HACE1S14E/RAC1Q61L	459	463	FYMCC	4	665.201	10.2851	0.008245	10000	0.090925	0.010484	2.27313	0.2621
HACE1S14E	459	464	FYMCCS	5	752.233	9.60653	0.007965	0	0	0	0	0
HACE1S14E	459	464	FYMCCS	5	752.233	9.60905	0.009266	10	0.044428	0.01875	0.88856	0.375
HACE1S14E	459	464	FYMCCS	5	752.233	9.59265	0.01263	30	0.077417	0.014742	1.54834	0.29484
HACE1S14E	459	464	FYMCCS	5	752.233	9.60349	0.005104	100	0.124153	0.015333	2.48306	0.30666
HACE1S14E	459	464	FYMCCS	5	752.233	9.61904	0.007797	1000	0.479137	0.013829	9.58274	0.27658
HACE1S14E	459	464	FYMCCS	5	752.233	9.61993	0.007614	10000	0.732739	0.013332	14.6548	0.26664
HACE1S14E/RAC1Q61L	459	464	FYMCCS	5	752.233	9.60257	0.005283	0	0	0	0	0
HACE1S14E/RAC1Q61L	459	464	FYMCCS	5	752.233	9.56973	0.04037	10	0.045349	0.011218	0.90698	0.22436
HACE1S14E/RAC1Q61L	459	464	FYMCCS	5	752.233	9.55154	0.022794	30	0.068284	0.013265	1.36568	0.2653
HACE1S14E/RAC1Q61L	459	464	FYMCCS	5	752.233	9.60866	0.004265	100	0.119552	0.011348	2.39104	0.22696
HACE1S14E/RAC1Q61L	459	464	FYMCCS	5	752.233	9.60885	0.002694	1000	0.499428	0.009703	9.98856	0.19406
HACE1S14E/RAC1Q61L	459	464	FYMCCS	5	752.233	9.6204	0.008799	10000	0.781539	0.015584	15.6308	0.31168
HACE1S14E	460	464	YMCCS	4	605.164	8.01595	0.01067	0	0	0	0	0
HACE1S14E	460	464	YMCCS	4	605.164	8.03446	0.005913	10	0.056092	0.014775	1.4023	0.369375
HACE1S14E	460	464	YMCCS	4	605.164	8.03549	0.001142	30	0.070777	0.014784	1.76943	0.3696
HACE1S14E	460	464	YMCCS	4	605.164	8.03436	0.004568	100	0.117153	0.014042	2.92882	0.35105
HACE1S14E	460	464	YMCCS	4	605.164	8.0496	0.003594	1000	0.454616	0.014059	11.3654	0.351475
HACE1S14E	460	464	YMCCS	4	605.164	8.05589	0.000738	10000	0.699186	0.018804	17.4796	0.4701
HACE1S14E/RAC1Q61L	460	464	YMCCS	4	605.164	8.00307	0.004287	0	0	0	0	0
HACE1S14E/RAC1Q61L	460	464	YMCCS	4	605.164	8.0103	0.012211	10	0.036479	0.005008	0.911975	0.1252
HACE1S14E/RAC1Q61L	460	464	YMCCS	4	605.164	8.0053	0.013069	30	0.055213	0.004942	1.38033	0.12355
HACE1S14E/RAC1Q61L	460	464	YMCCS	4	605.164	8.02548	0.005071	100	0.09931	0.009614	2.48275	0.24035
HACE1S14E/RAC1Q61L	460	464	YMCCS	4	605.164	8.02721	0.003298	1000	0.478167	0.004806	11.9542	0.12015
HACE1S14E/RAC1Q61L	460	464	YMCCS	4	605.164	8.0426	0.003071	10000	0.721119	0.006862	18.028	0.17155
HACE1S14E	464	476	SCQMPPGMTSPRF	9	1437.62	8.90912	0.010188	0	0	0	0	0
HACE1S14E	464	476	SCQMPPGMTSPRF	9	1437.62	8.91702	0.008097	10	4.35821	0.030676	48.4246	0.340844
HACE1S14E	464	476	SCQMPPGMTSPRF	9	1437.62	8.9091	0.008761	30	4.81843	0.018184	53.5381	0.202044
HACE1S14E	464	476	SCQMPPGMTSPRF	9	1437.62	8.91325	0.007493	100	5.37638	0.02391	59.7376	0.265667
HACE1S14E	464	476	SCQMPPGMTSPRF	9	1437.62	8.92924	0.004908	1000	5.80379	0.019424	64.4866	0.215822
HACE1S14E	464	476	SCQMPPGMTSPRF	9	1437.62	8.93041	0.004425	10000	5.62688	0.015725	62.5209	0.174722
HACE1S14E/RAC1Q61L	464	476	SCQMPPGMTSPRF	9	1437.62	8.91232	0.006423	0	0	0	0	0
HACE1S14E/RAC1Q61L	464	476	SCQMPPGMTSPRF	9	1437.62	8.88954	0.028482	10	4.47531	0.02103	49.7257	0.233667
HACE1S14E/RAC1Q61L	464	476	SCQMPPGMTSPRF	9	1437.62	8.88571	0.017573	30	4.9105	0.050803	54.5611	0.564478
HACE1S14E/RAC1Q61L	464	476	SCQMPPGMTSPRF	9	1437.62	8.92677	0.005258	100	5.42319	0.022422	60.2577	0.249133
HACE1S14E/RAC1Q61L	464	476	SCQMPPGMTSPRF	9	1437.62	8.92817	0.001656	1000	5.84162	0.014391	64.9069	0.1599
HACE1S14E/RAC1Q61L	464	476	SCQMPPGMTSPRF	9	1437.62	8.93702	0.007736	10000	5.71228	0.021587	63.4698	0.239856
HACE1S14E	465	476	CQMPPGMTSPRF	8	1350.59	8.90026	0.010426	0	0	0	0	0
HACE1S14E	465	476	CQMPPGMTSPRF	8	1350.59	8.90674	0.008335	10	3.76094	0.036084	47.0117	0.45105
HACE1S14E	465	476	CQMPPGMTSPRF	8	1350.59	8.89797	0.008648	30	4.18227	0.009201	52.2784	0.115013
HACE1S14E	465	476	CQMPPGMTSPRF	8	1350.59	8.90136	0.00672	100	4.72809	0.032716	59.1011	0.40895
HACE1S14E	465	476	CQMPPGMTSPRF	8	1350.59	8.92101	0.004152	1000	5.15648	0.014262	64.456	0.178275
HACE1S14E	465	476	CQMPPGMTSPRF	8	1350.59	8.92232	0.00277	10000	5.05241	0.021721	63.1551	0.271512
HACE1S14E/RAC1Q61L	465	476	CQMPPGMTSPRF	8	1350.59	8.9029	0.00917	0	0	0	0	0
HACE1S14E/RAC1Q61L	465	476	CQMPPGMTSPRF	8	1350.59	8.87989	0.031375	10	3.81258	0.048172	47.6572	0.60215
HACE1S14E/RAC1Q61L	465	476	CQMPPGMTSPRF	8	1350.59	8.87389	0.016736	30	4.16313	0.029978	52.0392	0.374725
HACE1S14E/RAC1Q61L	465	476	CQMPPGMTSPRF	8	1350.59	8.91477	0.005004	100	4.68239	0.027403	58.5298	0.342537
HACE1S14E/RAC1Q61L	465	476	CQMPPGMTSPRF	8	1350.59	8.91972	0.002294	1000	5.1038	0.006552	63.7975	0.0819
HACE1S14E/RAC1Q61L	465	476	CQMPPGMTSPRF	8	1350.59	8.92901	0.006821	10000	5.02985	0.008499	62.8731	0.106237
HACE1S14E	477	489	IEFVCKHDEVLKC	12	1561.76	8.22737	0.009362	0	0	0	0	0
HACE1S14E	477	489	IEFVCKHDEVLKC	12	1561.76	8.23307	0.006838	10	0.181878	0.02632	1.51565	0.219333
HACE1S14E	477	489	IEFVCKHDEVLKC	12	1561.76	8.22609	0.004097	30	0.30929	0.02117	2.57742	0.176417
HACE1S14E	477	489	IEFVCKHDEVLKC	12	1561.76	8.22274	0.00547	100	0.63689	0.026417	5.30742	0.220142
HACE1S14E	477	489	IEFVCKHDEVLKC	12	1561.76	8.23788	0.003125	1000	1.28742	0.043932	10.7285	0.3661
HACE1S14E	477	489	IEFVCKHDEVLKC	12	1561.76	8.2374	0.00478	10000	2.14104	0.031516	17.842	0.262633
HACE1S14E/RAC1Q61L	477	489	IEFVCKHDEVLKC	12	1561.76	8.21889	0.005276	0	0	0	0	0
HACE1S14E/RAC1Q61L	477	489	IEFVCKHDEVLKC	12	1561.76	8.20674	0.011485	10	0.185327	0.01185	1.54439	0.09875
HACE1S14E/RAC1Q61L	477	489	IEFVCKHDEVLKC	12	1561.76	8.1993	0.011076	30	0.316956	0.003627	2.6413	0.030225
HACE1S14E/RAC1Q61L	477	489	IEFVCKHDEVLKC	12	1561.76	8.21693	0.005633	100	0.620042	0.027981	5.16702	0.233175
HACE1S14E/RAC1Q61L	477	489	IEFVCKHDEVLKC	12	1561.76	8.21862	0.002805	1000	1.27877	0.01103	10.6564	0.0919167
HACE1S14E/RAC1Q61L	477	489	IEFVCKHDEVLKC	12	1561.76	8.22973	0.007837	10000	2.22749	0.017249	18.5624	0.143742
HACE1S14E	480	487	VCKHDEVL	7	941.464	7.19114	0.009032	0	0	0	0	0
HACE1S14E	480	487	VCKHDEVL	7	941.464	7.19589	0.007304	10	0.167473	0.018182	2.39247	0.259743
HACE1S14E	480	487	VCKHDEVL	7	941.464	7.19756	0.00131	30	0.311337	0.015321	4.44767	0.218871
HACE1S14E	480	487	VCKHDEVL	7	941.464	7.18896	0.004166	100	0.517072	0.006616	7.38674	0.0945143
HACE1S14E	480	487	VCKHDEVL	7	941.464	7.20033	0.007066	1000	0.827984	0.01875	11.8283	0.267857
HACE1S14E	480	487	VCKHDEVL	7	941.464	7.19779	0.005858	10000	0.922701	0.023043	13.1814	0.329186
HACE1S14E/RAC1Q61L	480	487	VCKHDEVL	7	941.464	7.18417	0.005543	0	0	0	0	0
HACE1S14E/RAC1Q61L	480	487	VCKHDEVL	7	941.464	7.18947	0.000367	10	0.129052	0.012263	1.8436	0.175186
HACE1S14E/RAC1Q61L	480	487	VCKHDEVL	7	941.464	7.18677	0.004495	30	0.259628	0.015611	3.70897	0.223014
HACE1S14E/RAC1Q61L	480	487	VCKHDEVL	7	941.464	7.18212	0.005905	100	0.456913	0.014335	6.52733	0.204786
HACE1S14E/RAC1Q61L	480	487	VCKHDEVL	7	941.464	7.17888	0.004809	1000	0.8349	0.016941	11.9271	0.242014
HACE1S14E/RAC1Q61L	480	487	VCKHDEVL	7	941.464	7.18652	0.008872	10000	0.90641	0.017302	12.9487	0.247171
HACE1S14E	480	489	VCKHDEVLKC	9	1172.57	6.78041	0.010182	0	0	0	0	0
HACE1S14E	480	489	VCKHDEVLKC	9	1172.57	6.78409	0.007563	10	0.105883	0.034745	1.17648	0.386056
HACE1S14E	480	489	VCKHDEVLKC	9	1172.57	6.78259	0.003923	30	0.211962	0.033776	2.35513	0.375289
HACE1S14E	480	489	VCKHDEVLKC	9	1172.57	6.77323	0.005611	100	0.488156	0.035518	5.42396	0.394644
HACE1S14E	480	489	VCKHDEVLKC	9	1172.57	6.78116	0.005052	1000	1.07236	0.03634	11.9151	0.403778
HACE1S14E	480	489	VCKHDEVLKC	9	1172.57	6.77835	0.003855	10000	1.79089	0.035641	19.8988	0.396011
HACE1S14E/RAC1Q61L	480	489	VCKHDEVLKC	9	1172.57	6.77177	0.005966	0	0	0	0	0
HACE1S14E/RAC1Q61L	480	489	VCKHDEVLKC	9	1172.57	6.78061	0.002378	10	0.088972	0.014662	0.988578	0.162911
HACE1S14E/RAC1Q61L	480	489	VCKHDEVLKC	9	1172.57	6.78047	0.007015	30	0.211344	0.024251	2.34827	0.269456
HACE1S14E/RAC1Q61L	480	489	VCKHDEVLKC	9	1172.57	6.77693	0.006298	100	0.473547	0.039802	5.26163	0.442244
HACE1S14E/RAC1Q61L	480	489	VCKHDEVLKC	9	1172.57	6.77688	0.004317	1000	1.1085	0.018926	12.3166	0.210289
HACE1S14E/RAC1Q61L	480	489	VCKHDEVLKC	9	1172.57	6.78232	0.008412	10000	1.79228	0.01969	19.9142	0.218778
HACE1S14E	490	504	FVNRNPKIIFDHFHF	13	1930	9.20784	0.011544	0	0	0	0	0
HACE1S14E	490	504	FVNRNPKIIFDHFHF	13	1930	9.20984	0.010377	10	1.25854	0.024511	9.68106	0.188546
HACE1S14E	490	504	FVNRNPKIIFDHFHF	13	1930	9.19217	0.008153	30	1.63063	0.023138	12.5433	0.177985
HACE1S14E	490	504	FVNRNPKIIFDHFHF	13	1930	9.19392	0.006064	100	2.12782	0.035304	16.3679	0.271569
HACE1S14E	490	504	FVNRNPKIIFDHFHF	13	1930	9.20777	0.007113	1000	2.97379	0.013786	22.8753	0.106046
HACE1S14E	490	504	FVNRNPKIIFDHFHF	13	1930	9.20341	0.006785	10000	4.53727	0.025047	34.9021	0.192669
HACE1S14E/RAC1Q61L	490	504	FVNRNPKIIFDHFHF	13	1930	9.19727	0.007105	0	0	0	0	0
HACE1S14E/RAC1Q61L	490	504	FVNRNPKIIFDHFHF	13	1930	9.16951	0.033925	10	1.1902	0.018984	9.15542	0.146031
HACE1S14E/RAC1Q61L	490	504	FVNRNPKIIFDHFHF	13	1930	9.15102	0.01926	30	1.51647	0.018665	11.6651	0.143577
HACE1S14E/RAC1Q61L	490	504	FVNRNPKIIFDHFHF	13	1930	9.19637	0.006405	100	2.05481	0.014247	15.8062	0.109592
HACE1S14E/RAC1Q61L	490	504	FVNRNPKIIFDHFHF	13	1930	9.19395	0.001621	1000	2.91188	0.01084	22.3991	0.0833846
HACE1S14E/RAC1Q61L	490	504	FVNRNPKIIFDHFHF	13	1930	9.20221	0.007053	10000	4.42971	0.052755	34.0747	0.405808
HACE1S14E	490	508	FVNRNPKIIFDHFHFLLEC	17	2388.22	10.0911	0.011506	0	0	0	0	0
HACE1S14E	490	508	FVNRNPKIIFDHFHFLLEC	17	2388.22	10.0862	0.00813	10	1.41797	0.045376	8.34101	0.266918
HACE1S14E	490	508	FVNRNPKIIFDHFHFLLEC	17	2388.22	10.0711	0.008986	30	1.94664	0.043036	11.4508	0.253153
HACE1S14E	490	508	FVNRNPKIIFDHFHFLLEC	17	2388.22	10.067	0.002403	100	2.93906	0.033926	17.2886	0.199565
HACE1S14E	490	508	FVNRNPKIIFDHFHFLLEC	17	2388.22	10.075	0.008398	1000	4.28303	0.032266	25.1943	0.1898
HACE1S14E	490	508	FVNRNPKIIFDHFHFLLEC	17	2388.22	10.0706	0.006546	10000	6.29627	0.05357	37.0369	0.315118
HACE1S14E/RAC1Q61L	490	508	FVNRNPKIIFDHFHFLLEC	17	2388.22	10.0837	0.00717	0	0	0	0	0
HACE1S14E/RAC1Q61L	490	508	FVNRNPKIIFDHFHFLLEC	17	2388.22	10.0446	0.045939	10	1.42746	0.018557	8.39681	0.109159
HACE1S14E/RAC1Q61L	490	508	FVNRNPKIIFDHFHFLLEC	17	2388.22	10.0321	0.02545	30	1.91873	0.036102	11.2866	0.212365
HACE1S14E/RAC1Q61L	490	508	FVNRNPKIIFDHFHFLLEC	17	2388.22	10.0811	0.003441	100	2.93933	0.016153	17.2902	0.0950176
HACE1S14E/RAC1Q61L	490	508	FVNRNPKIIFDHFHFLLEC	17	2388.22	10.0729	0.002974	1000	4.28779	0.028984	25.2223	0.170494
HACE1S14E/RAC1Q61L	490	508	FVNRNPKIIFDHFHFLLEC	17	2388.22	10.0784	0.007482	10000	6.26741	0.032993	36.8671	0.194076
HACE1S14E	503	506	HFLL	3	528.306	9.48338	0.009234	0	0	0	0	0
HACE1S14E	503	506	HFLL	3	528.306	9.49298	0.008872	10	0.010498	0.004985	0.349933	0.166167
HACE1S14E	503	506	HFLL	3	528.306	9.46935	0.011921	30	0.034096	0.014015	1.13653	0.467167
HACE1S14E	503	506	HFLL	3	528.306	9.47529	0.005213	100	0.033777	0.01004	1.1259	0.334667
HACE1S14E	503	506	HFLL	3	528.306	9.4885	0.007564	1000	0.090651	0.006709	3.0217	0.223633
HACE1S14E	503	506	HFLL	3	528.306	9.48507	0.007227	10000	0.571801	0.021609	19.06	0.7203
HACE1S14E/RAC1Q61L	503	506	HFLL	3	528.306	9.47703	0.006729	0	0	0	0	0
HACE1S14E/RAC1Q61L	503	506	HFLL	3	528.306	9.44771	0.038647	10	0.011876	0.005866	0.395867	0.195533
HACE1S14E/RAC1Q61L	503	506	HFLL	3	528.306	9.42326	0.022059	30	0.034102	0.00574	1.13673	0.191333
HACE1S14E/RAC1Q61L	503	506	HFLL	3	528.306	9.47511	0.005558	100	0.038623	0.005746	1.28743	0.191533
HACE1S14E/RAC1Q61L	503	506	HFLL	3	528.306	9.47351	0.00114	1000	0.099732	0.005458	3.3244	0.181933
HACE1S14E/RAC1Q61L	503	506	HFLL	3	528.306	9.47967	0.009761	10000	0.573272	0.012788	19.1091	0.426267
HACE1S14E	503	508	HFLLEC	5	760.357	9.78913	0.009331	0	0	0	0	0
HACE1S14E	503	508	HFLLEC	5	760.357	9.79485	0.008893	10	0.156959	0.01428	3.13918	0.2856
HACE1S14E	503	508	HFLLEC	5	760.357	9.77152	0.01379	30	0.498694	0.01139	9.97388	0.2278
HACE1S14E	503	508	HFLLEC	5	760.357	9.78288	0.00584	100	0.88869	0.015105	17.7738	0.3021
HACE1S14E	503	508	HFLLEC	5	760.357	9.7962	0.00923	1000	1.3515	0.010662	27.03	0.21324
HACE1S14E	503	508	HFLLEC	5	760.357	9.79106	0.00739	10000	1.80113	0.011336	36.0227	0.22672
HACE1S14E/RAC1Q61L	503	508	HFLLEC	5	760.357	9.78584	0.004589	0	0	0	0	0
HACE1S14E/RAC1Q61L	503	508	HFLLEC	5	760.357	9.75165	0.043335	10	0.146842	0.021563	2.93684	0.43126
HACE1S14E/RAC1Q61L	503	508	HFLLEC	5	760.357	9.73404	0.025282	30	0.423258	0.015683	8.46516	0.31366
HACE1S14E/RAC1Q61L	503	508	HFLLEC	5	760.357	9.79315	0.004734	100	0.933817	0.01156	18.6763	0.2312
HACE1S14E/RAC1Q61L	503	508	HFLLEC	5	760.357	9.78955	0.001929	1000	1.37192	0.021447	27.4385	0.42894
HACE1S14E/RAC1Q61L	503	508	HFLLEC	5	760.357	9.79487	0.008445	10000	1.79343	0.01503	35.8686	0.3006
HACE1S14E	516	530	MHIIKAQPFKDRCEW	13	1900.94	8.40143	0.021465	0	0	0	0	0
HACE1S14E	516	530	MHIIKAQPFKDRCEW	13	1900.94	8.37899	0.010227	10	1.73235	0.030314	13.3258	0.233185
HACE1S14E	516	530	MHIIKAQPFKDRCEW	13	1900.94	8.36384	0.003825	30	1.86116	0.022175	14.3166	0.170577
HACE1S14E	516	530	MHIIKAQPFKDRCEW	13	1900.94	8.35532	0.005811	100	2.0905	0.029641	16.0808	0.228008
HACE1S14E	516	530	MHIIKAQPFKDRCEW	13	1900.94	8.36389	0.006431	1000	2.85064	0.012645	21.928	0.0972692
HACE1S14E	516	530	MHIIKAQPFKDRCEW	13	1900.94	8.35599	0.003422	10000	3.98475	0.03329	30.6519	0.256077
HACE1S14E/RAC1Q61L	516	530	MHIIKAQPFKDRCEW	13	1900.94	8.36585	0.010476	0	0	0	0	0
HACE1S14E/RAC1Q61L	516	530	MHIIKAQPFKDRCEW	13	1900.94	8.34661	0.015987	10	1.8186	0.06149	13.9892	0.473
HACE1S14E/RAC1Q61L	516	530	MHIIKAQPFKDRCEW	13	1900.94	8.33059	0.01176	30	1.96345	0.083331	15.1034	0.641008
HACE1S14E/RAC1Q61L	516	530	MHIIKAQPFKDRCEW	13	1900.94	8.34714	0.006097	100	2.19613	0.065436	16.8933	0.503354
HACE1S14E/RAC1Q61L	516	530	MHIIKAQPFKDRCEW	13	1900.94	8.34894	0.003289	1000	2.97016	0.060246	22.8474	0.463431
HACE1S14E/RAC1Q61L	516	530	MHIIKAQPFKDRCEW	13	1900.94	8.35701	0.008481	10000	4.48358	0.059654	34.4891	0.458877
HACE1S14E	516	531	MHIIKAQPFKDRCEWF	14	2048.01	9.17391	0.025272	0	0	0	0	0
HACE1S14E	516	531	MHIIKAQPFKDRCEWF	14	2048.01	9.13424	0.01889	10	1.79272	0.020806	12.8052	0.148614
HACE1S14E	516	531	MHIIKAQPFKDRCEWF	14	2048.01	9.10239	0.007868	30	1.92689	0.04656	13.7635	0.332571
HACE1S14E	516	531	MHIIKAQPFKDRCEWF	14	2048.01	9.10208	0.004741	100	2.11222	0.026273	15.0873	0.187664
HACE1S14E	516	531	MHIIKAQPFKDRCEWF	14	2048.01	9.11283	0.005162	1000	2.81722	0.023775	20.123	0.169821
HACE1S14E	516	531	MHIIKAQPFKDRCEWF	14	2048.01	9.11051	0.007039	10000	3.99852	0.0412	28.5608	0.294286
HACE1S14E/RAC1Q61L	516	531	MHIIKAQPFKDRCEWF	14	2048.01	9.12296	0.009224	0	0	0	0	0
HACE1S14E/RAC1Q61L	516	531	MHIIKAQPFKDRCEWF	14	2048.01	9.08682	0.035409	10	1.77181	0.020501	12.6558	0.146436
HACE1S14E/RAC1Q61L	516	531	MHIIKAQPFKDRCEWF	14	2048.01	9.06197	0.017513	30	1.90659	0.028864	13.6185	0.206171
HACE1S14E/RAC1Q61L	516	531	MHIIKAQPFKDRCEWF	14	2048.01	9.10138	0.005554	100	2.12412	0.027335	15.1723	0.19525
HACE1S14E/RAC1Q61L	516	531	MHIIKAQPFKDRCEWF	14	2048.01	9.09679	0.001029	1000	2.85419	0.018394	20.3871	0.131386
HACE1S14E/RAC1Q61L	516	531	MHIIKAQPFKDRCEWF	14	2048.01	9.10553	0.008899	10000	4.36039	0.021858	31.1456	0.156129
HACE1S14E	531	543	FYEHLHSGQPDSD	11	1530.64	7.10652	0.005397	0	0	0	0	0
HACE1S14E	531	543	FYEHLHSGQPDSD	11	1530.64	7.10888	0.005503	10	2.13105	0.042996	19.3732	0.390873
HACE1S14E	531	543	FYEHLHSGQPDSD	11	1530.64	7.11347	0.003204	30	2.21837	0.022678	20.167	0.206164
HACE1S14E	531	543	FYEHLHSGQPDSD	11	1530.64	7.10608	0.007485	100	2.25201	0.028042	20.4729	0.254927
HACE1S14E	531	543	FYEHLHSGQPDSD	11	1530.64	7.11329	0.001958	1000	2.57861	0.035519	23.4419	0.3229
HACE1S14E	531	543	FYEHLHSGQPDSD	11	1530.64	7.11216	0.002945	10000	2.73431	0.035958	24.8574	0.326891
HACE1S14E/RAC1Q61L	531	543	FYEHLHSGQPDSD	11	1530.64	7.10461	0.004687	0	0	0	0	0
HACE1S14E/RAC1Q61L	531	543	FYEHLHSGQPDSD	11	1530.64	7.10822	0.001166	10	2.21141	0.020033	20.1037	0.182118
HACE1S14E/RAC1Q61L	531	543	FYEHLHSGQPDSD	11	1530.64	7.1101	0.0063	30	2.22464	0.033615	20.224	0.305591
HACE1S14E/RAC1Q61L	531	543	FYEHLHSGQPDSD	11	1530.64	7.10996	0.006345	100	2.2297	0.01877	20.27	0.170636
HACE1S14E/RAC1Q61L	531	543	FYEHLHSGQPDSD	11	1530.64	7.10961	0.005775	1000	2.52427	0.018024	22.9479	0.163855
HACE1S14E/RAC1Q61L	531	543	FYEHLHSGQPDSD	11	1530.64	7.11492	0.005555	10000	2.69617	0.03247	24.5107	0.295182
HACE1S14E	531	544	FYEHLHSGQPDSDM	12	1661.68	7.6644	0.009562	0	0	0	0	0
HACE1S14E	531	544	FYEHLHSGQPDSDM	12	1661.68	7.66828	0.007558	10	2.83772	0.019324	23.6477	0.161033
HACE1S14E	531	544	FYEHLHSGQPDSDM	12	1661.68	7.66923	0.000773	30	2.82391	0.02536	23.5326	0.211333
HACE1S14E	531	544	FYEHLHSGQPDSDM	12	1661.68	7.66167	0.006164	100	2.891	0.023247	24.0917	0.193725
HACE1S14E	531	544	FYEHLHSGQPDSDM	12	1661.68	7.67391	0.001436	1000	3.20098	0.014803	26.6748	0.123358
HACE1S14E	531	544	FYEHLHSGQPDSDM	12	1661.68	7.67579	0.005388	10000	3.33415	0.043742	27.7846	0.364517
HACE1S14E/RAC1Q61L	531	544	FYEHLHSGQPDSDM	12	1661.68	7.6618	0.00597	0	0	0	0	0
HACE1S14E/RAC1Q61L	531	544	FYEHLHSGQPDSDM	12	1661.68	7.66619	0.0018	10	2.81619	0.044826	23.4682	0.37355
HACE1S14E/RAC1Q61L	531	544	FYEHLHSGQPDSDM	12	1661.68	7.66661	0.005761	30	2.80016	0.022551	23.3347	0.187925
HACE1S14E/RAC1Q61L	531	544	FYEHLHSGQPDSDM	12	1661.68	7.67253	0.005838	100	2.81264	0.025487	23.4386	0.212392
HACE1S14E/RAC1Q61L	531	544	FYEHLHSGQPDSDM	12	1661.68	7.67223	0.004594	1000	3.12093	0.011755	26.0078	0.0979583
HACE1S14E/RAC1Q61L	531	544	FYEHLHSGQPDSDM	12	1661.68	7.68314	0.005205	10000	3.26802	0.022006	27.2335	0.183383
HACE1S14E	531	551	FYEHLHSGQPDSDMVHRPVNE	18	2493.11	7.25394	0.013627	0	0	0	0	0
HACE1S14E	531	551	FYEHLHSGQPDSDMVHRPVNE	18	2493.11	7.2444	0.007468	10	5.95684	0.076836	33.0936	0.426867
HACE1S14E	531	551	FYEHLHSGQPDSDMVHRPVNE	18	2493.11	7.24519	0.000263	30	5.93134	0.011863	32.9519	0.0659056
HACE1S14E	531	551	FYEHLHSGQPDSDMVHRPVNE	18	2493.11	7.23791	0.006598	100	5.88793	0.041102	32.7107	0.228344
HACE1S14E	531	551	FYEHLHSGQPDSDMVHRPVNE	18	2493.11	7.24946	0.005749	1000	6.11737	0.043819	33.9854	0.243439
HACE1S14E	531	551	FYEHLHSGQPDSDMVHRPVNE	18	2493.11	7.25109	0.005873	10000	6.18375	0.049402	34.3542	0.274456
HACE1S14E/RAC1Q61L	531	551	FYEHLHSGQPDSDMVHRPVNE	18	2493.11	7.24882	0.005959	0	0	0	0	0
HACE1S14E/RAC1Q61L	531	551	FYEHLHSGQPDSDMVHRPVNE	18	2493.11	7.24193	0.001525	10	5.96694	0.064418	33.1497	0.357878
HACE1S14E/RAC1Q61L	531	551	FYEHLHSGQPDSDMVHRPVNE	18	2493.11	7.24424	0.005132	30	5.85103	0.056544	32.5057	0.314133
HACE1S14E/RAC1Q61L	531	551	FYEHLHSGQPDSDMVHRPVNE	18	2493.11	7.24559	0.004113	100	5.76731	0.03384	32.0406	0.188
HACE1S14E/RAC1Q61L	531	551	FYEHLHSGQPDSDMVHRPVNE	18	2493.11	7.24181	0.003387	1000	6.03959	0.014959	33.5533	0.0831056
HACE1S14E/RAC1Q61L	531	551	FYEHLHSGQPDSDMVHRPVNE	18	2493.11	7.24897	0.007862	10000	6.12702	0.040062	34.039	0.222567
HACE1S14E	531	553	FYEHLHSGQPDSDMVHRPVNEND	20	2722.18	7.24144	0.012858	0	0	0	0	0
HACE1S14E	531	553	FYEHLHSGQPDSDMVHRPVNEND	20	2722.18	7.23007	0.007822	10	6.77755	0.060679	33.8878	0.303395
HACE1S14E	531	553	FYEHLHSGQPDSDMVHRPVNEND	20	2722.18	7.23055	0.000983	30	6.73746	0.015546	33.6873	0.07773
HACE1S14E	531	553	FYEHLHSGQPDSDMVHRPVNEND	20	2722.18	7.22283	0.006309	100	6.68749	0.060896	33.4375	0.30448
HACE1S14E	531	553	FYEHLHSGQPDSDMVHRPVNEND	20	2722.18	7.2356	0.005203	1000	6.9504	0.052844	34.752	0.26422
HACE1S14E	531	553	FYEHLHSGQPDSDMVHRPVNEND	20	2722.18	7.23614	0.006063	10000	7.04193	0.084667	35.2096	0.423335
HACE1S14E/RAC1Q61L	531	553	FYEHLHSGQPDSDMVHRPVNEND	20	2722.18	7.23243	0.006625	0	0	0	0	0
HACE1S14E/RAC1Q61L	531	553	FYEHLHSGQPDSDMVHRPVNEND	20	2722.18	7.22729	0.002306	10	6.79221	0.046393	33.961	0.231965
HACE1S14E/RAC1Q61L	531	553	FYEHLHSGQPDSDMVHRPVNEND	20	2722.18	7.22352	0.005053	30	6.70179	0.059691	33.509	0.298455
HACE1S14E/RAC1Q61L	531	553	FYEHLHSGQPDSDMVHRPVNEND	20	2722.18	7.22196	0.006058	100	6.60268	0.016327	33.0134	0.081635
HACE1S14E/RAC1Q61L	531	553	FYEHLHSGQPDSDMVHRPVNEND	20	2722.18	7.21533	0.004035	1000	6.84411	0.013579	34.2205	0.067895
HACE1S14E/RAC1Q61L	531	553	FYEHLHSGQPDSDMVHRPVNEND	20	2722.18	7.22476	0.008499	10000	6.92464	0.032446	34.6232	0.16223
HACE1S14E	531	555	FYEHLHSGQPDSDMVHRPVNENDIL	22	2948.35	8.22173	0.010154	0	0	0	0	0
HACE1S14E	531	555	FYEHLHSGQPDSDMVHRPVNENDIL	22	2948.35	8.21352	0.008096	10	7.23569	0.043604	32.8895	0.1982
HACE1S14E	531	555	FYEHLHSGQPDSDMVHRPVNENDIL	22	2948.35	8.20837	0.003657	30	7.30471	0.029716	33.2032	0.135073
HACE1S14E	531	555	FYEHLHSGQPDSDMVHRPVNENDIL	22	2948.35	8.20427	0.006476	100	7.46502	0.017828	33.9319	0.0810364
HACE1S14E	531	555	FYEHLHSGQPDSDMVHRPVNENDIL	22	2948.35	8.21892	0.00295	1000	8.11102	0.023394	36.8683	0.106336
HACE1S14E	531	555	FYEHLHSGQPDSDMVHRPVNENDIL	22	2948.35	8.21983	0.003596	10000	8.14406	0.036755	37.0185	0.167068
HACE1S14E/RAC1Q61L	531	555	FYEHLHSGQPDSDMVHRPVNENDIL	22	2948.35	8.20655	0.007071	0	0	0	0	0
HACE1S14E/RAC1Q61L	531	555	FYEHLHSGQPDSDMVHRPVNENDIL	22	2948.35	8.19258	0.011898	10	7.31524	0.036716	33.2511	0.166891
HACE1S14E/RAC1Q61L	531	555	FYEHLHSGQPDSDMVHRPVNENDIL	22	2948.35	8.18098	0.011555	30	7.3052	0.100206	33.2055	0.455482
HACE1S14E/RAC1Q61L	531	555	FYEHLHSGQPDSDMVHRPVNENDIL	22	2948.35	8.20474	0.004781	100	7.44656	0.018616	33.848	0.0846182
HACE1S14E/RAC1Q61L	531	555	FYEHLHSGQPDSDMVHRPVNENDIL	22	2948.35	8.20715	0.004004	1000	7.96486	0.012585	36.2039	0.0572045
HACE1S14E/RAC1Q61L	531	555	FYEHLHSGQPDSDMVHRPVNENDIL	22	2948.35	8.21678	0.008079	10000	8.01024	0.026971	36.4102	0.122595
HACE1S14E	532	555	YEHLHSGQPDSDMVHRPVNENDIL	21	2801.28	8.03304	0.015744	0	0	0	0	0
HACE1S14E	532	555	YEHLHSGQPDSDMVHRPVNENDIL	21	2801.28	8.03269	0.006282	10	7.24716	0.070853	34.5103	0.337395
HACE1S14E	532	555	YEHLHSGQPDSDMVHRPVNENDIL	21	2801.28	8.02375	0.003764	30	7.38804	0.048963	35.1812	0.233157
HACE1S14E	532	555	YEHLHSGQPDSDMVHRPVNENDIL	21	2801.28	8.0165	0.010458	100	7.51056	0.066105	35.7646	0.314786
HACE1S14E	532	555	YEHLHSGQPDSDMVHRPVNENDIL	21	2801.28	8.03059	0.004192	1000	8.11149	0.042581	38.6261	0.202767
HACE1S14E	532	555	YEHLHSGQPDSDMVHRPVNENDIL	21	2801.28	8.03735	0.003117	10000	7.95198	0.0582	37.8666	0.277143
HACE1S14E/RAC1Q61L	532	555	YEHLHSGQPDSDMVHRPVNENDIL	21	2801.28	8.01547	0.006142	0	0	0	0	0
HACE1S14E/RAC1Q61L	532	555	YEHLHSGQPDSDMVHRPVNENDIL	21	2801.28	8.00489	0.011583	10	7.39385	0.044418	35.2088	0.211514
HACE1S14E/RAC1Q61L	532	555	YEHLHSGQPDSDMVHRPVNENDIL	21	2801.28	7.98822	0.00979	30	7.43174	0.086545	35.3892	0.412119
HACE1S14E/RAC1Q61L	532	555	YEHLHSGQPDSDMVHRPVNENDIL	21	2801.28	8.00829	0.009905	100	7.54344	0.034049	35.9211	0.162138
HACE1S14E/RAC1Q61L	532	555	YEHLHSGQPDSDMVHRPVNENDIL	21	2801.28	8.01518	0.006274	1000	8.01142	0.038426	38.1496	0.182981
HACE1S14E/RAC1Q61L	532	555	YEHLHSGQPDSDMVHRPVNENDIL	21	2801.28	8.02777	0.008416	10000	7.88888	0.042821	37.5661	0.20391
HACE1S14E	544	551	MVHRPVNE	6	980.486	5.96579	0.011597	0	0	0	0	0
HACE1S14E	544	551	MVHRPVNE	6	980.486	5.95611	0.011999	10	2.61599	0.055158	43.5998	0.9193
HACE1S14E	544	551	MVHRPVNE	6	980.486	5.96758	0.000655	30	2.65634	0.052672	44.2723	0.877867
HACE1S14E	544	551	MVHRPVNE	6	980.486	5.96103	0.006922	100	2.62364	0.049982	43.7274	0.833033
HACE1S14E	544	551	MVHRPVNE	6	980.486	5.97834	0.019831	1000	2.57538	0.050846	42.923	0.847433
HACE1S14E	544	551	MVHRPVNE	6	980.486	5.96437	0.00911	10000	2.53379	0.059786	42.2298	0.996433
HACE1S14E/RAC1Q61L	544	551	MVHRPVNE	6	980.486	5.961	0.005397	0	0	0	0	0
HACE1S14E/RAC1Q61L	544	551	MVHRPVNE	6	980.486	5.96295	0.000421	10	2.68762	0.042705	44.7937	0.71175
HACE1S14E/RAC1Q61L	544	551	MVHRPVNE	6	980.486	5.97207	0.012958	30	2.68923	0.024856	44.8206	0.414267
HACE1S14E/RAC1Q61L	544	551	MVHRPVNE	6	980.486	5.96573	0.005359	100	2.63566	0.032073	43.9277	0.53455
HACE1S14E/RAC1Q61L	544	551	MVHRPVNE	6	980.486	5.96048	0.003961	1000	2.62404	0.032857	43.734	0.547617
HACE1S14E/RAC1Q61L	544	551	MVHRPVNE	6	980.486	5.97293	0.016323	10000	2.55722	0.025478	42.6203	0.424633
HACE1S14E	544	555	MVHRPVNENDIL	10	1435.72	8.1118	0.007295	0	0	0	0	0
HACE1S14E	544	555	MVHRPVNENDIL	10	1435.72	8.1233	0.006114	10	4.18862	0.059314	41.8862	0.59314
HACE1S14E	544	555	MVHRPVNENDIL	10	1435.72	8.11592	0.002901	30	4.34917	0.032478	43.4917	0.32478
HACE1S14E	544	555	MVHRPVNENDIL	10	1435.72	8.11033	0.005939	100	4.46594	0.03995	44.6594	0.3995
HACE1S14E	544	555	MVHRPVNENDIL	10	1435.72	8.12135	0.00209	1000	4.86533	0.034617	48.6532	0.34617
HACE1S14E	544	555	MVHRPVNENDIL	10	1435.72	8.12282	0.005411	10000	4.74515	0.046104	47.4515	0.46104
HACE1S14E/RAC1Q61L	544	555	MVHRPVNENDIL	10	1435.72	8.1063	0.008663	0	0	0	0	0
HACE1S14E/RAC1Q61L	544	555	MVHRPVNENDIL	10	1435.72	8.10553	0.008992	10	4.26235	0.051777	42.6235	0.51777
HACE1S14E/RAC1Q61L	544	555	MVHRPVNENDIL	10	1435.72	8.09695	0.01027	30	4.31945	0.054077	43.1945	0.54077
HACE1S14E/RAC1Q61L	544	555	MVHRPVNENDIL	10	1435.72	8.10898	0.006321	100	4.49256	0.017959	44.9256	0.17959
HACE1S14E/RAC1Q61L	544	555	MVHRPVNENDIL	10	1435.72	8.11067	0.004205	1000	4.79577	0.019762	47.9577	0.19762
HACE1S14E/RAC1Q61L	544	555	MVHRPVNENDIL	10	1435.72	8.1192	0.008617	10000	4.67416	0.020554	46.7416	0.20554
HACE1S14E	557	563	VHRDSIF	6	872.45	8.31361	0.011463	0	0	0	0	0
HACE1S14E	557	563	VHRDSIF	6	872.45	8.30769	0.008238	10	1.95357	0.028758	32.5595	0.4793
HACE1S14E	557	563	VHRDSIF	6	872.45	8.29248	0.003787	30	1.93179	0.020878	32.1965	0.347967
HACE1S14E	557	563	VHRDSIF	6	872.45	8.28887	0.005305	100	1.88379	0.013768	31.3966	0.229467
HACE1S14E	557	563	VHRDSIF	6	872.45	8.30245	0.002798	1000	1.92045	0.017048	32.0076	0.284133
HACE1S14E	557	563	VHRDSIF	6	872.45	8.30722	0.004337	10000	1.87409	0.010598	31.2349	0.176633
HACE1S14E/RAC1Q61L	557	563	VHRDSIF	6	872.45	8.29395	0.005698	0	0	0	0	0
HACE1S14E/RAC1Q61L	557	563	VHRDSIF	6	872.45	8.27918	0.014497	10	1.98162	0.01751	33.027	0.291833
HACE1S14E/RAC1Q61L	557	563	VHRDSIF	6	872.45	8.26225	0.011189	30	1.97007	0.014226	32.8344	0.2371
HACE1S14E/RAC1Q61L	557	563	VHRDSIF	6	872.45	8.27868	0.005488	100	1.94079	0.01009	32.3464	0.168167
HACE1S14E/RAC1Q61L	557	563	VHRDSIF	6	872.45	8.28392	0.003532	1000	1.9549	0.015089	32.5817	0.251483
HACE1S14E/RAC1Q61L	557	563	VHRDSIF	6	872.45	8.29535	0.008558	10000	1.93772	0.021665	32.2954	0.361083
HACE1S14E	576	599	AKLKQGIAVRFHGEEGMGQGVVRE	23	2595.37	7.51245	0.016022	0	0	0	0	0
HACE1S14E	576	599	AKLKQGIAVRFHGEEGMGQGVVRE	23	2595.37	7.50342	0.008894	10	9.25317	0.059935	40.2312	0.260587
HACE1S14E	576	599	AKLKQGIAVRFHGEEGMGQGVVRE	23	2595.37	7.4967	0.002184	30	9.7484	0.033878	42.3844	0.147296
HACE1S14E	576	599	AKLKQGIAVRFHGEEGMGQGVVRE	23	2595.37	7.48548	0.005615	100	10.5406	0.036247	45.8286	0.157596
HACE1S14E	576	599	AKLKQGIAVRFHGEEGMGQGVVRE	23	2595.37	7.49131	0.002694	1000	12.5609	0.020931	54.6126	0.0910043
HACE1S14E	576	599	AKLKQGIAVRFHGEEGMGQGVVRE	23	2595.37	7.49842	0.0037	10000	12.6657	0.064958	55.0682	0.282426
HACE1S14E/RAC1Q61L	576	599	AKLKQGIAVRFHGEEGMGQGVVRE	23	2595.37	7.49216	0.008944	0	0	0	0	0
HACE1S14E/RAC1Q61L	576	599	AKLKQGIAVRFHGEEGMGQGVVRE	23	2595.37	7.48427	0.003425	10	9.52688	0.088111	41.4212	0.383091
HACE1S14E/RAC1Q61L	576	599	AKLKQGIAVRFHGEEGMGQGVVRE	23	2595.37	7.47858	0.004802	30	9.97951	0.086696	43.3892	0.376939
HACE1S14E/RAC1Q61L	576	599	AKLKQGIAVRFHGEEGMGQGVVRE	23	2595.37	7.48063	0.005982	100	10.8596	0.024895	47.2155	0.108239
HACE1S14E/RAC1Q61L	576	599	AKLKQGIAVRFHGEEGMGQGVVRE	23	2595.37	7.48129	0.006413	1000	12.7793	0.028958	55.5621	0.125904
HACE1S14E/RAC1Q61L	576	599	AKLKQGIAVRFHGEEGMGQGVVRE	23	2595.37	7.49465	0.00692	10000	12.6648	0.050508	55.0645	0.2196
HACE1S14E	579	599	KQGIAVRFHGEEGMGQGVVRE	20	2283.15	7.54422	0.012653	0	0	0	0	0
HACE1S14E	579	599	KQGIAVRFHGEEGMGQGVVRE	20	2283.15	7.54039	0.008604	10	8.69856	0.136456	43.4928	0.68228
HACE1S14E	579	599	KQGIAVRFHGEEGMGQGVVRE	20	2283.15	7.53882	0.002668	30	9.07128	0.03607	45.3564	0.18035
HACE1S14E	579	599	KQGIAVRFHGEEGMGQGVVRE	20	2283.15	7.53014	0.004934	100	9.4474	0.07184	47.237	0.3592
HACE1S14E	579	599	KQGIAVRFHGEEGMGQGVVRE	20	2283.15	7.53922	0.003367	1000	10.8464	0.032063	54.2319	0.160315
HACE1S14E	579	599	KQGIAVRFHGEEGMGQGVVRE	20	2283.15	7.54333	0.005272	10000	10.9979	0.120693	54.9895	0.603465
HACE1S14E/RAC1Q61L	579	599	KQGIAVRFHGEEGMGQGVVRE	20	2283.15	7.53569	0.007004	0	0	0	0	0
HACE1S14E/RAC1Q61L	579	599	KQGIAVRFHGEEGMGQGVVRE	20	2283.15	7.53488	0.002848	10	8.89731	0.054789	44.4865	0.273945
HACE1S14E/RAC1Q61L	579	599	KQGIAVRFHGEEGMGQGVVRE	20	2283.15	7.53703	0.00605	30	9.14631	0.039974	45.7316	0.19987
HACE1S14E/RAC1Q61L	579	599	KQGIAVRFHGEEGMGQGVVRE	20	2283.15	7.54048	0.005637	100	9.66625	0.058607	48.3313	0.293035
HACE1S14E/RAC1Q61L	579	599	KQGIAVRFHGEEGMGQGVVRE	20	2283.15	7.53757	0.005055	1000	11.0648	0.060098	55.3238	0.30049
HACE1S14E/RAC1Q61L	579	599	KQGIAVRFHGEEGMGQGVVRE	20	2283.15	7.54888	0.005237	10000	10.9931	0.055332	54.9653	0.27666
HACE1S14E	584	599	VRFHGEEGMGQGVVRE	15	1785.86	7.36773	0.009664	0	0	0	0	0
HACE1S14E	584	599	VRFHGEEGMGQGVVRE	15	1785.86	7.37279	0.005595	10	6.30782	0.063199	42.0521	0.421327
HACE1S14E	584	599	VRFHGEEGMGQGVVRE	15	1785.86	7.37332	0.000942	30	6.58661	0.032262	43.9108	0.21508
HACE1S14E	584	599	VRFHGEEGMGQGVVRE	15	1785.86	7.36728	0.004893	100	6.88101	0.056853	45.8734	0.37902
HACE1S14E	584	599	VRFHGEEGMGQGVVRE	15	1785.86	7.37631	0.003996	1000	7.34469	0.027396	48.9646	0.18264
HACE1S14E	584	599	VRFHGEEGMGQGVVRE	15	1785.86	7.37819	0.003107	10000	7.21442	0.048266	48.0961	0.321773
HACE1S14E/RAC1Q61L	584	599	VRFHGEEGMGQGVVRE	15	1785.86	7.36264	0.006291	0	0	0	0	0
HACE1S14E/RAC1Q61L	584	599	VRFHGEEGMGQGVVRE	15	1785.86	7.36815	0.001059	10	6.39675	0.053842	42.645	0.358947
HACE1S14E/RAC1Q61L	584	599	VRFHGEEGMGQGVVRE	15	1785.86	7.36951	0.004225	30	6.65956	0.027902	44.3971	0.186013
HACE1S14E/RAC1Q61L	584	599	VRFHGEEGMGQGVVRE	15	1785.86	7.37009	0.005071	100	6.89398	0.060074	45.9598	0.400493
HACE1S14E/RAC1Q61L	584	599	VRFHGEEGMGQGVVRE	15	1785.86	7.3708	0.004795	1000	7.34396	0.015358	48.9597	0.102387
HACE1S14E/RAC1Q61L	584	599	VRFHGEEGMGQGVVRE	15	1785.86	7.38453	0.00466	10000	7.22304	0.021123	48.1536	0.14082
HACE1S14E	596	601	VVREWF	5	834.438	9.83379	0.007718	0	0	0	0	0
HACE1S14E	596	601	VVREWF	5	834.438	9.84546	0.008323	10	0.67832	0.008186	13.5664	0.16372
HACE1S14E	596	601	VVREWF	5	834.438	9.82243	0.013685	30	0.990778	0.012166	19.8156	0.24332
HACE1S14E	596	601	VVREWF	5	834.438	9.83257	0.005731	100	1.34205	0.016908	26.841	0.33816
HACE1S14E	596	601	VVREWF	5	834.438	9.8476	0.010197	1000	1.75335	0.008526	35.0669	0.17052
HACE1S14E	596	601	VVREWF	5	834.438	9.84667	0.009406	10000	2.41238	0.022225	48.2476	0.4445
HACE1S14E/RAC1Q61L	596	601	VVREWF	5	834.438	9.83563	0.007447	0	0	0	0	0
HACE1S14E/RAC1Q61L	596	601	VVREWF	5	834.438	9.80493	0.042657	10	0.757107	0.024692	15.1421	0.49384
HACE1S14E/RAC1Q61L	596	601	VVREWF	5	834.438	9.78278	0.023563	30	1.03127	0.02406	20.6253	0.4812
HACE1S14E/RAC1Q61L	596	601	VVREWF	5	834.438	9.84555	0.005039	100	1.38728	0.049766	27.7455	0.99532
HACE1S14E/RAC1Q61L	596	601	VVREWF	5	834.438	9.84478	0.00176	1000	1.85836	0.021973	37.1673	0.43946
HACE1S14E/RAC1Q61L	596	601	VVREWF	5	834.438	9.85094	0.009239	10000	2.56586	0.015735	51.3172	0.3147
HACE1S14E	602	607	DILSNE	5	689.323	8.22747	0.009757	0	0	0	0	0
HACE1S14E	602	607	DILSNE	5	689.323	8.23688	0.00655	10	0.046528	0.006518	0.93056	0.13036
HACE1S14E	602	607	DILSNE	5	689.323	8.23425	0.004967	30	0.091441	0.006589	1.82882	0.13178
HACE1S14E	602	607	DILSNE	5	689.323	8.2336	0.007042	100	0.159348	0.005857	3.18696	0.11714
HACE1S14E	602	607	DILSNE	5	689.323	8.24752	0.002076	1000	0.516185	0.007641	10.3237	0.15282
HACE1S14E	602	607	DILSNE	5	689.323	8.25153	0.004744	10000	1.03479	0.04155	20.6959	0.831
HACE1S14E/RAC1Q61L	602	607	DILSNE	5	689.323	8.22856	0.004759	0	0	0	0	0
HACE1S14E/RAC1Q61L	602	607	DILSNE	5	689.323	8.2221	0.011817	10	0.067385	0.012211	1.3477	0.24422
HACE1S14E/RAC1Q61L	602	607	DILSNE	5	689.323	8.2153	0.011764	30	0.129804	0.03627	2.59608	0.7254
HACE1S14E/RAC1Q61L	602	607	DILSNE	5	689.323	8.23821	0.005459	100	0.166856	0.011486	3.33712	0.22972
HACE1S14E/RAC1Q61L	602	607	DILSNE	5	689.323	8.23963	0.003961	1000	0.56124	0.008094	11.2248	0.16188
HACE1S14E/RAC1Q61L	602	607	DILSNE	5	689.323	8.25168	0.008018	10000	1.24947	0.006662	24.9895	0.13324
HACE1S14E	607	615	EIVNPDYAL	7	1032.51	9.39903	0.007864	0	0	0	0	0
HACE1S14E	607	615	EIVNPDYAL	7	1032.51	9.40836	0.00907	10	0.54993	0.033573	7.85614	0.479614
HACE1S14E	607	615	EIVNPDYAL	7	1032.51	9.39143	0.011422	30	0.741118	0.033279	10.5874	0.475414
HACE1S14E	607	615	EIVNPDYAL	7	1032.51	9.39918	0.005864	100	1.08118	0.030826	15.4454	0.440371
HACE1S14E	607	615	EIVNPDYAL	7	1032.51	9.41352	0.007352	1000	1.6332	0.058102	23.3314	0.830029
HACE1S14E	607	615	EIVNPDYAL	7	1032.51	9.41309	0.005009	10000	2.19546	0.032636	31.3637	0.466229
HACE1S14E/RAC1Q61L	607	615	EIVNPDYAL	7	1032.51	9.39718	0.007042	0	0	0	0	0
HACE1S14E/RAC1Q61L	607	615	EIVNPDYAL	7	1032.51	9.37757	0.038477	10	0.57196	0.017501	8.17086	0.250014
HACE1S14E/RAC1Q61L	607	615	EIVNPDYAL	7	1032.51	9.36096	0.020305	30	0.796462	0.034464	11.378	0.492343
HACE1S14E/RAC1Q61L	607	615	EIVNPDYAL	7	1032.51	9.40591	0.004686	100	1.13801	0.011876	16.2573	0.169657
HACE1S14E/RAC1Q61L	607	615	EIVNPDYAL	7	1032.51	9.40511	0.000628	1000	1.77557	0.021527	25.3652	0.307529
HACE1S14E/RAC1Q61L	607	615	EIVNPDYAL	7	1032.51	9.41625	0.006764	10000	2.40503	0.054834	34.3576	0.783343
HACE1S14E	608	615	IVNPDYAL	6	903.47	9.15479	0.007598	0	0	0	0	0
HACE1S14E	608	615	IVNPDYAL	6	903.47	9.16572	0.008617	10	0.481336	0.012343	8.02227	0.205717
HACE1S14E	608	615	IVNPDYAL	6	903.47	9.15104	0.009753	30	0.653206	0.018354	10.8868	0.3059
HACE1S14E	608	615	IVNPDYAL	6	903.47	9.15614	0.006561	100	0.970377	0.011964	16.173	0.1994
HACE1S14E	608	615	IVNPDYAL	6	903.47	9.17201	0.005282	1000	1.52448	0.017346	25.408	0.2891
HACE1S14E	608	615	IVNPDYAL	6	903.47	9.17277	0.004674	10000	2.02445	0.017471	33.7408	0.291183
HACE1S14E/RAC1Q61L	608	615	IVNPDYAL	6	903.47	9.15345	0.005713	0	0	0	0	0
HACE1S14E/RAC1Q61L	608	615	IVNPDYAL	6	903.47	9.13159	0.032788	10	0.482239	0.022747	8.03732	0.379117
HACE1S14E/RAC1Q61L	608	615	IVNPDYAL	6	903.47	9.11777	0.020766	30	0.711454	0.020231	11.8576	0.337183
HACE1S14E/RAC1Q61L	608	615	IVNPDYAL	6	903.47	9.16288	0.005325	100	1.04183	0.017943	17.3638	0.29905
HACE1S14E/RAC1Q61L	608	615	IVNPDYAL	6	903.47	9.16285	0.001337	1000	1.57998	0.021763	26.333	0.362717
HACE1S14E/RAC1Q61L	608	615	IVNPDYAL	6	903.47	9.17386	0.008495	10000	2.21341	0.01842	36.8901	0.307
HACE1S14E	608	616	IVNPDYALF	7	1050.54	10.5614	0.012228	0	0	0	0	0
HACE1S14E	608	616	IVNPDYALF	7	1050.54	10.5587	0.007999	10	0.50315	0.031074	7.18786	0.443914
HACE1S14E	608	616	IVNPDYALF	7	1050.54	10.5383	0.016516	30	0.660165	0.073348	9.43093	1.04783
HACE1S14E	608	616	IVNPDYALF	7	1050.54	10.5522	0.00461	100	1.04149	0.024564	14.8785	0.350914
HACE1S14E	608	616	IVNPDYALF	7	1050.54	10.5632	0.00795	1000	1.57675	0.042976	22.5251	0.613943
HACE1S14E	608	616	IVNPDYALF	7	1050.54	10.5601	0.008334	10000	2.11472	0.057686	30.2103	0.824086
HACE1S14E/RAC1Q61L	608	616	IVNPDYALF	7	1050.54	10.56	0.009477	0	0	0	0	0
HACE1S14E/RAC1Q61L	608	616	IVNPDYALF	7	1050.54	10.5186	0.051133	10	0.428892	0.055068	6.12703	0.786686
HACE1S14E/RAC1Q61L	608	616	IVNPDYALF	7	1050.54	10.4969	0.027812	30	0.69227	0.028681	9.88957	0.409729
HACE1S14E/RAC1Q61L	608	616	IVNPDYALF	7	1050.54	10.5649	0.004312	100	1.00325	0.042729	14.3321	0.610414
HACE1S14E/RAC1Q61L	608	616	IVNPDYALF	7	1050.54	10.5603	0.001002	1000	1.62925	0.021418	23.275	0.305971
HACE1S14E/RAC1Q61L	608	616	IVNPDYALF	7	1050.54	10.5673	0.00567	10000	2.35581	0.012061	33.6544	0.1723
HACE1S14E	616	631	FTQSADGTTFQPNSNS	14	1700.73	7.69293	0.007236	0	0	0	0	0
HACE1S14E	616	631	FTQSADGTTFQPNSNS	14	1700.73	7.70018	0.00702	10	4.90302	0.034587	35.0216	0.24705
HACE1S14E	616	631	FTQSADGTTFQPNSNS	14	1700.73	7.70476	0.000987	30	5.38267	0.031102	38.4476	0.222157
HACE1S14E	616	631	FTQSADGTTFQPNSNS	14	1700.73	7.70058	0.006652	100	5.88453	0.033141	42.0324	0.236721
HACE1S14E	616	631	FTQSADGTTFQPNSNS	14	1700.73	7.7156	0.002408	1000	6.46253	0.021304	46.1609	0.152171
HACE1S14E	616	631	FTQSADGTTFQPNSNS	14	1700.73	7.72043	0.005027	10000	7.22262	0.023016	51.5902	0.1644
HACE1S14E/RAC1Q61L	616	631	FTQSADGTTFQPNSNS	14	1700.73	7.69459	0.005616	0	0	0	0	0
HACE1S14E/RAC1Q61L	616	631	FTQSADGTTFQPNSNS	14	1700.73	7.69747	0.000507	10	5.097	0.028813	36.4071	0.205807
HACE1S14E/RAC1Q61L	616	631	FTQSADGTTFQPNSNS	14	1700.73	7.70205	0.007414	30	5.55014	0.043423	39.6438	0.310164
HACE1S14E/RAC1Q61L	616	631	FTQSADGTTFQPNSNS	14	1700.73	7.71178	0.005753	100	5.97753	0.008853	42.6966	0.0632357
HACE1S14E/RAC1Q61L	616	631	FTQSADGTTFQPNSNS	14	1700.73	7.71242	0.004428	1000	6.52367	0.0111	46.5976	0.0792857
HACE1S14E/RAC1Q61L	616	631	FTQSADGTTFQPNSNS	14	1700.73	7.72841	0.005348	10000	7.36239	0.013286	52.5885	0.0949
HACE1S14E	616	640	FTQSADGTTFQPNSNSYVNPDHLNY	22	2816.23	8.83308	0.007272	0	0	0	0	0
HACE1S14E	616	640	FTQSADGTTFQPNSNSYVNPDHLNY	22	2816.23	8.8397	0.007457	10	8.64255	0.09879	39.2843	0.449045
HACE1S14E	616	640	FTQSADGTTFQPNSNSYVNPDHLNY	22	2816.23	8.83188	0.008125	30	9.61449	0.070765	43.7022	0.321659
HACE1S14E	616	640	FTQSADGTTFQPNSNSYVNPDHLNY	22	2816.23	8.83423	0.005365	100	10.4734	0.071508	47.6065	0.325036
HACE1S14E	616	640	FTQSADGTTFQPNSNSYVNPDHLNY	22	2816.23	8.853	0.00321	1000	11.1432	0.039531	50.6508	0.179686
HACE1S14E	616	640	FTQSADGTTFQPNSNSYVNPDHLNY	22	2816.23	8.85438	0.004351	10000	11.8714	0.042063	53.9611	0.191195
HACE1S14E/RAC1Q61L	616	640	FTQSADGTTFQPNSNSYVNPDHLNY	22	2816.23	8.83372	0.005492	0	0	0	0	0
HACE1S14E/RAC1Q61L	616	640	FTQSADGTTFQPNSNSYVNPDHLNY	22	2816.23	8.80646	0.024718	10	8.75737	0.053238	39.8062	0.241991
HACE1S14E/RAC1Q61L	616	640	FTQSADGTTFQPNSNSYVNPDHLNY	22	2816.23	8.80356	0.01814	30	9.61462	0.070286	43.7028	0.319482
HACE1S14E/RAC1Q61L	616	640	FTQSADGTTFQPNSNSYVNPDHLNY	22	2816.23	8.84079	0.006396	100	10.4314	0.047043	47.4157	0.213832
HACE1S14E/RAC1Q61L	616	640	FTQSADGTTFQPNSNSYVNPDHLNY	22	2816.23	8.84159	0.001828	1000	11.1348	0.037018	50.6126	0.168264
HACE1S14E/RAC1Q61L	616	640	FTQSADGTTFQPNSNSYVNPDHLNY	22	2816.23	8.85363	0.008262	10000	11.9385	0.019896	54.2659	0.0904364
HACE1S14E	617	631	TQSADGTTFQPNSNS	13	1553.66	7.23136	0.007746	0	0	0	0	0
HACE1S14E	617	631	TQSADGTTFQPNSNS	13	1553.66	7.23738	0.005139	10	4.24943	0.122465	32.6879	0.942038
HACE1S14E	617	631	TQSADGTTFQPNSNS	13	1553.66	7.24346	0.000513	30	4.66075	0.028178	35.8519	0.216754
HACE1S14E	617	631	TQSADGTTFQPNSNS	13	1553.66	7.23803	0.006023	100	5.14135	0.03421	39.5488	0.263154
HACE1S14E	617	631	TQSADGTTFQPNSNS	13	1553.66	7.25248	0.004478	1000	5.75578	0.014745	44.2753	0.113423
HACE1S14E	617	631	TQSADGTTFQPNSNS	13	1553.66	7.25044	0.004584	10000	6.55964	0.074266	50.4588	0.571277
HACE1S14E/RAC1Q61L	617	631	TQSADGTTFQPNSNS	13	1553.66	7.23529	0.004369	0	0	0	0	0
HACE1S14E/RAC1Q61L	617	631	TQSADGTTFQPNSNS	13	1553.66	7.23894	0.002047	10	4.49854	0.039573	34.6041	0.304408
HACE1S14E/RAC1Q61L	617	631	TQSADGTTFQPNSNS	13	1553.66	7.24419	0.00624	30	4.82801	0.068737	37.1385	0.528746
HACE1S14E/RAC1Q61L	617	631	TQSADGTTFQPNSNS	13	1553.66	7.24523	0.003749	100	5.25707	0.026602	40.439	0.204631
HACE1S14E/RAC1Q61L	617	631	TQSADGTTFQPNSNS	13	1553.66	7.24257	0.003978	1000	5.8471	0.038635	44.9777	0.297192
HACE1S14E/RAC1Q61L	617	631	TQSADGTTFQPNSNS	13	1553.66	7.25162	0.005867	10000	6.74629	0.06273	51.8945	0.482538
HACE1S14E	632	640	YVNPDHLNY	7	1133.51	8.16128	0.007586	0	0	0	0	0
HACE1S14E	632	640	YVNPDHLNY	7	1133.51	8.17514	0.006484	10	2.27757	0.053255	32.5367	0.760786
HACE1S14E	632	640	YVNPDHLNY	7	1133.51	8.1726	0.003329	30	2.66849	0.012644	38.1213	0.180629
HACE1S14E	632	640	YVNPDHLNY	7	1133.51	8.16953	0.006119	100	2.99859	0.029275	42.8371	0.418214
HACE1S14E	632	640	YVNPDHLNY	7	1133.51	8.18397	0.002147	1000	3.07929	0.023483	43.9898	0.335471
HACE1S14E	632	640	YVNPDHLNY	7	1133.51	8.18442	0.004065	10000	2.99501	0.033116	42.7859	0.473086
HACE1S14E/RAC1Q61L	632	640	YVNPDHLNY	7	1133.51	8.16182	0.00594	0	0	0	0	0
HACE1S14E/RAC1Q61L	632	640	YVNPDHLNY	7	1133.51	8.15917	0.009	10	2.25904	0.012507	32.272	0.178671
HACE1S14E/RAC1Q61L	632	640	YVNPDHLNY	7	1133.51	8.15395	0.010729	30	2.62105	0.039433	37.4436	0.563329
HACE1S14E/RAC1Q61L	632	640	YVNPDHLNY	7	1133.51	8.17267	0.006053	100	2.98631	0.028409	42.6616	0.405843
HACE1S14E/RAC1Q61L	632	640	YVNPDHLNY	7	1133.51	8.17488	0.00329	1000	3.11159	0.008718	44.4512	0.124543
HACE1S14E/RAC1Q61L	632	640	YVNPDHLNY	7	1133.51	8.18545	0.00811	10000	3.02859	0.024212	43.2655	0.345886
HACE1S14E	641	649	FRFAGQILG	8	1007.55	9.51366	0.012974	0	0	0	0	0
HACE1S14E	641	649	FRFAGQILG	8	1007.55	9.52391	0.009398	10	0.047605	0.021423	0.595063	0.267788
HACE1S14E	641	649	FRFAGQILG	8	1007.55	9.50233	0.012906	30	0.099248	0.016602	1.2406	0.207525
HACE1S14E	641	649	FRFAGQILG	8	1007.55	9.51118	0.005881	100	0.089554	0.017434	1.11942	0.217925
HACE1S14E	641	649	FRFAGQILG	8	1007.55	9.52601	0.008518	1000	0.105023	0.012742	1.31279	0.159275
HACE1S14E	641	649	FRFAGQILG	8	1007.55	9.52262	0.007193	10000	0.13792	0.013426	1.724	0.167825
HACE1S14E/RAC1Q61L	641	649	FRFAGQILG	8	1007.55	9.51419	0.009223	0	0	0	0	0
HACE1S14E/RAC1Q61L	641	649	FRFAGQILG	8	1007.55	9.48893	0.038623	10	-0.001351	0.01129	-0.0168875	0.141125
HACE1S14E/RAC1Q61L	641	649	FRFAGQILG	8	1007.55	9.46855	0.024136	30	0.043172	0.012907	0.53965	0.161337
HACE1S14E/RAC1Q61L	641	649	FRFAGQILG	8	1007.55	9.52305	0.005071	100	0.054263	0.005877	0.678287	0.0734625
HACE1S14E/RAC1Q61L	641	649	FRFAGQILG	8	1007.55	9.52115	0.001782	1000	0.042045	0.009991	0.525562	0.124887
HACE1S14E/RAC1Q61L	641	649	FRFAGQILG	8	1007.55	9.52994	0.008017	10000	0.094705	0.011293	1.18381	0.141162
HACE1S14E	641	650	FRFAGQILGL	9	1120.64	10.4415	0.009779	0	0	0	0	0
HACE1S14E	641	650	FRFAGQILGL	9	1120.64	10.4524	0.009555	10	-0.026246	0.013014	-0.291622	0.1446
HACE1S14E	641	650	FRFAGQILGL	9	1120.64	10.4226	0.015913	30	0.013053	0.013819	0.145033	0.153544
HACE1S14E	641	650	FRFAGQILGL	9	1120.64	10.4358	0.006926	100	0.093984	0.014164	1.04427	0.157378
HACE1S14E	641	650	FRFAGQILGL	9	1120.64	10.4514	0.008767	1000	0.104757	0.013299	1.16397	0.147767
HACE1S14E	641	650	FRFAGQILGL	9	1120.64	10.4462	0.007623	10000	0.126241	0.017251	1.40268	0.191678
HACE1S14E/RAC1Q61L	641	650	FRFAGQILGL	9	1120.64	10.4449	0.006776	0	0	0	0	0
HACE1S14E/RAC1Q61L	641	650	FRFAGQILGL	9	1120.64	10.4062	0.048862	10	-0.008847	0.016314	-0.0983	0.181267
HACE1S14E/RAC1Q61L	641	650	FRFAGQILGL	9	1120.64	10.3795	0.027021	30	0.03134	0.018326	0.348222	0.203622
HACE1S14E/RAC1Q61L	641	650	FRFAGQILGL	9	1120.64	10.4485	0.004805	100	0.065554	0.021495	0.728378	0.238833
HACE1S14E/RAC1Q61L	641	650	FRFAGQILGL	9	1120.64	10.4442	0.003006	1000	0.081379	0.042296	0.904211	0.469956
HACE1S14E/RAC1Q61L	641	650	FRFAGQILGL	9	1120.64	10.4497	0.008962	10000	0.105051	0.010698	1.16723	0.118867
HACE1S14E	642	650	RFAGQILGL	8	973.57	9.80379	0.010189	0	0	0	0	0
HACE1S14E	642	650	RFAGQILGL	8	973.57	9.81099	0.007876	10	0.028324	0.006353	0.35405	0.0794125
HACE1S14E	642	650	RFAGQILGL	8	973.57	9.78851	0.013809	30	0.04402	0.005959	0.55025	0.0744875
HACE1S14E	642	650	RFAGQILGL	8	973.57	9.79857	0.006117	100	0.054802	0.015119	0.685025	0.188988
HACE1S14E	642	650	RFAGQILGL	8	973.57	9.81261	0.010413	1000	0.048284	0.009932	0.60355	0.12415
HACE1S14E	642	650	RFAGQILGL	8	973.57	9.80905	0.00722	10000	0.018734	0.0165	0.234175	0.20625
HACE1S14E/RAC1Q61L	642	650	RFAGQILGL	8	973.57	9.80155	0.005354	0	0	0	0	0
HACE1S14E/RAC1Q61L	642	650	RFAGQILGL	8	973.57	9.76867	0.042606	10	0.032953	0.025956	0.411913	0.32445
HACE1S14E/RAC1Q61L	642	650	RFAGQILGL	8	973.57	9.75154	0.025831	30	0.02666	0.024316	0.33325	0.30395
HACE1S14E/RAC1Q61L	642	650	RFAGQILGL	8	973.57	9.81258	0.005057	100	0.040345	0.029258	0.504312	0.365725
HACE1S14E/RAC1Q61L	642	650	RFAGQILGL	8	973.57	9.81014	0.002067	1000	0.026945	0.025006	0.336813	0.312575
HACE1S14E/RAC1Q61L	642	650	RFAGQILGL	8	973.57	9.81555	0.008266	10000	0.020241	0.023354	0.253012	0.291925
HACE1S14E	649	652	GLAL	3	372.237	8.64021	0.009279	0	0	0	0	0
HACE1S14E	649	652	GLAL	3	372.237	8.65403	0.006318	10	0.001014	0.006913	0.0338	0.230433
HACE1S14E	649	652	GLAL	3	372.237	8.63859	0.010457	30	0.03935	0.006364	1.31167	0.212133
HACE1S14E	649	652	GLAL	3	372.237	8.63901	0.010665	100	0.035201	0.009983	1.17337	0.332767
HACE1S14E	649	652	GLAL	3	372.237	8.6524	0.003647	1000	0.062293	0.003135	2.07643	0.1045
HACE1S14E	649	652	GLAL	3	372.237	8.65306	0.002567	10000	0.2213	0.00991	7.37667	0.330333
HACE1S14E/RAC1Q61L	649	652	GLAL	3	372.237	8.64481	0.004571	0	0	0	0	0
HACE1S14E/RAC1Q61L	649	652	GLAL	3	372.237	8.63203	0.02425	10	0.024886	0.015753	0.829533	0.5251
HACE1S14E/RAC1Q61L	649	652	GLAL	3	372.237	8.61577	0.017762	30	0.06157	0.014499	2.05233	0.4833
HACE1S14E/RAC1Q61L	649	652	GLAL	3	372.237	8.65117	0.004835	100	0.063716	0.012043	2.12387	0.401433
HACE1S14E/RAC1Q61L	649	652	GLAL	3	372.237	8.6515	0.001958	1000	0.085241	0.013	2.84137	0.433333
HACE1S14E/RAC1Q61L	649	652	GLAL	3	372.237	8.66305	0.009152	10000	0.264727	0.012473	8.82423	0.415767
HACE1S14E	650	660	LALNHRQLVNI	10	1289.76	8.40194	0.009955	0	0	0	0	0
HACE1S14E	650	660	LALNHRQLVNI	10	1289.76	8.40931	0.006955	10	1.53941	0.031153	15.3942	0.31153
HACE1S14E	650	660	LALNHRQLVNI	10	1289.76	8.39909	0.004945	30	1.63932	0.030222	16.3932	0.30222
HACE1S14E	650	660	LALNHRQLVNI	10	1289.76	8.39554	0.00576	100	1.71155	0.067867	17.1155	0.67867
HACE1S14E	650	660	LALNHRQLVNI	10	1289.76	8.40669	0.0046	1000	2.0895	0.058921	20.895	0.58921
HACE1S14E	650	660	LALNHRQLVNI	10	1289.76	8.40545	0.002784	10000	3.00218	0.046975	30.0218	0.46975
HACE1S14E/RAC1Q61L	650	660	LALNHRQLVNI	10	1289.76	8.39829	0.006732	0	0	0	0	0
HACE1S14E/RAC1Q61L	650	660	LALNHRQLVNI	10	1289.76	8.38425	0.015298	10	1.58597	0.023027	15.8597	0.23027
HACE1S14E/RAC1Q61L	650	660	LALNHRQLVNI	10	1289.76	8.37226	0.012956	30	1.67319	0.012459	16.7319	0.12459
HACE1S14E/RAC1Q61L	650	660	LALNHRQLVNI	10	1289.76	8.39413	0.005801	100	1.68822	0.011914	16.8822	0.11914
HACE1S14E/RAC1Q61L	650	660	LALNHRQLVNI	10	1289.76	8.39552	0.003699	1000	2.06925	0.012764	20.6925	0.12764
HACE1S14E/RAC1Q61L	650	660	LALNHRQLVNI	10	1289.76	8.4019	0.008332	10000	2.9982	0.050168	29.982	0.50168
HACE1S14E	650	662	LALNHRQLVNIYF	12	1599.89	9.64112	0.009637	0	0	0	0	0
HACE1S14E	650	662	LALNHRQLVNIYF	12	1599.89	9.64784	0.00883	10	1.55347	0.030181	12.9456	0.251508
HACE1S14E	650	662	LALNHRQLVNIYF	12	1599.89	9.62426	0.013295	30	1.75715	0.011281	14.6429	0.0940083
HACE1S14E	650	662	LALNHRQLVNIYF	12	1599.89	9.63366	0.005471	100	2.0121	0.013903	16.7675	0.115858
HACE1S14E	650	662	LALNHRQLVNIYF	12	1599.89	9.6489	0.0097	1000	2.90695	0.011012	24.2246	0.0917667
HACE1S14E	650	662	LALNHRQLVNIYF	12	1599.89	9.64307	0.00741	10000	4.2503	0.012617	35.4191	0.105142
HACE1S14E/RAC1Q61L	650	662	LALNHRQLVNIYF	12	1599.89	9.64319	0.006906	0	0	0	0	0
HACE1S14E/RAC1Q61L	650	662	LALNHRQLVNIYF	12	1599.89	9.60699	0.041668	10	1.55401	0.015734	12.9501	0.131117
HACE1S14E/RAC1Q61L	650	662	LALNHRQLVNIYF	12	1599.89	9.58576	0.023974	30	1.74461	0.01061	14.5384	0.0884167
HACE1S14E/RAC1Q61L	650	662	LALNHRQLVNIYF	12	1599.89	9.64485	0.005064	100	2.01841	0.011394	16.8201	0.09495
HACE1S14E/RAC1Q61L	650	662	LALNHRQLVNIYF	12	1599.89	9.64215	0.001791	1000	2.90546	0.012566	24.2122	0.104717
HACE1S14E/RAC1Q61L	650	662	LALNHRQLVNIYF	12	1599.89	9.64957	0.007492	10000	4.19751	0.013747	34.9792	0.114558
HACE1S14E	651	662	ALNHRQLVNIYF	11	1486.8	9.47674	0.009517	0	0	0	0	0
HACE1S14E	651	662	ALNHRQLVNIYF	11	1486.8	9.48271	0.010683	10	1.58764	0.041524	14.4331	0.377491
HACE1S14E	651	662	ALNHRQLVNIYF	11	1486.8	9.45965	0.011969	30	1.71269	0.008161	15.5699	0.0741909
HACE1S14E	651	662	ALNHRQLVNIYF	11	1486.8	9.46668	0.005949	100	1.99268	0.008691	18.1152	0.0790091
HACE1S14E	651	662	ALNHRQLVNIYF	11	1486.8	9.48152	0.008909	1000	2.847	0.008016	25.8819	0.0728727
HACE1S14E	651	662	ALNHRQLVNIYF	11	1486.8	9.47755	0.007932	10000	4.10059	0.023916	37.2781	0.217418
HACE1S14E/RAC1Q61L	651	662	ALNHRQLVNIYF	11	1486.8	9.47297	0.006282	0	0	0	0	0
HACE1S14E/RAC1Q61L	651	662	ALNHRQLVNIYF	11	1486.8	9.44265	0.037523	10	1.61481	0.032746	14.6801	0.297691
HACE1S14E/RAC1Q61L	651	662	ALNHRQLVNIYF	11	1486.8	9.42049	0.022337	30	1.73143	0.007449	15.7403	0.0677182
HACE1S14E/RAC1Q61L	651	662	ALNHRQLVNIYF	11	1486.8	9.47361	0.005668	100	1.98827	0.006566	18.0752	0.0596909
HACE1S14E/RAC1Q61L	651	662	ALNHRQLVNIYF	11	1486.8	9.47261	0.001431	1000	2.89663	0.001869	26.333	0.0169909
HACE1S14E/RAC1Q61L	651	662	ALNHRQLVNIYF	11	1486.8	9.47923	0.007864	10000	4.07366	0.018613	37.0333	0.169209
HACE1S14E	662	666	FTRSF	4	656.328	7.84277	0.009566	0	0	0	0	0
HACE1S14E	662	666	FTRSF	4	656.328	7.85449	0.00648	10	1.24811	0.02325	31.2027	0.58125
HACE1S14E	662	666	FTRSF	4	656.328	7.85182	0.001022	30	1.30686	0.021309	32.6715	0.532725
HACE1S14E	662	666	FTRSF	4	656.328	7.84561	0.00526	100	1.31915	0.020236	32.9787	0.5059
HACE1S14E	662	666	FTRSF	4	656.328	7.85895	0.001837	1000	1.61089	0.019164	40.2722	0.4791
HACE1S14E	662	666	FTRSF	4	656.328	7.8609	0.004285	10000	1.90836	0.029974	47.709	0.74935
HACE1S14E/RAC1Q61L	662	666	FTRSF	4	656.328	7.84285	0.006547	0	0	0	0	0
HACE1S14E/RAC1Q61L	662	666	FTRSF	4	656.328	7.8484	0.003152	10	1.27277	0.033466	31.8193	0.83665
HACE1S14E/RAC1Q61L	662	666	FTRSF	4	656.328	7.84486	0.008184	30	1.32479	0.011039	33.1197	0.275975
HACE1S14E/RAC1Q61L	662	666	FTRSF	4	656.328	7.85369	0.006189	100	1.34576	0.011327	33.644	0.283175
HACE1S14E/RAC1Q61L	662	666	FTRSF	4	656.328	7.85427	0.004767	1000	1.6783	0.004768	41.9575	0.1192
HACE1S14E/RAC1Q61L	662	666	FTRSF	4	656.328	7.86426	0.006559	10000	1.94353	0.007603	48.5882	0.190075
HACE1S14E	662	667	FTRSFY	5	819.391	8.61622	0.009973	0	0	0	0	0
HACE1S14E	662	667	FTRSFY	5	819.391	8.61402	0.006756	10	1.35844	0.021827	27.1688	0.43654
HACE1S14E	662	667	FTRSFY	5	819.391	8.60698	0.005381	30	1.41971	0.02247	28.3941	0.4494
HACE1S14E	662	667	FTRSFY	5	819.391	8.60586	0.005759	100	1.42057	0.02174	28.4114	0.4348
HACE1S14E	662	667	FTRSFY	5	819.391	8.61853	0.00375	1000	1.75068	0.027834	35.0136	0.55668
HACE1S14E	662	667	FTRSFY	5	819.391	8.61937	0.003311	10000	2.13942	0.057198	42.7883	1.14396
HACE1S14E/RAC1Q61L	662	667	FTRSFY	5	819.391	8.60894	0.005395	0	0	0	0	0
HACE1S14E/RAC1Q61L	662	667	FTRSFY	5	819.391	8.58652	0.018472	10	1.40619	0.023118	28.1238	0.46236
HACE1S14E/RAC1Q61L	662	667	FTRSFY	5	819.391	8.57817	0.012957	30	1.42688	0.048353	28.5376	0.96706
HACE1S14E/RAC1Q61L	662	667	FTRSFY	5	819.391	8.60264	0.005623	100	1.47288	0.021714	29.4576	0.43428
HACE1S14E/RAC1Q61L	662	667	FTRSFY	5	819.391	8.60653	0.001975	1000	1.84008	0.017998	36.8016	0.35996
HACE1S14E/RAC1Q61L	662	667	FTRSFY	5	819.391	8.61266	0.007722	10000	2.22156	0.026904	44.4312	0.53808
HACE1S14E	663	677	TRSFYKHILGIPVNY	13	1806.98	9.10937	0.011427	0	0	0	0	0
HACE1S14E	663	677	TRSFYKHILGIPVNY	13	1806.98	9.10747	0.01063	10	1.67618	0.023963	12.8937	0.184331
HACE1S14E	663	677	TRSFYKHILGIPVNY	13	1806.98	9.08687	0.00784	30	2.07316	0.015499	15.9474	0.119223
HACE1S14E	663	677	TRSFYKHILGIPVNY	13	1806.98	9.0881	0.005916	100	2.39995	0.016239	18.4612	0.124915
HACE1S14E	663	677	TRSFYKHILGIPVNY	13	1806.98	9.10047	0.005503	1000	2.8535	0.01494	21.95	0.114923
HACE1S14E	663	677	TRSFYKHILGIPVNY	13	1806.98	9.09804	0.005777	10000	3.63656	0.031728	27.9736	0.244062
HACE1S14E/RAC1Q61L	663	677	TRSFYKHILGIPVNY	13	1806.98	9.09261	0.006862	0	0	0	0	0
HACE1S14E/RAC1Q61L	663	677	TRSFYKHILGIPVNY	13	1806.98	9.06289	0.033428	10	1.85998	0.034389	14.3075	0.264531
HACE1S14E/RAC1Q61L	663	677	TRSFYKHILGIPVNY	13	1806.98	9.04358	0.018955	30	2.11457	0.029875	16.2659	0.229808
HACE1S14E/RAC1Q61L	663	677	TRSFYKHILGIPVNY	13	1806.98	9.08483	0.005802	100	2.39655	0.018235	18.435	0.140269
HACE1S14E/RAC1Q61L	663	677	TRSFYKHILGIPVNY	13	1806.98	9.08187	0.001415	1000	2.86362	0.021228	22.0279	0.163292
HACE1S14E/RAC1Q61L	663	677	TRSFYKHILGIPVNY	13	1806.98	9.08894	0.008448	10000	3.83516	0.034756	29.5013	0.267354
HACE1S14E	666	677	FYKHILGIPVNY	10	1462.8	9.43674	0.007294	0	0	0	0	0
HACE1S14E	666	677	FYKHILGIPVNY	10	1462.8	9.44056	0.009736	10	1.57074	0.026853	15.7074	0.26853
HACE1S14E	666	677	FYKHILGIPVNY	10	1462.8	9.41848	0.011413	30	1.93721	0.029954	19.3721	0.29954
HACE1S14E	666	677	FYKHILGIPVNY	10	1462.8	9.42458	0.005909	100	2.34542	0.021872	23.4542	0.21872
HACE1S14E	666	677	FYKHILGIPVNY	10	1462.8	9.43908	0.009222	1000	2.54498	0.022544	25.4498	0.22544
HACE1S14E	666	677	FYKHILGIPVNY	10	1462.8	9.43382	0.008118	10000	3.12595	0.023093	31.2595	0.23093
HACE1S14E/RAC1Q61L	666	677	FYKHILGIPVNY	10	1462.8	9.4351	0.005954	0	0	0	0	0
HACE1S14E/RAC1Q61L	666	677	FYKHILGIPVNY	10	1462.8	9.40789	0.033582	10	1.76056	0.024902	17.6056	0.24902
HACE1S14E/RAC1Q61L	666	677	FYKHILGIPVNY	10	1462.8	9.38456	0.019399	30	2.01575	0.02431	20.1576	0.2431
HACE1S14E/RAC1Q61L	666	677	FYKHILGIPVNY	10	1462.8	9.43372	0.004538	100	2.34911	0.021793	23.4911	0.21793
HACE1S14E/RAC1Q61L	666	677	FYKHILGIPVNY	10	1462.8	9.43121	0.002308	1000	2.59443	0.020489	25.9444	0.20489
HACE1S14E/RAC1Q61L	666	677	FYKHILGIPVNY	10	1462.8	9.43706	0.00765	10000	3.40954	0.029024	34.0954	0.29024
HACE1S14E	667	677	YKHILGIPVNY	9	1315.73	9.14636	0.010157	0	0	0	0	0
HACE1S14E	667	677	YKHILGIPVNY	9	1315.73	9.15392	0.009399	10	1.4628	0.034051	16.2533	0.378344
HACE1S14E	667	677	YKHILGIPVNY	9	1315.73	9.13672	0.008742	30	1.81625	0.030825	20.1805	0.3425
HACE1S14E	667	677	YKHILGIPVNY	9	1315.73	9.14136	0.005629	100	2.15008	0.033631	23.8898	0.373678
HACE1S14E	667	677	YKHILGIPVNY	9	1315.73	9.15462	0.007219	1000	2.43016	0.018053	27.0018	0.200589
HACE1S14E	667	677	YKHILGIPVNY	9	1315.73	9.15136	0.006077	10000	2.92242	0.011781	32.4713	0.1309
HACE1S14E/RAC1Q61L	667	677	YKHILGIPVNY	9	1315.73	9.13082	0.007487	0	0	0	0	0
HACE1S14E/RAC1Q61L	667	677	YKHILGIPVNY	9	1315.73	9.10015	0.036613	10	1.6831	0.028922	18.7011	0.321356
HACE1S14E/RAC1Q61L	667	677	YKHILGIPVNY	9	1315.73	9.07635	0.018834	30	1.87261	0.009249	20.8068	0.102767
HACE1S14E/RAC1Q61L	667	677	YKHILGIPVNY	9	1315.73	9.11983	0.003289	100	2.19088	0.010794	24.3431	0.119933
HACE1S14E/RAC1Q61L	667	677	YKHILGIPVNY	9	1315.73	9.11971	0.005232	1000	2.41858	0.015592	26.8731	0.173244
HACE1S14E/RAC1Q61L	667	677	YKHILGIPVNY	9	1315.73	9.12313	0.007117	10000	3.2542	0.012698	36.1578	0.141089
HACE1S14E	678	690	QDVASIDPEYAKN	11	1448.68	7.79562	0.008701	0	0	0	0	0
HACE1S14E	678	690	QDVASIDPEYAKN	11	1448.68	7.80102	0.006612	10	2.46761	0.061144	22.4329	0.555855
HACE1S14E	678	690	QDVASIDPEYAKN	11	1448.68	7.80126	0.001534	30	3.06834	0.020181	27.894	0.183464
HACE1S14E	678	690	QDVASIDPEYAKN	11	1448.68	7.79405	0.006672	100	4.36004	0.025699	39.6367	0.233627
HACE1S14E	678	690	QDVASIDPEYAKN	11	1448.68	7.80462	0.002304	1000	6.44802	0.027344	58.6184	0.248582
HACE1S14E	678	690	QDVASIDPEYAKN	11	1448.68	7.80799	0.003888	10000	7.06896	0.028827	64.2633	0.262064
HACE1S14E/RAC1Q61L	678	690	QDVASIDPEYAKN	11	1448.68	7.79632	0.004998	0	0	0	0	0
HACE1S14E/RAC1Q61L	678	690	QDVASIDPEYAKN	11	1448.68	7.79395	0.003519	10	3.41978	0.030783	31.0889	0.279845
HACE1S14E/RAC1Q61L	678	690	QDVASIDPEYAKN	11	1448.68	7.79389	0.007022	30	4.3292	0.028816	39.3564	0.261964
HACE1S14E/RAC1Q61L	678	690	QDVASIDPEYAKN	11	1448.68	7.80365	0.005956	100	5.76507	0.103293	52.4097	0.939027
HACE1S14E/RAC1Q61L	678	690	QDVASIDPEYAKN	11	1448.68	7.80208	0.004861	1000	7.13662	0.017295	64.8784	0.157227
HACE1S14E/RAC1Q61L	678	690	QDVASIDPEYAKN	11	1448.68	7.81404	0.006352	10000	7.08334	0.028017	64.394	0.2547
HACE1S14E	692	699	QWILDNDI	7	1015.5	10.2983	0.009473	0	0	0	0	0
HACE1S14E	692	699	QWILDNDI	7	1015.5	10.3069	0.00811	10	0.550269	0.022119	7.86099	0.315986
HACE1S14E	692	699	QWILDNDI	7	1015.5	10.2835	0.015811	30	0.566554	0.026163	8.09363	0.373757
HACE1S14E	692	699	QWILDNDI	7	1015.5	10.3004	0.006185	100	0.592884	0.015995	8.46977	0.2285
HACE1S14E	692	699	QWILDNDI	7	1015.5	10.3169	0.009221	1000	0.906241	0.025042	12.9463	0.357743
HACE1S14E	692	699	QWILDNDI	7	1015.5	10.3114	0.007376	10000	2.27808	0.014443	32.5441	0.206329
HACE1S14E/RAC1Q61L	692	699	QWILDNDI	7	1015.5	10.3011	0.006963	0	0	0	0	0
HACE1S14E/RAC1Q61L	692	699	QWILDNDI	7	1015.5	10.2687	0.04557	10	0.577069	0.01166	8.24384	0.166571
HACE1S14E/RAC1Q61L	692	699	QWILDNDI	7	1015.5	10.2415	0.02693	30	0.596167	0.023402	8.51667	0.334314
HACE1S14E/RAC1Q61L	692	699	QWILDNDI	7	1015.5	10.3142	0.005534	100	0.697421	0.016603	9.96316	0.237186
HACE1S14E/RAC1Q61L	692	699	QWILDNDI	7	1015.5	10.3108	0.002491	1000	1.49119	0.022484	21.3027	0.3212
HACE1S14E/RAC1Q61L	692	699	QWILDNDI	7	1015.5	10.3157	0.009087	10000	2.73696	0.014649	39.0994	0.209271
HACE1S14E	693	698	WILDND	5	774.354	9.70722	0.009943	0	0	0	0	0
HACE1S14E	693	698	WILDND	5	774.354	9.71337	0.010027	10	0.557925	0.013849	11.1585	0.27698
HACE1S14E	693	698	WILDND	5	774.354	9.69611	0.012943	30	0.513784	0.034272	10.2757	0.68544
HACE1S14E	693	698	WILDND	5	774.354	9.70514	0.006756	100	0.602257	0.041706	12.0451	0.83412
HACE1S14E	693	698	WILDND	5	774.354	9.72174	0.009082	1000	0.762877	0.023585	15.2575	0.4717
HACE1S14E	693	698	WILDND	5	774.354	9.71819	0.006828	10000	1.51267	0.026645	30.2534	0.5329
HACE1S14E/RAC1Q61L	693	698	WILDND	5	774.354	9.71029	0.005268	0	0	0	0	0
HACE1S14E/RAC1Q61L	693	698	WILDND	5	774.354	9.67605	0.042103	10	0.586722	0.010817	11.7344	0.21634
HACE1S14E/RAC1Q61L	693	698	WILDND	5	774.354	9.65615	0.02533	30	0.594367	0.013026	11.8873	0.26052
HACE1S14E/RAC1Q61L	693	698	WILDND	5	774.354	9.71822	0.005047	100	0.606662	0.013355	12.1332	0.2671
HACE1S14E/RAC1Q61L	693	698	WILDND	5	774.354	9.71551	0.00095	1000	0.999305	0.016379	19.9861	0.32758
HACE1S14E/RAC1Q61L	693	698	WILDND	5	774.354	9.72291	0.007993	10000	1.7688	0.015853	35.3761	0.31706
HACE1S14E	699	704	ISDLGL	5	616.343	9.3367	0.010134	0	0	0	0	0
HACE1S14E	699	704	ISDLGL	5	616.343	9.35504	0.008146	10	2.2673	0.013191	45.3461	0.26382
HACE1S14E	699	704	ISDLGL	5	616.343	9.33399	0.015339	30	2.34918	0.006466	46.9836	0.12932
HACE1S14E	699	704	ISDLGL	5	616.343	9.34771	0.005733	100	2.29342	0.015139	45.8684	0.30278
HACE1S14E	699	704	ISDLGL	5	616.343	9.35994	0.005913	1000	2.28308	0.007692	45.6617	0.15384
HACE1S14E	699	704	ISDLGL	5	616.343	9.3593	0.005161	10000	2.23359	0.009414	44.6718	0.18828
HACE1S14E/RAC1Q61L	699	704	ISDLGL	5	616.343	9.34121	0.007077	0	0	0	0	0
HACE1S14E/RAC1Q61L	699	704	ISDLGL	5	616.343	9.3199	0.043021	10	2.35083	0.018848	47.0166	0.37696
HACE1S14E/RAC1Q61L	699	704	ISDLGL	5	616.343	9.2929	0.026227	30	2.40351	0.031134	48.0703	0.62268
HACE1S14E/RAC1Q61L	699	704	ISDLGL	5	616.343	9.35702	0.004649	100	2.30889	0.019593	46.1777	0.39186
HACE1S14E/RAC1Q61L	699	704	ISDLGL	5	616.343	9.35526	0.000743	1000	2.31228	0.017245	46.2457	0.3449
HACE1S14E/RAC1Q61L	699	704	ISDLGL	5	616.343	9.36444	0.0068	10000	2.25765	0.017485	45.1531	0.3497
HACE1S14E	699	707	ISDLGLELT	8	959.517	9.71431	0.010213	0	0	0	0	0
HACE1S14E	699	707	ISDLGLELT	8	959.517	9.7184	0.00838	10	3.68127	0.047975	46.0159	0.599687
HACE1S14E	699	707	ISDLGLELT	8	959.517	9.69943	0.013137	30	4.01295	0.037561	50.1619	0.469512
HACE1S14E	699	707	ISDLGLELT	8	959.517	9.70814	0.005118	100	4.27616	0.038434	53.452	0.480425
HACE1S14E	699	707	ISDLGLELT	8	959.517	9.7223	0.008935	1000	4.52722	0.039949	56.5903	0.499362
HACE1S14E	699	707	ISDLGLELT	8	959.517	9.7215	0.007138	10000	4.37664	0.047786	54.708	0.597325
HACE1S14E/RAC1Q61L	699	707	ISDLGLELT	8	959.517	9.71579	0.004986	0	0	0	0	0
HACE1S14E/RAC1Q61L	699	707	ISDLGLELT	8	959.517	9.67976	0.041573	10	3.58143	0.125233	44.7678	1.56541
HACE1S14E/RAC1Q61L	699	707	ISDLGLELT	8	959.517	9.66019	0.026199	30	4.06755	0.047011	50.8444	0.587637
HACE1S14E/RAC1Q61L	699	707	ISDLGLELT	8	959.517	9.72186	0.005241	100	4.33237	0.136249	54.1547	1.70311
HACE1S14E/RAC1Q61L	699	707	ISDLGLELT	8	959.517	9.72004	0.001031	1000	4.48222	0.030678	56.0277	0.383475
HACE1S14E/RAC1Q61L	699	707	ISDLGLELT	8	959.517	9.72965	0.008688	10000	4.30798	0.025444	53.8497	0.31805
HACE1S14E	703	707	GLELT	4	531.29	8.43272	0.009445	0	0	0	0	0
HACE1S14E	703	707	GLELT	4	531.29	8.44041	0.007235	10	1.71102	0.019618	42.7756	0.49045
HACE1S14E	703	707	GLELT	4	531.29	8.43297	0.005633	30	1.96174	0.032853	49.0435	0.821325
HACE1S14E	703	707	GLELT	4	531.29	8.43117	0.005957	100	2.3376	0.014316	58.4399	0.3579
HACE1S14E	703	707	GLELT	4	531.29	8.44307	0.004334	1000	2.54162	0.009458	63.5405	0.23645
HACE1S14E	703	707	GLELT	4	531.29	8.44328	0.003631	10000	2.47789	0.010912	61.9472	0.2728
HACE1S14E/RAC1Q61L	703	707	GLELT	4	531.29	8.43359	0.006024	0	0	0	0	0
HACE1S14E/RAC1Q61L	703	707	GLELT	4	531.29	8.42679	0.017041	10	1.79331	0.036334	44.8329	0.90835
HACE1S14E/RAC1Q61L	703	707	GLELT	4	531.29	8.4141	0.01315	30	2.07643	0.043065	51.9107	1.07662
HACE1S14E/RAC1Q61L	703	707	GLELT	4	531.29	8.43777	0.005382	100	2.50818	0.091978	62.7045	2.29945
HACE1S14E/RAC1Q61L	703	707	GLELT	4	531.29	8.4388	0.002794	1000	2.52216	0.037433	63.0541	0.935825
HACE1S14E/RAC1Q61L	703	707	GLELT	4	531.29	8.44718	0.006993	10000	2.48841	0.055528	62.2103	1.3882
HACE1S14E	703	708	GLELTF	5	678.358	10.4458	0.008948	0	0	0	0	0
HACE1S14E	703	708	GLELTF	5	678.358	10.4553	0.008177	10	1.88447	0.008807	37.6894	0.17614
HACE1S14E	703	708	GLELTF	5	678.358	10.4269	0.017158	30	2.16426	0.013807	43.2853	0.27614
HACE1S14E	703	708	GLELTF	5	678.358	10.4405	0.006437	100	2.53894	0.014181	50.7788	0.28362
HACE1S14E	703	708	GLELTF	5	678.358	10.4525	0.008531	1000	3.1319	0.015199	62.638	0.30398
HACE1S14E	703	708	GLELTF	5	678.358	10.4471	0.007459	10000	3.2359	0.0136	64.718	0.272
HACE1S14E/RAC1Q61L	703	708	GLELTF	5	678.358	10.448	0.006581	0	0	0	0	0
HACE1S14E/RAC1Q61L	703	708	GLELTF	5	678.358	10.4108	0.04891	10	1.97048	0.016839	39.4095	0.33678
HACE1S14E/RAC1Q61L	703	708	GLELTF	5	678.358	10.3818	0.028282	30	2.33627	0.019736	46.7253	0.39472
HACE1S14E/RAC1Q61L	703	708	GLELTF	5	678.358	10.4521	0.004562	100	2.83434	0.006699	56.6868	0.13398
HACE1S14E/RAC1Q61L	703	708	GLELTF	5	678.358	10.4465	0.002549	1000	3.29096	0.015077	65.8192	0.30154
HACE1S14E/RAC1Q61L	703	708	GLELTF	5	678.358	10.4515	0.00822	10000	3.241	0.012595	64.8201	0.2519
HACE1S14E	705	708	ELTF	3	508.253	9.63334	0.009733	0	0	0	0	0
HACE1S14E	705	708	ELTF	3	508.253	9.63981	0.008408	10	0.580662	0.013587	19.3554	0.4529
HACE1S14E	705	708	ELTF	3	508.253	9.61975	0.013115	30	0.752501	0.010865	25.0834	0.362167
HACE1S14E	705	708	ELTF	3	508.253	9.62988	0.0055	100	0.928832	0.012478	30.9611	0.415933
HACE1S14E	705	708	ELTF	3	508.253	9.64541	0.007627	1000	1.38547	0.010546	46.1824	0.351533
HACE1S14E	705	708	ELTF	3	508.253	9.64372	0.007194	10000	1.52712	0.010249	50.9038	0.341633
HACE1S14E/RAC1Q61L	705	708	ELTF	3	508.253	9.63158	0.005301	0	0	0	0	0
[truncated: 605 more rows]

## Sheet: PeptideHDX_I694D
Protein state	Start	End	Peptide sequence	Maximal uptake (#)	Peptide mass (Da)	Retention time SD (min)	Retention time (min)	HDX time (s)	Uptake (Da)	Uptake SD (Da)	Uptake (%)	Uptake SD (%)
HACE1I694D	0	8	GMERAMEQL	8	1063.48	8.65999	0.006645	0	0	0	0	0
HACE1I694D	0	8	GMERAMEQL	8	1063.48	8.64547	0.004672	10	4.80517	0.060174	60.0646	0.752175
HACE1I694D	0	8	GMERAMEQL	8	1063.48	8.62264	0.00579	30	4.83029	0.020769	60.3786	0.259612
HACE1I694D	0	8	GMERAMEQL	8	1063.48	8.64567	0.00221	100	4.73188	0.017307	59.1485	0.216337
HACE1I694D	0	8	GMERAMEQL	8	1063.48	8.62696	0.00702	1000	4.69787	0.029166	58.7233	0.364575
HACE1I694D	0	8	GMERAMEQL	8	1063.48	8.64641	0.006178	10000	4.62243	0.008914	57.7804	0.111425
HACE1I694D/RAC1Q61L	0	8	GMERAMEQL	8	1063.48	8.66249	0.001544	0	0	0	0	0
HACE1I694D/RAC1Q61L	0	8	GMERAMEQL	8	1063.48	8.62823	0.004404	10	4.90529	0.028285	61.3162	0.353563
HACE1I694D/RAC1Q61L	0	8	GMERAMEQL	8	1063.48	8.64551	0.00355	30	4.91781	0.046589	61.4726	0.582363
HACE1I694D/RAC1Q61L	0	8	GMERAMEQL	8	1063.48	8.6326	0.008877	100	4.83902	0.016528	60.4877	0.2066
HACE1I694D/RAC1Q61L	0	8	GMERAMEQL	8	1063.48	8.62834	0.007352	1000	4.7778	0.01251	59.7225	0.156375
HACE1I694D/RAC1Q61L	0	8	GMERAMEQL	8	1063.48	8.65225	0.008638	10000	4.67206	0.023567	58.4008	0.294588
HACE1I694D	0	31	GMERAMEQLNRLTRSLRRARTVELPEDNETAV	30	3740.92	9.33434	0.005441	0	0	0	0	0
HACE1I694D	0	31	GMERAMEQLNRLTRSLRRARTVELPEDNETAV	30	3740.92	9.27961	0.007266	10	18.0132	0.100933	60.0441	0.336443
HACE1I694D	0	31	GMERAMEQLNRLTRSLRRARTVELPEDNETAV	30	3740.92	9.25739	0.0027	30	18.1778	0.073345	60.5926	0.244483
HACE1I694D	0	31	GMERAMEQLNRLTRSLRRARTVELPEDNETAV	30	3740.92	9.27635	0.00304	100	17.9311	0.069625	59.7704	0.232083
HACE1I694D	0	31	GMERAMEQLNRLTRSLRRARTVELPEDNETAV	30	3740.92	9.26241	0.00352	1000	17.7308	0.100933	59.1026	0.336443
HACE1I694D	0	31	GMERAMEQLNRLTRSLRRARTVELPEDNETAV	30	3740.92	9.26393	0.010013	10000	17.4142	0.050204	58.0473	0.167347
HACE1I694D/RAC1Q61L	0	31	GMERAMEQLNRLTRSLRRARTVELPEDNETAV	30	3740.92	9.35716	0.071289	0	0	0	0	0
HACE1I694D/RAC1Q61L	0	31	GMERAMEQLNRLTRSLRRARTVELPEDNETAV	30	3740.92	9.2849	0.002489	10	17.9891	0.171688	59.9636	0.572293
HACE1I694D/RAC1Q61L	0	31	GMERAMEQLNRLTRSLRRARTVELPEDNETAV	30	3740.92	9.29865	0.005524	30	18.1866	0.174908	60.6221	0.583027
HACE1I694D/RAC1Q61L	0	31	GMERAMEQLNRLTRSLRRARTVELPEDNETAV	30	3740.92	9.29013	0.011159	100	17.7962	0.044035	59.3207	0.146783
HACE1I694D/RAC1Q61L	0	31	GMERAMEQLNRLTRSLRRARTVELPEDNETAV	30	3740.92	9.27152	0.007651	1000	17.5546	0.122767	58.5153	0.409223
HACE1I694D/RAC1Q61L	0	31	GMERAMEQLNRLTRSLRRARTVELPEDNETAV	30	3740.92	9.27447	0.006676	10000	17.2476	0.096079	57.492	0.320263
HACE1I694D	5	8	MEQL	3	519.236	8.20898	0.081431	0	0	0	0	0
HACE1I694D	5	8	MEQL	3	519.236	8.23845	0.004023	10	1.53192	0.023585	51.0639	0.786167
HACE1I694D	5	8	MEQL	3	519.236	8.22413	0.004474	30	1.54353	0.004856	51.4511	0.161867
HACE1I694D	5	8	MEQL	3	519.236	8.23686	0.00339	100	1.52338	0.014641	50.7795	0.488033
HACE1I694D	5	8	MEQL	3	519.236	8.22616	0.00441	1000	1.49384	0.011407	49.7948	0.380233
HACE1I694D	5	8	MEQL	3	519.236	8.24406	0.00616	10000	1.46479	0.019825	48.8262	0.660833
HACE1I694D/RAC1Q61L	5	8	MEQL	3	519.236	8.20848	0.079888	0	0	0	0	0
HACE1I694D/RAC1Q61L	5	8	MEQL	3	519.236	8.23187	0.004745	10	1.58106	0.025448	52.7021	0.848267
HACE1I694D/RAC1Q61L	5	8	MEQL	3	519.236	8.23805	0.001191	30	1.58941	0.02016	52.9805	0.672
HACE1I694D/RAC1Q61L	5	8	MEQL	3	519.236	8.22676	0.004344	100	1.53378	0.021432	51.1258	0.7144
HACE1I694D/RAC1Q61L	5	8	MEQL	3	519.236	8.2245	0.00482	1000	1.50645	0.019236	50.2151	0.6412
HACE1I694D/RAC1Q61L	5	8	MEQL	3	519.236	8.24494	0.007552	10000	1.48721	0.018056	49.5738	0.601867
HACE1I694D	9	31	NRLTRSLRRARTVELPEDNETAV	21	2695.45	7.71487	0.005045	0	0	0	0	0
HACE1I694D	9	31	NRLTRSLRRARTVELPEDNETAV	21	2695.45	7.68707	0.0078	10	12.2101	0.091043	58.1432	0.433538
HACE1I694D	9	31	NRLTRSLRRARTVELPEDNETAV	21	2695.45	7.6652	0.004463	30	12.4754	0.118667	59.4065	0.565081
HACE1I694D	9	31	NRLTRSLRRARTVELPEDNETAV	21	2695.45	7.67413	0.004562	100	12.3242	0.054486	58.6868	0.259457
HACE1I694D	9	31	NRLTRSLRRARTVELPEDNETAV	21	2695.45	7.66272	0.004604	1000	12.1798	0.056803	57.9989	0.27049
HACE1I694D	9	31	NRLTRSLRRARTVELPEDNETAV	21	2695.45	7.6832	0.005965	10000	11.9581	0.082321	56.9435	0.392005
HACE1I694D/RAC1Q61L	9	31	NRLTRSLRRARTVELPEDNETAV	21	2695.45	7.68879	0.003708	0	0	0	0	0
HACE1I694D/RAC1Q61L	9	31	NRLTRSLRRARTVELPEDNETAV	21	2695.45	7.662	0.008187	10	12.2805	0.092304	58.4787	0.439543
HACE1I694D/RAC1Q61L	9	31	NRLTRSLRRARTVELPEDNETAV	21	2695.45	7.66093	0.001505	30	12.422	0.157848	59.1525	0.751657
HACE1I694D/RAC1Q61L	9	31	NRLTRSLRRARTVELPEDNETAV	21	2695.45	7.64872	0.006771	100	12.2384	0.036226	58.2779	0.172505
HACE1I694D/RAC1Q61L	9	31	NRLTRSLRRARTVELPEDNETAV	21	2695.45	7.64514	0.006186	1000	12.0488	0.09595	57.3754	0.456905
HACE1I694D/RAC1Q61L	9	31	NRLTRSLRRARTVELPEDNETAV	21	2695.45	7.66447	0.005175	10000	11.8816	0.074052	56.5788	0.352629
HACE1I694D	12	31	TRSLRRARTVELPEDNETAV	18	2312.22	7.29951	0.004864	0	0	0	0	0
HACE1I694D	12	31	TRSLRRARTVELPEDNETAV	18	2312.22	7.28839	0.002695	10	9.96251	0.083404	55.3473	0.463356
HACE1I694D	12	31	TRSLRRARTVELPEDNETAV	18	2312.22	7.27912	0.002364	30	10.191	0.094922	56.6168	0.527344
HACE1I694D	12	31	TRSLRRARTVELPEDNETAV	18	2312.22	7.28666	0.001941	100	10.1431	0.049865	56.3503	0.277028
HACE1I694D	12	31	TRSLRRARTVELPEDNETAV	18	2312.22	7.27654	0.004255	1000	10.1172	0.129953	56.2065	0.721961
HACE1I694D	12	31	TRSLRRARTVELPEDNETAV	18	2312.22	7.29028	0.00784	10000	9.93069	0.05397	55.1705	0.299833
HACE1I694D/RAC1Q61L	12	31	TRSLRRARTVELPEDNETAV	18	2312.22	7.28918	0.002725	0	0	0	0	0
HACE1I694D/RAC1Q61L	12	31	TRSLRRARTVELPEDNETAV	18	2312.22	7.28652	0.004887	10	10.0203	0.044886	55.6684	0.249367
HACE1I694D/RAC1Q61L	12	31	TRSLRRARTVELPEDNETAV	18	2312.22	7.28565	0.002858	30	10.2565	0.105273	56.9807	0.58485
HACE1I694D/RAC1Q61L	12	31	TRSLRRARTVELPEDNETAV	18	2312.22	7.27578	0.004896	100	10.1391	0.04478	56.3282	0.248778
HACE1I694D/RAC1Q61L	12	31	TRSLRRARTVELPEDNETAV	18	2312.22	7.27477	0.004065	1000	9.95927	0.055993	55.3293	0.311072
HACE1I694D/RAC1Q61L	12	31	TRSLRRARTVELPEDNETAV	18	2312.22	7.28837	0.005411	10000	9.87416	0.033781	54.8565	0.187672
HACE1I694D	15	31	LRRARTVELPEDNETAV	15	1968.04	7.46907	0.002715	0	0	0	0	0
HACE1I694D	15	31	LRRARTVELPEDNETAV	15	1968.04	7.47708	0.005256	10	8.46106	0.065603	56.4071	0.437353
HACE1I694D	15	31	LRRARTVELPEDNETAV	15	1968.04	7.46152	0.003297	30	8.58594	0.037155	57.2396	0.2477
HACE1I694D	15	31	LRRARTVELPEDNETAV	15	1968.04	7.47243	0.000901	100	8.52897	0.082972	56.8598	0.553147
HACE1I694D	15	31	LRRARTVELPEDNETAV	15	1968.04	7.46072	0.005524	1000	8.47383	0.031025	56.4922	0.206833
HACE1I694D	15	31	LRRARTVELPEDNETAV	15	1968.04	7.48022	0.007501	10000	8.44828	0.067243	56.3218	0.448287
HACE1I694D/RAC1Q61L	15	31	LRRARTVELPEDNETAV	15	1968.04	7.46162	0.003141	0	0	0	0	0
HACE1I694D/RAC1Q61L	15	31	LRRARTVELPEDNETAV	15	1968.04	7.46726	0.006373	10	8.43782	0.033376	56.2521	0.222507
HACE1I694D/RAC1Q61L	15	31	LRRARTVELPEDNETAV	15	1968.04	7.46829	0.003441	30	8.63448	0.066404	57.5632	0.442693
HACE1I694D/RAC1Q61L	15	31	LRRARTVELPEDNETAV	15	1968.04	7.4575	0.005672	100	8.57103	0.028096	57.1402	0.187307
HACE1I694D/RAC1Q61L	15	31	LRRARTVELPEDNETAV	15	1968.04	7.45671	0.005103	1000	8.44907	0.023754	56.3271	0.15836
HACE1I694D/RAC1Q61L	15	31	LRRARTVELPEDNETAV	15	1968.04	7.47563	0.004707	10000	8.48796	0.080446	56.5864	0.536307
HACE1I694D	16	31	RRARTVELPEDNETAV	14	1854.95	7.3927	0.005072	0	0	0	0	0
HACE1I694D	16	31	RRARTVELPEDNETAV	14	1854.95	7.39546	0.003468	10	7.86029	0.045738	56.1449	0.3267
HACE1I694D	16	31	RRARTVELPEDNETAV	14	1854.95	7.38646	0.002931	30	8.0368	0.037488	57.4057	0.267771
HACE1I694D	16	31	RRARTVELPEDNETAV	14	1854.95	7.39506	0.00148	100	7.98125	0.02477	57.0089	0.176929
HACE1I694D	16	31	RRARTVELPEDNETAV	14	1854.95	7.38641	0.003931	1000	7.90628	0.050516	56.4734	0.360829
HACE1I694D	16	31	RRARTVELPEDNETAV	14	1854.95	7.40236	0.005273	10000	7.8005	0.034788	55.7179	0.248486
HACE1I694D/RAC1Q61L	16	31	RRARTVELPEDNETAV	14	1854.95	7.38971	0.00226	0	0	0	0	0
HACE1I694D/RAC1Q61L	16	31	RRARTVELPEDNETAV	14	1854.95	7.39564	0.005519	10	7.88337	0.063276	56.3098	0.451971
HACE1I694D/RAC1Q61L	16	31	RRARTVELPEDNETAV	14	1854.95	7.39648	0.003135	30	8.05515	0.066539	57.5368	0.475279
HACE1I694D/RAC1Q61L	16	31	RRARTVELPEDNETAV	14	1854.95	7.38755	0.004679	100	7.99028	0.016973	57.0734	0.121236
HACE1I694D/RAC1Q61L	16	31	RRARTVELPEDNETAV	14	1854.95	7.3864	0.003303	1000	7.86827	0.036203	56.2019	0.258593
HACE1I694D/RAC1Q61L	16	31	RRARTVELPEDNETAV	14	1854.95	7.40212	0.004185	10000	7.77026	0.037263	55.5018	0.266164
HACE1I694D	21	28	VELPEDNE	6	943.413	7.75195	0.004676	0	0	0	0	0
HACE1I694D	21	28	VELPEDNE	6	943.413	7.75823	0.002778	10	2.81628	0.027713	46.938	0.461883
HACE1I694D	21	28	VELPEDNE	6	943.413	7.74226	0.002835	30	2.80637	0.052114	46.7729	0.868567
HACE1I694D	21	28	VELPEDNE	6	943.413	7.75408	0.003617	100	2.90631	0.036204	48.4385	0.6034
HACE1I694D	21	28	VELPEDNE	6	943.413	7.74493	0.004378	1000	2.88286	0.012062	48.0477	0.201033
HACE1I694D	21	28	VELPEDNE	6	943.413	7.76134	0.006841	10000	2.85097	0.035838	47.5161	0.5973
HACE1I694D/RAC1Q61L	21	28	VELPEDNE	6	943.413	7.75312	0.002793	0	0	0	0	0
HACE1I694D/RAC1Q61L	21	28	VELPEDNE	6	943.413	7.75339	0.004882	10	2.7226	0.061436	45.3767	1.02393
HACE1I694D/RAC1Q61L	21	28	VELPEDNE	6	943.413	7.75928	0.002854	30	2.73402	0.02638	45.5671	0.439667
HACE1I694D/RAC1Q61L	21	28	VELPEDNE	6	943.413	7.74704	0.004824	100	2.95527	0.009136	49.2546	0.152267
HACE1I694D/RAC1Q61L	21	28	VELPEDNE	6	943.413	7.7463	0.005551	1000	2.91355	0.024128	48.5592	0.402133
HACE1I694D/RAC1Q61L	21	28	VELPEDNE	6	943.413	7.76461	0.007069	10000	2.81853	0.01386	46.9755	0.231
HACE1I694D	32	39	YTLMPMVM	6	984.448	10.904	0.007773	0	0	0	0	0
HACE1I694D	32	39	YTLMPMVM	6	984.448	10.8844	0.007277	10	0.178858	0.018073	2.98097	0.301217
HACE1I694D	32	39	YTLMPMVM	6	984.448	10.8831	0.005925	30	0.336709	0.022399	5.61182	0.373317
HACE1I694D	32	39	YTLMPMVM	6	984.448	10.9196	0.004238	100	0.994691	0.027663	16.5782	0.46105
HACE1I694D	32	39	YTLMPMVM	6	984.448	10.9026	0.008225	1000	3.07044	0.019547	51.1741	0.325783
HACE1I694D	32	39	YTLMPMVM	6	984.448	10.8886	0.012617	10000	3.83068	0.037849	63.8446	0.630817
HACE1I694D/RAC1Q61L	32	39	YTLMPMVM	6	984.448	10.8994	0.002401	0	0	0	0	0
HACE1I694D/RAC1Q61L	32	39	YTLMPMVM	6	984.448	10.8828	0.005398	10	0.216696	0.015054	3.6116	0.2509
HACE1I694D/RAC1Q61L	32	39	YTLMPMVM	6	984.448	10.9096	0.011641	30	0.385516	0.022031	6.42527	0.367183
HACE1I694D/RAC1Q61L	32	39	YTLMPMVM	6	984.448	10.909	0.004157	100	0.999329	0.014769	16.6555	0.24615
HACE1I694D/RAC1Q61L	32	39	YTLMPMVM	6	984.448	10.8942	0.010436	1000	2.94005	0.016788	49.0009	0.2798
HACE1I694D/RAC1Q61L	32	39	YTLMPMVM	6	984.448	10.8686	0.006075	10000	3.83774	0.021076	63.9624	0.351267
HACE1I694D	33	39	TLMPMVM	5	821.384	10.3527	0.005697	0	0	0	0	0
HACE1I694D	33	39	TLMPMVM	5	821.384	10.3473	0.008799	10	0.119243	0.028725	2.38486	0.5745
HACE1I694D	33	39	TLMPMVM	5	821.384	10.3421	0.009632	30	0.233904	0.019912	4.67808	0.39824
HACE1I694D	33	39	TLMPMVM	5	821.384	10.3671	0.003265	100	0.616211	0.019009	12.3242	0.38018
HACE1I694D	33	39	TLMPMVM	5	821.384	10.3483	0.005663	1000	2.36067	0.018295	47.2135	0.3659
HACE1I694D	33	39	TLMPMVM	5	821.384	10.3436	0.010772	10000	3.09298	0.025988	61.8595	0.51976
HACE1I694D/RAC1Q61L	33	39	TLMPMVM	5	821.384	10.3554	0.001392	0	0	0	0	0
HACE1I694D/RAC1Q61L	33	39	TLMPMVM	5	821.384	10.3447	0.002678	10	0.148899	0.013109	2.97798	0.26218
HACE1I694D/RAC1Q61L	33	39	TLMPMVM	5	821.384	10.3626	0.008877	30	0.261805	0.01192	5.2361	0.2384
HACE1I694D/RAC1Q61L	33	39	TLMPMVM	5	821.384	10.3552	0.006025	100	0.633447	0.01186	12.6689	0.2372
HACE1I694D/RAC1Q61L	33	39	TLMPMVM	5	821.384	10.3426	0.008778	1000	2.22373	0.007197	44.4746	0.14394
HACE1I694D/RAC1Q61L	33	39	TLMPMVM	5	821.384	10.328	0.005788	10000	3.09926	0.017642	61.9852	0.35284
HACE1I694D	36	39	PMVM	2	476.212	8.67147	0.005533	0	0	0	0	0
HACE1I694D	36	39	PMVM	2	476.212	8.68337	0.002628	10	0.040287	0.006275	2.01435	0.31375
HACE1I694D	36	39	PMVM	2	476.212	8.6703	0.012003	30	0.078346	0.010576	3.9173	0.5288
HACE1I694D	36	39	PMVM	2	476.212	8.6897	0.002043	100	0.161055	0.008648	8.05275	0.4324
HACE1I694D	36	39	PMVM	2	476.212	8.6694	0.009137	1000	0.805416	0.008411	40.2708	0.42055
HACE1I694D	36	39	PMVM	2	476.212	8.68982	0.005918	10000	1.41706	0.028823	70.853	1.44115
HACE1I694D/RAC1Q61L	36	39	PMVM	2	476.212	8.67506	0.003694	0	0	0	0	0
HACE1I694D/RAC1Q61L	36	39	PMVM	2	476.212	8.6885	0.002656	10	0.025158	0.014062	1.2579	0.7031
HACE1I694D/RAC1Q61L	36	39	PMVM	2	476.212	8.69746	0.002603	30	0.057579	0.018929	2.87895	0.94645
HACE1I694D/RAC1Q61L	36	39	PMVM	2	476.212	8.68602	0.00536	100	0.119799	0.01306	5.98995	0.653
HACE1I694D/RAC1Q61L	36	39	PMVM	2	476.212	8.68047	0.008573	1000	0.658126	0.014571	32.9063	0.72855
HACE1I694D/RAC1Q61L	36	39	PMVM	2	476.212	8.69918	0.006783	10000	1.46094	0.014886	73.0471	0.7443
HACE1I694D	36	49	PMVMADQHRSVSEL	12	1598.75	7.99558	0.002733	0	0	0	0	0
HACE1I694D	36	49	PMVMADQHRSVSEL	12	1598.75	8.01961	0.008002	10	1.75131	0.028156	14.5943	0.234633
HACE1I694D	36	49	PMVMADQHRSVSEL	12	1598.75	7.99034	0.003455	30	2.09332	0.025338	17.4443	0.21115
HACE1I694D	36	49	PMVMADQHRSVSEL	12	1598.75	8.00583	0.003995	100	2.95597	0.024057	24.6331	0.200475
HACE1I694D	36	49	PMVMADQHRSVSEL	12	1598.75	7.98613	0.004978	1000	5.58783	0.024694	46.5653	0.205783
HACE1I694D	36	49	PMVMADQHRSVSEL	12	1598.75	8.00769	0.009637	10000	6.39319	0.009324	53.2766	0.0777
HACE1I694D/RAC1Q61L	36	49	PMVMADQHRSVSEL	12	1598.75	7.98805	0.001179	0	0	0	0	0
HACE1I694D/RAC1Q61L	36	49	PMVMADQHRSVSEL	12	1598.75	7.99569	0.006769	10	1.7534	0.036281	14.6117	0.302342
HACE1I694D/RAC1Q61L	36	49	PMVMADQHRSVSEL	12	1598.75	7.99861	0.003927	30	2.08797	0.03337	17.3998	0.278083
HACE1I694D/RAC1Q61L	36	49	PMVMADQHRSVSEL	12	1598.75	7.98504	0.004455	100	2.96069	0.01411	24.6724	0.117583
HACE1I694D/RAC1Q61L	36	49	PMVMADQHRSVSEL	12	1598.75	7.98042	0.004892	1000	5.40831	0.032248	45.0692	0.268733
HACE1I694D/RAC1Q61L	36	49	PMVMADQHRSVSEL	12	1598.75	8.00467	0.011369	10000	6.35805	0.017174	52.9838	0.143117
HACE1I694D	40	49	ADQHRSVSEL	9	1140.55	7.10907	0.00376	0	0	0	0	0
HACE1I694D	40	49	ADQHRSVSEL	9	1140.55	7.11414	0.003193	10	1.23736	0.018447	13.7484	0.204967
HACE1I694D	40	49	ADQHRSVSEL	9	1140.55	7.09597	0.002713	30	1.50526	0.023677	16.7251	0.263078
HACE1I694D	40	49	ADQHRSVSEL	9	1140.55	7.10119	0.004634	100	2.00017	0.021872	22.2241	0.243022
HACE1I694D	40	49	ADQHRSVSEL	9	1140.55	7.08712	0.005169	1000	3.23093	0.014802	35.8992	0.164467
HACE1I694D	40	49	ADQHRSVSEL	9	1140.55	7.10779	0.007308	10000	3.23087	0.05984	35.8985	0.664889
HACE1I694D/RAC1Q61L	40	49	ADQHRSVSEL	9	1140.55	7.11	0.002345	0	0	0	0	0
HACE1I694D/RAC1Q61L	40	49	ADQHRSVSEL	9	1140.55	7.11332	0.003527	10	1.25255	0.011361	13.9172	0.126233
HACE1I694D/RAC1Q61L	40	49	ADQHRSVSEL	9	1140.55	7.10933	0.004101	30	1.53839	0.02571	17.0932	0.285667
HACE1I694D/RAC1Q61L	40	49	ADQHRSVSEL	9	1140.55	7.09378	0.005739	100	2.03289	0.012617	22.5877	0.140189
HACE1I694D/RAC1Q61L	40	49	ADQHRSVSEL	9	1140.55	7.08851	0.004124	1000	3.23347	0.018672	35.9274	0.207467
HACE1I694D/RAC1Q61L	40	49	ADQHRSVSEL	9	1140.55	7.10415	0.006988	10000	3.28596	0.035566	36.5107	0.395178
HACE1I694D	50	55	LSNSKF	5	694.365	7.23056	0.003224	0	0	0	0	0
HACE1I694D	50	55	LSNSKF	5	694.365	7.23923	0.003555	10	1.89302	0.026372	37.8604	0.52744
HACE1I694D	50	55	LSNSKF	5	694.365	7.22641	0.003469	30	1.96555	0.021257	39.3111	0.42514
HACE1I694D	50	55	LSNSKF	5	694.365	7.23306	0.005039	100	1.96851	0.012886	39.3702	0.25772
HACE1I694D	50	55	LSNSKF	5	694.365	7.22541	0.003761	1000	1.94416	0.019673	38.8832	0.39346
HACE1I694D	50	55	LSNSKF	5	694.365	7.24318	0.006967	10000	1.84088	0.031885	36.8176	0.6377
HACE1I694D/RAC1Q61L	50	55	LSNSKF	5	694.365	7.22995	0.002027	0	0	0	0	0
HACE1I694D/RAC1Q61L	50	55	LSNSKF	5	694.365	7.23781	0.003983	10	1.95106	0.022242	39.0212	0.44484
HACE1I694D/RAC1Q61L	50	55	LSNSKF	5	694.365	7.23771	0.004366	30	1.99406	0.026051	39.8812	0.52102
HACE1I694D/RAC1Q61L	50	55	LSNSKF	5	694.365	7.2268	0.006121	100	1.98412	0.014609	39.6825	0.29218
HACE1I694D/RAC1Q61L	50	55	LSNSKF	5	694.365	7.22442	0.003977	1000	1.95114	0.011312	39.0227	0.22624
HACE1I694D/RAC1Q61L	50	55	LSNSKF	5	694.365	7.23898	0.006783	10000	1.87766	0.01456	37.5531	0.2912
HACE1I694D	50	58	LSNSKFDVN	8	1022.5	7.43325	0.003652	0	0	0	0	0
HACE1I694D	50	58	LSNSKFDVN	8	1022.5	7.43965	0.004804	10	3.7793	0.036057	47.2413	0.450712
HACE1I694D	50	58	LSNSKFDVN	8	1022.5	7.42496	0.002632	30	3.93901	0.030957	49.2376	0.386962
HACE1I694D	50	58	LSNSKFDVN	8	1022.5	7.4359	0.003158	100	4.00376	0.013887	50.047	0.173588
HACE1I694D	50	58	LSNSKFDVN	8	1022.5	7.42586	0.004233	1000	3.90311	0.02852	48.7889	0.3565
HACE1I694D	50	58	LSNSKFDVN	8	1022.5	7.4459	0.007351	10000	3.86418	0.034006	48.3023	0.425075
HACE1I694D/RAC1Q61L	50	58	LSNSKFDVN	8	1022.5	7.43411	0.001875	0	0	0	0	0
HACE1I694D/RAC1Q61L	50	58	LSNSKFDVN	8	1022.5	7.44021	0.005624	10	3.71077	0.016845	46.3847	0.210562
HACE1I694D/RAC1Q61L	50	58	LSNSKFDVN	8	1022.5	7.4415	0.004536	30	3.87624	0.045793	48.453	0.572412
HACE1I694D/RAC1Q61L	50	58	LSNSKFDVN	8	1022.5	7.43028	0.005276	100	3.95577	0.011806	49.4471	0.147575
HACE1I694D/RAC1Q61L	50	58	LSNSKFDVN	8	1022.5	7.42986	0.004498	1000	3.90683	0.031622	48.8354	0.395275
HACE1I694D/RAC1Q61L	50	58	LSNSKFDVN	8	1022.5	7.4459	0.005558	10000	3.89286	0.015965	48.6608	0.199563
HACE1I694D	50	59	LSNSKFDVNY	9	1185.57	8.31774	0.005412	0	0	0	0	0
HACE1I694D	50	59	LSNSKFDVNY	9	1185.57	8.32637	0.003445	10	3.61423	0.033333	40.1582	0.370367
HACE1I694D	50	59	LSNSKFDVNY	9	1185.57	8.31	0.004309	30	3.84597	0.025283	42.733	0.280922
HACE1I694D	50	59	LSNSKFDVNY	9	1185.57	8.32429	0.002082	100	3.96898	0.022903	44.0997	0.254478
HACE1I694D	50	59	LSNSKFDVNY	9	1185.57	8.31231	0.004187	1000	4.37184	0.022595	48.576	0.251056
HACE1I694D	50	59	LSNSKFDVNY	9	1185.57	8.33004	0.006074	10000	4.49034	0.070218	49.8927	0.7802
HACE1I694D/RAC1Q61L	50	59	LSNSKFDVNY	9	1185.57	8.31175	0.001999	0	0	0	0	0
HACE1I694D/RAC1Q61L	50	59	LSNSKFDVNY	9	1185.57	8.31265	0.004899	10	3.64807	0.017166	40.5341	0.190733
HACE1I694D/RAC1Q61L	50	59	LSNSKFDVNY	9	1185.57	8.32088	0.002475	30	3.83302	0.034494	42.5891	0.383267
HACE1I694D/RAC1Q61L	50	59	LSNSKFDVNY	9	1185.57	8.30992	0.004297	100	3.93536	0.016369	43.7262	0.181878
HACE1I694D/RAC1Q61L	50	59	LSNSKFDVNY	9	1185.57	8.30782	0.00497	1000	4.30903	0.015538	47.8781	0.172644
HACE1I694D/RAC1Q61L	50	59	LSNSKFDVNY	9	1185.57	8.33123	0.007715	10000	4.5364	0.020307	50.4044	0.225633
HACE1I694D	50	69	LSNSKFDVNYAFGRVKRSLL	19	2313.26	9.03766	0.00787	0	0	0	0	0
HACE1I694D	50	69	LSNSKFDVNYAFGRVKRSLL	19	2313.26	9.02457	0.003571	10	5.79052	0.024675	30.4764	0.129868
HACE1I694D	50	69	LSNSKFDVNYAFGRVKRSLL	19	2313.26	9.00751	0.004081	30	6.32873	0.035191	33.3091	0.185216
HACE1I694D	50	69	LSNSKFDVNYAFGRVKRSLL	19	2313.26	9.02071	0.000868	100	7.28684	0.054326	38.3518	0.285926
HACE1I694D	50	69	LSNSKFDVNYAFGRVKRSLL	19	2313.26	8.99314	0.004477	1000	9.81652	0.023493	51.6659	0.123647
HACE1I694D	50	69	LSNSKFDVNYAFGRVKRSLL	19	2313.26	9.00274	0.007608	10000	11.127	0.045019	58.5632	0.236942
HACE1I694D/RAC1Q61L	50	69	LSNSKFDVNYAFGRVKRSLL	19	2313.26	9.03675	0.000662	0	0	0	0	0
HACE1I694D/RAC1Q61L	50	69	LSNSKFDVNYAFGRVKRSLL	19	2313.26	9.01049	0.003312	10	5.87456	0.024392	30.9188	0.128379
HACE1I694D/RAC1Q61L	50	69	LSNSKFDVNYAFGRVKRSLL	19	2313.26	9.02462	0.005092	30	6.46471	0.054149	34.0248	0.284995
HACE1I694D/RAC1Q61L	50	69	LSNSKFDVNYAFGRVKRSLL	19	2313.26	9.00845	0.007485	100	7.55188	0.03956	39.7467	0.208211
HACE1I694D/RAC1Q61L	50	69	LSNSKFDVNYAFGRVKRSLL	19	2313.26	8.99106	0.006158	1000	9.8757	0.0421	51.9774	0.221579
HACE1I694D/RAC1Q61L	50	69	LSNSKFDVNYAFGRVKRSLL	19	2313.26	9.00016	0.00815	10000	11.1127	0.018731	58.4881	0.0985842
HACE1I694D	51	55	SNSKF	4	581.28	7.24566	0.00365	0	0	0	0	0
HACE1I694D	51	55	SNSKF	4	581.28	7.25046	0.002937	10	1.85496	0.008639	46.3741	0.215975
HACE1I694D	51	55	SNSKF	4	581.28	7.23541	0.002492	30	1.85855	0.014779	46.4637	0.369475
HACE1I694D	51	55	SNSKF	4	581.28	7.2386	0.005542	100	1.84537	0.016003	46.1343	0.400075
HACE1I694D	51	55	SNSKF	4	581.28	7.23021	0.004555	1000	1.81831	0.009468	45.4577	0.2367
HACE1I694D	51	55	SNSKF	4	581.28	7.24794	0.006807	10000	1.75354	0.046601	43.8386	1.16502
HACE1I694D/RAC1Q61L	51	55	SNSKF	4	581.28	7.2455	0.002208	0	0	0	0	0
HACE1I694D/RAC1Q61L	51	55	SNSKF	4	581.28	7.24919	0.004107	10	1.87574	0.018749	46.8936	0.468725
HACE1I694D/RAC1Q61L	51	55	SNSKF	4	581.28	7.24671	0.003229	30	1.88277	0.023056	47.0692	0.5764
HACE1I694D/RAC1Q61L	51	55	SNSKF	4	581.28	7.23233	0.005856	100	1.85595	0.012245	46.3988	0.306125
HACE1I694D/RAC1Q61L	51	55	SNSKF	4	581.28	7.22964	0.003997	1000	1.83187	0.012429	45.7968	0.310725
HACE1I694D/RAC1Q61L	51	55	SNSKF	4	581.28	7.24367	0.00681	10000	1.7701	0.010635	44.2524	0.265875
HACE1I694D	56	59	DVNY	3	509.212	7.44203	0.003375	0	0	0	0	0
HACE1I694D	56	59	DVNY	3	509.212	7.44536	0.003559	10	0.352916	0.004496	11.7639	0.149867
HACE1I694D	56	59	DVNY	3	509.212	7.43339	0.002219	30	0.511287	0.004958	17.0429	0.165267
HACE1I694D	56	59	DVNY	3	509.212	7.44025	0.004764	100	0.703056	0.007363	23.4352	0.245433
HACE1I694D	56	59	DVNY	3	509.212	7.4312	0.003939	1000	1.11594	0.009982	37.1981	0.332733
HACE1I694D	56	59	DVNY	3	509.212	7.44821	0.008206	10000	1.31501	0.021706	43.8336	0.723533
HACE1I694D/RAC1Q61L	56	59	DVNY	3	509.212	7.44172	0.001731	0	0	0	0	0
HACE1I694D/RAC1Q61L	56	59	DVNY	3	509.212	7.44613	0.005157	10	0.296942	0.010213	9.89807	0.340433
HACE1I694D/RAC1Q61L	56	59	DVNY	3	509.212	7.44739	0.003903	30	0.45653	0.010221	15.2177	0.3407
HACE1I694D/RAC1Q61L	56	59	DVNY	3	509.212	7.43535	0.005993	100	0.701708	0.018175	23.3903	0.605833
HACE1I694D/RAC1Q61L	56	59	DVNY	3	509.212	7.43267	0.005188	1000	1.06726	0.008037	35.5752	0.2679
HACE1I694D/RAC1Q61L	56	59	DVNY	3	509.212	7.44702	0.006649	10000	1.32104	0.0227	44.0347	0.756667
HACE1I694D	60	69	AFGRVKRSLL	9	1145.7	7.6841	0.002779	0	0	0	0	0
HACE1I694D	60	69	AFGRVKRSLL	9	1145.7	7.69434	0.005678	10	1.82679	0.017064	20.2977	0.1896
HACE1I694D	60	69	AFGRVKRSLL	9	1145.7	7.67577	0.003879	30	1.93082	0.021798	21.4536	0.2422
HACE1I694D	60	69	AFGRVKRSLL	9	1145.7	7.68582	0.00191	100	2.26019	0.012813	25.1132	0.142367
HACE1I694D	60	69	AFGRVKRSLL	9	1145.7	7.6704	0.004406	1000	3.66328	0.003836	40.7031	0.0426222
HACE1I694D	60	69	AFGRVKRSLL	9	1145.7	7.69235	0.005267	10000	4.6108	0.110327	51.2311	1.22586
HACE1I694D/RAC1Q61L	60	69	AFGRVKRSLL	9	1145.7	7.6867	0.001604	0	0	0	0	0
HACE1I694D/RAC1Q61L	60	69	AFGRVKRSLL	9	1145.7	7.68566	0.005426	10	1.92123	0.006912	21.347	0.0768
HACE1I694D/RAC1Q61L	60	69	AFGRVKRSLL	9	1145.7	7.68719	0.002662	30	2.05867	0.022637	22.8741	0.251522
HACE1I694D/RAC1Q61L	60	69	AFGRVKRSLL	9	1145.7	7.67395	0.006308	100	2.45008	0.010442	27.2231	0.116022
HACE1I694D/RAC1Q61L	60	69	AFGRVKRSLL	9	1145.7	7.66949	0.004111	1000	3.83347	0.02326	42.5941	0.258444
HACE1I694D/RAC1Q61L	60	69	AFGRVKRSLL	9	1145.7	7.6902	0.006016	10000	4.66255	0.025112	51.8061	0.279022
HACE1I694D	70	79	HIAANCGSVE	9	999.444	6.81581	0.002049	0	0	0	0	0
HACE1I694D	70	79	HIAANCGSVE	9	999.444	6.81959	0.002038	10	0.424421	0.017862	4.71579	0.198467
HACE1I694D	70	79	HIAANCGSVE	9	999.444	6.80817	0.003406	30	0.601731	0.022134	6.6859	0.245933
HACE1I694D	70	79	HIAANCGSVE	9	999.444	6.81016	0.006905	100	1.12818	0.063253	12.5354	0.702811
HACE1I694D	70	79	HIAANCGSVE	9	999.444	6.79838	0.005828	1000	2.2976	0.029233	25.5288	0.324811
HACE1I694D	70	79	HIAANCGSVE	9	999.444	6.81368	0.0088	10000	2.92665	0.015812	32.5183	0.175689
HACE1I694D/RAC1Q61L	70	79	HIAANCGSVE	9	999.444	6.81464	0.001513	0	0	0	0	0
HACE1I694D/RAC1Q61L	70	79	HIAANCGSVE	9	999.444	6.82152	0.002802	10	0.420395	0.01206	4.67106	0.134
HACE1I694D/RAC1Q61L	70	79	HIAANCGSVE	9	999.444	6.82283	0.003938	30	0.613858	0.016808	6.82064	0.186756
HACE1I694D/RAC1Q61L	70	79	HIAANCGSVE	9	999.444	6.80668	0.004038	100	1.19395	0.019009	13.2661	0.211211
HACE1I694D/RAC1Q61L	70	79	HIAANCGSVE	9	999.444	6.80224	0.003171	1000	2.2018	0.026744	24.4645	0.297156
HACE1I694D/RAC1Q61L	70	79	HIAANCGSVE	9	999.444	6.81399	0.006379	10000	2.72611	0.05312	30.2901	0.590222
HACE1I694D	70	80	HIAANCGSVEC	10	1102.45	7.4067	0.003854	0	0	0	0	0
HACE1I694D	70	80	HIAANCGSVEC	10	1102.45	7.41232	0.002796	10	0.317135	0.017165	3.17135	0.17165
HACE1I694D	70	80	HIAANCGSVEC	10	1102.45	7.40196	0.002143	30	0.551113	0.011499	5.51113	0.11499
HACE1I694D	70	80	HIAANCGSVEC	10	1102.45	7.41066	0.001979	100	1.12335	0.015882	11.2335	0.15882
HACE1I694D	70	80	HIAANCGSVEC	10	1102.45	7.39984	0.004241	1000	2.70002	0.015375	27.0002	0.15375
HACE1I694D	70	80	HIAANCGSVEC	10	1102.45	7.41822	0.006732	10000	3.41085	0.03252	34.1085	0.3252
HACE1I694D/RAC1Q61L	70	80	HIAANCGSVEC	10	1102.45	7.40585	0.001932	0	0	0	0	0
HACE1I694D/RAC1Q61L	70	80	HIAANCGSVEC	10	1102.45	7.41111	0.004301	10	0.338345	0.023883	3.38345	0.23883
HACE1I694D/RAC1Q61L	70	80	HIAANCGSVEC	10	1102.45	7.41427	0.003949	30	0.580092	0.016998	5.80092	0.16998
HACE1I694D/RAC1Q61L	70	80	HIAANCGSVEC	10	1102.45	7.4037	0.004672	100	1.14271	0.021828	11.4271	0.21828
HACE1I694D/RAC1Q61L	70	80	HIAANCGSVEC	10	1102.45	7.40221	0.003559	1000	2.57809	0.023968	25.7809	0.23968
HACE1I694D/RAC1Q61L	70	80	HIAANCGSVEC	10	1102.45	7.41723	0.005584	10000	3.2985	0.025237	32.985	0.25237
HACE1I694D	70	81	HIAANCGSVECL	11	1215.54	8.60733	0.005421	0	0	0	0	0
HACE1I694D	70	81	HIAANCGSVECL	11	1215.54	8.6075	0.003785	10	0.476032	0.014504	4.32756	0.131855
HACE1I694D	70	81	HIAANCGSVECL	11	1215.54	8.59411	0.003995	30	0.754741	0.018946	6.86128	0.172236
HACE1I694D	70	81	HIAANCGSVECL	11	1215.54	8.60608	0.001729	100	1.35218	0.023013	12.2926	0.209209
HACE1I694D	70	81	HIAANCGSVECL	11	1215.54	8.59521	0.004354	1000	2.93529	0.010178	26.6844	0.0925273
HACE1I694D	70	81	HIAANCGSVECL	11	1215.54	8.60668	0.004984	10000	3.79649	0.028792	34.5136	0.261745
HACE1I694D/RAC1Q61L	70	81	HIAANCGSVECL	11	1215.54	8.60611	0.001634	0	0	0	0	0
HACE1I694D/RAC1Q61L	70	81	HIAANCGSVECL	11	1215.54	8.5993	0.002842	10	0.418395	0.012966	3.80359	0.117873
HACE1I694D/RAC1Q61L	70	81	HIAANCGSVECL	11	1215.54	8.60741	0.002383	30	0.712708	0.097174	6.47916	0.8834
HACE1I694D/RAC1Q61L	70	81	HIAANCGSVECL	11	1215.54	8.59907	0.0054	100	1.35138	0.066797	12.2853	0.607245
HACE1I694D/RAC1Q61L	70	81	HIAANCGSVECL	11	1215.54	8.59508	0.004259	1000	2.92973	0.022884	26.6339	0.208036
HACE1I694D/RAC1Q61L	70	81	HIAANCGSVECL	11	1215.54	8.60966	0.006096	10000	3.63922	0.021478	33.0838	0.195255
HACE1I694D	82	104	VLLLKKGANPNYQDISGCTPLHL	20	2493.34	9.00207	0.006919	0	0	0	0	0
HACE1I694D	82	104	VLLLKKGANPNYQDISGCTPLHL	20	2493.34	9.00719	0.004881	10	2.15605	0.002868	10.7802	0.01434
HACE1I694D	82	104	VLLLKKGANPNYQDISGCTPLHL	20	2493.34	8.99073	0.005651	30	2.83444	0.022671	14.1722	0.113355
HACE1I694D	82	104	VLLLKKGANPNYQDISGCTPLHL	20	2493.34	9.0061	0.001633	100	3.90012	0.019734	19.5006	0.09867
HACE1I694D	82	104	VLLLKKGANPNYQDISGCTPLHL	20	2493.34	8.98906	0.004693	1000	5.81487	0.004278	29.0743	0.02139
HACE1I694D	82	104	VLLLKKGANPNYQDISGCTPLHL	20	2493.34	8.99807	0.006052	10000	7.40175	0.080179	37.0087	0.400895
HACE1I694D/RAC1Q61L	82	104	VLLLKKGANPNYQDISGCTPLHL	20	2493.34	8.99943	0.001037	0	0	0	0	0
HACE1I694D/RAC1Q61L	82	104	VLLLKKGANPNYQDISGCTPLHL	20	2493.34	8.99267	0.003634	10	1.83073	0.020525	9.15363	0.102625
HACE1I694D/RAC1Q61L	82	104	VLLLKKGANPNYQDISGCTPLHL	20	2493.34	9.00746	0.004532	30	2.58142	0.025668	12.9071	0.12834
HACE1I694D/RAC1Q61L	82	104	VLLLKKGANPNYQDISGCTPLHL	20	2493.34	8.99587	0.006903	100	3.69887	0.014367	18.4943	0.071835
HACE1I694D/RAC1Q61L	82	104	VLLLKKGANPNYQDISGCTPLHL	20	2493.34	8.98612	0.006249	1000	5.66092	0.022338	28.3046	0.11169
HACE1I694D/RAC1Q61L	82	104	VLLLKKGANPNYQDISGCTPLHL	20	2493.34	8.99521	0.00797	10000	7.27087	0.036806	36.3544	0.18403
HACE1I694D	84	104	LLKKGANPNYQDISGCTPLHL	18	2281.19	8.75301	0.006894	0	0	0	0	0
HACE1I694D	84	104	LLKKGANPNYQDISGCTPLHL	18	2281.19	8.76072	0.004369	10	2.3204	0.019807	12.8911	0.110039
HACE1I694D	84	104	LLKKGANPNYQDISGCTPLHL	18	2281.19	8.74287	0.004799	30	3.03098	0.034309	16.8388	0.190606
HACE1I694D	84	104	LLKKGANPNYQDISGCTPLHL	18	2281.19	8.75669	0.000816	100	4.11383	0.017955	22.8546	0.09975
HACE1I694D	84	104	LLKKGANPNYQDISGCTPLHL	18	2281.19	8.74233	0.00479	1000	6.13285	0.012823	34.0714	0.0712389
HACE1I694D	84	104	LLKKGANPNYQDISGCTPLHL	18	2281.19	8.74782	0.007273	10000	7.77299	0.014237	43.1833	0.0790944
HACE1I694D/RAC1Q61L	84	104	LLKKGANPNYQDISGCTPLHL	18	2281.19	8.75525	0.002078	0	0	0	0	0
HACE1I694D/RAC1Q61L	84	104	LLKKGANPNYQDISGCTPLHL	18	2281.19	8.74625	0.00312	10	1.9444	0.023241	10.8022	0.129117
HACE1I694D/RAC1Q61L	84	104	LLKKGANPNYQDISGCTPLHL	18	2281.19	8.75767	0.003254	30	2.71504	0.044716	15.0836	0.248422
HACE1I694D/RAC1Q61L	84	104	LLKKGANPNYQDISGCTPLHL	18	2281.19	8.7454	0.006124	100	3.87995	0.012033	21.5553	0.06685
HACE1I694D/RAC1Q61L	84	104	LLKKGANPNYQDISGCTPLHL	18	2281.19	8.73959	0.005563	1000	5.91065	0.03302	32.837	0.183444
HACE1I694D/RAC1Q61L	84	104	LLKKGANPNYQDISGCTPLHL	18	2281.19	8.74837	0.006992	10000	7.50128	0.026988	41.6738	0.149933
HACE1I694D	84	117	LLKKGANPNYQDISGCTPLHLAARNGQKKCMSKL	31	3696.94	7.83602	0.003101	0	0	0	0	0
HACE1I694D	84	117	LLKKGANPNYQDISGCTPLHLAARNGQKKCMSKL	31	3696.94	7.8324	0.00614	10	4.78508	0.024877	15.4357	0.0802484
HACE1I694D	84	117	LLKKGANPNYQDISGCTPLHLAARNGQKKCMSKL	31	3696.94	7.81137	0.003586	30	5.82857	0.111582	18.8019	0.359942
HACE1I694D	84	117	LLKKGANPNYQDISGCTPLHLAARNGQKKCMSKL	31	3696.94	7.82229	0.001539	100	7.36247	0.085917	23.7499	0.277152
HACE1I694D	84	117	LLKKGANPNYQDISGCTPLHLAARNGQKKCMSKL	31	3696.94	7.80297	0.004922	1000	9.56632	0.034778	30.8591	0.112187
HACE1I694D	84	117	LLKKGANPNYQDISGCTPLHLAARNGQKKCMSKL	31	3696.94	7.81794	0.002668	10000	11.1753	0.093796	36.0492	0.302568
HACE1I694D/RAC1Q61L	84	117	LLKKGANPNYQDISGCTPLHLAARNGQKKCMSKL	31	3696.94	7.83372	0.00184	0	0	0	0	0
HACE1I694D/RAC1Q61L	84	117	LLKKGANPNYQDISGCTPLHLAARNGQKKCMSKL	31	3696.94	7.82409	0.007001	10	4.29459	0.053118	13.8535	0.171348
HACE1I694D/RAC1Q61L	84	117	LLKKGANPNYQDISGCTPLHLAARNGQKKCMSKL	31	3696.94	7.8252	0.003081	30	5.20743	0.072394	16.7982	0.233529
HACE1I694D/RAC1Q61L	84	117	LLKKGANPNYQDISGCTPLHLAARNGQKKCMSKL	31	3696.94	7.80625	0.00771	100	6.79425	0.11191	21.9169	0.361
HACE1I694D/RAC1Q61L	84	117	LLKKGANPNYQDISGCTPLHLAARNGQKKCMSKL	31	3696.94	7.80387	0.004663	1000	9.19443	0.042583	29.6594	0.137365
HACE1I694D/RAC1Q61L	84	117	LLKKGANPNYQDISGCTPLHLAARNGQKKCMSKL	31	3696.94	7.8177	0.005747	10000	10.7474	0.038653	34.6691	0.124687
HACE1I694D	85	104	LKKGANPNYQDISGCTPLHL	17	2168.1	8.70511	0.006401	0	0	0	0	0
HACE1I694D	85	104	LKKGANPNYQDISGCTPLHL	17	2168.1	8.71678	0.003034	10	2.34711	0.015774	13.8065	0.0927882
HACE1I694D	85	104	LKKGANPNYQDISGCTPLHL	17	2168.1	8.7042	0.004037	30	3.04616	0.043728	17.9186	0.257224
HACE1I694D	85	104	LKKGANPNYQDISGCTPLHL	17	2168.1	8.71381	0.0009	100	4.12264	0.027403	24.2508	0.161194
HACE1I694D	85	104	LKKGANPNYQDISGCTPLHL	17	2168.1	8.70384	0.004505	1000	6.05784	0.045243	35.6343	0.266135
HACE1I694D	85	104	LKKGANPNYQDISGCTPLHL	17	2168.1	8.71678	0.003541	10000	7.39401	0.051815	43.4942	0.304794
HACE1I694D/RAC1Q61L	85	104	LKKGANPNYQDISGCTPLHL	17	2168.1	8.70449	0.001624	0	0	0	0	0
HACE1I694D/RAC1Q61L	85	104	LKKGANPNYQDISGCTPLHL	17	2168.1	8.70519	0.003019	10	2.00139	0.017102	11.7729	0.1006
HACE1I694D/RAC1Q61L	85	104	LKKGANPNYQDISGCTPLHL	17	2168.1	8.71485	0.002691	30	2.73087	0.037936	16.0639	0.223153
HACE1I694D/RAC1Q61L	85	104	LKKGANPNYQDISGCTPLHL	17	2168.1	8.70524	0.005043	100	3.82908	0.017407	22.524	0.102394
HACE1I694D/RAC1Q61L	85	104	LKKGANPNYQDISGCTPLHL	17	2168.1	8.70145	0.005361	1000	5.74142	0.032286	33.7731	0.189918
HACE1I694D/RAC1Q61L	85	104	LKKGANPNYQDISGCTPLHL	17	2168.1	8.71506	0.005808	10000	6.9899	0.064376	41.1171	0.378682
HACE1I694D	85	117	LKKGANPNYQDISGCTPLHLAARNGQKKCMSKL	30	3583.85	7.78743	0.003267	0	0	0	0	0
HACE1I694D	85	117	LKKGANPNYQDISGCTPLHLAARNGQKKCMSKL	30	3583.85	7.78796	0.006106	10	5.00556	0.030622	16.6852	0.102073
HACE1I694D	85	117	LKKGANPNYQDISGCTPLHLAARNGQKKCMSKL	30	3583.85	7.76663	0.002668	30	5.9822	0.077245	19.9407	0.257483
HACE1I694D	85	117	LKKGANPNYQDISGCTPLHLAARNGQKKCMSKL	30	3583.85	7.77591	0.002397	100	7.57585	0.032409	25.2528	0.10803
HACE1I694D	85	117	LKKGANPNYQDISGCTPLHLAARNGQKKCMSKL	30	3583.85	7.75871	0.004585	1000	9.77212	0.050705	32.5737	0.169017
HACE1I694D	85	117	LKKGANPNYQDISGCTPLHLAARNGQKKCMSKL	30	3583.85	7.7778	0.002965	10000	11.2693	0.066414	37.5642	0.22138
HACE1I694D/RAC1Q61L	85	117	LKKGANPNYQDISGCTPLHLAARNGQKKCMSKL	30	3583.85	7.78536	0.003402	0	0	0	0	0
HACE1I694D/RAC1Q61L	85	117	LKKGANPNYQDISGCTPLHLAARNGQKKCMSKL	30	3583.85	7.77791	0.007038	10	4.32863	0.049257	14.4288	0.16419
HACE1I694D/RAC1Q61L	85	117	LKKGANPNYQDISGCTPLHLAARNGQKKCMSKL	30	3583.85	7.77914	0.003703	30	5.41361	0.08329	18.0454	0.277633
HACE1I694D/RAC1Q61L	85	117	LKKGANPNYQDISGCTPLHLAARNGQKKCMSKL	30	3583.85	7.76596	0.006519	100	6.82941	0.016894	22.7647	0.0563133
HACE1I694D/RAC1Q61L	85	117	LKKGANPNYQDISGCTPLHLAARNGQKKCMSKL	30	3583.85	7.75976	0.003504	1000	9.33392	0.057445	31.1131	0.191483
HACE1I694D/RAC1Q61L	85	117	LKKGANPNYQDISGCTPLHLAARNGQKKCMSKL	30	3583.85	7.77672	0.00498	10000	10.5688	0.111037	35.2294	0.370123
HACE1I694D	97	104	SGCTPLHL	6	826.4	8.7324	0.006759	0	0	0	0	0
HACE1I694D	97	104	SGCTPLHL	6	826.4	8.7424	0.004356	10	0.624728	0.004016	10.4121	0.0669333
HACE1I694D	97	104	SGCTPLHL	6	826.4	8.72581	0.004725	30	0.83691	0.017949	13.9485	0.29915
HACE1I694D	97	104	SGCTPLHL	6	826.4	8.73703	0.001383	100	1.10438	0.02529	18.4063	0.4215
HACE1I694D	97	104	SGCTPLHL	6	826.4	8.72571	0.004095	1000	1.93004	0.020417	32.1674	0.340283
HACE1I694D	97	104	SGCTPLHL	6	826.4	8.73351	0.004576	10000	2.41489	0.028414	40.2482	0.473567
HACE1I694D/RAC1Q61L	97	104	SGCTPLHL	6	826.4	8.73696	0.00079	0	0	0	0	0
HACE1I694D/RAC1Q61L	97	104	SGCTPLHL	6	826.4	8.73129	0.003079	10	0.493119	0.071123	8.21865	1.18538
HACE1I694D/RAC1Q61L	97	104	SGCTPLHL	6	826.4	8.73989	0.003024	30	0.703432	0.071058	11.7239	1.1843
HACE1I694D/RAC1Q61L	97	104	SGCTPLHL	6	826.4	8.72991	0.005424	100	1.00249	0.068366	16.7082	1.13943
HACE1I694D/RAC1Q61L	97	104	SGCTPLHL	6	826.4	8.72422	0.004953	1000	1.8422	0.071938	30.7034	1.19897
HACE1I694D/RAC1Q61L	97	104	SGCTPLHL	6	826.4	8.73724	0.00634	10000	2.21423	0.108912	36.9038	1.8152
HACE1I694D	104	116	LAARNGQKKCMSK	12	1433.76	6.02938	0.005511	0	0	0	0	0
HACE1I694D	104	116	LAARNGQKKCMSK	12	1433.76	6.04543	0.004533	10	2.48814	0.024216	20.7345	0.2018
HACE1I694D	104	116	LAARNGQKKCMSK	12	1433.76	6.02485	0.011275	30	2.79769	0.023821	23.3141	0.198508
HACE1I694D	104	116	LAARNGQKKCMSK	12	1433.76	5.98801	0.017223	100	3.26049	0.016191	27.1707	0.134925
HACE1I694D	104	116	LAARNGQKKCMSK	12	1433.76	5.99184	0.011884	1000	3.61077	0.026994	30.0897	0.22495
HACE1I694D	104	116	LAARNGQKKCMSK	12	1433.76	6.03773	0.008976	10000	3.73558	0.062621	31.1298	0.521842
HACE1I694D/RAC1Q61L	104	116	LAARNGQKKCMSK	12	1433.76	6.01683	0.007391	0	0	0	0	0
HACE1I694D/RAC1Q61L	104	116	LAARNGQKKCMSK	12	1433.76	6.03582	0.001083	10	2.31544	0.058624	19.2953	0.488533
HACE1I694D/RAC1Q61L	104	116	LAARNGQKKCMSK	12	1433.76	6.0122	0.003273	30	2.51291	0.028421	20.9409	0.236842
HACE1I694D/RAC1Q61L	104	116	LAARNGQKKCMSK	12	1433.76	5.98261	0.017122	100	2.94854	0.021083	24.5711	0.175692
HACE1I694D/RAC1Q61L	104	116	LAARNGQKKCMSK	12	1433.76	5.96702	0.010889	1000	3.48172	0.03275	29.0143	0.272917
HACE1I694D/RAC1Q61L	104	116	LAARNGQKKCMSK	12	1433.76	5.98073	0.017708	10000	3.54601	0.018076	29.55	0.150633
HACE1I694D	105	119	AARNGQKKCMSKLLE	14	1675.89	6.96468	0.002855	0	0	0	0	0
HACE1I694D	105	119	AARNGQKKCMSKLLE	14	1675.89	6.96323	0.003601	10	2.83895	0.029669	20.2782	0.211921
HACE1I694D	105	119	AARNGQKKCMSKLLE	14	1675.89	6.95	0.004488	30	3.13422	0.044999	22.3873	0.321421
HACE1I694D	105	119	AARNGQKKCMSKLLE	14	1675.89	6.9568	0.004189	100	3.66112	0.035854	26.1509	0.2561
HACE1I694D	105	119	AARNGQKKCMSKLLE	14	1675.89	6.9456	0.004423	1000	4.21516	0.025633	30.1083	0.183093
HACE1I694D	105	119	AARNGQKKCMSKLLE	14	1675.89	6.96553	0.006733	10000	4.83449	0.023	34.5321	0.164286
HACE1I694D/RAC1Q61L	105	119	AARNGQKKCMSKLLE	14	1675.89	6.9583	0.001349	0	0	0	0	0
HACE1I694D/RAC1Q61L	105	119	AARNGQKKCMSKLLE	14	1675.89	6.96029	0.002933	10	2.62156	0.024882	18.7254	0.177729
HACE1I694D/RAC1Q61L	105	119	AARNGQKKCMSKLLE	14	1675.89	6.9577	0.003215	30	2.88038	0.055837	20.5741	0.398836
HACE1I694D/RAC1Q61L	105	119	AARNGQKKCMSKLLE	14	1675.89	6.94597	0.00527	100	3.25796	0.016484	23.2711	0.117743
HACE1I694D/RAC1Q61L	105	119	AARNGQKKCMSKLLE	14	1675.89	6.94224	0.00308	1000	4.00782	0.018745	28.6273	0.133893
HACE1I694D/RAC1Q61L	105	119	AARNGQKKCMSKLLE	14	1675.89	6.95665	0.008236	10000	4.57772	0.044271	32.698	0.316221
HACE1I694D	118	123	LEYSAD	5	696.296	7.342	0.003098	0	0	0	0	0
HACE1I694D	118	123	LEYSAD	5	696.296	7.34665	0.007775	10	0.830639	0.023389	16.6128	0.46778
HACE1I694D	118	123	LEYSAD	5	696.296	7.33001	0.001539	30	0.974254	0.008634	19.4851	0.17268
HACE1I694D	118	123	LEYSAD	5	696.296	7.34159	0.007095	100	1.30812	0.013295	26.1624	0.2659
HACE1I694D	118	123	LEYSAD	5	696.296	7.33225	0.004743	1000	1.86744	0.012288	37.3487	0.24576
HACE1I694D	118	123	LEYSAD	5	696.296	7.35507	0.012307	10000	2.2546	0.039028	45.0919	0.78056
HACE1I694D/RAC1Q61L	118	123	LEYSAD	5	696.296	7.34307	0.00306	0	0	0	0	0
HACE1I694D/RAC1Q61L	118	123	LEYSAD	5	696.296	7.34908	0.008609	10	0.849523	0.010247	16.9905	0.20494
HACE1I694D/RAC1Q61L	118	123	LEYSAD	5	696.296	7.35309	0.008134	30	1.02345	0.013258	20.469	0.26516
HACE1I694D/RAC1Q61L	118	123	LEYSAD	5	696.296	7.33615	0.00645	100	1.38887	0.016108	27.7773	0.32216
HACE1I694D/RAC1Q61L	118	123	LEYSAD	5	696.296	7.33468	0.005302	1000	1.85613	0.010853	37.1225	0.21706
HACE1I694D/RAC1Q61L	118	123	LEYSAD	5	696.296	7.35503	0.006745	10000	2.21165	0.014659	44.2331	0.29318
HACE1I694D	124	132	VNICNNEGL	8	974.449	8.73577	0.006182	0	0	0	0	0
HACE1I694D	124	132	VNICNNEGL	8	974.449	8.74294	0.003539	10	2.13177	0.023832	26.6471	0.2979
HACE1I694D	124	132	VNICNNEGL	8	974.449	8.73101	0.004714	30	2.30752	0.030044	28.844	0.37555
HACE1I694D	124	132	VNICNNEGL	8	974.449	8.7444	0.00123	100	2.81097	0.022487	35.1372	0.281087
HACE1I694D	124	132	VNICNNEGL	8	974.449	8.73261	0.003215	1000	3.9736	0.01759	49.67	0.219875
HACE1I694D	124	132	VNICNNEGL	8	974.449	8.74301	0.00691	10000	4.38638	0.045183	54.8297	0.564787
HACE1I694D/RAC1Q61L	124	132	VNICNNEGL	8	974.449	8.73529	0.002017	0	0	0	0	0
HACE1I694D/RAC1Q61L	124	132	VNICNNEGL	8	974.449	8.73126	0.003227	10	1.96556	0.015094	24.5695	0.188675
HACE1I694D/RAC1Q61L	124	132	VNICNNEGL	8	974.449	8.74332	0.003491	30	2.08992	0.025023	26.124	0.312787
HACE1I694D/RAC1Q61L	124	132	VNICNNEGL	8	974.449	8.73519	0.006075	100	2.41892	0.015088	30.2365	0.1886
HACE1I694D/RAC1Q61L	124	132	VNICNNEGL	8	974.449	8.7304	0.004001	1000	3.63384	0.020573	45.423	0.257163
HACE1I694D/RAC1Q61L	124	132	VNICNNEGL	8	974.449	8.74741	0.007081	10000	4.15074	0.04135	51.8842	0.516875
HACE1I694D	124	134	VNICNNEGLTA	10	1146.53	8.43651	0.005526	0	0	0	0	0
HACE1I694D	124	134	VNICNNEGLTA	10	1146.53	8.44045	0.004372	10	2.95774	0.013733	29.5774	0.13733
HACE1I694D	124	134	VNICNNEGLTA	10	1146.53	8.42769	0.004224	30	3.36092	0.036272	33.6092	0.36272
HACE1I694D	124	134	VNICNNEGLTA	10	1146.53	8.43901	0.001673	100	4.10792	0.016518	41.0792	0.16518
HACE1I694D	124	134	VNICNNEGLTA	10	1146.53	8.42807	0.006242	1000	5.72229	0.014802	57.2229	0.14802
HACE1I694D	124	134	VNICNNEGLTA	10	1146.53	8.44454	0.005973	10000	6.00173	0.068771	60.0172	0.68771
HACE1I694D/RAC1Q61L	124	134	VNICNNEGLTA	10	1146.53	8.43735	0.00141	0	0	0	0	0
HACE1I694D/RAC1Q61L	124	134	VNICNNEGLTA	10	1146.53	8.43553	0.005158	10	2.48705	0.015517	24.8705	0.15517
HACE1I694D/RAC1Q61L	124	134	VNICNNEGLTA	10	1146.53	8.44443	0.002383	30	2.83161	0.045889	28.3161	0.45889
HACE1I694D/RAC1Q61L	124	134	VNICNNEGLTA	10	1146.53	8.43154	0.00519	100	3.41525	0.012289	34.1525	0.12289
HACE1I694D/RAC1Q61L	124	134	VNICNNEGLTA	10	1146.53	8.42747	0.005372	1000	5.11214	0.025938	51.1214	0.25938
HACE1I694D/RAC1Q61L	124	134	VNICNNEGLTA	10	1146.53	8.44517	0.006715	10000	5.75881	0.029095	57.5881	0.29095
HACE1I694D	124	146	VNICNNEGLTAIHWLAVNGRTEL	22	2536.29	10.1652	0.004952	0	0	0	0	0
HACE1I694D	124	146	VNICNNEGLTAIHWLAVNGRTEL	22	2536.29	10.1527	0.011855	10	6.81712	0.043605	30.9869	0.198205
HACE1I694D	124	146	VNICNNEGLTAIHWLAVNGRTEL	22	2536.29	10.1442	0.009948	30	7.69877	0.05983	34.9944	0.271955
HACE1I694D	124	146	VNICNNEGLTAIHWLAVNGRTEL	22	2536.29	10.1651	0.002676	100	9.34065	0.008632	42.4575	0.0392364
HACE1I694D	124	146	VNICNNEGLTAIHWLAVNGRTEL	22	2536.29	10.1424	0.006257	1000	13.3401	0.026164	60.6369	0.118927
HACE1I694D	124	146	VNICNNEGLTAIHWLAVNGRTEL	22	2536.29	10.1319	0.011446	10000	14.2357	0.044362	64.7079	0.201645
HACE1I694D/RAC1Q61L	124	146	VNICNNEGLTAIHWLAVNGRTEL	22	2536.29	10.1669	0.001905	0	0	0	0	0
HACE1I694D/RAC1Q61L	124	146	VNICNNEGLTAIHWLAVNGRTEL	22	2536.29	10.1531	0.003727	10	5.40095	0.048599	24.5497	0.220905
HACE1I694D/RAC1Q61L	124	146	VNICNNEGLTAIHWLAVNGRTEL	22	2536.29	10.1658	0.007276	30	6.4583	0.099683	29.3559	0.453105
HACE1I694D/RAC1Q61L	124	146	VNICNNEGLTAIHWLAVNGRTEL	22	2536.29	10.1554	0.006659	100	7.9672	0.024389	36.2145	0.110859
HACE1I694D/RAC1Q61L	124	146	VNICNNEGLTAIHWLAVNGRTEL	22	2536.29	10.1381	0.008205	1000	12.0064	0.083997	54.5744	0.381805
HACE1I694D/RAC1Q61L	124	146	VNICNNEGLTAIHWLAVNGRTEL	22	2536.29	10.1215	0.005906	10000	13.6275	0.070353	61.9433	0.319786
HACE1I694D	133	137	TAIHW	4	626.317	8.90057	0.005788	0	0	0	0	0
HACE1I694D	133	137	TAIHW	4	626.317	8.90747	0.004228	10	0.237606	0.012211	5.94015	0.305275
HACE1I694D	133	137	TAIHW	4	626.317	8.89232	0.004926	30	0.360896	0.010989	9.0224	0.274725
HACE1I694D	133	137	TAIHW	4	626.317	8.90733	0.001364	100	0.689005	0.011334	17.2251	0.28335
HACE1I694D	133	137	TAIHW	4	626.317	8.89386	0.004607	1000	1.83211	0.009865	45.8028	0.246625
HACE1I694D	133	137	TAIHW	4	626.317	8.9079	0.004941	10000	1.86462	0.031818	46.6156	0.79545
HACE1I694D/RAC1Q61L	133	137	TAIHW	4	626.317	8.89803	0.001139	0	0	0	0	0
HACE1I694D/RAC1Q61L	133	137	TAIHW	4	626.317	8.89174	0.00282	10	0.196804	0.030451	4.9201	0.761275
HACE1I694D/RAC1Q61L	133	137	TAIHW	4	626.317	8.90502	0.004166	30	0.265686	0.011927	6.64215	0.298175
HACE1I694D/RAC1Q61L	133	137	TAIHW	4	626.317	8.89429	0.006123	100	0.50506	0.006268	12.6265	0.1567
HACE1I694D/RAC1Q61L	133	137	TAIHW	4	626.317	8.88853	0.005599	1000	1.60016	0.010229	40.0041	0.255725
HACE1I694D/RAC1Q61L	133	137	TAIHW	4	626.317	8.90538	0.007692	10000	1.84311	0.013859	46.0777	0.346475
HACE1I694D	133	146	TAIHWLAVNGRTEL	13	1579.85	9.21668	0.005716	0	0	0	0	0
HACE1I694D	133	146	TAIHWLAVNGRTEL	13	1579.85	9.21557	0.004245	10	4.17593	0.017301	32.1226	0.133085
HACE1I694D	133	146	TAIHWLAVNGRTEL	13	1579.85	9.19738	0.00593	30	4.65364	0.023725	35.7972	0.1825
HACE1I694D	133	146	TAIHWLAVNGRTEL	13	1579.85	9.21465	0.001726	100	5.3754	0.026169	41.3493	0.2013
HACE1I694D	133	146	TAIHWLAVNGRTEL	13	1579.85	9.19608	0.004618	1000	7.40477	0.014719	56.9598	0.113223
HACE1I694D	133	146	TAIHWLAVNGRTEL	13	1579.85	9.21161	0.009316	10000	7.8785	0.012682	60.6038	0.0975538
HACE1I694D/RAC1Q61L	133	146	TAIHWLAVNGRTEL	13	1579.85	9.2066	0.000599	0	0	0	0	0
HACE1I694D/RAC1Q61L	133	146	TAIHWLAVNGRTEL	13	1579.85	9.20124	0.003425	10	3.32863	0.017993	25.6049	0.138408
HACE1I694D/RAC1Q61L	133	146	TAIHWLAVNGRTEL	13	1579.85	9.21676	0.004474	30	3.98153	0.058099	30.6272	0.446915
HACE1I694D/RAC1Q61L	133	146	TAIHWLAVNGRTEL	13	1579.85	9.20283	0.003502	100	4.78517	0.007508	36.809	0.0577538
HACE1I694D/RAC1Q61L	133	146	TAIHWLAVNGRTEL	13	1579.85	9.19416	0.007251	1000	6.66299	0.030835	51.2538	0.237192
HACE1I694D/RAC1Q61L	133	146	TAIHWLAVNGRTEL	13	1579.85	9.20264	0.007472	10000	7.54666	0.025968	58.0512	0.199754
HACE1I694D	135	146	IHWLAVNGRTEL	11	1407.76	9.0813	0.005125	0	0	0	0	0
HACE1I694D	135	146	IHWLAVNGRTEL	11	1407.76	9.08554	0.005411	10	4.24473	0.021414	38.5884	0.194673
HACE1I694D	135	146	IHWLAVNGRTEL	11	1407.76	9.06809	0.00502	30	4.51941	0.019206	41.0855	0.1746
HACE1I694D	135	146	IHWLAVNGRTEL	11	1407.76	9.08532	0.00212	100	5.02704	0.011424	45.7003	0.103855
HACE1I694D	135	146	IHWLAVNGRTEL	11	1407.76	9.07027	0.00489	1000	6.3932	0.026737	58.12	0.243064
HACE1I694D	135	146	IHWLAVNGRTEL	11	1407.76	9.08105	0.007117	10000	6.81807	0.014545	61.9824	0.132227
HACE1I694D/RAC1Q61L	135	146	IHWLAVNGRTEL	11	1407.76	9.07958	0.001427	0	0	0	0	0
HACE1I694D/RAC1Q61L	135	146	IHWLAVNGRTEL	11	1407.76	9.0633	0.004377	10	3.52124	0.022728	32.0113	0.206618
HACE1I694D/RAC1Q61L	135	146	IHWLAVNGRTEL	11	1407.76	9.0794	0.005738	30	3.98053	0.041953	36.1866	0.381391
HACE1I694D/RAC1Q61L	135	146	IHWLAVNGRTEL	11	1407.76	9.0679	0.006287	100	4.51455	0.01863	41.0414	0.169364
HACE1I694D/RAC1Q61L	135	146	IHWLAVNGRTEL	11	1407.76	9.06083	0.006134	1000	5.91713	0.030621	53.7921	0.278373
HACE1I694D/RAC1Q61L	135	146	IHWLAVNGRTEL	11	1407.76	9.07584	0.008376	10000	6.64468	0.028279	60.4062	0.257082
HACE1I694D	147	156	LHDLVQHVSD	9	1161.58	7.22346	0.002458	0	0	0	0	0
HACE1I694D	147	156	LHDLVQHVSD	9	1161.58	7.22634	0.004135	10	2.26769	0.026387	25.1966	0.293189
HACE1I694D	147	156	LHDLVQHVSD	9	1161.58	7.21288	0.003138	30	2.56745	0.020386	28.5272	0.226511
HACE1I694D	147	156	LHDLVQHVSD	9	1161.58	7.21856	0.002896	100	2.87021	0.01198	31.8913	0.133111
HACE1I694D	147	156	LHDLVQHVSD	9	1161.58	7.20543	0.004735	1000	3.40578	0.011191	37.842	0.124344
HACE1I694D	147	156	LHDLVQHVSD	9	1161.58	7.2166	0.008856	10000	3.40657	0.032879	37.8508	0.365322
HACE1I694D/RAC1Q61L	147	156	LHDLVQHVSD	9	1161.58	7.22206	0.001938	0	0	0	0	0
HACE1I694D/RAC1Q61L	147	156	LHDLVQHVSD	9	1161.58	7.22544	0.004466	10	2.09358	0.019652	23.262	0.218356
HACE1I694D/RAC1Q61L	147	156	LHDLVQHVSD	9	1161.58	7.22285	0.003495	30	2.38541	0.03057	26.5045	0.339667
HACE1I694D/RAC1Q61L	147	156	LHDLVQHVSD	9	1161.58	7.20938	0.005927	100	2.79074	0.028471	31.0083	0.316344
HACE1I694D/RAC1Q61L	147	156	LHDLVQHVSD	9	1161.58	7.20425	0.004348	1000	3.24596	0.014742	36.0662	0.1638
HACE1I694D/RAC1Q61L	147	156	LHDLVQHVSD	9	1161.58	7.21559	0.006327	10000	3.4682	0.024585	38.5356	0.273167
HACE1I694D	147	158	LHDLVQHVSDVD	11	1375.67	7.66153	0.002833	0	0	0	0	0
HACE1I694D	147	158	LHDLVQHVSDVD	11	1375.67	7.66326	0.004707	10	3.55828	0.036842	32.348	0.334927
HACE1I694D	147	158	LHDLVQHVSDVD	11	1375.67	7.64439	0.002625	30	3.92177	0.017728	35.6525	0.161164
HACE1I694D	147	158	LHDLVQHVSDVD	11	1375.67	7.65287	0.002031	100	4.33868	0.0123	39.4425	0.111818
HACE1I694D	147	158	LHDLVQHVSDVD	11	1375.67	7.63801	0.003961	1000	4.73794	0.082285	43.0721	0.748045
HACE1I694D	147	158	LHDLVQHVSDVD	11	1375.67	7.65557	0.005798	10000	4.82097	0.018916	43.827	0.171964
HACE1I694D/RAC1Q61L	147	158	LHDLVQHVSDVD	11	1375.67	7.65996	0.002356	0	0	0	0	0
HACE1I694D/RAC1Q61L	147	158	LHDLVQHVSDVD	11	1375.67	7.65668	0.005974	10	3.24786	0.01296	29.526	0.117818
HACE1I694D/RAC1Q61L	147	158	LHDLVQHVSDVD	11	1375.67	7.65815	0.003675	30	3.69831	0.038517	33.621	0.350155
HACE1I694D/RAC1Q61L	147	158	LHDLVQHVSDVD	11	1375.67	7.64508	0.005065	100	4.12594	0.043969	37.5086	0.399718
HACE1I694D/RAC1Q61L	147	158	LHDLVQHVSDVD	11	1375.67	7.64161	0.003902	1000	4.49927	0.042328	40.9025	0.3848
HACE1I694D/RAC1Q61L	147	158	LHDLVQHVSDVD	11	1375.67	7.65641	0.005278	10000	4.78873	0.018524	43.5339	0.1684
HACE1I694D	147	160	LHDLVQHVSDVDVE	13	1603.78	8.45015	0.005983	0	0	0	0	0
HACE1I694D	147	160	LHDLVQHVSDVDVE	13	1603.78	8.45557	0.003301	10	3.76624	0.0193	28.9711	0.148462
HACE1I694D	147	160	LHDLVQHVSDVDVE	13	1603.78	8.43831	0.00436	30	4.08113	0.051705	31.3933	0.397731
HACE1I694D	147	160	LHDLVQHVSDVDVE	13	1603.78	8.45213	0.002158	100	4.51881	0.008933	34.7601	0.0687154
HACE1I694D	147	160	LHDLVQHVSDVDVE	13	1603.78	8.44043	0.003774	1000	4.96663	0.028596	38.2048	0.219969
HACE1I694D	147	160	LHDLVQHVSDVDVE	13	1603.78	8.45206	0.006327	10000	5.07257	0.040216	39.0198	0.309354
HACE1I694D/RAC1Q61L	147	160	LHDLVQHVSDVDVE	13	1603.78	8.29316	0.196146	0	0	0	0	0
HACE1I694D/RAC1Q61L	147	160	LHDLVQHVSDVDVE	13	1603.78	8.42589	0.003898	10	3.73781	0.113866	28.7524	0.875892
HACE1I694D/RAC1Q61L	147	160	LHDLVQHVSDVDVE	13	1603.78	8.43517	0.002507	30	4.07171	0.10936	31.3209	0.841231
HACE1I694D/RAC1Q61L	147	160	LHDLVQHVSDVDVE	13	1603.78	8.42602	0.005294	100	4.43082	0.12263	34.0832	0.943308
HACE1I694D/RAC1Q61L	147	160	LHDLVQHVSDVDVE	13	1603.78	8.42249	0.005847	1000	4.86419	0.10969	37.4169	0.843769
HACE1I694D/RAC1Q61L	147	160	LHDLVQHVSDVDVE	13	1603.78	8.44233	0.006513	10000	4.94968	0.133605	38.0745	1.02773
HACE1I694D	147	168	LHDLVQHVSDVDVEDAMGQTAL	21	2391.14	9.12538	0.00622	0	0	0	0	0
HACE1I694D	147	168	LHDLVQHVSDVDVEDAMGQTAL	21	2391.14	9.12178	0.005304	10	5.03001	0.007478	23.9524	0.0356095
HACE1I694D	147	168	LHDLVQHVSDVDVEDAMGQTAL	21	2391.14	9.10393	0.005212	30	6.02719	0.052436	28.7009	0.249695
HACE1I694D	147	168	LHDLVQHVSDVDVEDAMGQTAL	21	2391.14	9.11877	0.001556	100	7.78204	0.037112	37.0573	0.176724
HACE1I694D	147	168	LHDLVQHVSDVDVEDAMGQTAL	21	2391.14	9.09531	0.004679	1000	10.8958	0.024765	51.8846	0.117929
HACE1I694D	147	168	LHDLVQHVSDVDVEDAMGQTAL	21	2391.14	9.10679	0.007952	10000	11.2293	0.012314	53.4728	0.0586381
HACE1I694D/RAC1Q61L	147	168	LHDLVQHVSDVDVEDAMGQTAL	21	2391.14	9.11887	0.001106	0	0	0	0	0
HACE1I694D/RAC1Q61L	147	168	LHDLVQHVSDVDVEDAMGQTAL	21	2391.14	9.08777	0.004367	10	4.39483	0.016805	20.9278	0.0800238
HACE1I694D/RAC1Q61L	147	168	LHDLVQHVSDVDVEDAMGQTAL	21	2391.14	9.10449	0.006196	30	5.19109	0.066238	24.7195	0.315419
HACE1I694D/RAC1Q61L	147	168	LHDLVQHVSDVDVEDAMGQTAL	21	2391.14	9.09024	0.004874	100	6.66992	0.01375	31.7615	0.0654762
HACE1I694D/RAC1Q61L	147	168	LHDLVQHVSDVDVEDAMGQTAL	21	2391.14	9.07838	0.006564	1000	9.83459	0.058494	46.8314	0.278543
HACE1I694D/RAC1Q61L	147	168	LHDLVQHVSDVDVEDAMGQTAL	21	2391.14	9.08737	0.006932	10000	11.202	0.035659	53.343	0.169805
HACE1I694D	150	156	LVQHVSD	6	796.407	6.22109	0.005684	0	0	0	0	0
HACE1I694D	150	156	LVQHVSD	6	796.407	6.22721	0.006372	10	2.25928	0.012879	37.6546	0.21465
HACE1I694D	150	156	LVQHVSD	6	796.407	6.20887	0.005569	30	2.41788	0.02449	40.2979	0.408167
HACE1I694D	150	156	LVQHVSD	6	796.407	6.18656	0.017837	100	2.44808	0.016954	40.8013	0.282567
HACE1I694D	150	156	LVQHVSD	6	796.407	6.18919	0.007485	1000	2.40718	0.024432	40.1196	0.4072
HACE1I694D	150	156	LVQHVSD	6	796.407	6.193	0.018504	10000	2.33064	0.027864	38.844	0.4644
HACE1I694D/RAC1Q61L	150	156	LVQHVSD	6	796.407	6.2237	0.001542	0	0	0	0	0
HACE1I694D/RAC1Q61L	150	156	LVQHVSD	6	796.407	6.22399	0.002994	10	2.13045	0.008804	35.5074	0.146733
HACE1I694D/RAC1Q61L	150	156	LVQHVSD	6	796.407	6.22321	0.004367	30	2.32188	0.039973	38.6979	0.666217
HACE1I694D/RAC1Q61L	150	156	LVQHVSD	6	796.407	6.19376	0.009262	100	2.44295	0.005408	40.7159	0.0901333
HACE1I694D/RAC1Q61L	150	156	LVQHVSD	6	796.407	6.18067	0.015384	1000	2.38915	0.011329	39.8191	0.188817
HACE1I694D/RAC1Q61L	150	156	LVQHVSD	6	796.407	6.17529	0.015165	10000	2.34281	0.025442	39.0469	0.424033
HACE1I694D	150	158	LVQHVSDVD	8	1010.5	6.85058	0.00363	0	0	0	0	0
HACE1I694D	150	158	LVQHVSDVD	8	1010.5	6.85278	0.003441	10	3.23278	0.076604	40.4097	0.95755
HACE1I694D	150	158	LVQHVSDVD	8	1010.5	6.83955	0.002622	30	3.59703	0.060816	44.9629	0.7602
HACE1I694D	150	158	LVQHVSDVD	8	1010.5	6.8443	0.005237	100	3.73472	0.013954	46.684	0.174425
HACE1I694D	150	158	LVQHVSDVD	8	1010.5	6.83792	0.004585	1000	3.68612	0.007269	46.0765	0.0908625
HACE1I694D	150	158	LVQHVSDVD	8	1010.5	6.85495	0.008528	10000	3.63723	0.053481	45.4654	0.668513
HACE1I694D/RAC1Q61L	150	158	LVQHVSDVD	8	1010.5	6.85058	0.00117	0	0	0	0	0
HACE1I694D/RAC1Q61L	150	158	LVQHVSDVD	8	1010.5	6.85173	0.00341	10	3.08862	0.064329	38.6078	0.804113
HACE1I694D/RAC1Q61L	150	158	LVQHVSDVD	8	1010.5	6.8517	0.004005	30	3.41112	0.045408	42.639	0.5676
HACE1I694D/RAC1Q61L	150	158	LVQHVSDVD	8	1010.5	6.84011	0.004899	100	3.70144	0.053717	46.268	0.671462
HACE1I694D/RAC1Q61L	150	158	LVQHVSDVD	8	1010.5	6.83814	0.003618	1000	3.68123	0.034398	46.0154	0.429975
HACE1I694D/RAC1Q61L	150	158	LVQHVSDVD	8	1010.5	6.85088	0.008344	10000	3.62156	0.043661	45.2695	0.545762
HACE1I694D	150	160	LVQHVSDVDVE	10	1238.61	7.47257	0.002107	0	0	0	0	0
HACE1I694D	150	160	LVQHVSDVDVE	10	1238.61	7.47725	0.004026	10	3.52316	0.028872	35.2315	0.28872
HACE1I694D	150	160	LVQHVSDVDVE	10	1238.61	7.46286	0.003209	30	3.99167	0.025342	39.9167	0.25342
HACE1I694D	150	160	LVQHVSDVDVE	10	1238.61	7.47405	0.002204	100	4.27247	0.009188	42.7247	0.09188
HACE1I694D	150	160	LVQHVSDVDVE	10	1238.61	7.46437	0.004062	1000	4.66598	0.029917	46.6598	0.29917
HACE1I694D	150	160	LVQHVSDVDVE	10	1238.61	7.48326	0.006515	10000	4.79684	0.022048	47.9684	0.22048
HACE1I694D/RAC1Q61L	150	160	LVQHVSDVDVE	10	1238.61	7.47251	0.00187	0	0	0	0	0
HACE1I694D/RAC1Q61L	150	160	LVQHVSDVDVE	10	1238.61	7.47782	0.00637	10	3.20562	0.008208	32.0562	0.08208
HACE1I694D/RAC1Q61L	150	160	LVQHVSDVDVE	10	1238.61	7.47869	0.003455	30	3.6381	0.035673	36.381	0.35673
HACE1I694D/RAC1Q61L	150	160	LVQHVSDVDVE	10	1238.61	7.46791	0.004674	100	4.20367	0.0286	42.0367	0.286
HACE1I694D/RAC1Q61L	150	160	LVQHVSDVDVE	10	1238.61	7.46763	0.004578	1000	4.4324	0.0085	44.324	0.085
HACE1I694D/RAC1Q61L	150	160	LVQHVSDVDVE	10	1238.61	7.48366	0.005183	10000	4.73788	0.019936	47.3788	0.19936
HACE1I694D	150	168	LVQHVSDVDVEDAMGQTAL	18	2025.97	9.0787	0.005186	0	0	0	0	0
HACE1I694D	150	168	LVQHVSDVDVEDAMGQTAL	18	2025.97	9.07371	0.005305	10	4.87691	0.011473	27.0939	0.0637389
HACE1I694D	150	168	LVQHVSDVDVEDAMGQTAL	18	2025.97	9.05725	0.004765	30	5.79228	0.05116	32.1794	0.284222
HACE1I694D	150	168	LVQHVSDVDVEDAMGQTAL	18	2025.97	9.07178	0.002682	100	7.388	0.019631	41.0445	0.109061
HACE1I694D	150	168	LVQHVSDVDVEDAMGQTAL	18	2025.97	9.05227	0.004502	1000	9.92129	0.02304	55.1183	0.128
HACE1I694D	150	168	LVQHVSDVDVEDAMGQTAL	18	2025.97	9.06526	0.007405	10000	10.1062	0.018862	56.1458	0.104789
HACE1I694D/RAC1Q61L	150	168	LVQHVSDVDVEDAMGQTAL	18	2025.97	9.08023	0.001004	0	0	0	0	0
HACE1I694D/RAC1Q61L	150	168	LVQHVSDVDVEDAMGQTAL	18	2025.97	9.05755	0.00384	10	4.25299	0.049417	23.6277	0.274539
HACE1I694D/RAC1Q61L	150	168	LVQHVSDVDVEDAMGQTAL	18	2025.97	9.07424	0.005491	30	4.96987	0.097475	27.6104	0.541528
HACE1I694D/RAC1Q61L	150	168	LVQHVSDVDVEDAMGQTAL	18	2025.97	9.06167	0.006921	100	6.18006	0.022799	34.3337	0.126661
HACE1I694D/RAC1Q61L	150	168	LVQHVSDVDVEDAMGQTAL	18	2025.97	9.05059	0.005842	1000	8.84834	0.037247	49.1575	0.206928
HACE1I694D/RAC1Q61L	150	168	LVQHVSDVDVEDAMGQTAL	18	2025.97	9.06337	0.007792	10000	9.99701	0.034405	55.5389	0.191139
HACE1I694D	158	169	DVEDAMGQTALH	11	1285.56	9.26564	0.003288	0	0	0	0	0
HACE1I694D	158	169	DVEDAMGQTALH	11	1285.56	9.25922	0.004131	10	1.97425	0.015128	17.9477	0.137527
HACE1I694D	158	169	DVEDAMGQTALH	11	1285.56	9.24772	0.005657	30	2.54088	0.047507	23.0989	0.431882
HACE1I694D	158	169	DVEDAMGQTALH	11	1285.56	9.26223	0.002206	100	3.92356	0.042181	35.6688	0.383464
HACE1I694D	158	169	DVEDAMGQTALH	11	1285.56	9.24283	0.004371	1000	6.52817	0.037134	59.347	0.337582
HACE1I694D	158	169	DVEDAMGQTALH	11	1285.56	9.25228	0.006839	10000	6.89531	0.048001	62.6846	0.436373
HACE1I694D/RAC1Q61L	158	169	DVEDAMGQTALH	11	1285.56	9.27814	0.001263	0	0	0	0	0
HACE1I694D/RAC1Q61L	158	169	DVEDAMGQTALH	11	1285.56	9.26312	0.002545	10	1.54844	0.056491	14.0768	0.513555
HACE1I694D/RAC1Q61L	158	169	DVEDAMGQTALH	11	1285.56	9.27751	0.003911	30	1.80111	0.032399	16.3738	0.294536
HACE1I694D/RAC1Q61L	158	169	DVEDAMGQTALH	11	1285.56	9.26755	0.005536	100	2.796	0.042851	25.4182	0.389555
HACE1I694D/RAC1Q61L	158	169	DVEDAMGQTALH	11	1285.56	9.25411	0.004238	1000	5.4881	0.075359	49.8919	0.685082
HACE1I694D/RAC1Q61L	158	169	DVEDAMGQTALH	11	1285.56	9.26174	0.007028	10000	6.59991	0.036144	59.9992	0.328582
HACE1I694D	161	168	DAMGQTAL	7	805.364	8.34793	0.004833	0	0	0	0	0
HACE1I694D	161	168	DAMGQTAL	7	805.364	8.35444	0.004192	10	0.663595	0.020236	9.47993	0.289086
HACE1I694D	161	168	DAMGQTAL	7	805.364	8.33807	0.003527	30	1.06086	0.022704	15.1551	0.324343
HACE1I694D	161	168	DAMGQTAL	7	805.364	8.35237	0.002646	100	2.11232	0.028475	30.176	0.406786
HACE1I694D	161	168	DAMGQTAL	7	805.364	8.33934	0.00421	1000	3.94862	0.018684	56.4088	0.266914
HACE1I694D	161	168	DAMGQTAL	7	805.364	8.35346	0.006416	10000	3.94649	0.024989	56.3784	0.356986
HACE1I694D/RAC1Q61L	161	168	DAMGQTAL	7	805.364	8.34852	0.002331	0	0	0	0	0
HACE1I694D/RAC1Q61L	161	168	DAMGQTAL	7	805.364	8.34944	0.005252	10	0.447384	0.01315	6.3912	0.187857
HACE1I694D/RAC1Q61L	161	168	DAMGQTAL	7	805.364	8.35722	0.002938	30	0.651608	0.015671	9.30869	0.223871
HACE1I694D/RAC1Q61L	161	168	DAMGQTAL	7	805.364	8.34734	0.005022	100	1.19104	0.012936	17.0148	0.1848
HACE1I694D/RAC1Q61L	161	168	DAMGQTAL	7	805.364	8.34193	0.004675	1000	3.30094	0.03718	47.1563	0.531143
HACE1I694D/RAC1Q61L	161	168	DAMGQTAL	7	805.364	8.36101	0.007061	10000	3.89696	0.028327	55.6708	0.404671
HACE1I694D	179	193	TVQCLLDSGADINRP	13	1600.79	6.37265	0.002297	0	0	0	0	0
HACE1I694D	179	193	TVQCLLDSGADINRP	13	1600.79	6.36948	0.003545	10	3.04604	0.015997	23.431	0.123054
HACE1I694D	179	193	TVQCLLDSGADINRP	13	1600.79	6.35766	0.003447	30	3.16574	0.039687	24.3519	0.305285
HACE1I694D	179	193	TVQCLLDSGADINRP	13	1600.79	6.35605	0.007314	100	3.48012	0.03188	26.7702	0.245231
HACE1I694D	179	193	TVQCLLDSGADINRP	13	1600.79	6.35142	0.005839	1000	4.41539	0.026888	33.9645	0.206831
HACE1I694D	179	193	TVQCLLDSGADINRP	13	1600.79	6.36419	0.011151	10000	4.97929	0.026197	38.3022	0.201515
HACE1I694D/RAC1Q61L	179	193	TVQCLLDSGADINRP	13	1600.79	6.36889	0.000929	0	0	0	0	0
HACE1I694D/RAC1Q61L	179	193	TVQCLLDSGADINRP	13	1600.79	6.3699	0.002192	10	3.03174	0.030371	23.3211	0.233623
HACE1I694D/RAC1Q61L	179	193	TVQCLLDSGADINRP	13	1600.79	6.37062	0.001573	30	3.1578	0.011016	24.2908	0.0847385
HACE1I694D/RAC1Q61L	179	193	TVQCLLDSGADINRP	13	1600.79	6.35192	0.004673	100	3.51139	0.039916	27.0107	0.307046
HACE1I694D/RAC1Q61L	179	193	TVQCLLDSGADINRP	13	1600.79	6.3469	0.005799	1000	4.35797	0.014376	33.5228	0.110585
HACE1I694D/RAC1Q61L	179	193	TVQCLLDSGADINRP	13	1600.79	6.35754	0.005631	10000	4.9547	0.076559	38.113	0.588915
HACE1I694D	182	202	CLLDSGADINRPNVSGATPLY	18	2175.06	9.23018	0.006916	0	0	0	0	0
HACE1I694D	182	202	CLLDSGADINRPNVSGATPLY	18	2175.06	9.23346	0.005058	10	3.44521	0.034936	19.1401	0.194089
HACE1I694D	182	202	CLLDSGADINRPNVSGATPLY	18	2175.06	9.21889	0.005437	30	3.59412	0.041368	19.9673	0.229822
HACE1I694D	182	202	CLLDSGADINRPNVSGATPLY	18	2175.06	9.23704	0.003202	100	3.96904	0.032791	22.0502	0.182172
HACE1I694D	182	202	CLLDSGADINRPNVSGATPLY	18	2175.06	9.2221	0.003364	1000	5.49779	0.050042	30.5433	0.278011
HACE1I694D	182	202	CLLDSGADINRPNVSGATPLY	18	2175.06	9.23208	0.009702	10000	7.73926	0.046557	42.9959	0.25865
HACE1I694D/RAC1Q61L	182	202	CLLDSGADINRPNVSGATPLY	18	2175.06	9.22839	0.001895	0	0	0	0	0
HACE1I694D/RAC1Q61L	182	202	CLLDSGADINRPNVSGATPLY	18	2175.06	9.21567	0.00378	10	3.38109	0.066705	18.7838	0.370583
HACE1I694D/RAC1Q61L	182	202	CLLDSGADINRPNVSGATPLY	18	2175.06	9.23215	0.004378	30	3.54228	0.056717	19.6793	0.315094
HACE1I694D/RAC1Q61L	182	202	CLLDSGADINRPNVSGATPLY	18	2175.06	9.22285	0.007185	100	3.80988	0.029694	21.166	0.164967
HACE1I694D/RAC1Q61L	182	202	CLLDSGADINRPNVSGATPLY	18	2175.06	9.21392	0.004871	1000	5.35512	0.034137	29.7507	0.18965
HACE1I694D/RAC1Q61L	182	202	CLLDSGADINRPNVSGATPLY	18	2175.06	9.22575	0.0078	10000	7.25399	0.053724	40.2999	0.298467
HACE1I694D	184	202	LDSGADINRPNVSGATPLY	16	1958.97	8.50652	0.005494	0	0	0	0	0
HACE1I694D	184	202	LDSGADINRPNVSGATPLY	16	1958.97	8.51777	0.002455	10	3.21135	0.014831	20.071	0.0926938
HACE1I694D	184	202	LDSGADINRPNVSGATPLY	16	1958.97	8.50389	0.005326	30	3.37099	0.014209	21.0687	0.0888063
HACE1I694D	184	202	LDSGADINRPNVSGATPLY	16	1958.97	8.51727	0.00136	100	3.7629	0.013848	23.5181	0.08655
HACE1I694D	184	202	LDSGADINRPNVSGATPLY	16	1958.97	8.50613	0.004179	1000	5.26252	0.028165	32.8907	0.176031
HACE1I694D	184	202	LDSGADINRPNVSGATPLY	16	1958.97	8.51949	0.008029	10000	7.32984	0.024434	45.8115	0.152713
HACE1I694D/RAC1Q61L	184	202	LDSGADINRPNVSGATPLY	16	1958.97	8.50206	0.003297	0	0	0	0	0
HACE1I694D/RAC1Q61L	184	202	LDSGADINRPNVSGATPLY	16	1958.97	8.50375	0.003749	10	3.16438	0.022097	19.7773	0.138106
HACE1I694D/RAC1Q61L	184	202	LDSGADINRPNVSGATPLY	16	1958.97	8.51501	0.003655	30	3.28916	0.036684	20.5573	0.229275
HACE1I694D/RAC1Q61L	184	202	LDSGADINRPNVSGATPLY	16	1958.97	8.50458	0.004447	100	3.60114	0.006944	22.5071	0.0434
HACE1I694D/RAC1Q61L	184	202	LDSGADINRPNVSGATPLY	16	1958.97	8.50192	0.005794	1000	5.10308	0.022583	31.8943	0.141144
HACE1I694D/RAC1Q61L	184	202	LDSGADINRPNVSGATPLY	16	1958.97	8.52231	0.007303	10000	6.8761	0.014995	42.9756	0.0937188
HACE1I694D	184	203	LDSGADINRPNVSGATPLYF	17	2106.04	9.73863	0.004945	0	0	0	0	0
HACE1I694D	184	203	LDSGADINRPNVSGATPLYF	17	2106.04	9.74004	0.004551	10	3.29314	0.023772	19.3714	0.139835
HACE1I694D	184	203	LDSGADINRPNVSGATPLYF	17	2106.04	9.72673	0.007969	30	3.42743	0.049752	20.1614	0.292659
HACE1I694D	184	203	LDSGADINRPNVSGATPLYF	17	2106.04	9.74683	0.002182	100	3.86807	0.014361	22.7534	0.0844765
HACE1I694D	184	203	LDSGADINRPNVSGATPLYF	17	2106.04	9.72968	0.005062	1000	5.37663	0.014535	31.6273	0.0855
HACE1I694D	184	203	LDSGADINRPNVSGATPLYF	17	2106.04	9.7393	0.00712	10000	7.39224	0.039032	43.4838	0.2296
HACE1I694D/RAC1Q61L	184	203	LDSGADINRPNVSGATPLYF	17	2106.04	9.73793	0.001599	0	0	0	0	0
HACE1I694D/RAC1Q61L	184	203	LDSGADINRPNVSGATPLYF	17	2106.04	9.72642	0.003245	10	3.24612	0.020459	19.0948	0.120347
HACE1I694D/RAC1Q61L	184	203	LDSGADINRPNVSGATPLYF	17	2106.04	9.74393	0.006215	30	3.3676	0.043086	19.8094	0.253447
HACE1I694D/RAC1Q61L	184	203	LDSGADINRPNVSGATPLYF	17	2106.04	9.73452	0.005087	100	3.68221	0.021396	21.6601	0.125859
HACE1I694D/RAC1Q61L	184	203	LDSGADINRPNVSGATPLYF	17	2106.04	9.72407	0.006565	1000	5.2145	0.054643	30.6736	0.321429
HACE1I694D/RAC1Q61L	184	203	LDSGADINRPNVSGATPLYF	17	2106.04	9.72773	0.007112	10000	6.92662	0.036761	40.7448	0.216241
HACE1I694D	185	202	DSGADINRPNVSGATPLY	15	1845.89	8.43584	0.005277	0	0	0	0	0
HACE1I694D	185	202	DSGADINRPNVSGATPLY	15	1845.89	8.4399	0.002863	10	3.1977	0.012937	21.318	0.0862467
HACE1I694D	185	202	DSGADINRPNVSGATPLY	15	1845.89	8.42602	0.005287	30	3.32794	0.032031	22.1863	0.21354
HACE1I694D	185	202	DSGADINRPNVSGATPLY	15	1845.89	8.43882	0.001372	100	3.75143	0.02006	25.0096	0.133733
HACE1I694D	185	202	DSGADINRPNVSGATPLY	15	1845.89	8.42684	0.005384	1000	5.20232	0.020021	34.6821	0.133473
HACE1I694D	185	202	DSGADINRPNVSGATPLY	15	1845.89	8.44255	0.006169	10000	7.00601	0.051784	46.7067	0.345227
HACE1I694D/RAC1Q61L	185	202	DSGADINRPNVSGATPLY	15	1845.89	8.43339	0.001867	0	0	0	0	0
HACE1I694D/RAC1Q61L	185	202	DSGADINRPNVSGATPLY	15	1845.89	8.428	0.004313	10	3.16486	0.023296	21.099	0.155307
HACE1I694D/RAC1Q61L	185	202	DSGADINRPNVSGATPLY	15	1845.89	8.43812	0.001724	30	3.3	0.026987	22	0.179913
HACE1I694D/RAC1Q61L	185	202	DSGADINRPNVSGATPLY	15	1845.89	8.42851	0.00471	100	3.5756	0.033054	23.8374	0.22036
HACE1I694D/RAC1Q61L	185	202	DSGADINRPNVSGATPLY	15	1845.89	8.42479	0.005353	1000	5.06581	0.045066	33.7721	0.30044
HACE1I694D/RAC1Q61L	185	202	DSGADINRPNVSGATPLY	15	1845.89	8.44327	0.006859	10000	6.74398	0.020561	44.9598	0.137073
HACE1I694D	190	202	INRPNVSGATPLY	10	1400.74	8.24933	0.005228	0	0	0	0	0
HACE1I694D	190	202	INRPNVSGATPLY	10	1400.74	8.26046	0.003749	10	2.38883	0.031628	23.8883	0.31628
HACE1I694D	190	202	INRPNVSGATPLY	10	1400.74	8.24313	0.004502	30	2.41475	0.029316	24.1475	0.29316
HACE1I694D	190	202	INRPNVSGATPLY	10	1400.74	8.25698	0.002566	100	2.52418	0.027655	25.2418	0.27655
HACE1I694D	190	202	INRPNVSGATPLY	10	1400.74	8.24525	0.003718	1000	3.32776	0.010043	33.2776	0.10043
HACE1I694D	190	202	INRPNVSGATPLY	10	1400.74	8.2639	0.006022	10000	4.78148	0.031726	47.8148	0.31726
HACE1I694D/RAC1Q61L	190	202	INRPNVSGATPLY	10	1400.74	8.24564	0.00249	0	0	0	0	0
HACE1I694D/RAC1Q61L	190	202	INRPNVSGATPLY	10	1400.74	8.24295	0.005849	10	2.42165	0.035996	24.2165	0.35996
HACE1I694D/RAC1Q61L	190	202	INRPNVSGATPLY	10	1400.74	8.25094	0.002846	30	2.44502	0.035122	24.4502	0.35122
HACE1I694D/RAC1Q61L	190	202	INRPNVSGATPLY	10	1400.74	8.23847	0.003363	100	2.5059	0.017003	25.059	0.17003
HACE1I694D/RAC1Q61L	190	202	INRPNVSGATPLY	10	1400.74	8.23696	0.004564	1000	3.29926	0.007976	32.9926	0.07976
HACE1I694D/RAC1Q61L	190	202	INRPNVSGATPLY	10	1400.74	8.26187	0.008143	10000	4.58314	0.019905	45.8314	0.19905
HACE1I694D	190	203	INRPNVSGATPLYF	11	1547.81	9.59666	0.004081	0	0	0	0	0
HACE1I694D	190	203	INRPNVSGATPLYF	11	1547.81	9.59719	0.003454	10	2.46792	0.009466	22.4356	0.0860545
HACE1I694D	190	203	INRPNVSGATPLYF	11	1547.81	9.58083	0.006656	30	2.49572	0.018381	22.6883	0.1671
HACE1I694D	190	203	INRPNVSGATPLYF	11	1547.81	9.60056	0.002131	100	2.66596	0.013992	24.236	0.1272
HACE1I694D	190	203	INRPNVSGATPLYF	11	1547.81	9.58561	0.005067	1000	3.46454	0.011915	31.4958	0.108318
HACE1I694D	190	203	INRPNVSGATPLYF	11	1547.81	9.59669	0.006892	10000	4.93405	0.051656	44.855	0.4696
HACE1I694D/RAC1Q61L	190	203	INRPNVSGATPLYF	11	1547.81	9.59906	0.001353	0	0	0	0	0
HACE1I694D/RAC1Q61L	190	203	INRPNVSGATPLYF	11	1547.81	9.58632	0.002902	10	2.45999	0.021534	22.3636	0.195764
HACE1I694D/RAC1Q61L	190	203	INRPNVSGATPLYF	11	1547.81	9.60135	0.005371	30	2.4981	0.032861	22.71	0.298736
HACE1I694D/RAC1Q61L	190	203	INRPNVSGATPLYF	11	1547.81	9.59134	0.004812	100	2.54721	0.013246	23.1564	0.120418
HACE1I694D/RAC1Q61L	190	203	INRPNVSGATPLYF	11	1547.81	9.58137	0.006865	1000	3.37443	0.03985	30.6767	0.362273
HACE1I694D/RAC1Q61L	190	203	INRPNVSGATPLYF	11	1547.81	9.58768	0.008205	10000	4.64328	0.014734	42.2116	0.133945
HACE1I694D	203	214	FACSHGQRDTAQ	11	1319.57	5.98746	0.005745	0	0	0	0	0
HACE1I694D	203	214	FACSHGQRDTAQ	11	1319.57	5.99215	0.010546	10	1.90168	0.025304	17.288	0.230036
HACE1I694D	203	214	FACSHGQRDTAQ	11	1319.57	5.96939	0.007101	30	2.06736	0.013784	18.7942	0.125309
HACE1I694D	203	214	FACSHGQRDTAQ	11	1319.57	5.93769	0.020568	100	2.29829	0.015423	20.8936	0.140209
HACE1I694D	203	214	FACSHGQRDTAQ	11	1319.57	5.94542	0.006462	1000	2.44511	0.021292	22.2283	0.193564
HACE1I694D	203	214	FACSHGQRDTAQ	11	1319.57	5.95541	0.011581	10000	3.04028	0.025165	27.6389	0.228773
HACE1I694D/RAC1Q61L	203	214	FACSHGQRDTAQ	11	1319.57	5.98795	0.004814	0	0	0	0	0
HACE1I694D/RAC1Q61L	203	214	FACSHGQRDTAQ	11	1319.57	5.98624	0.005329	10	1.76935	0.025541	16.085	0.232191
HACE1I694D/RAC1Q61L	203	214	FACSHGQRDTAQ	11	1319.57	5.98378	0.009955	30	1.8659	0.041494	16.9627	0.377218
HACE1I694D/RAC1Q61L	203	214	FACSHGQRDTAQ	11	1319.57	5.94894	0.009445	100	2.00767	0.020134	18.2516	0.183036
HACE1I694D/RAC1Q61L	203	214	FACSHGQRDTAQ	11	1319.57	5.9369	0.016189	1000	2.35036	0.027551	21.3669	0.250464
HACE1I694D/RAC1Q61L	203	214	FACSHGQRDTAQ	11	1319.57	5.9347	0.012631	10000	2.64778	0.025928	24.0707	0.235709
HACE1I694D	203	216	FACSHGQRDTAQIL	13	1545.74	8.0559	0.003895	0	0	0	0	0
HACE1I694D	203	216	FACSHGQRDTAQIL	13	1545.74	8.06956	0.004683	10	1.71953	0.011358	13.2271	0.0873692
HACE1I694D	203	216	FACSHGQRDTAQIL	13	1545.74	8.05172	0.003465	30	1.85859	0.031425	14.2969	0.241731
HACE1I694D	203	216	FACSHGQRDTAQIL	13	1545.74	8.06316	0.002078	100	2.08681	0.012948	16.0524	0.0996
HACE1I694D	203	216	FACSHGQRDTAQIL	13	1545.74	8.05234	0.003954	1000	2.31796	0.007182	17.8305	0.0552462
HACE1I694D	203	216	FACSHGQRDTAQIL	13	1545.74	8.06481	0.005097	10000	3.45938	0.059796	26.6106	0.459969
HACE1I694D/RAC1Q61L	203	216	FACSHGQRDTAQIL	13	1545.74	8.05123	0.004025	0	0	0	0	0
HACE1I694D/RAC1Q61L	203	216	FACSHGQRDTAQIL	13	1545.74	8.05507	0.006085	10	1.64833	0.011342	12.6795	0.0872462
HACE1I694D/RAC1Q61L	203	216	FACSHGQRDTAQIL	13	1545.74	8.05889	0.002225	30	1.72564	0.029882	13.2741	0.229862
HACE1I694D/RAC1Q61L	203	216	FACSHGQRDTAQIL	13	1545.74	8.04991	0.00354	100	1.85827	0.013416	14.2944	0.1032
HACE1I694D/RAC1Q61L	203	216	FACSHGQRDTAQIL	13	1545.74	8.04813	0.002927	1000	2.23648	0.022941	17.2037	0.176469
HACE1I694D/RAC1Q61L	203	216	FACSHGQRDTAQIL	13	1545.74	8.06687	0.00687	10000	3.08439	0.026945	23.7261	0.207269
HACE1I694D	204	216	ACSHGQRDTAQIL	12	1398.67	7.61174	0.003341	0	0	0	0	0
HACE1I694D	204	216	ACSHGQRDTAQIL	12	1398.67	7.61748	0.003706	10	1.82403	0.017486	15.2003	0.145717
HACE1I694D	204	216	ACSHGQRDTAQIL	12	1398.67	7.59994	0.00361	30	1.92969	0.016876	16.0807	0.140633
HACE1I694D	204	216	ACSHGQRDTAQIL	12	1398.67	7.61071	0.002076	100	2.14842	0.043576	17.9035	0.363133
HACE1I694D	204	216	ACSHGQRDTAQIL	12	1398.67	7.5982	0.004726	1000	2.36758	0.011045	19.7298	0.0920417
HACE1I694D	204	216	ACSHGQRDTAQIL	12	1398.67	7.61916	0.004447	10000	3.304	0.066399	27.5333	0.553325
HACE1I694D/RAC1Q61L	204	216	ACSHGQRDTAQIL	12	1398.67	7.61081	0.002154	0	0	0	0	0
HACE1I694D/RAC1Q61L	204	216	ACSHGQRDTAQIL	12	1398.67	7.61409	0.005264	10	1.69917	0.035361	14.1598	0.294675
HACE1I694D/RAC1Q61L	204	216	ACSHGQRDTAQIL	12	1398.67	7.61343	0.003727	30	1.80388	0.028547	15.0323	0.237892
HACE1I694D/RAC1Q61L	204	216	ACSHGQRDTAQIL	12	1398.67	7.60112	0.005818	100	1.91965	0.006561	15.9971	0.054675
HACE1I694D/RAC1Q61L	204	216	ACSHGQRDTAQIL	12	1398.67	7.59963	0.004421	1000	2.31897	0.016995	19.3248	0.141625
HACE1I694D/RAC1Q61L	204	216	ACSHGQRDTAQIL	12	1398.67	7.61839	0.006078	10000	3.00927	0.006541	25.0772	0.0545083
HACE1I694D	215	235	ILLLRGAKYLPDKNGVTPLDL	18	2308.35	9.33346	0.004779	0	0	0	0	0
HACE1I694D	215	235	ILLLRGAKYLPDKNGVTPLDL	18	2308.35	9.34986	0.005095	10	3.36075	0.021316	18.6709	0.118422
HACE1I694D	215	235	ILLLRGAKYLPDKNGVTPLDL	18	2308.35	9.31986	0.005906	30	3.71015	0.014292	20.612	0.0794
HACE1I694D	215	235	ILLLRGAKYLPDKNGVTPLDL	18	2308.35	9.34744	0.001776	100	3.95489	0.014175	21.9716	0.07875
HACE1I694D	215	235	ILLLRGAKYLPDKNGVTPLDL	18	2308.35	9.31959	0.004509	1000	4.96592	0.023128	27.5884	0.128489
HACE1I694D	215	235	ILLLRGAKYLPDKNGVTPLDL	18	2308.35	9.33235	0.011607	10000	8.3974	0.024101	46.6522	0.133894
HACE1I694D/RAC1Q61L	215	235	ILLLRGAKYLPDKNGVTPLDL	18	2308.35	9.33606	0.00065	0	0	0	0	0
HACE1I694D/RAC1Q61L	215	235	ILLLRGAKYLPDKNGVTPLDL	18	2308.35	9.33068	0.00831	10	3.30221	0.023456	18.3456	0.130311
HACE1I694D/RAC1Q61L	215	235	ILLLRGAKYLPDKNGVTPLDL	18	2308.35	9.35028	0.004754	30	3.60496	0.039136	20.0276	0.217422
HACE1I694D/RAC1Q61L	215	235	ILLLRGAKYLPDKNGVTPLDL	18	2308.35	9.3348	0.010788	100	3.90152	0.023939	21.6751	0.132994
HACE1I694D/RAC1Q61L	215	235	ILLLRGAKYLPDKNGVTPLDL	18	2308.35	9.31766	0.006808	1000	4.89553	0.020676	27.1974	0.114867
HACE1I694D/RAC1Q61L	215	235	ILLLRGAKYLPDKNGVTPLDL	18	2308.35	9.32263	0.010085	10000	8.07607	0.052165	44.8671	0.289806
HACE1I694D	217	235	LLRGAKYLPDKNGVTPLDL	16	2082.18	8.73287	0.00633	0	0	0	0	0
HACE1I694D	217	235	LLRGAKYLPDKNGVTPLDL	16	2082.18	8.74005	0.004581	10	3.39923	0.015214	21.2452	0.0950875
HACE1I694D	217	235	LLRGAKYLPDKNGVTPLDL	16	2082.18	8.72628	0.00368	30	3.7764	0.022904	23.6025	0.14315
HACE1I694D	217	235	LLRGAKYLPDKNGVTPLDL	16	2082.18	8.73819	0.000927	100	4.03044	0.017571	25.1902	0.109819
HACE1I694D	217	235	LLRGAKYLPDKNGVTPLDL	16	2082.18	8.72657	0.004459	1000	5.05713	0.016946	31.6071	0.105912
HACE1I694D	217	235	LLRGAKYLPDKNGVTPLDL	16	2082.18	8.73794	0.003145	10000	8.15946	0.027141	50.9966	0.169631
HACE1I694D/RAC1Q61L	217	235	LLRGAKYLPDKNGVTPLDL	16	2082.18	8.73675	0.000804	0	0	0	0	0
HACE1I694D/RAC1Q61L	217	235	LLRGAKYLPDKNGVTPLDL	16	2082.18	8.73024	0.002	10	3.2805	0.021712	20.5032	0.1357
HACE1I694D/RAC1Q61L	217	235	LLRGAKYLPDKNGVTPLDL	16	2082.18	8.73986	0.002097	30	3.66138	0.047157	22.8836	0.294731
HACE1I694D/RAC1Q61L	217	235	LLRGAKYLPDKNGVTPLDL	16	2082.18	8.73284	0.006309	100	3.95646	0.017369	24.7279	0.108556
HACE1I694D/RAC1Q61L	217	235	LLRGAKYLPDKNGVTPLDL	16	2082.18	8.72586	0.004916	1000	4.93795	0.03642	30.8622	0.227625
HACE1I694D/RAC1Q61L	217	235	LLRGAKYLPDKNGVTPLDL	16	2082.18	8.74003	0.006864	10000	7.6533	0.027811	47.8331	0.173819
HACE1I694D	219	235	RGAKYLPDKNGVTPLDL	14	1856.02	8.50564	0.005869	0	0	0	0	0
HACE1I694D	219	235	RGAKYLPDKNGVTPLDL	14	1856.02	8.51339	0.003638	10	2.84803	0.01175	20.3431	0.0839286
HACE1I694D	219	235	RGAKYLPDKNGVTPLDL	14	1856.02	8.4982	0.005818	30	3.11356	0.039587	22.2397	0.282764
HACE1I694D	219	235	RGAKYLPDKNGVTPLDL	14	1856.02	8.51108	0.002034	100	3.45176	0.016983	24.6554	0.121307
HACE1I694D	219	235	RGAKYLPDKNGVTPLDL	14	1856.02	8.49943	0.005036	1000	4.38288	0.023569	31.3063	0.16835
HACE1I694D	219	235	RGAKYLPDKNGVTPLDL	14	1856.02	8.51607	0.003069	10000	7.31626	0.01444	52.259	0.103143
HACE1I694D/RAC1Q61L	219	235	RGAKYLPDKNGVTPLDL	14	1856.02	8.49494	0.001995	0	0	0	0	0
HACE1I694D/RAC1Q61L	219	235	RGAKYLPDKNGVTPLDL	14	1856.02	8.49735	0.003181	10	2.79218	0.018515	19.9441	0.13225
HACE1I694D/RAC1Q61L	219	235	RGAKYLPDKNGVTPLDL	14	1856.02	8.50541	0.002384	30	3.09262	0.024594	22.0902	0.175671
HACE1I694D/RAC1Q61L	219	235	RGAKYLPDKNGVTPLDL	14	1856.02	8.49544	0.006062	100	3.4695	0.016705	24.7822	0.119321
HACE1I694D/RAC1Q61L	219	235	RGAKYLPDKNGVTPLDL	14	1856.02	8.49152	0.005882	1000	4.32944	0.01837	30.9246	0.131214
HACE1I694D/RAC1Q61L	219	235	RGAKYLPDKNGVTPLDL	14	1856.02	8.50738	0.007215	10000	6.85381	0.025373	48.9558	0.181236
HACE1I694D	236	241	CVQGGY	5	625.253	7.13585	0.003164	0	0	0	0	0
HACE1I694D	236	241	CVQGGY	5	625.253	7.139	0.003602	10	0.150872	0.003413	3.01744	0.06826
HACE1I694D	236	241	CVQGGY	5	625.253	7.12195	0.002755	30	0.169053	0.009531	3.38106	0.19062
HACE1I694D	236	241	CVQGGY	5	625.253	7.12137	0.005283	100	0.242833	0.015256	4.85666	0.30512
HACE1I694D	236	241	CVQGGY	5	625.253	7.11347	0.003758	1000	1.03669	0.00608	20.7337	0.1216
HACE1I694D	236	241	CVQGGY	5	625.253	7.12672	0.008067	10000	2.4026	0.030128	48.052	0.60256
HACE1I694D/RAC1Q61L	236	241	CVQGGY	5	625.253	7.13646	0.00223	0	0	0	0	0
HACE1I694D/RAC1Q61L	236	241	CVQGGY	5	625.253	7.1365	0.004567	10	0.146871	0.013246	2.93742	0.26492
HACE1I694D/RAC1Q61L	236	241	CVQGGY	5	625.253	7.13315	0.004384	30	0.171688	0.014898	3.43376	0.29796
HACE1I694D/RAC1Q61L	236	241	CVQGGY	5	625.253	7.11773	0.005932	100	0.269311	0.01068	5.38622	0.2136
HACE1I694D/RAC1Q61L	236	241	CVQGGY	5	625.253	7.11285	0.004522	1000	1.09701	0.015659	21.9401	0.31318
HACE1I694D/RAC1Q61L	236	241	CVQGGY	5	625.253	7.1231	0.007624	10000	2.26958	0.014999	45.3915	0.29998
HACE1I694D	236	245	CVQGGYGETC	9	1015.37	7.48149	0.003516	0	0	0	0	0
HACE1I694D	236	245	CVQGGYGETC	9	1015.37	7.48616	0.002375	10	2.0759	0.012931	23.0655	0.143678
HACE1I694D	236	245	CVQGGYGETC	9	1015.37	7.47487	0.001183	30	2.1486	0.011027	23.8734	0.122522
HACE1I694D	236	245	CVQGGYGETC	9	1015.37	7.48304	0.003448	100	2.18446	0.026098	24.2718	0.289978
HACE1I694D	236	245	CVQGGYGETC	9	1015.37	7.47691	0.006048	1000	3.09382	0.020797	34.3758	0.231078
HACE1I694D	236	245	CVQGGYGETC	9	1015.37	7.49468	0.005658	10000	4.70515	0.02956	52.2795	0.328444
HACE1I694D/RAC1Q61L	236	245	CVQGGYGETC	9	1015.37	7.48064	0.003283	0	0	0	0	0
HACE1I694D/RAC1Q61L	236	245	CVQGGYGETC	9	1015.37	7.4855	0.004975	10	2.0829	0.006515	23.1433	0.0723889
HACE1I694D/RAC1Q61L	236	245	CVQGGYGETC	9	1015.37	7.48904	0.004111	30	2.13665	0.011942	23.7406	0.132689
HACE1I694D/RAC1Q61L	236	245	CVQGGYGETC	9	1015.37	7.47791	0.004986	100	2.21929	0.006978	24.6588	0.0775333
HACE1I694D/RAC1Q61L	236	245	CVQGGYGETC	9	1015.37	7.47765	0.004159	1000	3.02465	0.016486	33.6072	0.183178
HACE1I694D/RAC1Q61L	236	245	CVQGGYGETC	9	1015.37	7.49386	0.006204	10000	4.54874	0.052932	50.5416	0.588133
HACE1I694D	247	255	VLIQYHPRL	7	1137.67	8.3113	0.005323	0	0	0	0	0
HACE1I694D	247	255	VLIQYHPRL	7	1137.67	8.32478	0.003717	10	0.669464	0.01358	9.56377	0.194
HACE1I694D	247	255	VLIQYHPRL	7	1137.67	8.30739	0.00496	30	0.750041	0.016075	10.7149	0.229643
HACE1I694D	247	255	VLIQYHPRL	7	1137.67	8.32036	0.002993	100	0.957468	0.013244	13.6781	0.1892
HACE1I694D	247	255	VLIQYHPRL	7	1137.67	8.30932	0.003822	1000	2.08018	0.013303	29.7168	0.190043
HACE1I694D	247	255	VLIQYHPRL	7	1137.67	8.32665	0.005956	10000	3.15759	0.028587	45.1084	0.408386
HACE1I694D/RAC1Q61L	247	255	VLIQYHPRL	7	1137.67	8.29896	0.002566	0	0	0	0	0
HACE1I694D/RAC1Q61L	247	255	VLIQYHPRL	7	1137.67	8.30295	0.003734	10	0.731772	0.010734	10.4539	0.153343
HACE1I694D/RAC1Q61L	247	255	VLIQYHPRL	7	1137.67	8.31116	0.002389	30	0.795822	0.011572	11.3689	0.165314
HACE1I694D/RAC1Q61L	247	255	VLIQYHPRL	7	1137.67	8.30167	0.004506	100	0.991008	0.010028	14.1573	0.143257
HACE1I694D/RAC1Q61L	247	255	VLIQYHPRL	7	1137.67	8.29863	0.004247	1000	2.09741	0.01467	29.963	0.209571
HACE1I694D/RAC1Q61L	247	255	VLIQYHPRL	7	1137.67	8.32026	0.007859	10000	3.12251	0.013156	44.6072	0.187943
HACE1I694D	256	261	FQTIIQ	5	748.411	8.80358	0.005556	0	0	0	0	0
HACE1I694D	256	261	FQTIIQ	5	748.411	8.81046	0.004025	10	0.709137	0.010538	14.1827	0.21076
HACE1I694D	256	261	FQTIIQ	5	748.411	8.7971	0.004579	30	0.776557	0.009829	15.5311	0.19658
HACE1I694D	256	261	FQTIIQ	5	748.411	8.81221	0.002065	100	0.93234	0.015893	18.6468	0.31786
HACE1I694D	256	261	FQTIIQ	5	748.411	8.79871	0.004199	1000	1.76259	0.016848	35.2518	0.33696
HACE1I694D	256	261	FQTIIQ	5	748.411	8.80837	0.006051	10000	2.66933	0.016358	53.3866	0.32716
HACE1I694D/RAC1Q61L	256	261	FQTIIQ	5	748.411	8.80225	0.001356	0	0	0	0	0
HACE1I694D/RAC1Q61L	256	261	FQTIIQ	5	748.411	8.79899	0.002983	10	0.731507	0.003358	14.6301	0.06716
HACE1I694D/RAC1Q61L	256	261	FQTIIQ	5	748.411	8.81192	0.003332	30	0.790305	0.011709	15.8061	0.23418
HACE1I694D/RAC1Q61L	256	261	FQTIIQ	5	748.411	8.80288	0.005746	100	0.928587	0.006495	18.5717	0.1299
HACE1I694D/RAC1Q61L	256	261	FQTIIQ	5	748.411	8.797	0.00535	1000	1.69822	0.009113	33.9644	0.18226
HACE1I694D/RAC1Q61L	256	261	FQTIIQ	5	748.411	8.81258	0.006977	10000	2.65071	0.007405	53.0141	0.1481
HACE1I694D	256	262	FQTIIQM	6	879.452	9.99	0.004357	0	0	0	0	0
HACE1I694D	256	262	FQTIIQM	6	879.452	10.0014	0.011834	10	0.811313	0.019924	13.5219	0.332067
HACE1I694D	256	262	FQTIIQM	6	879.452	9.98822	0.011397	30	0.871354	0.02765	14.5226	0.460833
HACE1I694D	256	262	FQTIIQM	6	879.452	10.0164	0.002457	100	1.13051	0.020385	18.8419	0.33975
HACE1I694D	256	262	FQTIIQM	6	879.452	9.99148	0.009369	1000	2.37971	0.019836	39.6618	0.3306
HACE1I694D	256	262	FQTIIQM	6	879.452	9.99178	0.013329	10000	3.64044	0.026755	60.6741	0.445917
HACE1I694D/RAC1Q61L	256	262	FQTIIQM	6	879.452	9.99251	0.001959	0	0	0	0	0
HACE1I694D/RAC1Q61L	256	262	FQTIIQM	6	879.452	9.99093	0.001306	10	0.816521	0.017291	13.6087	0.288183
HACE1I694D/RAC1Q61L	256	262	FQTIIQM	6	879.452	10.0162	0.007298	30	0.897721	0.016813	14.962	0.280217
HACE1I694D/RAC1Q61L	256	262	FQTIIQM	6	879.452	10.0039	0.007806	100	1.10354	0.028406	18.3923	0.473433
HACE1I694D/RAC1Q61L	256	262	FQTIIQM	6	879.452	9.98651	0.008898	1000	2.34791	0.014014	39.1318	0.233567
HACE1I694D/RAC1Q61L	256	262	FQTIIQM	6	879.452	9.97826	0.006915	10000	3.60467	0.028228	60.0778	0.470467
HACE1I694D	262	268	MTQNEDL	6	849.353	7.74937	0.005169	0	0	0	0	0
HACE1I694D	262	268	MTQNEDL	6	849.353	7.75618	0.003278	10	2.71849	0.021483	45.3082	0.35805
HACE1I694D	262	268	MTQNEDL	6	849.353	7.74255	0.003469	30	2.96285	0.019921	49.3808	0.332017
HACE1I694D	262	268	MTQNEDL	6	849.353	7.75172	0.00344	100	2.99783	0.014351	49.9638	0.239183
HACE1I694D	262	268	MTQNEDL	6	849.353	7.74227	0.003941	1000	2.95854	0.018581	49.309	0.309683
HACE1I694D	262	268	MTQNEDL	6	849.353	7.75997	0.007493	10000	2.86162	0.028987	47.6937	0.483117
HACE1I694D/RAC1Q61L	262	268	MTQNEDL	6	849.353	7.74775	0.0026	0	0	0	0	0
HACE1I694D/RAC1Q61L	262	268	MTQNEDL	6	849.353	7.75328	0.004233	10	2.76539	0.026234	46.0898	0.437233
HACE1I694D/RAC1Q61L	262	268	MTQNEDL	6	849.353	7.75687	0.003191	30	2.94602	0.018743	49.1003	0.312383
HACE1I694D/RAC1Q61L	262	268	MTQNEDL	6	849.353	7.74499	0.004548	100	3.02591	0.013637	50.4318	0.227283
HACE1I694D/RAC1Q61L	262	268	MTQNEDL	6	849.353	7.74298	0.005491	1000	2.96747	0.013482	49.4578	0.2247
HACE1I694D/RAC1Q61L	262	268	MTQNEDL	6	849.353	7.76072	0.006416	10000	2.90918	0.019545	48.4863	0.32575
HACE1I694D	262	270	MTQNEDLRE	8	1134.5	6.89043	0.002655	0	0	0	0	0
HACE1I694D	262	270	MTQNEDLRE	8	1134.5	6.8905	0.003407	10	3.90694	0.035988	48.8368	0.44985
HACE1I694D	262	270	MTQNEDLRE	8	1134.5	6.87654	0.00232	30	4.11523	0.014276	51.4404	0.17845
HACE1I694D	262	270	MTQNEDLRE	8	1134.5	6.88329	0.005398	100	4.11525	0.012496	51.4406	0.1562
HACE1I694D	262	270	MTQNEDLRE	8	1134.5	6.87775	0.004646	1000	4.08013	0.021464	51.0016	0.2683
HACE1I694D	262	270	MTQNEDLRE	8	1134.5	6.8943	0.0086	10000	3.95699	0.041325	49.4624	0.516563
HACE1I694D/RAC1Q61L	262	270	MTQNEDLRE	8	1134.5	6.88949	0.002252	0	0	0	0	0
HACE1I694D/RAC1Q61L	262	270	MTQNEDLRE	8	1134.5	6.88806	0.003899	10	3.97135	0.058623	49.6419	0.732788
HACE1I694D/RAC1Q61L	262	270	MTQNEDLRE	8	1134.5	6.88846	0.004676	30	4.11101	0.070071	51.3876	0.875887
HACE1I694D/RAC1Q61L	262	270	MTQNEDLRE	8	1134.5	6.87742	0.005507	100	4.11888	0.01797	51.486	0.224625
HACE1I694D/RAC1Q61L	262	270	MTQNEDLRE	8	1134.5	6.87675	0.003891	1000	4.09801	0.034546	51.2251	0.431825
HACE1I694D/RAC1Q61L	262	270	MTQNEDLRE	8	1134.5	6.89169	0.00677	10000	4.01346	0.013674	50.1682	0.170925
HACE1I694D	262	272	MTQNEDLRENM	10	1379.58	7.71065	0.001603	0	0	0	0	0
HACE1I694D	262	272	MTQNEDLRENM	10	1379.58	7.71018	0.004827	10	5.55157	0.026381	55.5157	0.26381
HACE1I694D	262	272	MTQNEDLRENM	10	1379.58	7.69294	0.001754	30	5.76915	0.020107	57.6915	0.20107
HACE1I694D	262	272	MTQNEDLRENM	10	1379.58	7.70553	0.00177	100	5.71542	0.035021	57.1542	0.35021
HACE1I694D	262	272	MTQNEDLRENM	10	1379.58	7.69324	0.004622	1000	5.67807	0.037365	56.7807	0.37365
HACE1I694D	262	272	MTQNEDLRENM	10	1379.58	7.71258	0.006403	10000	5.52333	0.02072	55.2333	0.2072
HACE1I694D/RAC1Q61L	262	272	MTQNEDLRENM	10	1379.58	7.71145	0.001218	0	0	0	0	0
HACE1I694D/RAC1Q61L	262	272	MTQNEDLRENM	10	1379.58	7.70412	0.005942	10	5.48468	0.010576	54.8468	0.10576
HACE1I694D/RAC1Q61L	262	272	MTQNEDLRENM	10	1379.58	7.70771	0.004112	30	5.72993	0.064138	57.2993	0.64138
HACE1I694D/RAC1Q61L	262	272	MTQNEDLRENM	10	1379.58	7.69846	0.00664	100	5.6784	0.012667	56.784	0.12667
HACE1I694D/RAC1Q61L	262	272	MTQNEDLRENM	10	1379.58	7.69603	0.004082	1000	5.6905	0.008229	56.905	0.08229
HACE1I694D/RAC1Q61L	262	272	MTQNEDLRENM	10	1379.58	7.71485	0.00606	10000	5.55713	0.080481	55.5713	0.80481
HACE1I694D	262	273	MTQNEDLRENML	11	1492.66	8.67155	0.005962	0	0	0	0	0
HACE1I694D	262	273	MTQNEDLRENML	11	1492.66	8.68881	0.003585	10	5.64033	0.019785	51.2757	0.179864
HACE1I694D	262	273	MTQNEDLRENML	11	1492.66	8.66659	0.007356	30	5.88574	0.097517	53.5067	0.886518
HACE1I694D	262	273	MTQNEDLRENML	11	1492.66	8.68782	0.001061	100	6.02624	0.063243	54.784	0.574936
HACE1I694D	262	273	MTQNEDLRENML	11	1492.66	8.66985	0.009051	1000	6.47161	0.029049	58.8328	0.264082
HACE1I694D	262	273	MTQNEDLRENML	11	1492.66	8.68673	0.004518	10000	6.29058	0.086288	57.1871	0.784436
HACE1I694D/RAC1Q61L	262	273	MTQNEDLRENML	11	1492.66	8.67538	0.002015	0	0	0	0	0
HACE1I694D/RAC1Q61L	262	273	MTQNEDLRENML	11	1492.66	8.67802	0.004122	10	5.66035	0.032801	51.4577	0.298191
HACE1I694D/RAC1Q61L	262	273	MTQNEDLRENML	11	1492.66	8.68962	0.001986	30	5.83085	0.047126	53.0077	0.428418
HACE1I694D/RAC1Q61L	262	273	MTQNEDLRENML	11	1492.66	8.67821	0.009407	100	6.17471	0.035391	56.1337	0.321736
HACE1I694D/RAC1Q61L	262	273	MTQNEDLRENML	11	1492.66	8.67225	0.009474	1000	6.2875	0.017947	57.1591	0.163155
HACE1I694D/RAC1Q61L	262	273	MTQNEDLRENML	11	1492.66	8.69245	0.005589	10000	6.2257	0.023128	56.5973	0.210255
HACE1I694D	263	268	TQNEDL	5	718.313	7.37467	0.005711	0	0	0	0	0
HACE1I694D	263	268	TQNEDL	5	718.313	7.38065	0.003552	10	1.70081	0.024375	34.0161	0.4875
HACE1I694D	263	268	TQNEDL	5	718.313	7.36588	0.000776	30	1.70306	0.043652	34.0613	0.87304
HACE1I694D	263	268	TQNEDL	5	718.313	7.36682	0.004813	100	1.79665	0.024702	35.933	0.49404
HACE1I694D	263	268	TQNEDL	5	718.313	7.35667	0.005832	1000	2.12876	0.027707	42.5752	0.55414
HACE1I694D	263	268	TQNEDL	5	718.313	7.36662	0.012031	10000	2.35238	0.027939	47.0477	0.55878
HACE1I694D/RAC1Q61L	263	268	TQNEDL	5	718.313	7.37444	0.00153	0	0	0	0	0
HACE1I694D/RAC1Q61L	263	268	TQNEDL	5	718.313	7.38026	0.005416	10	1.70406	0.015549	34.0811	0.31098
HACE1I694D/RAC1Q61L	263	268	TQNEDL	5	718.313	7.3764	0.003006	30	1.69332	0.02186	33.8665	0.4372
HACE1I694D/RAC1Q61L	263	268	TQNEDL	5	718.313	7.3598	0.009022	100	1.81858	0.009721	36.3715	0.19442
HACE1I694D/RAC1Q61L	263	268	TQNEDL	5	718.313	7.35386	0.007339	1000	2.12596	0.029416	42.5192	0.58832
HACE1I694D/RAC1Q61L	263	268	TQNEDL	5	718.313	7.3673	0.005299	10000	2.29512	0.013663	45.9023	0.27326
HACE1I694D	263	270	TQNEDLRE	7	1003.46	6.53108	0.002696	0	0	0	0	0
HACE1I694D	263	270	TQNEDLRE	7	1003.46	6.53113	0.005076	10	3.39565	0.042759	48.5093	0.610843
HACE1I694D	263	270	TQNEDLRE	7	1003.46	6.51759	0.004982	30	3.48304	0.019703	49.7577	0.281471
HACE1I694D	263	270	TQNEDLRE	7	1003.46	6.51057	0.010314	100	3.40009	0.068287	48.5727	0.975529
HACE1I694D	263	270	TQNEDLRE	7	1003.46	6.50769	0.004551	1000	3.33751	0.023635	47.6787	0.337643
HACE1I694D	263	270	TQNEDLRE	7	1003.46	6.52029	0.010508	10000	3.19713	0.034079	45.6733	0.486843
HACE1I694D/RAC1Q61L	263	270	TQNEDLRE	7	1003.46	6.52965	0.002682	0	0	0	0	0
HACE1I694D/RAC1Q61L	263	270	TQNEDLRE	7	1003.46	6.52883	0.003932	10	3.50011	0.053277	50.0015	0.7611
HACE1I694D/RAC1Q61L	263	270	TQNEDLRE	7	1003.46	6.5281	0.003599	30	3.51332	0.038441	50.1903	0.549157
HACE1I694D/RAC1Q61L	263	270	TQNEDLRE	7	1003.46	6.51111	0.006813	100	3.43311	0.027514	49.0444	0.393057
HACE1I694D/RAC1Q61L	263	270	TQNEDLRE	7	1003.46	6.50638	0.007453	1000	3.32057	0.052993	47.4367	0.757043
HACE1I694D/RAC1Q61L	263	270	TQNEDLRE	7	1003.46	6.50926	0.010407	10000	3.22303	0.029159	46.0433	0.416557
HACE1I694D	263	272	TQNEDLRENM	9	1248.54	7.47221	0.003329	0	0	0	0	0
HACE1I694D	263	272	TQNEDLRENM	9	1248.54	7.47307	0.003427	10	4.88034	0.020438	54.226	0.227089
HACE1I694D	263	272	TQNEDLRENM	9	1248.54	7.45977	0.003228	30	4.90789	0.013422	54.5321	0.149133
HACE1I694D	263	272	TQNEDLRENM	9	1248.54	7.46999	0.002064	100	4.80026	0.020424	53.3362	0.226933
HACE1I694D	263	272	TQNEDLRENM	9	1248.54	7.45927	0.004773	1000	4.7434	0.02346	52.7044	0.260667
HACE1I694D	263	272	TQNEDLRENM	9	1248.54	7.47938	0.007095	10000	4.66736	0.011197	51.8596	0.124411
HACE1I694D/RAC1Q61L	263	272	TQNEDLRENM	9	1248.54	7.47168	0.001619	0	0	0	0	0
HACE1I694D/RAC1Q61L	263	272	TQNEDLRENM	9	1248.54	7.47253	0.005659	10	4.87937	0.015817	54.2152	0.175744
HACE1I694D/RAC1Q61L	263	272	TQNEDLRENM	9	1248.54	7.47243	0.005048	30	4.90668	0.051816	54.5187	0.575733
HACE1I694D/RAC1Q61L	263	272	TQNEDLRENM	9	1248.54	7.46362	0.005856	100	4.82587	0.036884	53.6208	0.409822
HACE1I694D/RAC1Q61L	263	272	TQNEDLRENM	9	1248.54	7.46216	0.004751	1000	4.7443	0.014772	52.7144	0.164133
HACE1I694D/RAC1Q61L	263	272	TQNEDLRENM	9	1248.54	7.47719	0.005826	10000	4.65607	0.029335	51.7341	0.325944
HACE1I694D	271	287	NMLRQVLEHLSQQSESQ	16	2025.99	9.94637	0.004654	0	0	0	0	0
HACE1I694D	271	287	NMLRQVLEHLSQQSESQ	16	2025.99	9.93833	0.007735	10	3.44377	0.012492	21.5236	0.078075
HACE1I694D	271	287	NMLRQVLEHLSQQSESQ	16	2025.99	9.92625	0.008078	30	3.93905	0.045122	24.6191	0.282012
HACE1I694D	271	287	NMLRQVLEHLSQQSESQ	16	2025.99	9.9403	0.002679	100	4.75908	0.017825	29.7442	0.111406
HACE1I694D	271	287	NMLRQVLEHLSQQSESQ	16	2025.99	9.91747	0.003703	1000	6.16587	0.027061	38.5367	0.169131
HACE1I694D	271	287	NMLRQVLEHLSQQSESQ	16	2025.99	9.91099	0.009012	10000	8.1156	0.030479	50.7225	0.190494
HACE1I694D/RAC1Q61L	271	287	NMLRQVLEHLSQQSESQ	16	2025.99	9.95086	0.001829	0	0	0	0	0
HACE1I694D/RAC1Q61L	271	287	NMLRQVLEHLSQQSESQ	16	2025.99	9.93247	0.002312	10	3.60458	0.022426	22.5286	0.140163
HACE1I694D/RAC1Q61L	271	287	NMLRQVLEHLSQQSESQ	16	2025.99	9.94331	0.007567	30	4.1711	0.039957	26.0694	0.249731
HACE1I694D/RAC1Q61L	271	287	NMLRQVLEHLSQQSESQ	16	2025.99	9.93037	0.005034	100	4.97891	0.045354	31.1182	0.283463
HACE1I694D/RAC1Q61L	271	287	NMLRQVLEHLSQQSESQ	16	2025.99	9.91423	0.006921	1000	6.24211	0.044957	39.0132	0.280981
HACE1I694D/RAC1Q61L	271	287	NMLRQVLEHLSQQSESQ	16	2025.99	9.90411	0.006489	10000	7.9466	0.030076	49.6662	0.187975
HACE1I694D	271	288	NMLRQVLEHLSQQSESQY	17	2189.05	10.1416	0.00426	0	0	0	0	0
HACE1I694D	271	288	NMLRQVLEHLSQQSESQY	17	2189.05	10.1377	0.011723	10	3.59375	0.035432	21.1397	0.208424
HACE1I694D	271	288	NMLRQVLEHLSQQSESQY	17	2189.05	10.1256	0.009342	30	4.04446	0.036255	23.791	0.213265
HACE1I694D	271	288	NMLRQVLEHLSQQSESQY	17	2189.05	10.1434	0.0021	100	4.88205	0.022078	28.7179	0.129871
HACE1I694D	271	288	NMLRQVLEHLSQQSESQY	17	2189.05	10.1181	0.00523	1000	6.62345	0.023192	38.9614	0.136424
HACE1I694D	271	288	NMLRQVLEHLSQQSESQY	17	2189.05	10.1021	0.01205	10000	9.06303	0.069858	53.312	0.410929
HACE1I694D/RAC1Q61L	271	288	NMLRQVLEHLSQQSESQY	17	2189.05	10.1445	0.000939	0	0	0	0	0
HACE1I694D/RAC1Q61L	271	288	NMLRQVLEHLSQQSESQY	17	2189.05	10.1311	0.003832	10	3.73426	0.035371	21.9662	0.208065
HACE1I694D/RAC1Q61L	271	288	NMLRQVLEHLSQQSESQY	17	2189.05	10.1428	0.005927	30	4.30796	0.033861	25.3409	0.199182
HACE1I694D/RAC1Q61L	271	288	NMLRQVLEHLSQQSESQY	17	2189.05	10.1294	0.006828	100	5.12318	0.018485	30.1364	0.108735
HACE1I694D/RAC1Q61L	271	288	NMLRQVLEHLSQQSESQY	17	2189.05	10.1111	0.008945	1000	6.66142	0.015996	39.1848	0.0940941
HACE1I694D/RAC1Q61L	271	288	NMLRQVLEHLSQQSESQY	17	2189.05	10.0892	0.005952	10000	8.89762	0.060049	52.3389	0.353229
HACE1I694D	273	287	LRQVLEHLSQQSESQ	14	1780.91	7.54918	0.004053	0	0	0	0	0
HACE1I694D	273	287	LRQVLEHLSQQSESQ	14	1780.91	7.55249	0.003909	10	2.97134	0.018904	21.2239	0.135029
HACE1I694D	273	287	LRQVLEHLSQQSESQ	14	1780.91	7.53519	0.00259	30	3.13901	0.020237	22.4215	0.14455
HACE1I694D	273	287	LRQVLEHLSQQSESQ	14	1780.91	7.54614	0.002141	100	3.27578	0.028973	23.3984	0.20695
HACE1I694D	273	287	LRQVLEHLSQQSESQ	14	1780.91	7.53178	0.004533	1000	3.75652	0.019244	26.8323	0.137457
HACE1I694D	273	287	LRQVLEHLSQQSESQ	14	1780.91	7.54449	0.006412	10000	5.41469	0.037542	38.6763	0.268157
HACE1I694D/RAC1Q61L	273	287	LRQVLEHLSQQSESQ	14	1780.91	7.55323	0.003737	0	0	0	0	0
HACE1I694D/RAC1Q61L	273	287	LRQVLEHLSQQSESQ	14	1780.91	7.5493	0.007081	10	3.01236	0.024357	21.5169	0.173979
HACE1I694D/RAC1Q61L	273	287	LRQVLEHLSQQSESQ	14	1780.91	7.54891	0.003676	30	3.21355	0.026902	22.9539	0.192157
HACE1I694D/RAC1Q61L	273	287	LRQVLEHLSQQSESQ	14	1780.91	7.53801	0.006095	100	3.3233	0.014275	23.7379	0.101964
HACE1I694D/RAC1Q61L	273	287	LRQVLEHLSQQSESQ	14	1780.91	7.5336	0.004967	1000	3.79207	0.018351	27.0862	0.131079
HACE1I694D/RAC1Q61L	273	287	LRQVLEHLSQQSESQ	14	1780.91	7.5445	0.00537	10000	5.28581	0.03126	37.7558	0.223286
HACE1I694D	273	288	LRQVLEHLSQQSESQY	15	1943.97	8.00913	0.077038	0	0	0	0	0
HACE1I694D	273	288	LRQVLEHLSQQSESQY	15	1943.97	8.00101	0.006863	10	3.12291	0.018381	20.8194	0.12254
HACE1I694D	273	288	LRQVLEHLSQQSESQY	15	1943.97	7.97271	0.007863	30	3.32196	0.034858	22.1464	0.232387
HACE1I694D	273	288	LRQVLEHLSQQSESQY	15	1943.97	7.99083	0.001932	100	3.43288	0.028434	22.8859	0.18956
HACE1I694D	273	288	LRQVLEHLSQQSESQY	15	1943.97	7.97081	0.006691	1000	4.24293	0.041239	28.2862	0.274927
HACE1I694D	273	288	LRQVLEHLSQQSESQY	15	1943.97	7.98815	0.006695	10000	6.32994	0.075315	42.1996	0.5021
HACE1I694D/RAC1Q61L	273	288	LRQVLEHLSQQSESQY	15	1943.97	7.98015	0.002185	0	0	0	0	0
HACE1I694D/RAC1Q61L	273	288	LRQVLEHLSQQSESQY	15	1943.97	7.9821	0.009451	10	3.17591	0.028808	21.1727	0.192053
HACE1I694D/RAC1Q61L	273	288	LRQVLEHLSQQSESQY	15	1943.97	7.98771	0.002332	30	3.36904	0.041024	22.4603	0.273493
HACE1I694D/RAC1Q61L	273	288	LRQVLEHLSQQSESQY	15	1943.97	7.97258	0.00593	100	3.45311	0.021807	23.0208	0.14538
HACE1I694D/RAC1Q61L	273	288	LRQVLEHLSQQSESQY	15	1943.97	7.96571	0.004975	1000	4.25465	0.029074	28.3643	0.193827
HACE1I694D/RAC1Q61L	273	288	LRQVLEHLSQQSESQY	15	1943.97	7.9876	0.006215	10000	6.12154	0.048333	40.8103	0.32222
HACE1I694D	274	287	RQVLEHLSQQSESQ	13	1667.82	6.99213	0.003352	0	0	0	0	0
HACE1I694D	274	287	RQVLEHLSQQSESQ	13	1667.82	6.99956	0.003973	10	2.9091	0.022249	22.3777	0.171146
HACE1I694D	274	287	RQVLEHLSQQSESQ	13	1667.82	6.98506	0.002966	30	3.06376	0.02994	23.5674	0.230308
HACE1I694D	274	287	RQVLEHLSQQSESQ	13	1667.82	6.99483	0.003387	100	3.16229	0.011905	24.3253	0.0915769
HACE1I694D	274	287	RQVLEHLSQQSESQ	13	1667.82	6.98438	0.004327	1000	3.44918	0.013729	26.5322	0.105608
HACE1I694D	274	287	RQVLEHLSQQSESQ	13	1667.82	6.99873	0.007362	10000	4.988	0.019169	38.3692	0.147454
HACE1I694D/RAC1Q61L	274	287	RQVLEHLSQQSESQ	13	1667.82	6.99194	0.001101	0	0	0	0	0
HACE1I694D/RAC1Q61L	274	287	RQVLEHLSQQSESQ	13	1667.82	6.99948	0.003195	10	2.94243	0.01428	22.6341	0.109846
HACE1I694D/RAC1Q61L	274	287	RQVLEHLSQQSESQ	13	1667.82	6.99851	0.003804	30	3.12088	0.054333	24.0067	0.417946
HACE1I694D/RAC1Q61L	274	287	RQVLEHLSQQSESQ	13	1667.82	6.98798	0.005171	100	3.19098	0.011971	24.546	0.0920846
HACE1I694D/RAC1Q61L	274	287	RQVLEHLSQQSESQ	13	1667.82	6.98585	0.003602	1000	3.4773	0.018315	26.7485	0.140885
HACE1I694D/RAC1Q61L	274	287	RQVLEHLSQQSESQ	13	1667.82	6.99678	0.007328	10000	4.8787	0.027336	37.5285	0.210277
HACE1I694D	274	288	RQVLEHLSQQSESQY	14	1830.89	7.57459	0.001593	0	0	0	0	0
HACE1I694D	274	288	RQVLEHLSQQSESQY	14	1830.89	7.57081	0.003834	10	3.09059	0.027234	22.0756	0.194529
HACE1I694D	274	288	RQVLEHLSQQSESQY	14	1830.89	7.55375	0.002754	30	3.27331	0.034221	23.3808	0.244436
HACE1I694D	274	288	RQVLEHLSQQSESQY	14	1830.89	7.56521	0.001509	100	3.34284	0.008505	23.8774	0.06075
HACE1I694D	274	288	RQVLEHLSQQSESQY	14	1830.89	7.55167	0.004087	1000	3.94046	0.043622	28.1462	0.311586
HACE1I694D	274	288	RQVLEHLSQQSESQY	14	1830.89	7.56523	0.004934	10000	5.87096	0.03265	41.9354	0.233214
HACE1I694D/RAC1Q61L	274	288	RQVLEHLSQQSESQY	14	1830.89	7.57517	0.001822	0	0	0	0	0
HACE1I694D/RAC1Q61L	274	288	RQVLEHLSQQSESQY	14	1830.89	7.56985	0.006481	10	3.10278	0.0206	22.1627	0.147143
HACE1I694D/RAC1Q61L	274	288	RQVLEHLSQQSESQY	14	1830.89	7.57032	0.004679	30	3.29087	0.027559	23.5062	0.19685
HACE1I694D/RAC1Q61L	274	288	RQVLEHLSQQSESQY	14	1830.89	7.55862	0.005396	100	3.35429	0.008279	23.9592	0.0591357
HACE1I694D/RAC1Q61L	274	288	RQVLEHLSQQSESQY	14	1830.89	7.55662	0.004361	1000	3.9767	0.0211	28.405	0.150714
HACE1I694D/RAC1Q61L	274	288	RQVLEHLSQQSESQY	14	1830.89	7.56627	0.005182	10000	5.71745	0.04391	40.8389	0.313643
HACE1I694D	288	292	YLKIL	4	648.421	9.1852	0.005891	0	0	0	0	0
HACE1I694D	288	292	YLKIL	4	648.421	9.19425	0.005019	10	0.074505	0.013718	1.86262	0.34295
HACE1I694D	288	292	YLKIL	4	648.421	9.17702	0.005688	30	0.101603	0.00713	2.54007	0.17825
HACE1I694D	288	292	YLKIL	4	648.421	9.19584	0.002347	100	0.177632	0.00782	4.4408	0.1955
HACE1I694D	288	292	YLKIL	4	648.421	9.18103	0.004004	1000	0.650891	0.009501	16.2723	0.237525
HACE1I694D	288	292	YLKIL	4	648.421	9.19363	0.006962	10000	1.22059	0.024291	30.5146	0.607275
HACE1I694D/RAC1Q61L	288	292	YLKIL	4	648.421	9.17855	0.000422	0	0	0	0	0
HACE1I694D/RAC1Q61L	288	292	YLKIL	4	648.421	9.17315	0.004287	10	0.11623	0.005333	2.90575	0.133325
HACE1I694D/RAC1Q61L	288	292	YLKIL	4	648.421	9.18952	0.005121	30	0.139595	0.001164	3.48988	0.0291
HACE1I694D/RAC1Q61L	288	292	YLKIL	4	648.421	9.17849	0.006522	100	0.221673	0.003211	5.54183	0.080275
HACE1I694D/RAC1Q61L	288	292	YLKIL	4	648.421	9.17199	0.005911	1000	0.699468	0.002188	17.4867	0.0547
HACE1I694D/RAC1Q61L	288	292	YLKIL	4	648.421	9.18665	0.0078	10000	1.21896	0.028911	30.4739	0.722775
HACE1I694D	288	294	YLKILTS	6	836.5	8.64142	0.006227	0	0	0	0	0
HACE1I694D	288	294	YLKILTS	6	836.5	8.651	0.002953	10	0.04929	0.021153	0.8215	0.35255
HACE1I694D	288	294	YLKILTS	6	836.5	8.62772	0.008101	30	0.07273	0.021855	1.21217	0.36425
HACE1I694D	288	294	YLKILTS	6	836.5	8.64852	0.002443	100	0.139391	0.021864	2.32318	0.3644
HACE1I694D	288	294	YLKILTS	6	836.5	8.63087	0.007625	1000	0.666441	0.021512	11.1073	0.358533
HACE1I694D	288	294	YLKILTS	6	836.5	8.64619	0.007698	10000	1.69245	0.068416	28.2075	1.14027
HACE1I694D/RAC1Q61L	288	294	YLKILTS	6	836.5	8.63335	0.0018	0	0	0	0	0
HACE1I694D/RAC1Q61L	288	294	YLKILTS	6	836.5	8.62018	0.001296	10	0.07427	0.017906	1.23783	0.298433
HACE1I694D/RAC1Q61L	288	294	YLKILTS	6	836.5	8.63558	0.007862	30	0.081039	0.008466	1.35065	0.1411
HACE1I694D/RAC1Q61L	288	294	YLKILTS	6	836.5	8.62385	0.00461	100	0.160331	0.011052	2.67218	0.1842
HACE1I694D/RAC1Q61L	288	294	YLKILTS	6	836.5	8.61996	0.003985	1000	0.656678	0.01076	10.9446	0.179333
HACE1I694D/RAC1Q61L	288	294	YLKILTS	6	836.5	8.64892	0.006286	10000	1.63696	0.015491	27.2827	0.258183
HACE1I694D	288	295	YLKILTSL	7	949.584	9.94121	0.00347	0	0	0	0	0
HACE1I694D	288	295	YLKILTSL	7	949.584	9.93761	0.006503	10	0.014938	0.018773	0.2134	0.268186
HACE1I694D	288	295	YLKILTSL	7	949.584	9.92665	0.00864	30	0.023867	0.009802	0.340957	0.140029
HACE1I694D	288	295	YLKILTSL	7	949.584	9.94747	0.002978	100	0.069155	0.014393	0.987929	0.205614
HACE1I694D	288	295	YLKILTSL	7	949.584	9.93014	0.004089	1000	0.428178	0.011784	6.11683	0.168343
HACE1I694D	288	295	YLKILTSL	7	949.584	9.92745	0.008585	10000	1.57066	0.074217	22.4381	1.06024
HACE1I694D/RAC1Q61L	288	295	YLKILTSL	7	949.584	9.94375	0.001531	0	0	0	0	0
HACE1I694D/RAC1Q61L	288	295	YLKILTSL	7	949.584	9.93127	0.001642	10	0.014211	0.010485	0.203014	0.149786
HACE1I694D/RAC1Q61L	288	295	YLKILTSL	7	949.584	9.94839	0.010136	30	0.05187	0.012098	0.741	0.172829
HACE1I694D/RAC1Q61L	288	295	YLKILTSL	7	949.584	9.93719	0.005237	100	0.103152	0.010485	1.4736	0.149786
HACE1I694D/RAC1Q61L	288	295	YLKILTSL	7	949.584	9.9273	0.006508	1000	0.444397	0.0096	6.34853	0.137143
HACE1I694D/RAC1Q61L	288	295	YLKILTSL	7	949.584	9.9209	0.005737	10000	1.52091	0.05	21.7273	0.714286
HACE1I694D	289	292	LKIL	3	485.357	8.55793	0.008406	0	0	0	0	0
HACE1I694D	289	292	LKIL	3	485.357	8.56138	0.003833	10	0.029122	0.004393	0.970733	0.146433
HACE1I694D	289	292	LKIL	3	485.357	8.54521	0.005272	30	0.030929	0.009667	1.03097	0.322233
HACE1I694D	289	292	LKIL	3	485.357	8.56035	0.001969	100	0.075312	0.027038	2.5104	0.901267
HACE1I694D	289	292	LKIL	3	485.357	8.54895	0.003512	1000	0.1184	0.009186	3.94667	0.3062
HACE1I694D	289	292	LKIL	3	485.357	8.56367	0.005634	10000	0.487173	0.021673	16.2391	0.722433
HACE1I694D/RAC1Q61L	289	292	LKIL	3	485.357	8.55032	0.00252	0	0	0	0	0
HACE1I694D/RAC1Q61L	289	292	LKIL	3	485.357	8.55129	0.003654	10	0.098517	0.012622	3.2839	0.420733
HACE1I694D/RAC1Q61L	289	292	LKIL	3	485.357	8.56001	0.003103	30	0.093051	0.010892	3.1017	0.363067
HACE1I694D/RAC1Q61L	289	292	LKIL	3	485.357	8.55045	0.005229	100	0.144868	0.017753	4.82893	0.591767
HACE1I694D/RAC1Q61L	289	292	LKIL	3	485.357	8.54669	0.005733	1000	0.168703	0.006429	5.62343	0.2143
HACE1I694D/RAC1Q61L	289	292	LKIL	3	485.357	8.56718	0.007287	10000	0.505251	0.010127	16.8417	0.337567
HACE1I694D	289	295	LKILTSL	6	786.521	9.25023	0.00509	0	0	0	0	0
HACE1I694D	289	295	LKILTSL	6	786.521	9.25284	0.004143	10	0.037154	0.014822	0.619233	0.247033
HACE1I694D	289	295	LKILTSL	6	786.521	9.23851	0.005256	30	0.057427	0.007765	0.957117	0.129417
HACE1I694D	289	295	LKILTSL	6	786.521	9.25537	0.002064	100	0.188278	0.038248	3.13797	0.637467
HACE1I694D	289	295	LKILTSL	6	786.521	9.24187	0.003881	1000	0.182442	0.016624	3.0407	0.277067
HACE1I694D	289	295	LKILTSL	6	786.521	9.25131	0.00732	10000	1.0852	0.091974	18.0867	1.5329
HACE1I694D/RAC1Q61L	289	295	LKILTSL	6	786.521	9.25035	0.000694	0	0	0	0	0
HACE1I694D/RAC1Q61L	289	295	LKILTSL	6	786.521	9.23898	0.003801	10	0.087258	0.014832	1.4543	0.2472
HACE1I694D/RAC1Q61L	289	295	LKILTSL	6	786.521	9.25341	0.004271	30	0.1125	0.015475	1.875	0.257917
HACE1I694D/RAC1Q61L	289	295	LKILTSL	6	786.521	9.24545	0.005427	100	0.18147	0.042009	3.0245	0.70015
HACE1I694D/RAC1Q61L	289	295	LKILTSL	6	786.521	9.23743	0.005644	1000	0.200208	0.016455	3.3368	0.27425
HACE1I694D/RAC1Q61L	289	295	LKILTSL	6	786.521	9.24628	0.006665	10000	1.06448	0.038131	17.7414	0.635517
HACE1I694D	289	297	LKILTSLAE	8	986.601	8.92975	0.005073	0	0	0	0	0
HACE1I694D	289	297	LKILTSLAE	8	986.601	8.93668	0.004313	10	0.055323	0.010746	0.691537	0.134325
HACE1I694D	289	297	LKILTSLAE	8	986.601	8.92294	0.004336	30	0.06591	0.011395	0.823875	0.142437
HACE1I694D	289	297	LKILTSLAE	8	986.601	8.93966	0.001243	100	0.084411	0.009311	1.05514	0.116388
HACE1I694D	289	297	LKILTSLAE	8	986.601	8.92676	0.00393	1000	0.201451	0.01408	2.51814	0.176
HACE1I694D	289	297	LKILTSLAE	8	986.601	8.93479	0.005424	10000	1.33873	0.068217	16.7341	0.852712
HACE1I694D/RAC1Q61L	289	297	LKILTSLAE	8	986.601	8.93052	0.00153	0	0	0	0	0
HACE1I694D/RAC1Q61L	289	297	LKILTSLAE	8	986.601	8.92417	0.003473	10	0.093413	0.011073	1.16766	0.138412
HACE1I694D/RAC1Q61L	289	297	LKILTSLAE	8	986.601	8.93956	0.004659	30	0.092604	0.012172	1.15755	0.15215
HACE1I694D/RAC1Q61L	289	297	LKILTSLAE	8	986.601	8.9314	0.007322	100	0.115102	0.006642	1.43877	0.083025
HACE1I694D/RAC1Q61L	289	297	LKILTSLAE	8	986.601	8.92417	0.00466	1000	0.200328	0.007074	2.5041	0.088425
HACE1I694D/RAC1Q61L	289	297	LKILTSLAE	8	986.601	8.93434	0.007992	10000	1.29072	0.027508	16.134	0.34385
HACE1I694D	293	297	TSLAE	4	519.254	6.71964	0.004156	0	0	0	0	0
HACE1I694D	293	297	TSLAE	4	519.254	6.72751	0.005133	10	-0.000744	0.004136	-0.0186	0.1034
HACE1I694D	293	297	TSLAE	4	519.254	6.71732	0.003655	30	0.003332	0.003509	0.0833	0.087725
HACE1I694D	293	297	TSLAE	4	519.254	6.70357	0.012777	100	0.003219	0.003417	0.080475	0.085425
HACE1I694D	293	297	TSLAE	4	519.254	6.70463	0.003813	1000	0.042741	0.003859	1.06852	0.096475
HACE1I694D	293	297	TSLAE	4	519.254	6.70951	0.01651	10000	0.478427	0.055338	11.9607	1.38345
HACE1I694D/RAC1Q61L	293	297	TSLAE	4	519.254	6.72131	0.002831	0	0	0	0	0
HACE1I694D/RAC1Q61L	293	297	TSLAE	4	519.254	6.72696	0.001826	10	0.016083	0.005064	0.402075	0.1266
HACE1I694D/RAC1Q61L	293	297	TSLAE	4	519.254	6.7256	0.003542	30	0.020985	0.006776	0.524625	0.1694
HACE1I694D/RAC1Q61L	293	297	TSLAE	4	519.254	6.70867	0.006789	100	0.027319	0.016778	0.682975	0.41945
HACE1I694D/RAC1Q61L	293	297	TSLAE	4	519.254	6.70041	0.012182	1000	0.02868	0.009454	0.717	0.23635
HACE1I694D/RAC1Q61L	293	297	TSLAE	4	519.254	6.69751	0.011237	10000	0.433129	0.01746	10.8282	0.4365
HACE1I694D	296	309	AEVATTNGHKLLSL	13	1452.79	8.49851	0.012097	0	0	0	0	0
HACE1I694D	296	309	AEVATTNGHKLLSL	13	1452.79	8.51822	0.007042	10	1.57555	0.012695	12.1196	0.0976538
HACE1I694D	296	309	AEVATTNGHKLLSL	13	1452.79	8.51563	0.006351	30	1.88708	0.032045	14.516	0.2465
HACE1I694D	296	309	AEVATTNGHKLLSL	13	1452.79	8.51521	0.001514	100	2.53007	0.019784	19.462	0.152185
HACE1I694D	296	309	AEVATTNGHKLLSL	13	1452.79	8.51103	0.003186	1000	3.65674	0.021153	28.1288	0.162715
HACE1I694D	296	309	AEVATTNGHKLLSL	13	1452.79	8.51015	0.012555	10000	4.95275	0.077504	38.098	0.596185
HACE1I694D/RAC1Q61L	296	309	AEVATTNGHKLLSL	13	1452.79	8.48189	0.00215	0	0	0	0	0
HACE1I694D/RAC1Q61L	296	309	AEVATTNGHKLLSL	13	1452.79	8.49557	0.002997	10	1.64639	0.011851	12.6646	0.0911615
HACE1I694D/RAC1Q61L	296	309	AEVATTNGHKLLSL	13	1452.79	8.49946	0.001967	30	1.947	0.017649	14.9769	0.135762
HACE1I694D/RAC1Q61L	296	309	AEVATTNGHKLLSL	13	1452.79	8.49529	0.003821	100	2.60486	0.02217	20.0374	0.170538
HACE1I694D/RAC1Q61L	296	309	AEVATTNGHKLLSL	13	1452.79	8.48557	0.007261	1000	3.71753	0.009509	28.5964	0.0731462
HACE1I694D/RAC1Q61L	296	309	AEVATTNGHKLLSL	13	1452.79	8.48921	0.006929	10000	5.16445	0.01853	39.7265	0.142538
HACE1I694D	296	312	AEVATTNGHKLLSLSSN	16	1740.9	7.90467	0.00381	0	0	0	0	0
HACE1I694D	296	312	AEVATTNGHKLLSLSSN	16	1740.9	7.9124	0.004239	10	3.26367	0.021519	20.3979	0.134494
HACE1I694D	296	312	AEVATTNGHKLLSLSSN	16	1740.9	7.89221	0.003153	30	3.60016	0.035622	22.501	0.222638
HACE1I694D	296	312	AEVATTNGHKLLSLSSN	16	1740.9	7.9042	0.002169	100	4.3164	0.043418	26.9775	0.271363
HACE1I694D	296	312	AEVATTNGHKLLSLSSN	16	1740.9	7.88943	0.004497	1000	5.55315	0.041882	34.7072	0.261763
HACE1I694D	296	312	AEVATTNGHKLLSLSSN	16	1740.9	7.90222	0.005417	10000	6.86797	0.031854	42.9248	0.199088
HACE1I694D/RAC1Q61L	296	312	AEVATTNGHKLLSLSSN	16	1740.9	7.90437	0.002341	0	0	0	0	0
HACE1I694D/RAC1Q61L	296	312	AEVATTNGHKLLSLSSN	16	1740.9	7.90361	0.00547	10	3.25781	0.020317	20.3613	0.126981
HACE1I694D/RAC1Q61L	296	312	AEVATTNGHKLLSLSSN	16	1740.9	7.90682	0.002867	30	3.63479	0.067321	22.7175	0.420756
HACE1I694D/RAC1Q61L	296	312	AEVATTNGHKLLSLSSN	16	1740.9	7.89594	0.004393	100	4.26214	0.023237	26.6383	0.145231
HACE1I694D/RAC1Q61L	296	312	AEVATTNGHKLLSLSSN	16	1740.9	7.89175	0.004019	1000	5.39865	0.008821	33.7415	0.0551313
HACE1I694D/RAC1Q61L	296	312	AEVATTNGHKLLSLSSN	16	1740.9	7.90524	0.006144	10000	6.77059	0.035763	42.3162	0.223519
HACE1I694D	296	317	AEVATTNGHKLLSLSSNYDAQM	21	2349.13	8.60387	0.005347	0	0	0	0	0
HACE1I694D	296	317	AEVATTNGHKLLSLSSNYDAQM	21	2349.13	8.59968	0.003497	10	6.90588	0.031905	32.8851	0.151929
HACE1I694D	296	317	AEVATTNGHKLLSLSSNYDAQM	21	2349.13	8.58676	0.003614	30	7.21906	0.040924	34.3765	0.194876
HACE1I694D	296	317	AEVATTNGHKLLSLSSNYDAQM	21	2349.13	8.59836	0.00093	100	7.8309	0.043335	37.29	0.206357
HACE1I694D	296	317	AEVATTNGHKLLSLSSNYDAQM	21	2349.13	8.58694	0.003963	1000	8.943	0.043106	42.5857	0.205267
HACE1I694D	296	317	AEVATTNGHKLLSLSSNYDAQM	21	2349.13	8.59654	0.004652	10000	10.3702	0.057693	49.3818	0.274729
HACE1I694D/RAC1Q61L	296	317	AEVATTNGHKLLSLSSNYDAQM	21	2349.13	8.6143	0.001007	0	0	0	0	0
HACE1I694D/RAC1Q61L	296	317	AEVATTNGHKLLSLSSNYDAQM	21	2349.13	8.60319	0.002235	10	6.88593	0.02812	32.7901	0.133905
HACE1I694D/RAC1Q61L	296	317	AEVATTNGHKLLSLSSNYDAQM	21	2349.13	8.61191	0.001331	30	7.27631	0.068839	34.6491	0.327805
HACE1I694D/RAC1Q61L	296	317	AEVATTNGHKLLSLSSNYDAQM	21	2349.13	8.60362	0.00544	100	7.79109	0.039803	37.1004	0.189538
HACE1I694D/RAC1Q61L	296	317	AEVATTNGHKLLSLSSNYDAQM	21	2349.13	8.59773	0.004911	1000	8.83034	0.035323	42.0493	0.168205
HACE1I694D/RAC1Q61L	296	317	AEVATTNGHKLLSLSSNYDAQM	21	2349.13	8.60792	0.005686	10000	10.1459	0.0349	48.314	0.16619
HACE1I694D	296	321	AEVATTNGHKLLSLSSNYDAQMKSLL	25	2790.42	9.30046	0.00442	0	0	0	0	0
HACE1I694D	296	321	AEVATTNGHKLLSLSSNYDAQMKSLL	25	2790.42	9.27885	0.005294	10	7.9537	0.074483	31.8148	0.297932
HACE1I694D	296	321	AEVATTNGHKLLSLSSNYDAQMKSLL	25	2790.42	9.26228	0.004871	30	8.43945	0.040013	33.7578	0.160052
HACE1I694D	296	321	AEVATTNGHKLLSLSSNYDAQMKSLL	25	2790.42	9.27654	0.001902	100	9.27761	0.056784	37.1104	0.227136
HACE1I694D	296	321	AEVATTNGHKLLSLSSNYDAQMKSLL	25	2790.42	9.25733	0.003964	1000	11.1242	0.057823	44.4967	0.231292
HACE1I694D	296	321	AEVATTNGHKLLSLSSNYDAQMKSLL	25	2790.42	9.26423	0.008792	10000	12.4756	0.091555	49.9023	0.36622
HACE1I694D/RAC1Q61L	296	321	AEVATTNGHKLLSLSSNYDAQMKSLL	25	2790.42	9.30916	0.002038	0	0	0	0	0
HACE1I694D/RAC1Q61L	296	321	AEVATTNGHKLLSLSSNYDAQMKSLL	25	2790.42	9.28669	0.00306	10	7.88504	0.055846	31.5402	0.223384
HACE1I694D/RAC1Q61L	296	321	AEVATTNGHKLLSLSSNYDAQMKSLL	25	2790.42	9.3077	0.00495	30	8.50876	0.121351	34.035	0.485404
HACE1I694D/RAC1Q61L	296	321	AEVATTNGHKLLSLSSNYDAQMKSLL	25	2790.42	9.28851	0.008401	100	9.20256	0.050059	36.8102	0.200236
HACE1I694D/RAC1Q61L	296	321	AEVATTNGHKLLSLSSNYDAQMKSLL	25	2790.42	9.27505	0.004475	1000	10.97	0.028521	43.8798	0.114084
HACE1I694D/RAC1Q61L	296	321	AEVATTNGHKLLSLSSNYDAQMKSLL	25	2790.42	9.27661	0.006938	10000	12.2205	0.078538	48.8819	0.314152
HACE1I694D	296	326	AEVATTNGHKLLSLSSNYDAQMKSLLRIVRM	30	3445.82	9.90416	0.003754	0	0	0	0	0
HACE1I694D	296	326	AEVATTNGHKLLSLSSNYDAQMKSLLRIVRM	30	3445.82	9.88682	0.008342	10	7.58591	0.06049	25.2864	0.201633
HACE1I694D	296	326	AEVATTNGHKLLSLSSNYDAQMKSLLRIVRM	30	3445.82	9.87722	0.010111	30	8.1344	0.047382	27.1147	0.15794
HACE1I694D	296	326	AEVATTNGHKLLSLSSNYDAQMKSLLRIVRM	30	3445.82	9.89274	0.002809	100	8.90918	0.028663	29.6973	0.0955433
HACE1I694D	296	326	AEVATTNGHKLLSLSSNYDAQMKSLLRIVRM	30	3445.82	9.86873	0.004207	1000	11.0083	0.04509	36.6943	0.1503
HACE1I694D	296	326	AEVATTNGHKLLSLSSNYDAQMKSLLRIVRM	30	3445.82	9.86262	0.012275	10000	12.7029	0.075726	42.343	0.25242
HACE1I694D/RAC1Q61L	296	326	AEVATTNGHKLLSLSSNYDAQMKSLLRIVRM	30	3445.82	9.90588	0.000804	0	0	0	0	0
HACE1I694D/RAC1Q61L	296	326	AEVATTNGHKLLSLSSNYDAQMKSLLRIVRM	30	3445.82	9.88295	0.002061	10	7.5908	0.021529	25.3027	0.0717633
HACE1I694D/RAC1Q61L	296	326	AEVATTNGHKLLSLSSNYDAQMKSLLRIVRM	30	3445.82	9.89306	0.006923	30	8.12937	0.070936	27.0979	0.236453
HACE1I694D/RAC1Q61L	296	326	AEVATTNGHKLLSLSSNYDAQMKSLLRIVRM	30	3445.82	9.88148	0.00414	100	8.85213	0.053793	29.5071	0.17931
HACE1I694D/RAC1Q61L	296	326	AEVATTNGHKLLSLSSNYDAQMKSLLRIVRM	30	3445.82	9.86579	0.006658	1000	10.9668	0.09206	36.5559	0.306867
HACE1I694D/RAC1Q61L	296	326	AEVATTNGHKLLSLSSNYDAQMKSLLRIVRM	30	3445.82	9.85525	0.006809	10000	12.6195	0.060269	42.0649	0.200897
HACE1I694D	298	317	VATTNGHKLLSLSSNYDAQM	19	2149.05	8.52299	0.008887	0	0	0	0	0
HACE1I694D	298	317	VATTNGHKLLSLSSNYDAQM	19	2149.05	8.53456	0.004013	10	6.75781	0.03209	35.5674	0.168895
HACE1I694D	298	317	VATTNGHKLLSLSSNYDAQM	19	2149.05	8.51592	0.002267	30	7.11014	0.032432	37.4218	0.170695
HACE1I694D	298	317	VATTNGHKLLSLSSNYDAQM	19	2149.05	8.53107	0.000893	100	7.62384	0.022375	40.1255	0.117763
HACE1I694D	298	317	VATTNGHKLLSLSSNYDAQM	19	2149.05	8.5124	0.005601	1000	8.65496	0.008488	45.5524	0.0446737
HACE1I694D	298	317	VATTNGHKLLSLSSNYDAQM	19	2149.05	8.52956	0.005853	10000	9.67438	0.028485	50.9178	0.149921
HACE1I694D/RAC1Q61L	298	317	VATTNGHKLLSLSSNYDAQM	19	2149.05	8.51788	0.003056	0	0	0	0	0
HACE1I694D/RAC1Q61L	298	317	VATTNGHKLLSLSSNYDAQM	19	2149.05	8.51395	0.003979	10	6.81314	0.075681	35.8586	0.398321
HACE1I694D/RAC1Q61L	298	317	VATTNGHKLLSLSSNYDAQM	19	2149.05	8.52367	0.002964	30	7.19706	0.064868	37.8792	0.341411
HACE1I694D/RAC1Q61L	298	317	VATTNGHKLLSLSSNYDAQM	19	2149.05	8.51348	0.005572	100	7.64819	0.023614	40.2536	0.124284
HACE1I694D/RAC1Q61L	298	317	VATTNGHKLLSLSSNYDAQM	19	2149.05	8.50773	0.005824	1000	8.6544	0.029882	45.5495	0.157274
HACE1I694D/RAC1Q61L	298	317	VATTNGHKLLSLSSNYDAQM	19	2149.05	8.52829	0.006622	10000	9.68105	0.03172	50.9529	0.166947
HACE1I694D	298	326	VATTNGHKLLSLSSNYDAQMKSLLRIVRM	28	3245.74	9.86064	0.004208	0	0	0	0	0
HACE1I694D	298	326	VATTNGHKLLSLSSNYDAQMKSLLRIVRM	28	3245.74	9.84215	0.008874	10	7.54934	0.028847	26.9619	0.103025
HACE1I694D	298	326	VATTNGHKLLSLSSNYDAQMKSLLRIVRM	28	3245.74	9.82933	0.010286	30	8.0004	0.063519	28.5729	0.226854
HACE1I694D	298	326	VATTNGHKLLSLSSNYDAQMKSLLRIVRM	28	3245.74	9.84616	0.002581	100	8.76266	0.040986	31.2952	0.146379
HACE1I694D	298	326	VATTNGHKLLSLSSNYDAQMKSLLRIVRM	28	3245.74	9.82115	0.005057	1000	10.8551	0.064075	38.7682	0.228839
HACE1I694D	298	326	VATTNGHKLLSLSSNYDAQMKSLLRIVRM	28	3245.74	9.82297	0.012148	10000	12.1703	0.02291	43.4652	0.0818214
HACE1I694D/RAC1Q61L	298	326	VATTNGHKLLSLSSNYDAQMKSLLRIVRM	28	3245.74	9.8627	0.001494	0	0	0	0	0
HACE1I694D/RAC1Q61L	298	326	VATTNGHKLLSLSSNYDAQMKSLLRIVRM	28	3245.74	9.83706	0.002244	10	7.53114	0.031381	26.8969	0.112075
HACE1I694D/RAC1Q61L	298	326	VATTNGHKLLSLSSNYDAQMKSLLRIVRM	28	3245.74	9.84931	0.005457	30	8.04088	0.07635	28.7174	0.272679
HACE1I694D/RAC1Q61L	298	326	VATTNGHKLLSLSSNYDAQMKSLLRIVRM	28	3245.74	9.83909	0.006777	100	8.69183	0.035956	31.0423	0.128414
HACE1I694D/RAC1Q61L	298	326	VATTNGHKLLSLSSNYDAQMKSLLRIVRM	28	3245.74	9.81916	0.006965	1000	10.7204	0.041089	38.2873	0.146746
HACE1I694D/RAC1Q61L	298	326	VATTNGHKLLSLSSNYDAQMKSLLRIVRM	28	3245.74	9.8109	0.007477	10000	12.1087	0.066259	43.2454	0.236639
HACE1I694D	305	324	KLLSLSSNYDAQMKSLLRIV	19	2278.27	10.67	0.010956	0	0	0	0	0
HACE1I694D	305	324	KLLSLSSNYDAQMKSLLRIV	19	2278.27	10.6572	0.010638	10	1.0204	0.008077	5.37053	0.0425105
HACE1I694D	305	324	KLLSLSSNYDAQMKSLLRIV	19	2278.27	10.6414	0.010045	30	1.31532	0.012089	6.92275	0.0636263
HACE1I694D	305	324	KLLSLSSNYDAQMKSLLRIV	19	2278.27	10.6763	0.002608	100	2.25448	0.011949	11.8657	0.0628895
HACE1I694D	305	324	KLLSLSSNYDAQMKSLLRIV	19	2278.27	10.6329	0.010619	1000	6.36269	0.011075	33.4878	0.0582895
HACE1I694D	305	324	KLLSLSSNYDAQMKSLLRIV	19	2278.27	10.6022	0.015107	10000	9.47307	0.01515	49.8582	0.0797368
HACE1I694D/RAC1Q61L	305	324	KLLSLSSNYDAQMKSLLRIV	19	2278.27	10.6672	0.001424	0	0	0	0	0
HACE1I694D/RAC1Q61L	305	324	KLLSLSSNYDAQMKSLLRIV	19	2278.27	10.6466	0.004208	10	1.03684	0.015095	5.45703	0.0794474
HACE1I694D/RAC1Q61L	305	324	KLLSLSSNYDAQMKSLLRIV	19	2278.27	10.6739	0.010759	30	1.29935	0.023369	6.8387	0.122995
HACE1I694D/RAC1Q61L	305	324	KLLSLSSNYDAQMKSLLRIV	19	2278.27	10.6601	0.009158	100	2.3204	0.017154	12.2126	0.0902842
HACE1I694D/RAC1Q61L	305	324	KLLSLSSNYDAQMKSLLRIV	19	2278.27	10.6224	0.014268	1000	6.41527	0.016136	33.7646	0.0849263
HACE1I694D/RAC1Q61L	305	324	KLLSLSSNYDAQMKSLLRIV	19	2278.27	10.584	0.004416	10000	9.52683	0.018512	50.1412	0.0974316
HACE1I694D	310	317	SSNYDAQM	7	914.344	7.69938	0.003654	0	0	0	0	0
HACE1I694D	310	317	SSNYDAQM	7	914.344	7.70164	0.002438	10	3.90386	0.053959	55.7694	0.770843
HACE1I694D	310	317	SSNYDAQM	7	914.344	7.69011	0.003054	30	3.94647	0.038683	56.3782	0.552614
HACE1I694D	310	317	SSNYDAQM	7	914.344	7.69738	0.003915	100	3.9554	0.018285	56.5057	0.261214
HACE1I694D	310	317	SSNYDAQM	7	914.344	7.68964	0.004962	1000	3.9404	0.013719	56.2915	0.195986
HACE1I694D	310	317	SSNYDAQM	7	914.344	7.70773	0.006453	10000	3.83732	0.041352	54.8188	0.590743
HACE1I694D/RAC1Q61L	310	317	SSNYDAQM	7	914.344	7.69753	0.003143	0	0	0	0	0
HACE1I694D/RAC1Q61L	310	317	SSNYDAQM	7	914.344	7.69929	0.004401	10	3.90853	0.033546	55.8362	0.479229
HACE1I694D/RAC1Q61L	310	317	SSNYDAQM	7	914.344	7.70463	0.002193	30	3.98091	0.021698	56.8701	0.309971
HACE1I694D/RAC1Q61L	310	317	SSNYDAQM	7	914.344	7.69058	0.005088	100	3.99716	0.015709	57.1023	0.224414
HACE1I694D/RAC1Q61L	310	317	SSNYDAQM	7	914.344	7.68947	0.005789	1000	3.93108	0.010421	56.1584	0.148871
HACE1I694D/RAC1Q61L	310	317	SSNYDAQM	7	914.344	7.70912	0.00682	10000	3.85845	0.014651	55.1207	0.2093
HACE1I694D	318	321	KSLL	3	459.305	7.92803	0.001358	0	0	0	0	0
HACE1I694D	318	321	KSLL	3	459.305	7.93472	0.004606	10	0.238623	0.066353	7.9541	2.21177
HACE1I694D	318	321	KSLL	3	459.305	7.91804	0.003221	30	0.320286	0.06753	10.6762	2.251
HACE1I694D	318	321	KSLL	3	459.305	7.92781	0.00214	100	0.626817	0.066672	20.8939	2.2224
HACE1I694D	318	321	KSLL	3	459.305	7.91405	0.003164	1000	1.39173	0.066616	46.3911	2.22053
HACE1I694D	318	321	KSLL	3	459.305	7.93046	0.004866	10000	1.47146	0.066777	49.0486	2.2259
HACE1I694D/RAC1Q61L	318	321	KSLL	3	459.305	7.92864	0.002101	0	0	0	0	0
HACE1I694D/RAC1Q61L	318	321	KSLL	3	459.305	7.92862	0.004205	10	0.228144	0.008859	7.6048	0.2953
HACE1I694D/RAC1Q61L	318	321	KSLL	3	459.305	7.93147	0.002925	30	0.322443	0.01335	10.7481	0.445
HACE1I694D/RAC1Q61L	318	321	KSLL	3	459.305	7.92031	0.004453	100	0.61472	0.014265	20.4907	0.4755
HACE1I694D/RAC1Q61L	318	321	KSLL	3	459.305	7.91486	0.003655	1000	1.3796	0.007476	45.9868	0.2492
HACE1I694D/RAC1Q61L	318	321	KSLL	3	459.305	7.93105	0.005969	10000	1.4566	0.01064	48.5534	0.354667
HACE1I694D	322	326	RIVRM	4	673.405	6.77213	0.005201	0	0	0	0	0
HACE1I694D	322	326	RIVRM	4	673.405	6.77547	0.003392	10	-0.012232	0.01365	-0.3058	0.34125
HACE1I694D	322	326	RIVRM	4	673.405	6.76235	0.003991	30	-0.004604	0.005488	-0.1151	0.1372
HACE1I694D	322	326	RIVRM	4	673.405	6.76084	0.006732	100	-0.022192	0.013433	-0.5548	0.335825
HACE1I694D	322	326	RIVRM	4	673.405	6.75687	0.004252	1000	-0.017897	0.006028	-0.447425	0.1507
HACE1I694D	322	326	RIVRM	4	673.405	6.77389	0.008903	10000	-0.029044	0.013469	-0.7261	0.336725
HACE1I694D/RAC1Q61L	322	326	RIVRM	4	673.405	6.77049	0.002932	0	0	0	0	0
HACE1I694D/RAC1Q61L	322	326	RIVRM	4	673.405	6.7777	0.00191	10	-0.03094	0.023035	-0.7735	0.575875
HACE1I694D/RAC1Q61L	322	326	RIVRM	4	673.405	6.77616	0.004031	30	-0.019618	0.022962	-0.49045	0.57405
HACE1I694D/RAC1Q61L	322	326	RIVRM	4	673.405	6.76026	0.006096	100	-0.000275	0.025664	-0.006875	0.6416
HACE1I694D/RAC1Q61L	322	326	RIVRM	4	673.405	6.75506	0.00476	1000	-0.030385	0.025217	-0.759625	0.630425
HACE1I694D/RAC1Q61L	322	326	RIVRM	4	673.405	6.76532	0.007311	10000	-0.028257	0.022435	-0.706425	0.560875
HACE1I694D	327	330	FCHV	3	504.215	7.50657	0.003666	0	0	0	0	0
HACE1I694D	327	330	FCHV	3	504.215	7.51706	0.003532	10	-0.018282	0.007388	-0.6094	0.246267
HACE1I694D	327	330	FCHV	3	504.215	7.50278	0.003909	30	-0.004721	0.007285	-0.157367	0.242833
HACE1I694D	327	330	FCHV	3	504.215	7.51155	0.003649	100	-0.007742	0.01297	-0.258067	0.432333
HACE1I694D	327	330	FCHV	3	504.215	7.50194	0.004085	1000	-0.006369	0.008878	-0.2123	0.295933
HACE1I694D	327	330	FCHV	3	504.215	7.52085	0.006442	10000	0.007471	0.022841	0.249033	0.761367
HACE1I694D/RAC1Q61L	327	330	FCHV	3	504.215	7.50421	0.001602	0	0	0	0	0
HACE1I694D/RAC1Q61L	327	330	FCHV	3	504.215	7.51437	0.004768	10	0.008967	0.01154	0.2989	0.384667
HACE1I694D/RAC1Q61L	327	330	FCHV	3	504.215	7.51475	0.003668	30	0.015212	0.007744	0.507067	0.258133
HACE1I694D/RAC1Q61L	327	330	FCHV	3	504.215	7.50259	0.005794	100	0.006524	0.009733	0.217467	0.324433
HACE1I694D/RAC1Q61L	327	330	FCHV	3	504.215	7.50101	0.005232	1000	-0.001264	0.0093	-0.0421333	0.31
HACE1I694D/RAC1Q61L	327	330	FCHV	3	504.215	7.51739	0.006511	10000	0.04123	0.013132	1.37433	0.437733
HACE1I694D	327	343	FCHVFRIGPSSPSNGID	14	1831.87	8.73788	0.006022	0	0	0	0	0
HACE1I694D	327	343	FCHVFRIGPSSPSNGID	14	1831.87	8.7414	0.004114	10	4.94482	0.03035	35.3201	0.216786
HACE1I694D	327	343	FCHVFRIGPSSPSNGID	14	1831.87	8.72869	0.004091	30	5.21473	0.035413	37.2481	0.25295
HACE1I694D	327	343	FCHVFRIGPSSPSNGID	14	1831.87	8.74049	0.001565	100	5.62312	0.014016	40.1651	0.100114
HACE1I694D	327	343	FCHVFRIGPSSPSNGID	14	1831.87	8.72943	0.004656	1000	6.03099	0.02072	43.0785	0.148
HACE1I694D	327	343	FCHVFRIGPSSPSNGID	14	1831.87	8.74387	0.003224	10000	6.08423	0.026658	43.4588	0.190414
HACE1I694D/RAC1Q61L	327	343	FCHVFRIGPSSPSNGID	14	1831.87	8.73873	0.000797	0	0	0	0	0
HACE1I694D/RAC1Q61L	327	343	FCHVFRIGPSSPSNGID	14	1831.87	8.73117	0.002917	10	5.01754	0.036938	35.8396	0.263843
HACE1I694D/RAC1Q61L	327	343	FCHVFRIGPSSPSNGID	14	1831.87	8.74179	0.002764	30	5.31619	0.05579	37.9728	0.3985
HACE1I694D/RAC1Q61L	327	343	FCHVFRIGPSSPSNGID	14	1831.87	8.73289	0.005906	100	5.68986	0.010796	40.6419	0.0771143
HACE1I694D/RAC1Q61L	327	343	FCHVFRIGPSSPSNGID	14	1831.87	8.72827	0.004887	1000	6.00098	0.006016	42.8642	0.0429714
HACE1I694D/RAC1Q61L	327	343	FCHVFRIGPSSPSNGID	14	1831.87	8.74314	0.006778	10000	6.05074	0.015678	43.2196	0.111986
HACE1I694D	331	341	FRIGPSSPSNG	8	1117.55	7.829	0.002557	0	0	0	0	0
HACE1I694D	331	341	FRIGPSSPSNG	8	1117.55	7.83942	0.00477	10	3.94738	0.064573	49.3422	0.807163
HACE1I694D	331	341	FRIGPSSPSNG	8	1117.55	7.82404	0.002657	30	3.93857	0.040862	49.2322	0.510775
HACE1I694D	331	341	FRIGPSSPSNG	8	1117.55	7.83587	0.005201	100	4.21667	0.062641	52.7084	0.783013
HACE1I694D	331	341	FRIGPSSPSNG	8	1117.55	7.82535	0.003898	1000	4.20951	0.023631	52.6188	0.295387
HACE1I694D	331	341	FRIGPSSPSNG	8	1117.55	7.84042	0.004067	10000	4.19572	0.04409	52.4465	0.551125
HACE1I694D/RAC1Q61L	331	341	FRIGPSSPSNG	8	1117.55	7.8302	0.002364	0	0	0	0	0
HACE1I694D/RAC1Q61L	331	341	FRIGPSSPSNG	8	1117.55	7.83045	0.00687	10	3.94477	0.01537	49.3096	0.192125
HACE1I694D/RAC1Q61L	331	341	FRIGPSSPSNG	8	1117.55	7.837	0.003928	30	4.07569	0.056132	50.9461	0.70165
HACE1I694D/RAC1Q61L	331	341	FRIGPSSPSNG	8	1117.55	7.8264	0.005822	100	4.2455	0.031298	53.0688	0.391225
HACE1I694D/RAC1Q61L	331	341	FRIGPSSPSNG	8	1117.55	7.8255	0.003952	1000	4.27476	0.033057	53.4346	0.413213
HACE1I694D/RAC1Q61L	331	341	FRIGPSSPSNG	8	1117.55	7.84032	0.007798	10000	4.24934	0.049494	53.1167	0.618675
HACE1I694D	331	343	FRIGPSSPSNGID	10	1345.66	8.31986	0.004403	0	0	0	0	0
HACE1I694D	331	343	FRIGPSSPSNGID	10	1345.66	8.3237	0.001833	10	5.06609	0.025332	50.6609	0.25332
HACE1I694D	331	343	FRIGPSSPSNGID	10	1345.66	8.31039	0.005398	30	5.28483	0.090099	52.8483	0.90099
HACE1I694D	331	343	FRIGPSSPSNGID	10	1345.66	8.32315	0.003278	100	5.49667	0.014275	54.9667	0.14275
HACE1I694D	331	343	FRIGPSSPSNGID	10	1345.66	8.31305	0.004108	1000	5.50486	0.019875	55.0486	0.19875
HACE1I694D	331	343	FRIGPSSPSNGID	10	1345.66	8.33047	0.006382	10000	5.33729	0.016017	53.3729	0.16017
HACE1I694D/RAC1Q61L	331	343	FRIGPSSPSNGID	10	1345.66	8.31004	0.001756	0	0	0	0	0
HACE1I694D/RAC1Q61L	331	343	FRIGPSSPSNGID	10	1345.66	8.30688	0.004162	10	5.19076	0.02637	51.9076	0.2637
HACE1I694D/RAC1Q61L	331	343	FRIGPSSPSNGID	10	1345.66	8.31585	0.002257	30	5.39116	0.043821	53.9117	0.43821
HACE1I694D/RAC1Q61L	331	343	FRIGPSSPSNGID	10	1345.66	8.30535	0.003789	100	5.56707	0.012441	55.6707	0.12441
HACE1I694D/RAC1Q61L	331	343	FRIGPSSPSNGID	10	1345.66	8.30333	0.005019	1000	5.57379	0.014109	55.7379	0.14109
HACE1I694D/RAC1Q61L	331	343	FRIGPSSPSNGID	10	1345.66	8.32645	0.012204	10000	5.43745	0.137183	54.3745	1.37183
HACE1I694D	342	362	IDMGYNGNKTPRSQVFKPLEL	18	2406.24	9.07469	0.00371	0	0	0	0	0
HACE1I694D	342	362	IDMGYNGNKTPRSQVFKPLEL	18	2406.24	9.07456	0.004414	10	8.98415	0.031771	49.912	0.176506
HACE1I694D	342	362	IDMGYNGNKTPRSQVFKPLEL	18	2406.24	9.05889	0.005351	30	9.12605	0.038046	50.7003	0.211367
HACE1I694D	342	362	IDMGYNGNKTPRSQVFKPLEL	18	2406.24	9.07573	0.000761	100	9.08639	0.030366	50.48	0.1687
HACE1I694D	342	362	IDMGYNGNKTPRSQVFKPLEL	18	2406.24	9.05892	0.004512	1000	9.31248	0.013869	51.736	0.07705
HACE1I694D	342	362	IDMGYNGNKTPRSQVFKPLEL	18	2406.24	9.07272	0.007159	10000	10.2574	0.02797	56.9857	0.155389
HACE1I694D/RAC1Q61L	342	362	IDMGYNGNKTPRSQVFKPLEL	18	2406.24	9.06905	0.001264	0	0	0	0	0
HACE1I694D/RAC1Q61L	342	362	IDMGYNGNKTPRSQVFKPLEL	18	2406.24	9.04899	0.003964	10	8.87714	0.135945	49.3174	0.75525
HACE1I694D/RAC1Q61L	342	362	IDMGYNGNKTPRSQVFKPLEL	18	2406.24	9.06568	0.005471	30	9.06772	0.131093	50.3762	0.728294
HACE1I694D/RAC1Q61L	342	362	IDMGYNGNKTPRSQVFKPLEL	18	2406.24	9.05432	0.005922	100	8.93313	0.07866	49.6285	0.437
HACE1I694D/RAC1Q61L	342	362	IDMGYNGNKTPRSQVFKPLEL	18	2406.24	9.04756	0.007254	1000	9.21488	0.018816	51.1938	0.104533
HACE1I694D/RAC1Q61L	342	362	IDMGYNGNKTPRSQVFKPLEL	18	2406.24	9.06232	0.008244	10000	10.2634	0.150202	57.0191	0.834456
HACE1I694D	344	362	MGYNGNKTPRSQVFKPLEL	16	2178.12	8.86125	0.007304	0	0	0	0	0
HACE1I694D	344	362	MGYNGNKTPRSQVFKPLEL	16	2178.12	8.86922	0.004746	10	7.20942	0.051647	45.0589	0.322794
HACE1I694D	344	362	MGYNGNKTPRSQVFKPLEL	16	2178.12	8.85216	0.005172	30	7.38894	0.042631	46.1809	0.266444
HACE1I694D	344	362	MGYNGNKTPRSQVFKPLEL	16	2178.12	8.86726	0.001166	100	7.37307	0.008313	46.0817	0.0519562
HACE1I694D	344	362	MGYNGNKTPRSQVFKPLEL	16	2178.12	8.85453	0.005221	1000	7.6745	0.049308	47.9656	0.308175
HACE1I694D	344	362	MGYNGNKTPRSQVFKPLEL	16	2178.12	8.86486	0.005577	10000	8.64031	0.032526	54.002	0.203288
HACE1I694D/RAC1Q61L	344	362	MGYNGNKTPRSQVFKPLEL	16	2178.12	8.86136	0.001066	0	0	0	0	0
HACE1I694D/RAC1Q61L	344	362	MGYNGNKTPRSQVFKPLEL	16	2178.12	8.85606	0.002363	10	7.21843	0.049072	45.1152	0.3067
HACE1I694D/RAC1Q61L	344	362	MGYNGNKTPRSQVFKPLEL	16	2178.12	8.86895	0.004005	30	7.38353	0.086347	46.1471	0.539669
HACE1I694D/RAC1Q61L	344	362	MGYNGNKTPRSQVFKPLEL	16	2178.12	8.85894	0.00774	100	7.3187	0.009486	45.7419	0.0592875
HACE1I694D/RAC1Q61L	344	362	MGYNGNKTPRSQVFKPLEL	16	2178.12	8.85313	0.006488	1000	7.6049	0.053742	47.5306	0.335888
HACE1I694D/RAC1Q61L	344	362	MGYNGNKTPRSQVFKPLEL	16	2178.12	8.86338	0.006849	10000	8.54285	0.02449	53.3928	0.153063
HACE1I694D	363	369	LWHSLDE	6	898.418	8.49583	0.0051	0	0	0	0	0
HACE1I694D	363	369	LWHSLDE	6	898.418	8.50603	0.003738	10	0.103386	0.012384	1.7231	0.2064
HACE1I694D	363	369	LWHSLDE	6	898.418	8.4914	0.004653	30	0.171488	0.013334	2.85813	0.222233
HACE1I694D	363	369	LWHSLDE	6	898.418	8.50517	0.002101	100	0.339319	0.011006	5.65532	0.183433
HACE1I694D	363	369	LWHSLDE	6	898.418	8.49291	0.004623	1000	0.46545	0.022145	7.7575	0.369083
HACE1I694D	363	369	LWHSLDE	6	898.418	8.50827	0.006967	10000	0.678718	0.012382	11.312	0.206367
HACE1I694D/RAC1Q61L	363	369	LWHSLDE	6	898.418	8.47965	0.001941	0	0	0	0	0
HACE1I694D/RAC1Q61L	363	369	LWHSLDE	6	898.418	8.47805	0.004189	10	0.110914	0.008065	1.84857	0.134417
HACE1I694D/RAC1Q61L	363	369	LWHSLDE	6	898.418	8.48687	0.002572	30	0.187118	0.019289	3.11863	0.321483
HACE1I694D/RAC1Q61L	363	369	LWHSLDE	6	898.418	8.47598	0.004742	100	0.329078	0.021879	5.48463	0.36465
HACE1I694D/RAC1Q61L	363	369	LWHSLDE	6	898.418	8.47421	0.00463	1000	0.476009	0.016405	7.93348	0.273417
HACE1I694D/RAC1Q61L	363	369	LWHSLDE	6	898.418	8.49658	0.006762	10000	0.711848	0.016491	11.8641	0.27485
HACE1I694D	363	370	LWHSLDEW	7	1084.5	10.1289	0.004867	0	0	0	0	0
HACE1I694D	363	370	LWHSLDEW	7	1084.5	10.1245	0.009024	10	0.064206	0.014762	0.917229	0.210886
HACE1I694D	363	370	LWHSLDEW	7	1084.5	10.1222	0.010001	30	0.097312	0.007982	1.39017	0.114029
HACE1I694D	363	370	LWHSLDEW	7	1084.5	10.1416	0.002988	100	0.215335	0.010989	3.07621	0.156986
HACE1I694D	363	370	LWHSLDEW	7	1084.5	10.1283	0.006504	1000	0.351343	0.01255	5.01919	0.179286
HACE1I694D	363	370	LWHSLDEW	7	1084.5	10.1248	0.011809	10000	0.63419	0.008858	9.05986	0.126543
HACE1I694D/RAC1Q61L	363	370	LWHSLDEW	7	1084.5	10.1255	0.003201	0	0	0	0	0
HACE1I694D/RAC1Q61L	363	370	LWHSLDEW	7	1084.5	10.12	0.002181	10	0.09053	0.012479	1.29329	0.178271
HACE1I694D/RAC1Q61L	363	370	LWHSLDEW	7	1084.5	10.1375	0.00725	30	0.143925	0.01603	2.05607	0.229
HACE1I694D/RAC1Q61L	363	370	LWHSLDEW	7	1084.5	10.1304	0.005687	100	0.251763	0.012914	3.59661	0.184486
HACE1I694D/RAC1Q61L	363	370	LWHSLDEW	7	1084.5	10.1193	0.008099	1000	0.382463	0.011592	5.46376	0.1656
HACE1I694D/RAC1Q61L	363	370	LWHSLDEW	7	1084.5	10.1113	0.007025	10000	0.654149	0.020597	9.34499	0.294243
HACE1I694D	370	373	WLVL	3	529.326	11.0248	0.013538	0	0	0	0	0
HACE1I694D	370	373	WLVL	3	529.326	10.994	0.013979	10	0.004352	0.020156	0.145067	0.671867
HACE1I694D	370	373	WLVL	3	529.326	10.9915	0.014807	30	0.005606	0.046731	0.186867	1.5577
HACE1I694D	370	373	WLVL	3	529.326	11.0555	0.013168	100	0.018733	0.04018	0.624433	1.33933
HACE1I694D	370	373	WLVL	3	529.326	11.0355	0.005517	1000	0.079039	0.044368	2.63463	1.47893
HACE1I694D	370	373	WLVL	3	529.326	11.046	0.013161	10000	0.622212	0.057119	20.7404	1.90397
HACE1I694D/RAC1Q61L	370	373	WLVL	3	529.326	11.123	0.151232	0	0	0	0	0
HACE1I694D/RAC1Q61L	370	373	WLVL	3	529.326	11.0175	0.004947	10	0.03052	0.007107	1.01733	0.2369
HACE1I694D/RAC1Q61L	370	373	WLVL	3	529.326	11.2243	0.10248	30	0.050912	0.026629	1.69707	0.887633
HACE1I694D/RAC1Q61L	370	373	WLVL	3	529.326	11.0449	0.004256	100	-0.005237	0.031956	-0.174567	1.0652
HACE1I694D/RAC1Q61L	370	373	WLVL	3	529.326	11.0378	0.011954	1000	0.045374	0.064921	1.51247	2.16403
HACE1I694D/RAC1Q61L	370	373	WLVL	3	529.326	11.0251	0.00518	10000	0.65383	0.027379	21.7943	0.912633
HACE1I694D	374	378	IATEL	4	545.306	8.29357	0.003798	0	0	0	0	0
HACE1I694D	374	378	IATEL	4	545.306	8.29966	0.003839	10	1.2729	0.018117	31.8224	0.452925
HACE1I694D	374	378	IATEL	4	545.306	8.28488	0.004235	30	1.6486	0.006458	41.215	0.16145
HACE1I694D	374	378	IATEL	4	545.306	8.29909	0.002299	100	2.03139	0.00797	50.7847	0.19925
HACE1I694D	374	378	IATEL	4	545.306	8.28802	0.004574	1000	2.09806	0.007016	52.4514	0.1754
HACE1I694D	374	378	IATEL	4	545.306	8.30211	0.007271	10000	2.15787	0.013158	53.9468	0.32895
HACE1I694D/RAC1Q61L	374	378	IATEL	4	545.306	8.28942	0.002536	0	0	0	0	0
HACE1I694D/RAC1Q61L	374	378	IATEL	4	545.306	8.28948	0.005545	10	1.30848	0.016973	32.7119	0.424325
HACE1I694D/RAC1Q61L	374	378	IATEL	4	545.306	8.29681	0.002343	30	1.73878	0.017116	43.4696	0.4279
HACE1I694D/RAC1Q61L	374	378	IATEL	4	545.306	8.28645	0.004734	100	2.11514	0.014345	52.8785	0.358625
HACE1I694D/RAC1Q61L	374	378	IATEL	4	545.306	8.28486	0.004361	1000	2.1608	0.013806	54.0199	0.34515
HACE1I694D/RAC1Q61L	374	378	IATEL	4	545.306	8.30562	0.00755	10000	2.21684	0.012734	55.4211	0.31835
HACE1I694D	374	387	IATELMKNKRDSTE	13	1634.83	6.62461	0.00199	0	0	0	0	0
HACE1I694D	374	387	IATELMKNKRDSTE	13	1634.83	6.61672	0.00379	10	5.9102	0.044703	45.4631	0.343869
HACE1I694D	374	387	IATELMKNKRDSTE	13	1634.83	6.60379	0.00342	30	6.34981	0.055302	48.8447	0.4254
HACE1I694D	374	387	IATELMKNKRDSTE	13	1634.83	6.60659	0.004967	100	6.65503	0.029927	51.1926	0.230208
HACE1I694D	374	387	IATELMKNKRDSTE	13	1634.83	6.59929	0.003643	1000	6.57125	0.050958	50.5481	0.391985
HACE1I694D	374	387	IATELMKNKRDSTE	13	1634.83	6.61255	0.008199	10000	6.44554	0.075596	49.5811	0.581508
HACE1I694D/RAC1Q61L	374	387	IATELMKNKRDSTE	13	1634.83	6.62042	0.0012	0	0	0	0	0
HACE1I694D/RAC1Q61L	374	387	IATELMKNKRDSTE	13	1634.83	6.61457	0.003345	10	5.98046	0.031668	46.0035	0.2436
HACE1I694D/RAC1Q61L	374	387	IATELMKNKRDSTE	13	1634.83	6.61352	0.002301	30	6.40052	0.069334	49.2348	0.533338
HACE1I694D/RAC1Q61L	374	387	IATELMKNKRDSTE	13	1634.83	6.60189	0.004465	100	6.63715	0.020607	51.055	0.158515
HACE1I694D/RAC1Q61L	374	387	IATELMKNKRDSTE	13	1634.83	6.59957	0.003527	1000	6.57192	0.02477	50.5532	0.190538
HACE1I694D/RAC1Q61L	374	387	IATELMKNKRDSTE	13	1634.83	6.60818	0.006738	10000	6.46754	0.030031	49.7503	0.231008
HACE1I694D	374	389	IATELMKNKRDSTEIT	15	1848.96	7.12783	0.00317	0	0	0	0	0
HACE1I694D	374	389	IATELMKNKRDSTEIT	15	1848.96	7.12207	0.002698	10	7.49311	0.042357	49.9541	0.28238
HACE1I694D	374	389	IATELMKNKRDSTEIT	15	1848.96	7.10888	0.003018	30	7.89426	0.063399	52.6284	0.42266
HACE1I694D	374	389	IATELMKNKRDSTEIT	15	1848.96	7.11997	0.002824	100	8.13619	0.071319	54.2412	0.47546
HACE1I694D	374	389	IATELMKNKRDSTEIT	15	1848.96	7.10996	0.00413	1000	8.05428	0.032584	53.6952	0.217227
HACE1I694D	374	389	IATELMKNKRDSTEIT	15	1848.96	7.13169	0.006852	10000	7.98006	0.070517	53.2004	0.470113
HACE1I694D/RAC1Q61L	374	389	IATELMKNKRDSTEIT	15	1848.96	7.12551	0.001335	0	0	0	0	0
HACE1I694D/RAC1Q61L	374	389	IATELMKNKRDSTEIT	15	1848.96	7.12497	0.003858	10	7.50862	0.040236	50.0575	0.26824
HACE1I694D/RAC1Q61L	374	389	IATELMKNKRDSTEIT	15	1848.96	7.12268	0.004487	30	7.95965	0.067698	53.0643	0.45132
HACE1I694D/RAC1Q61L	374	389	IATELMKNKRDSTEIT	15	1848.96	7.11362	0.005135	100	8.15178	0.040753	54.3452	0.271687
HACE1I694D/RAC1Q61L	374	389	IATELMKNKRDSTEIT	15	1848.96	7.11028	0.003558	1000	8.09763	0.07972	53.9842	0.531467
HACE1I694D/RAC1Q61L	374	389	IATELMKNKRDSTEIT	15	1848.96	7.12753	0.006244	10000	7.96842	0.057913	53.1228	0.386087
HACE1I694D	374	390	IATELMKNKRDSTEITS	16	1935.99	7.07782	0.001466	0	0	0	0	0
HACE1I694D	374	390	IATELMKNKRDSTEITS	16	1935.99	7.07077	0.003467	10	8.14329	0.062617	50.8956	0.391356
HACE1I694D	374	390	IATELMKNKRDSTEITS	16	1935.99	7.05546	0.003032	30	8.62377	0.09136	53.8985	0.571
HACE1I694D	374	390	IATELMKNKRDSTEITS	16	1935.99	7.06386	0.003269	100	8.94689	0.044372	55.918	0.277325
HACE1I694D	374	390	IATELMKNKRDSTEITS	16	1935.99	7.05549	0.004317	1000	8.7801	0.068518	54.8756	0.428237
HACE1I694D	374	390	IATELMKNKRDSTEITS	16	1935.99	7.07644	0.00654	10000	8.62827	0.070718	53.9267	0.441988
HACE1I694D/RAC1Q61L	374	390	IATELMKNKRDSTEITS	16	1935.99	7.07647	0.001315	0	0	0	0	0
HACE1I694D/RAC1Q61L	374	390	IATELMKNKRDSTEITS	16	1935.99	7.07144	0.003128	10	8.14957	0.064604	50.9348	0.403775
HACE1I694D/RAC1Q61L	374	390	IATELMKNKRDSTEITS	16	1935.99	7.06725	0.004371	30	8.62466	0.045657	53.9041	0.285356
HACE1I694D/RAC1Q61L	374	390	IATELMKNKRDSTEITS	16	1935.99	7.05778	0.005112	100	8.89344	0.026039	55.584	0.162744
HACE1I694D/RAC1Q61L	374	390	IATELMKNKRDSTEITS	16	1935.99	7.05554	0.00409	1000	8.74938	0.084783	54.6836	0.529894
HACE1I694D/RAC1Q61L	374	390	IATELMKNKRDSTEITS	16	1935.99	7.07449	0.005817	10000	8.49408	0.067848	53.088	0.42405
HACE1I694D	379	392	MKNKRDSTEITSIL	13	1634.87	8.4567	0.006342	0	0	0	0	0
HACE1I694D	379	392	MKNKRDSTEITSIL	13	1634.87	8.4502	0.003338	10	6.46602	0.033944	49.7386	0.261108
HACE1I694D	379	392	MKNKRDSTEITSIL	13	1634.87	8.43288	0.005664	30	6.4508	0.027694	49.6215	0.213031
HACE1I694D	379	392	MKNKRDSTEITSIL	13	1634.87	8.44657	0.000978	100	6.25705	0.02872	48.1311	0.220923
HACE1I694D	379	392	MKNKRDSTEITSIL	13	1634.87	8.43435	0.004264	1000	6.19721	0.020869	47.6709	0.160531
HACE1I694D	379	392	MKNKRDSTEITSIL	13	1634.87	8.44938	0.005951	10000	6.15489	0.019689	47.3453	0.151454
HACE1I694D/RAC1Q61L	379	392	MKNKRDSTEITSIL	13	1634.87	8.44985	0.001204	0	0	0	0	0
HACE1I694D/RAC1Q61L	379	392	MKNKRDSTEITSIL	13	1634.87	8.43404	0.002895	10	6.42123	0.054211	49.3941	0.417008
HACE1I694D/RAC1Q61L	379	392	MKNKRDSTEITSIL	13	1634.87	8.44144	0.002802	30	6.4201	0.055425	49.3854	0.426346
HACE1I694D/RAC1Q61L	379	392	MKNKRDSTEITSIL	13	1634.87	8.43088	0.005286	100	6.19301	0.011192	47.6386	0.0860923
HACE1I694D/RAC1Q61L	379	392	MKNKRDSTEITSIL	13	1634.87	8.4275	0.00569	1000	6.11825	0.024192	47.0635	0.186092
HACE1I694D/RAC1Q61L	379	392	MKNKRDSTEITSIL	13	1634.87	8.44698	0.00717	10000	6.07335	0.019677	46.7181	0.151362
HACE1I694D	389	393	TSILL	4	545.342	9.3168	0.00512	0	0	0	0	0
HACE1I694D	389	393	TSILL	4	545.342	9.32226	0.006959	10	2.27721	0.029852	56.9303	0.7463
HACE1I694D	389	393	TSILL	4	545.342	9.30366	0.007572	30	2.2934	0.029751	57.335	0.743775
HACE1I694D	389	393	TSILL	4	545.342	9.3262	0.003445	100	2.2738	0.025282	56.8451	0.63205
HACE1I694D	389	393	TSILL	4	545.342	9.30942	0.003298	1000	2.23002	0.016021	55.7506	0.400525
HACE1I694D	389	393	TSILL	4	545.342	9.32216	0.007312	10000	2.16654	0.029541	54.1636	0.738525
HACE1I694D/RAC1Q61L	389	393	TSILL	4	545.342	9.3169	0.000951	0	0	0	0	0
HACE1I694D/RAC1Q61L	389	393	TSILL	4	545.342	9.30621	0.00468	10	2.31165	0.039419	57.7912	0.985475
HACE1I694D/RAC1Q61L	389	393	TSILL	4	545.342	9.32397	0.005751	30	2.32084	0.035457	58.0209	0.886425
HACE1I694D/RAC1Q61L	389	393	TSILL	4	545.342	9.31302	0.00604	100	2.29133	0.030126	57.2832	0.75315
HACE1I694D/RAC1Q61L	389	393	TSILL	4	545.342	9.30463	0.008325	1000	2.25829	0.019206	56.4572	0.48015
HACE1I694D/RAC1Q61L	389	393	TSILL	4	545.342	9.32255	0.010785	10000	2.19785	0.003071	54.9462	0.076775
HACE1I694D	391	419	ILLKQKGQDQDAASIPPFEPPGPGSYENL	23	3108.58	9.20095	0.009443	0	0	0	0	0
HACE1I694D	391	419	ILLKQKGQDQDAASIPPFEPPGPGSYENL	23	3108.58	9.19938	0.002275	10	14.2431	0.032322	61.9267	0.14053
HACE1I694D	391	419	ILLKQKGQDQDAASIPPFEPPGPGSYENL	23	3108.58	9.1882	0.007327	30	14.2252	0.074187	61.8485	0.322552
HACE1I694D	391	419	ILLKQKGQDQDAASIPPFEPPGPGSYENL	23	3108.58	9.20335	0.000702	100	13.9053	0.032117	60.4578	0.139639
HACE1I694D	391	419	ILLKQKGQDQDAASIPPFEPPGPGSYENL	23	3108.58	9.18567	0.005318	1000	13.8039	0.074408	60.0168	0.323513
HACE1I694D	391	419	ILLKQKGQDQDAASIPPFEPPGPGSYENL	23	3108.58	9.20304	0.00442	10000	13.5483	0.098578	58.9056	0.4286
HACE1I694D/RAC1Q61L	391	419	ILLKQKGQDQDAASIPPFEPPGPGSYENL	23	3108.58	9.2023	0.003018	0	0	0	0	0
HACE1I694D/RAC1Q61L	391	419	ILLKQKGQDQDAASIPPFEPPGPGSYENL	23	3108.58	9.19976	0.013258	10	14.0104	0.276187	60.9148	1.20081
HACE1I694D/RAC1Q61L	391	419	ILLKQKGQDQDAASIPPFEPPGPGSYENL	23	3108.58	9.22428	0.020737	30	14.5064	0.191897	63.0715	0.834335
HACE1I694D/RAC1Q61L	391	419	ILLKQKGQDQDAASIPPFEPPGPGSYENL	23	3108.58	9.23168	0.013455	100	13.9277	0.131666	60.5551	0.572461
HACE1I694D/RAC1Q61L	391	419	ILLKQKGQDQDAASIPPFEPPGPGSYENL	23	3108.58	9.20852	0.007727	1000	13.5097	0.123833	58.738	0.538404
HACE1I694D/RAC1Q61L	391	419	ILLKQKGQDQDAASIPPFEPPGPGSYENL	23	3108.58	9.21681	0.004416	10000	13.509	0.069097	58.735	0.300422
HACE1I694D	393	416	LKQKGQDQDAASIPPFEPPGPGSY	18	2526.24	8.72066	0.008974	0	0	0	0	0
HACE1I694D	393	416	LKQKGQDQDAASIPPFEPPGPGSY	18	2526.24	8.72328	0.0049	10	10.49	0.080302	58.2775	0.446122
HACE1I694D	393	416	LKQKGQDQDAASIPPFEPPGPGSY	18	2526.24	8.71934	0.004219	30	10.4867	0.065688	58.2595	0.364933
HACE1I694D	393	416	LKQKGQDQDAASIPPFEPPGPGSY	18	2526.24	8.72568	0.009037	100	10.3585	0.026513	57.5473	0.147294
HACE1I694D	393	416	LKQKGQDQDAASIPPFEPPGPGSY	18	2526.24	8.72211	0.0012	1000	10.2444	0.016499	56.9131	0.0916611
HACE1I694D	393	416	LKQKGQDQDAASIPPFEPPGPGSY	18	2526.24	8.72569	0.00627	10000	10.0415	0.039001	55.7862	0.216672
HACE1I694D/RAC1Q61L	393	416	LKQKGQDQDAASIPPFEPPGPGSY	18	2526.24	8.72872	0.008056	0	0	0	0	0
HACE1I694D/RAC1Q61L	393	416	LKQKGQDQDAASIPPFEPPGPGSY	18	2526.24	8.72222	0.002305	10	10.4877	0.11406	58.2649	0.633667
HACE1I694D/RAC1Q61L	393	416	LKQKGQDQDAASIPPFEPPGPGSY	18	2526.24	8.73363	0.005406	30	10.5392	0.129632	58.5513	0.720178
HACE1I694D/RAC1Q61L	393	416	LKQKGQDQDAASIPPFEPPGPGSY	18	2526.24	8.72135	0.005975	100	10.3133	0.025463	57.2962	0.141461
HACE1I694D/RAC1Q61L	393	416	LKQKGQDQDAASIPPFEPPGPGSY	18	2526.24	8.72133	0.005199	1000	10.1454	0.044425	56.3635	0.246806
HACE1I694D/RAC1Q61L	393	416	LKQKGQDQDAASIPPFEPPGPGSY	18	2526.24	8.72954	0.006833	10000	9.98895	0.026538	55.4942	0.147433
HACE1I694D	393	419	LKQKGQDQDAASIPPFEPPGPGSYENL	21	2882.41	9.10533	0.005701	0	0	0	0	0
HACE1I694D	393	419	LKQKGQDQDAASIPPFEPPGPGSYENL	21	2882.41	9.10539	0.004412	10	12.3744	0.051242	58.9256	0.24401
HACE1I694D	393	419	LKQKGQDQDAASIPPFEPPGPGSYENL	21	2882.41	9.09076	0.005391	30	12.3839	0.06088	58.971	0.289905
HACE1I694D	393	419	LKQKGQDQDAASIPPFEPPGPGSYENL	21	2882.41	9.10728	0.001969	100	12.1823	0.022202	58.0112	0.105724
HACE1I694D	393	419	LKQKGQDQDAASIPPFEPPGPGSYENL	21	2882.41	9.09166	0.004384	1000	12.0439	0.040712	57.352	0.193867
HACE1I694D	393	419	LKQKGQDQDAASIPPFEPPGPGSYENL	21	2882.41	9.10876	0.008006	10000	11.8367	0.026762	56.365	0.127438
HACE1I694D/RAC1Q61L	393	419	LKQKGQDQDAASIPPFEPPGPGSYENL	21	2882.41	9.0894	0.001844	0	0	0	0	0
HACE1I694D/RAC1Q61L	393	419	LKQKGQDQDAASIPPFEPPGPGSYENL	21	2882.41	9.07799	0.003551	10	12.4004	0.08168	59.0497	0.388952
HACE1I694D/RAC1Q61L	393	419	LKQKGQDQDAASIPPFEPPGPGSYENL	21	2882.41	9.09097	0.006522	30	12.4833	0.135923	59.4442	0.647252
HACE1I694D/RAC1Q61L	393	419	LKQKGQDQDAASIPPFEPPGPGSYENL	21	2882.41	9.0831	0.00486	100	12.2126	0.04346	58.1552	0.206952
HACE1I694D/RAC1Q61L	393	419	LKQKGQDQDAASIPPFEPPGPGSYENL	21	2882.41	9.07337	0.005507	1000	12.0038	0.037954	57.1609	0.180733
HACE1I694D/RAC1Q61L	393	419	LKQKGQDQDAASIPPFEPPGPGSYENL	21	2882.41	9.08529	0.008422	10000	11.7889	0.021024	56.1375	0.100114
HACE1I694D	403	419	ASIPPFEPPGPGSYENL	11	1770.85	9.81668	0.006168	0	0	0	0	0
HACE1I694D	403	419	ASIPPFEPPGPGSYENL	11	1770.85	9.80722	0.005989	10	7.11205	0.035136	64.655	0.319418
HACE1I694D	403	419	ASIPPFEPPGPGSYENL	11	1770.85	9.80006	0.010265	30	7.08602	0.034605	64.4184	0.314591
HACE1I694D	403	419	ASIPPFEPPGPGSYENL	11	1770.85	9.82126	0.003049	100	6.96971	0.033241	63.361	0.302191
HACE1I694D	403	419	ASIPPFEPPGPGSYENL	11	1770.85	9.80642	0.00538	1000	6.89384	0.034864	62.6713	0.316945
HACE1I694D	403	419	ASIPPFEPPGPGSYENL	11	1770.85	9.82211	0.004828	10000	6.82772	0.042252	62.0702	0.384109
HACE1I694D/RAC1Q61L	403	419	ASIPPFEPPGPGSYENL	11	1770.85	9.81866	0.002261	0	0	0	0	0
HACE1I694D/RAC1Q61L	403	419	ASIPPFEPPGPGSYENL	11	1770.85	9.80225	0.002558	10	7.15768	0.083581	65.0699	0.759827
HACE1I694D/RAC1Q61L	403	419	ASIPPFEPPGPGSYENL	11	1770.85	9.82152	0.004544	30	7.12206	0.061938	64.746	0.563073
HACE1I694D/RAC1Q61L	403	419	ASIPPFEPPGPGSYENL	11	1770.85	9.81275	0.00537	100	7.0188	0.058332	63.8073	0.530291
HACE1I694D/RAC1Q61L	403	419	ASIPPFEPPGPGSYENL	11	1770.85	9.80568	0.006881	1000	6.92151	0.056835	62.9228	0.516682
HACE1I694D/RAC1Q61L	403	419	ASIPPFEPPGPGSYENL	11	1770.85	9.8116	0.00914	10000	6.79583	0.105395	61.7803	0.958136
HACE1I694D	420	431	STGTRESKPDAL	10	1260.63	6.6723	0.002936	0	0	0	0	0
HACE1I694D	420	431	STGTRESKPDAL	10	1260.63	6.67745	0.005404	10	4.73809	0.030199	47.3809	0.30199
HACE1I694D	420	431	STGTRESKPDAL	10	1260.63	6.65921	0.007883	30	4.74174	0.01932	47.4174	0.1932
HACE1I694D	420	431	STGTRESKPDAL	10	1260.63	6.65562	0.010547	100	4.71204	0.061835	47.1204	0.61835
HACE1I694D	420	431	STGTRESKPDAL	10	1260.63	6.64609	0.006889	1000	4.6609	0.0405	46.609	0.405
HACE1I694D	420	431	STGTRESKPDAL	10	1260.63	6.66332	0.013979	10000	4.58834	0.029478	45.8834	0.29478
HACE1I694D/RAC1Q61L	420	431	STGTRESKPDAL	10	1260.63	6.66629	0.001937	0	0	0	0	0
HACE1I694D/RAC1Q61L	420	431	STGTRESKPDAL	10	1260.63	6.67233	0.004021	10	4.80315	0.04588	48.0315	0.4588
HACE1I694D/RAC1Q61L	420	431	STGTRESKPDAL	10	1260.63	6.66952	0.003711	30	4.82564	0.085965	48.2564	0.85965
HACE1I694D/RAC1Q61L	420	431	STGTRESKPDAL	10	1260.63	6.64956	0.009764	100	4.70592	0.027657	47.0592	0.27657
HACE1I694D/RAC1Q61L	420	431	STGTRESKPDAL	10	1260.63	6.64342	0.009984	1000	4.60435	0.020558	46.0435	0.20558
HACE1I694D/RAC1Q61L	420	431	STGTRESKPDAL	10	1260.63	6.65346	0.013091	10000	4.42982	0.043303	44.2982	0.43303
HACE1I694D	420	439	STGTRESKPDALAGRQEASA	18	2031	6.32953	0.006563	0	0	0	0	0
HACE1I694D	420	439	STGTRESKPDALAGRQEASA	18	2031	6.32149	0.003036	10	10.1061	0.052437	56.1449	0.291317
HACE1I694D	420	439	STGTRESKPDALAGRQEASA	18	2031	6.30669	0.004101	30	10.1471	0.055224	56.373	0.3068
HACE1I694D	420	439	STGTRESKPDALAGRQEASA	18	2031	6.30539	0.00816	100	9.94454	0.034153	55.2474	0.189739
HACE1I694D	420	439	STGTRESKPDALAGRQEASA	18	2031	6.29957	0.003882	1000	9.81959	0.048783	54.5533	0.271017
HACE1I694D	420	439	STGTRESKPDALAGRQEASA	18	2031	6.31408	0.009963	10000	9.55381	0.106056	53.0767	0.5892
HACE1I694D/RAC1Q61L	420	439	STGTRESKPDALAGRQEASA	18	2031	6.32806	0.001905	0	0	0	0	0
HACE1I694D/RAC1Q61L	420	439	STGTRESKPDALAGRQEASA	18	2031	6.31875	0.003142	10	10.0984	0.075994	56.1023	0.422189
HACE1I694D/RAC1Q61L	420	439	STGTRESKPDALAGRQEASA	18	2031	6.31828	0.002512	30	10.141	0.107401	56.339	0.596672
HACE1I694D/RAC1Q61L	420	439	STGTRESKPDALAGRQEASA	18	2031	6.30351	0.007601	100	9.90763	0.033042	55.0424	0.183567
HACE1I694D/RAC1Q61L	420	439	STGTRESKPDALAGRQEASA	18	2031	6.29988	0.006413	1000	9.75897	0.021607	54.2165	0.120039
HACE1I694D/RAC1Q61L	420	439	STGTRESKPDALAGRQEASA	18	2031	6.30377	0.009727	10000	9.54387	0.049239	53.0215	0.27355
HACE1I694D	420	442	STGTRESKPDALAGRQEASADCQ	21	2377.09	6.57979	0.002882	0	0	0	0	0
HACE1I694D	420	442	STGTRESKPDALAGRQEASADCQ	21	2377.09	6.56273	0.003742	10	11.848	0.053819	56.419	0.256281
HACE1I694D	420	442	STGTRESKPDALAGRQEASADCQ	21	2377.09	6.548	0.003684	30	11.8831	0.066604	56.5864	0.317162
HACE1I694D	420	442	STGTRESKPDALAGRQEASADCQ	21	2377.09	6.55144	0.005442	100	11.6857	0.004146	55.646	0.0197429
HACE1I694D	420	442	STGTRESKPDALAGRQEASADCQ	21	2377.09	6.54615	0.004293	1000	11.465	0.036654	54.5953	0.174543
HACE1I694D	420	442	STGTRESKPDALAGRQEASADCQ	21	2377.09	6.56177	0.006306	10000	11.3025	0.025748	53.8213	0.12261
HACE1I694D/RAC1Q61L	420	442	STGTRESKPDALAGRQEASADCQ	21	2377.09	6.58016	0.001173	0	0	0	0	0
HACE1I694D/RAC1Q61L	420	442	STGTRESKPDALAGRQEASADCQ	21	2377.09	6.56004	0.0041	10	11.8473	0.096907	56.4155	0.461462
HACE1I694D/RAC1Q61L	420	442	STGTRESKPDALAGRQEASADCQ	21	2377.09	6.55892	0.00287	30	11.8869	0.105847	56.6045	0.504033
HACE1I694D/RAC1Q61L	420	442	STGTRESKPDALAGRQEASADCQ	21	2377.09	6.54909	0.005695	100	11.5963	0.026406	55.2206	0.125743
HACE1I694D/RAC1Q61L	420	442	STGTRESKPDALAGRQEASADCQ	21	2377.09	6.54729	0.003312	1000	11.3796	0.046774	54.1887	0.222733
HACE1I694D/RAC1Q61L	420	442	STGTRESKPDALAGRQEASADCQ	21	2377.09	6.55514	0.007098	10000	11.2379	0.045114	53.5138	0.214829
HACE1I694D	443	447	DVISM	4	563.262	8.83888	0.006188	0	0	0	0	0
HACE1I694D	443	447	DVISM	4	563.262	8.83806	0.003587	10	2.06313	0.009909	51.5784	0.247725
HACE1I694D	443	447	DVISM	4	563.262	8.82453	0.004167	30	2.06094	0.009238	51.5234	0.23095
HACE1I694D	443	447	DVISM	4	563.262	8.84116	0.002283	100	2.01948	0.007414	50.4871	0.18535
HACE1I694D	443	447	DVISM	4	563.262	8.82888	0.004143	1000	2.00786	0.012909	50.1964	0.322725
HACE1I694D	443	447	DVISM	4	563.262	8.84478	0.00638	10000	1.94204	0.037739	48.551	0.943475
HACE1I694D/RAC1Q61L	443	447	DVISM	4	563.262	8.83938	0.001096	0	0	0	0	0
HACE1I694D/RAC1Q61L	443	447	DVISM	4	563.262	8.82863	0.00295	10	2.10629	0.025512	52.6574	0.6378
HACE1I694D/RAC1Q61L	443	447	DVISM	4	563.262	8.84182	0.003526	30	2.10681	0.027415	52.6702	0.685375
HACE1I694D/RAC1Q61L	443	447	DVISM	4	563.262	8.83246	0.005982	100	2.04894	0.019362	51.2235	0.48405
HACE1I694D/RAC1Q61L	443	447	DVISM	4	563.262	8.83028	0.004443	1000	2.02978	0.023791	50.7445	0.594775
HACE1I694D/RAC1Q61L	443	447	DVISM	4	563.262	8.84849	0.007889	10000	1.98335	0.020511	49.5837	0.512775
HACE1I694D	448	458	TANRLSAVIQA	10	1142.64	8.19776	0.004706	0	0	0	0	0
HACE1I694D	448	458	TANRLSAVIQA	10	1142.64	8.20346	0.003352	10	1.48585	0.016588	14.8585	0.16588
HACE1I694D	448	458	TANRLSAVIQA	10	1142.64	8.18501	0.004537	30	1.74623	0.01791	17.4623	0.1791
HACE1I694D	448	458	TANRLSAVIQA	10	1142.64	8.19657	0.00291	100	2.31262	0.015315	23.1262	0.15315
HACE1I694D	448	458	TANRLSAVIQA	10	1142.64	8.18239	0.003063	1000	3.17253	0.029711	31.7253	0.29711
HACE1I694D	448	458	TANRLSAVIQA	10	1142.64	8.19617	0.007016	10000	3.47945	0.027942	34.7945	0.27942
HACE1I694D/RAC1Q61L	448	458	TANRLSAVIQA	10	1142.64	8.1928	0.002058	0	0	0	0	0
HACE1I694D/RAC1Q61L	448	458	TANRLSAVIQA	10	1142.64	8.19129	0.005263	10	1.50916	0.010742	15.0916	0.10742
HACE1I694D/RAC1Q61L	448	458	TANRLSAVIQA	10	1142.64	8.19581	0.001574	30	1.8102	0.003722	18.102	0.03722
HACE1I694D/RAC1Q61L	448	458	TANRLSAVIQA	10	1142.64	8.18421	0.00424	100	2.35427	0.015872	23.5427	0.15872
HACE1I694D/RAC1Q61L	448	458	TANRLSAVIQA	10	1142.64	8.17895	0.003884	1000	3.1572	0.007223	31.572	0.07223
HACE1I694D/RAC1Q61L	448	458	TANRLSAVIQA	10	1142.64	8.19689	0.007673	10000	3.4996	0.008012	34.9961	0.08012
HACE1I694D	448	459	TANRLSAVIQAF	11	1289.71	9.85501	0.004474	0	0	0	0	0
HACE1I694D	448	459	TANRLSAVIQAF	11	1289.71	9.85637	0.005379	10	1.35775	0.008668	12.3432	0.0788
HACE1I694D	448	459	TANRLSAVIQAF	11	1289.71	9.84043	0.009801	30	1.61783	0.014527	14.7076	0.132064
HACE1I694D	448	459	TANRLSAVIQAF	11	1289.71	9.85659	0.002436	100	2.18265	0.00904	19.8423	0.0821818
HACE1I694D	448	459	TANRLSAVIQAF	11	1289.71	9.83308	0.004278	1000	3.0612	0.018772	27.8291	0.170655
HACE1I694D	448	459	TANRLSAVIQAF	11	1289.71	9.83297	0.009526	10000	3.30635	0.008756	30.0577	0.0796
HACE1I694D/RAC1Q61L	448	459	TANRLSAVIQAF	11	1289.71	9.85741	0.001349	0	0	0	0	0
HACE1I694D/RAC1Q61L	448	459	TANRLSAVIQAF	11	1289.71	9.84646	0.002236	10	1.3341	0.018024	12.1282	0.163855
HACE1I694D/RAC1Q61L	448	459	TANRLSAVIQAF	11	1289.71	9.85943	0.006844	30	1.62146	0.018002	14.7405	0.163655
HACE1I694D/RAC1Q61L	448	459	TANRLSAVIQAF	11	1289.71	9.84709	0.005852	100	2.16654	0.021735	19.6959	0.197591
HACE1I694D/RAC1Q61L	448	459	TANRLSAVIQAF	11	1289.71	9.83065	0.006388	1000	3.04258	0.020265	27.6598	0.184227
HACE1I694D/RAC1Q61L	448	459	TANRLSAVIQAF	11	1289.71	9.82597	0.008389	10000	3.32036	0.031827	30.1851	0.289336
HACE1I694D	453	458	SAVIQA	5	587.327	7.37295	0.004372	0	0	0	0	0
HACE1I694D	453	458	SAVIQA	5	587.327	7.38212	0.003603	10	-0.002108	0.005162	-0.04216	0.10324
HACE1I694D	453	458	SAVIQA	5	587.327	7.37191	0.002836	30	0.005047	0.003224	0.10094	0.06448
HACE1I694D	453	458	SAVIQA	5	587.327	7.37811	0.004247	100	0.064596	0.011308	1.29192	0.22616
HACE1I694D	453	458	SAVIQA	5	587.327	7.37278	0.003547	1000	0.125721	0.002094	2.51442	0.04188
HACE1I694D	453	458	SAVIQA	5	587.327	7.38548	0.006265	10000	0.153576	0.030466	3.07152	0.60932
HACE1I694D/RAC1Q61L	453	458	SAVIQA	5	587.327	7.37387	0.001965	0	0	0	0	0
HACE1I694D/RAC1Q61L	453	458	SAVIQA	5	587.327	7.38272	0.003637	10	0.007581	0.010287	0.15162	0.20574
HACE1I694D/RAC1Q61L	453	458	SAVIQA	5	587.327	7.38447	0.003245	30	0.025858	0.009399	0.51716	0.18798
HACE1I694D/RAC1Q61L	453	458	SAVIQA	5	587.327	7.37558	0.004382	100	0.089558	0.008234	1.79116	0.16468
HACE1I694D/RAC1Q61L	453	458	SAVIQA	5	587.327	7.37474	0.004171	1000	0.126567	0.008716	2.53134	0.17432
HACE1I694D/RAC1Q61L	453	458	SAVIQA	5	587.327	7.38676	0.00598	10000	0.180978	0.027863	3.61956	0.55726
HACE1I694D	453	459	SAVIQAF	6	734.396	9.32295	0.005887	0	0	0	0	0
HACE1I694D	453	459	SAVIQAF	6	734.396	9.3333	0.009006	10	0.003992	0.006939	0.0665333	0.11565
HACE1I694D	453	459	SAVIQAF	6	734.396	9.31346	0.005118	30	0.030855	0.005929	0.51425	0.0988167
HACE1I694D	453	459	SAVIQAF	6	734.396	9.33958	0.004621	100	0.073403	0.004608	1.22338	0.0768
HACE1I694D	453	459	SAVIQAF	6	734.396	9.31704	0.004021	1000	0.095338	0.011063	1.58897	0.184383
HACE1I694D	453	459	SAVIQAF	6	734.396	9.33705	0.011544	10000	0.080093	0.028092	1.33488	0.4682
HACE1I694D/RAC1Q61L	453	459	SAVIQAF	6	734.396	9.32679	0.001278	0	0	0	0	0
HACE1I694D/RAC1Q61L	453	459	SAVIQAF	6	734.396	9.32012	0.003999	10	0.013947	0.014216	0.23245	0.236933
HACE1I694D/RAC1Q61L	453	459	SAVIQAF	6	734.396	9.34315	0.006188	30	0.02243	0.013135	0.373833	0.218917
HACE1I694D/RAC1Q61L	453	459	SAVIQAF	6	734.396	9.32971	0.01084	100	0.071873	0.019275	1.19788	0.32125
HACE1I694D/RAC1Q61L	453	459	SAVIQAF	6	734.396	9.31819	0.005917	1000	0.102832	0.013411	1.71387	0.223517
HACE1I694D/RAC1Q61L	453	459	SAVIQAF	6	734.396	9.33387	0.011326	10000	0.095691	0.028114	1.59485	0.468567
HACE1I694D	455	459	VIQAF	4	576.327	9.0571	0.005393	0	0	0	0	0
HACE1I694D	455	459	VIQAF	4	576.327	9.05885	0.004599	10	0.034583	0.009852	0.864575	0.2463
HACE1I694D	455	459	VIQAF	4	576.327	9.04431	0.005517	30	0.042625	0.008246	1.06563	0.20615
HACE1I694D	455	459	VIQAF	4	576.327	9.06225	0.002409	100	0.023022	0.005232	0.57555	0.1308
HACE1I694D	455	459	VIQAF	4	576.327	9.04982	0.004029	1000	0.02769	0.006537	0.69225	0.163425
HACE1I694D	455	459	VIQAF	4	576.327	9.06257	0.006293	10000	0.01852	0.019371	0.463	0.484275
HACE1I694D/RAC1Q61L	455	459	VIQAF	4	576.327	9.05492	0.001488	0	0	0	0	0
HACE1I694D/RAC1Q61L	455	459	VIQAF	4	576.327	9.04172	0.003242	10	0.044023	0.008402	1.10058	0.21005
HACE1I694D/RAC1Q61L	455	459	VIQAF	4	576.327	9.05685	0.004411	30	0.041902	0.012883	1.04755	0.322075
HACE1I694D/RAC1Q61L	455	459	VIQAF	4	576.327	9.0476	0.006239	100	0.034972	0.006324	0.8743	0.1581
HACE1I694D/RAC1Q61L	455	459	VIQAF	4	576.327	9.04339	0.005608	1000	0.027167	0.002097	0.679175	0.052425
HACE1I694D/RAC1Q61L	455	459	VIQAF	4	576.327	9.05958	0.007481	10000	0.026507	0.004209	0.662675	0.105225
HACE1I694D	459	463	FYMCC	4	665.201	10.2563	0.006005	0	0	0	0	0
HACE1I694D	459	463	FYMCC	4	665.201	10.2529	0.008126	10	0.020333	0.008851	0.508325	0.221275
HACE1I694D	459	463	FYMCC	4	665.201	10.2495	0.010002	30	0.031872	0.011161	0.7968	0.279025
HACE1I694D	459	463	FYMCC	4	665.201	10.2707	0.00403	100	0.00771	0.011031	0.19275	0.275775
HACE1I694D	459	463	FYMCC	4	665.201	10.2582	0.005707	1000	0.014902	0.013243	0.37255	0.331075
HACE1I694D	459	463	FYMCC	4	665.201	10.2609	0.011915	10000	0.129453	0.017437	3.23633	0.435925
HACE1I694D/RAC1Q61L	459	463	FYMCC	4	665.201	10.2569	0.002813	0	0	0	0	0
HACE1I694D/RAC1Q61L	459	463	FYMCC	4	665.201	10.2483	0.001059	10	0.017435	0.011649	0.435875	0.291225
HACE1I694D/RAC1Q61L	459	463	FYMCC	4	665.201	10.2646	0.00717	30	0.022964	0.007378	0.5741	0.18445
HACE1I694D/RAC1Q61L	459	463	FYMCC	4	665.201	10.2597	0.005668	100	0.015869	0.012744	0.396725	0.3186
HACE1I694D/RAC1Q61L	459	463	FYMCC	4	665.201	10.2508	0.008749	1000	0.015637	0.006989	0.390925	0.174725
HACE1I694D/RAC1Q61L	459	463	FYMCC	4	665.201	10.2414	0.007351	10000	0.085397	0.030401	2.13492	0.760025
HACE1I694D	459	464	FYMCCS	5	752.233	9.60226	0.003639	0	0	0	0	0
HACE1I694D	459	464	FYMCCS	5	752.233	9.60258	0.004832	10	0.049671	0.016139	0.99342	0.32278
HACE1I694D	459	464	FYMCCS	5	752.233	9.58976	0.006904	30	0.068582	0.013164	1.37164	0.26328
HACE1I694D	459	464	FYMCCS	5	752.233	9.60831	0.003174	100	0.080291	0.012082	1.60582	0.24164
HACE1I694D	459	464	FYMCCS	5	752.233	9.59421	0.004035	1000	0.433365	0.012374	8.6673	0.24748
HACE1I694D	459	464	FYMCCS	5	752.233	9.60529	0.007183	10000	0.775813	0.024022	15.5163	0.48044
HACE1I694D/RAC1Q61L	459	464	FYMCCS	5	752.233	9.59926	0.001295	0	0	0	0	0
HACE1I694D/RAC1Q61L	459	464	FYMCCS	5	752.233	9.58569	0.003548	10	0.070108	0.0212	1.40216	0.424
HACE1I694D/RAC1Q61L	459	464	FYMCCS	5	752.233	9.60468	0.004558	30	0.078955	0.020849	1.5791	0.41698
HACE1I694D/RAC1Q61L	459	464	FYMCCS	5	752.233	9.59449	0.005563	100	0.09994	0.021675	1.9988	0.4335
HACE1I694D/RAC1Q61L	459	464	FYMCCS	5	752.233	9.58677	0.005222	1000	0.464365	0.021075	9.2873	0.4215
HACE1I694D/RAC1Q61L	459	464	FYMCCS	5	752.233	9.5966	0.007816	10000	0.808261	0.028297	16.1652	0.56594
HACE1I694D	460	464	YMCCS	4	605.164	8.01937	0.005395	0	0	0	0	0
HACE1I694D	460	464	YMCCS	4	605.164	8.04076	0.003363	10	0.047136	0.005787	1.1784	0.144675
HACE1I694D	460	464	YMCCS	4	605.164	8.02558	0.003953	30	0.067209	0.007983	1.68023	0.199575
HACE1I694D	460	464	YMCCS	4	605.164	8.03882	0.001136	100	0.08115	0.005637	2.02875	0.140925
HACE1I694D	460	464	YMCCS	4	605.164	8.02671	0.004932	1000	0.421145	0.004336	10.5286	0.1084
HACE1I694D	460	464	YMCCS	4	605.164	8.0458	0.004203	10000	0.729102	0.008387	18.2276	0.209675
HACE1I694D/RAC1Q61L	460	464	YMCCS	4	605.164	8.00526	0.002867	0	0	0	0	0
HACE1I694D/RAC1Q61L	460	464	YMCCS	4	605.164	8.01892	0.008774	10	0.05574	0.011375	1.3935	0.284375
HACE1I694D/RAC1Q61L	460	464	YMCCS	4	605.164	8.02713	0.002065	30	0.061566	0.005617	1.53915	0.140425
HACE1I694D/RAC1Q61L	460	464	YMCCS	4	605.164	8.01288	0.008485	100	0.08916	0.004899	2.229	0.122475
HACE1I694D/RAC1Q61L	460	464	YMCCS	4	605.164	8.01723	0.004467	1000	0.424699	0.011234	10.6175	0.28085
HACE1I694D/RAC1Q61L	460	464	YMCCS	4	605.164	8.04462	0.004376	10000	0.737522	0.006597	18.4381	0.164925
HACE1I694D	464	476	SCQMPPGMTSPRF	9	1437.62	8.91346	0.00562	0	0	0	0	0
HACE1I694D	464	476	SCQMPPGMTSPRF	9	1437.62	8.9107	0.004114	10	4.33687	0.02683	48.1875	0.298111
HACE1I694D	464	476	SCQMPPGMTSPRF	9	1437.62	8.89896	0.004994	30	4.72194	0.021139	52.466	0.234878
HACE1I694D	464	476	SCQMPPGMTSPRF	9	1437.62	8.91439	0.002435	100	5.32711	0.018618	59.1901	0.206867
HACE1I694D	464	476	SCQMPPGMTSPRF	9	1437.62	8.90315	0.005438	1000	5.82369	0.018612	64.7077	0.2068
HACE1I694D	464	476	SCQMPPGMTSPRF	9	1437.62	8.91747	0.004931	10000	5.71331	0.018069	63.4812	0.200767
HACE1I694D/RAC1Q61L	464	476	SCQMPPGMTSPRF	9	1437.62	8.91351	0.001144	0	0	0	0	0
HACE1I694D/RAC1Q61L	464	476	SCQMPPGMTSPRF	9	1437.62	8.9021	0.003261	10	4.39156	0.023102	48.7951	0.256689
HACE1I694D/RAC1Q61L	464	476	SCQMPPGMTSPRF	9	1437.62	8.91638	0.002521	30	4.8333	0.045013	53.7034	0.500144
HACE1I694D/RAC1Q61L	464	476	SCQMPPGMTSPRF	9	1437.62	8.90851	0.007209	100	5.39655	0.013059	59.9616	0.1451
HACE1I694D/RAC1Q61L	464	476	SCQMPPGMTSPRF	9	1437.62	8.90305	0.005398	1000	5.84153	0.026341	64.9058	0.292678
HACE1I694D/RAC1Q61L	464	476	SCQMPPGMTSPRF	9	1437.62	8.91531	0.007581	10000	5.76423	0.026344	64.047	0.292711
HACE1I694D	465	476	CQMPPGMTSPRF	8	1350.59	8.89746	0.005661	0	0	0	0	0
HACE1I694D	465	476	CQMPPGMTSPRF	8	1350.59	8.89828	0.003659	10	3.74869	0.024824	46.8586	0.3103
HACE1I694D	465	476	CQMPPGMTSPRF	8	1350.59	8.88849	0.004538	30	4.08579	0.039403	51.0724	0.492538
HACE1I694D	465	476	CQMPPGMTSPRF	8	1350.59	8.90322	0.002768	100	4.64301	0.028047	58.0376	0.350587
HACE1I694D	465	476	CQMPPGMTSPRF	8	1350.59	8.89724	0.006208	1000	5.12759	0.009451	64.0949	0.118137
HACE1I694D	465	476	CQMPPGMTSPRF	8	1350.59	8.90789	0.004394	10000	5.0881	0.042536	63.6012	0.5317
HACE1I694D/RAC1Q61L	465	476	CQMPPGMTSPRF	8	1350.59	8.90132	0.001209	0	0	0	0	0
HACE1I694D/RAC1Q61L	465	476	CQMPPGMTSPRF	8	1350.59	8.89186	0.00346	10	3.7547	0.020476	46.9338	0.25595
HACE1I694D/RAC1Q61L	465	476	CQMPPGMTSPRF	8	1350.59	8.90599	0.003362	30	4.16236	0.039037	52.0295	0.487963
HACE1I694D/RAC1Q61L	465	476	CQMPPGMTSPRF	8	1350.59	8.89799	0.00674	100	4.67044	0.024404	58.3805	0.30505
HACE1I694D/RAC1Q61L	465	476	CQMPPGMTSPRF	8	1350.59	8.89459	0.005726	1000	5.10476	0.022653	63.8095	0.283162
HACE1I694D/RAC1Q61L	465	476	CQMPPGMTSPRF	8	1350.59	8.9076	0.006589	10000	5.05266	0.015651	63.1583	0.195638
HACE1I694D	477	489	IEFVCKHDEVLKC	12	1561.76	8.21898	0.005508	0	0	0	0	0
HACE1I694D	477	489	IEFVCKHDEVLKC	12	1561.76	8.22896	0.003413	10	0.140831	0.025753	1.17359	0.214608
HACE1I694D	477	489	IEFVCKHDEVLKC	12	1561.76	8.211	0.0049	30	0.215553	0.024754	1.79628	0.206283
HACE1I694D	477	489	IEFVCKHDEVLKC	12	1561.76	8.22351	0.001839	100	0.48787	0.037899	4.06558	0.315825
HACE1I694D	477	489	IEFVCKHDEVLKC	12	1561.76	8.21154	0.004273	1000	1.17586	0.019303	9.79879	0.160858
HACE1I694D	477	489	IEFVCKHDEVLKC	12	1561.76	8.2301	0.006576	10000	1.91551	0.067862	15.9626	0.565517
HACE1I694D/RAC1Q61L	477	489	IEFVCKHDEVLKC	12	1561.76	8.21181	0.00237	0	0	0	0	0
HACE1I694D/RAC1Q61L	477	489	IEFVCKHDEVLKC	12	1561.76	8.21288	0.004579	10	0.152171	0.010906	1.26809	0.0908833
HACE1I694D/RAC1Q61L	477	489	IEFVCKHDEVLKC	12	1561.76	8.21865	0.00246	30	0.247608	0.008274	2.0634	0.06895
HACE1I694D/RAC1Q61L	477	489	IEFVCKHDEVLKC	12	1561.76	8.20805	0.004489	100	0.554531	0.031487	4.62109	0.262392
HACE1I694D/RAC1Q61L	477	489	IEFVCKHDEVLKC	12	1561.76	8.20574	0.004573	1000	1.24515	0.014935	10.3762	0.124458
HACE1I694D/RAC1Q61L	477	489	IEFVCKHDEVLKC	12	1561.76	8.22543	0.006787	10000	1.98838	0.085151	16.5698	0.709592
HACE1I694D	480	487	VCKHDEVL	7	941.464	7.17862	0.003604	0	0	0	0	0
HACE1I694D	480	487	VCKHDEVL	7	941.464	7.1831	0.003281	10	0.186806	0.019003	2.66866	0.271471
HACE1I694D	480	487	VCKHDEVL	7	941.464	7.16493	0.003582	30	0.247727	0.00936	3.53896	0.133714
HACE1I694D	480	487	VCKHDEVL	7	941.464	7.16867	0.003964	100	0.428536	0.01799	6.12194	0.257
HACE1I694D	480	487	VCKHDEVL	7	941.464	7.15567	0.004024	1000	0.784459	0.009784	11.2066	0.139771
HACE1I694D	480	487	VCKHDEVL	7	941.464	7.18061	0.006396	10000	0.944373	0.059985	13.491	0.856929
HACE1I694D/RAC1Q61L	480	487	VCKHDEVL	7	941.464	7.16914	0.00171	0	0	0	0	0
HACE1I694D/RAC1Q61L	480	487	VCKHDEVL	7	941.464	7.17503	0.003695	10	0.137215	0.011542	1.96021	0.164886
HACE1I694D/RAC1Q61L	480	487	VCKHDEVL	7	941.464	7.17042	0.002669	30	0.222915	0.014436	3.1845	0.206229
HACE1I694D/RAC1Q61L	480	487	VCKHDEVL	7	941.464	7.15278	0.005877	100	0.449331	0.022881	6.41901	0.326871
HACE1I694D/RAC1Q61L	480	487	VCKHDEVL	7	941.464	7.14973	0.004068	1000	0.803652	0.025804	11.4807	0.368629
HACE1I694D/RAC1Q61L	480	487	VCKHDEVL	7	941.464	7.17427	0.007942	10000	1.04767	0.01727	14.9668	0.246714
HACE1I694D	480	489	VCKHDEVLKC	9	1172.57	6.76894	0.004491	0	0	0	0	0
HACE1I694D	480	489	VCKHDEVLKC	9	1172.57	6.77279	0.002448	10	0.128209	0.019739	1.42454	0.219322
HACE1I694D	480	489	VCKHDEVLKC	9	1172.57	6.76019	0.005096	30	0.238382	0.02396	2.64869	0.266222
HACE1I694D	480	489	VCKHDEVLKC	9	1172.57	6.7632	0.005763	100	0.44659	0.013011	4.96211	0.144567
HACE1I694D	480	489	VCKHDEVLKC	9	1172.57	6.75419	0.003026	1000	1.07039	0.021181	11.8932	0.235344
HACE1I694D	480	489	VCKHDEVLKC	9	1172.57	6.77091	0.004172	10000	1.60886	0.069353	17.8762	0.770589
HACE1I694D/RAC1Q61L	480	489	VCKHDEVLKC	9	1172.57	6.76465	0.002271	0	0	0	0	0
HACE1I694D/RAC1Q61L	480	489	VCKHDEVLKC	9	1172.57	6.77123	0.003258	10	0.131164	0.027125	1.45738	0.301389
HACE1I694D/RAC1Q61L	480	489	VCKHDEVLKC	9	1172.57	6.76968	0.002959	30	0.221768	0.015108	2.46409	0.167867
HACE1I694D/RAC1Q61L	480	489	VCKHDEVLKC	9	1172.57	6.75795	0.005909	100	0.44902	0.017203	4.98911	0.191144
HACE1I694D/RAC1Q61L	480	489	VCKHDEVLKC	9	1172.57	6.75579	0.003723	1000	1.07739	0.02061	11.9709	0.229
HACE1I694D/RAC1Q61L	480	489	VCKHDEVLKC	9	1172.57	6.76165	0.005559	10000	1.69151	0.041943	18.7945	0.466033
HACE1I694D	490	504	FVNRNPKIIFDHFHF	13	1930	9.1877	0.005647	0	0	0	0	0
HACE1I694D	490	504	FVNRNPKIIFDHFHF	13	1930	9.1886	0.005793	10	1.17955	0.02472	9.07346	0.190154
HACE1I694D	490	504	FVNRNPKIIFDHFHF	13	1930	9.17272	0.005868	30	1.49111	0.05479	11.4701	0.421462
HACE1I694D	490	504	FVNRNPKIIFDHFHF	13	1930	9.18649	0.001392	100	1.97433	0.028416	15.1872	0.218585
HACE1I694D	490	504	FVNRNPKIIFDHFHF	13	1930	9.16854	0.005107	1000	2.96453	0.030979	22.8041	0.2383
HACE1I694D	490	504	FVNRNPKIIFDHFHF	13	1930	9.17932	0.008935	10000	4.1602	0.061535	32.0016	0.473346
HACE1I694D/RAC1Q61L	490	504	FVNRNPKIIFDHFHF	13	1930	9.18377	0.000439	0	0	0	0	0
HACE1I694D/RAC1Q61L	490	504	FVNRNPKIIFDHFHF	13	1930	9.16798	0.003498	10	1.17972	0.025665	9.07478	0.197423
HACE1I694D/RAC1Q61L	490	504	FVNRNPKIIFDHFHF	13	1930	9.18368	0.002927	30	1.48361	0.039912	11.4124	0.307015
HACE1I694D/RAC1Q61L	490	504	FVNRNPKIIFDHFHF	13	1930	9.17116	0.006537	100	1.92138	0.016758	14.7799	0.128908
HACE1I694D/RAC1Q61L	490	504	FVNRNPKIIFDHFHF	13	1930	9.1596	0.006785	1000	2.89806	0.018226	22.2927	0.1402
HACE1I694D/RAC1Q61L	490	504	FVNRNPKIIFDHFHF	13	1930	9.16843	0.010494	10000	4.21629	0.077554	32.433	0.596569
HACE1I694D	490	508	FVNRNPKIIFDHFHFLLEC	17	2388.22	10.0542	0.00491	0	0	0	0	0
HACE1I694D	490	508	FVNRNPKIIFDHFHFLLEC	17	2388.22	10.0499	0.008762	10	1.25101	0.043769	7.35888	0.257465
HACE1I694D	490	508	FVNRNPKIIFDHFHFLLEC	17	2388.22	10.0445	0.007715	30	1.64808	0.023784	9.69458	0.139906
HACE1I694D	490	508	FVNRNPKIIFDHFHFLLEC	17	2388.22	10.0589	0.002843	100	2.60244	0.026823	15.3085	0.157782
HACE1I694D	490	508	FVNRNPKIIFDHFHFLLEC	17	2388.22	10.0453	0.004621	1000	4.04413	0.018096	23.789	0.106447
HACE1I694D	490	508	FVNRNPKIIFDHFHFLLEC	17	2388.22	10.0447	0.009173	10000	5.60974	0.042587	32.9985	0.250512
HACE1I694D/RAC1Q61L	490	508	FVNRNPKIIFDHFHFLLEC	17	2388.22	10.0584	0.00242	0	0	0	0	0
HACE1I694D/RAC1Q61L	490	508	FVNRNPKIIFDHFHFLLEC	17	2388.22	10.0482	0.002389	10	1.24138	0.034997	7.30222	0.205865
HACE1I694D/RAC1Q61L	490	508	FVNRNPKIIFDHFHFLLEC	17	2388.22	10.058	0.005494	30	1.67598	0.025239	9.85871	0.148465
HACE1I694D/RAC1Q61L	490	508	FVNRNPKIIFDHFHFLLEC	17	2388.22	10.0498	0.00452	100	2.60133	0.015032	15.3019	0.0884235
HACE1I694D/RAC1Q61L	490	508	FVNRNPKIIFDHFHFLLEC	17	2388.22	10.0412	0.005976	1000	4.05519	0.043077	23.8541	0.253394
HACE1I694D/RAC1Q61L	490	508	FVNRNPKIIFDHFHFLLEC	17	2388.22	10.0315	0.005715	10000	5.74967	0.044117	33.8216	0.259512
HACE1I694D	503	506	HFLL	3	528.306	9.45987	0.005204	0	0	0	0	0
HACE1I694D	503	506	HFLL	3	528.306	9.46949	0.005774	10	0.015415	0.009094	0.513833	0.303133
HACE1I694D	503	506	HFLL	3	528.306	9.44814	0.006614	30	0.021367	0.00574	0.712233	0.191333
HACE1I694D	503	506	HFLL	3	528.306	9.46918	0.002223	100	0.020286	0.009598	0.6762	0.319933
HACE1I694D	503	506	HFLL	3	528.306	9.45182	0.004066	1000	0.076438	0.012717	2.54793	0.4239
HACE1I694D	503	506	HFLL	3	528.306	9.46339	0.008027	10000	0.464897	0.014187	15.4966	0.4729
HACE1I694D/RAC1Q61L	503	506	HFLL	3	528.306	9.4561	0.00061	0	0	0	0	0
HACE1I694D/RAC1Q61L	503	506	HFLL	3	528.306	9.44909	0.00388	10	0.023813	0.008935	0.793767	0.297833
HACE1I694D/RAC1Q61L	503	506	HFLL	3	528.306	9.46518	0.005485	30	0.037125	0.008311	1.2375	0.277033
HACE1I694D/RAC1Q61L	503	506	HFLL	3	528.306	9.45455	0.006164	100	0.030334	0.009856	1.01113	0.328533
HACE1I694D/RAC1Q61L	503	506	HFLL	3	528.306	9.44476	0.006729	1000	0.085486	0.016647	2.84953	0.5549
HACE1I694D/RAC1Q61L	503	506	HFLL	3	528.306	9.45485	0.008079	10000	0.424726	0.01642	14.1575	0.547333
HACE1I694D	503	508	HFLLEC	5	760.357	9.77106	0.005684	0	0	0	0	0
HACE1I694D	503	508	HFLLEC	5	760.357	9.77827	0.004555	10	0.230346	0.00877	4.60692	0.1754
HACE1I694D	503	508	HFLLEC	5	760.357	9.76227	0.007346	30	0.382158	0.024331	7.64316	0.48662
HACE1I694D	503	508	HFLLEC	5	760.357	9.78134	0.002205	100	0.814138	0.014243	16.2828	0.28486
HACE1I694D	503	508	HFLLEC	5	760.357	9.76338	0.004142	1000	1.37823	0.010637	27.5646	0.21274
HACE1I694D	503	508	HFLLEC	5	760.357	9.76911	0.007932	10000	1.71122	0.009894	34.2243	0.19788
HACE1I694D/RAC1Q61L	503	508	HFLLEC	5	760.357	9.77311	0.001585	0	0	0	0	0
HACE1I694D/RAC1Q61L	503	508	HFLLEC	5	760.357	9.76313	0.003403	10	0.234294	0.044453	4.68588	0.88906
HACE1I694D/RAC1Q61L	503	508	HFLLEC	5	760.357	9.78069	0.007207	30	0.40727	0.02021	8.1454	0.4042
HACE1I694D/RAC1Q61L	503	508	HFLLEC	5	760.357	9.76901	0.005096	100	0.885125	0.031566	17.7025	0.63132
HACE1I694D/RAC1Q61L	503	508	HFLLEC	5	760.357	9.75864	0.006624	1000	1.3661	0.017659	27.322	0.35318
HACE1I694D/RAC1Q61L	503	508	HFLLEC	5	760.357	9.75998	0.007619	10000	1.6869	0.028019	33.7379	0.56038
HACE1I694D	512	530	MSRFMHIIKAQPFKDRCEW	17	2422.19	8.70048	0.00685	0	0	0	0	0
HACE1I694D	512	530	MSRFMHIIKAQPFKDRCEW	17	2422.19	8.70982	0.004958	10	2.48186	0.034053	14.5992	0.200312
HACE1I694D	512	530	MSRFMHIIKAQPFKDRCEW	17	2422.19	8.69354	0.00463	30	2.80995	0.054489	16.5291	0.320524
HACE1I694D	512	530	MSRFMHIIKAQPFKDRCEW	17	2422.19	8.70141	0.001836	100	3.34205	0.075405	19.6591	0.443559
HACE1I694D	512	530	MSRFMHIIKAQPFKDRCEW	17	2422.19	8.69015	0.004606	1000	4.59977	0.059499	27.0575	0.349994
HACE1I694D	512	530	MSRFMHIIKAQPFKDRCEW	17	2422.19	8.70268	0.004583	10000	6.24639	0.019969	36.7435	0.117465
HACE1I694D/RAC1Q61L	512	530	MSRFMHIIKAQPFKDRCEW	17	2422.19	8.71666	0.001073	0	0	0	0	0
HACE1I694D/RAC1Q61L	512	530	MSRFMHIIKAQPFKDRCEW	17	2422.19	8.711	0.002467	10	2.50779	0.028393	14.7517	0.167018
HACE1I694D/RAC1Q61L	512	530	MSRFMHIIKAQPFKDRCEW	17	2422.19	8.71607	0.001453	30	2.80779	0.048863	16.5164	0.287429
HACE1I694D/RAC1Q61L	512	530	MSRFMHIIKAQPFKDRCEW	17	2422.19	8.70863	0.006402	100	3.36471	0.035053	19.7924	0.206194
HACE1I694D/RAC1Q61L	512	530	MSRFMHIIKAQPFKDRCEW	17	2422.19	8.70082	0.005938	1000	4.66111	0.03434	27.4183	0.202
HACE1I694D/RAC1Q61L	512	530	MSRFMHIIKAQPFKDRCEW	17	2422.19	8.70456	0.004636	10000	6.89086	0.096728	40.5345	0.568988
HACE1I694D	516	530	MHIIKAQPFKDRCEW	13	1900.94	8.3402	0.005575	0	0	0	0	0
HACE1I694D	516	530	MHIIKAQPFKDRCEW	13	1900.94	8.34179	0.004121	10	1.63725	0.012059	12.5943	0.0927615
HACE1I694D	516	530	MHIIKAQPFKDRCEW	13	1900.94	8.32366	0.005171	30	1.75679	0.021571	13.5138	0.165931
HACE1I694D	516	530	MHIIKAQPFKDRCEW	13	1900.94	8.33488	0.001365	100	2.0754	0.012284	15.9646	0.0944923
HACE1I694D	516	530	MHIIKAQPFKDRCEW	13	1900.94	8.32504	0.00611	1000	2.87765	0.013273	22.1357	0.1021
HACE1I694D	516	530	MHIIKAQPFKDRCEW	13	1900.94	8.34067	0.005239	10000	4.54632	0.029354	34.9717	0.2258
HACE1I694D/RAC1Q61L	516	530	MHIIKAQPFKDRCEW	13	1900.94	8.32864	0.00146	0	0	0	0	0
HACE1I694D/RAC1Q61L	516	530	MHIIKAQPFKDRCEW	13	1900.94	8.32748	0.003191	10	1.68159	0.024754	12.9353	0.190415
HACE1I694D/RAC1Q61L	516	530	MHIIKAQPFKDRCEW	13	1900.94	8.33355	0.000953	30	1.8028	0.032433	13.8677	0.249485
HACE1I694D/RAC1Q61L	516	530	MHIIKAQPFKDRCEW	13	1900.94	8.32139	0.005304	100	2.12302	0.022086	16.3309	0.169892
HACE1I694D/RAC1Q61L	516	530	MHIIKAQPFKDRCEW	13	1900.94	8.3181	0.005612	1000	3.00386	0.02562	23.1066	0.197077
HACE1I694D/RAC1Q61L	516	530	MHIIKAQPFKDRCEW	13	1900.94	8.33601	0.006482	10000	5.20255	0.052826	40.0196	0.406354
HACE1I694D	516	531	MHIIKAQPFKDRCEWF	14	2048.01	9.08925	0.004374	0	0	0	0	0
HACE1I694D	516	531	MHIIKAQPFKDRCEWF	14	2048.01	9.0932	0.004567	10	1.6817	0.023911	12.0122	0.170793
HACE1I694D	516	531	MHIIKAQPFKDRCEWF	14	2048.01	9.07906	0.005723	30	1.80768	0.026214	12.912	0.187243
HACE1I694D	516	531	MHIIKAQPFKDRCEWF	14	2048.01	9.09375	0.002067	100	2.03164	0.030452	14.5117	0.217514
HACE1I694D	516	531	MHIIKAQPFKDRCEWF	14	2048.01	9.07776	0.003768	1000	2.78406	0.022478	19.8862	0.160557
HACE1I694D	516	531	MHIIKAQPFKDRCEWF	14	2048.01	9.0979	0.005799	10000	4.48603	0.019256	32.0431	0.137543
HACE1I694D/RAC1Q61L	516	531	MHIIKAQPFKDRCEWF	14	2048.01	9.08712	0.001383	0	0	0	0	0
HACE1I694D/RAC1Q61L	516	531	MHIIKAQPFKDRCEWF	14	2048.01	9.07421	0.003326	10	1.69721	0.018288	12.1229	0.130629
HACE1I694D/RAC1Q61L	516	531	MHIIKAQPFKDRCEWF	14	2048.01	9.08956	0.00443	30	1.83917	0.040111	13.1369	0.286507
HACE1I694D/RAC1Q61L	516	531	MHIIKAQPFKDRCEWF	14	2048.01	9.07904	0.006786	100	2.07835	0.052521	14.8454	0.37515
HACE1I694D/RAC1Q61L	516	531	MHIIKAQPFKDRCEWF	14	2048.01	9.06885	0.00653	1000	2.8766	0.018855	20.5471	0.134679
HACE1I694D/RAC1Q61L	516	531	MHIIKAQPFKDRCEWF	14	2048.01	9.08169	0.008142	10000	5.13779	0.073686	36.6985	0.526329
HACE1I694D	531	543	FYEHLHSGQPDSD	11	1530.64	7.09659	0.003653	0	0	0	0	0
HACE1I694D	531	543	FYEHLHSGQPDSD	11	1530.64	7.0945	0.003361	10	2.18586	0.01624	19.8714	0.147636
HACE1I694D	531	543	FYEHLHSGQPDSD	11	1530.64	7.08076	0.00248	30	2.22483	0.021287	20.2257	0.193518
HACE1I694D	531	543	FYEHLHSGQPDSD	11	1530.64	7.08997	0.004049	100	2.27018	0.020918	20.638	0.190164
HACE1I694D	531	543	FYEHLHSGQPDSD	11	1530.64	7.07827	0.005023	1000	2.56341	0.038056	23.3037	0.345964
HACE1I694D	531	543	FYEHLHSGQPDSD	11	1530.64	7.09523	0.007604	10000	2.76234	0.043729	25.1122	0.397536
HACE1I694D/RAC1Q61L	531	543	FYEHLHSGQPDSD	11	1530.64	7.09603	0.00294	0	0	0	0	0
HACE1I694D/RAC1Q61L	531	543	FYEHLHSGQPDSD	11	1530.64	7.09367	0.004516	10	2.1789	0.031161	19.8081	0.283282
HACE1I694D/RAC1Q61L	531	543	FYEHLHSGQPDSD	11	1530.64	7.09359	0.003178	30	2.21886	0.032996	20.1714	0.299964
HACE1I694D/RAC1Q61L	531	543	FYEHLHSGQPDSD	11	1530.64	7.08071	0.00559	100	2.23969	0.01616	20.3608	0.146909
HACE1I694D/RAC1Q61L	531	543	FYEHLHSGQPDSD	11	1530.64	7.07845	0.004072	1000	2.5228	0.015373	22.9345	0.139755
HACE1I694D/RAC1Q61L	531	543	FYEHLHSGQPDSD	11	1530.64	7.09279	0.00637	10000	2.74284	0.032532	24.9349	0.295745
HACE1I694D	531	544	FYEHLHSGQPDSDM	12	1661.68	7.65842	0.002884	0	0	0	0	0
HACE1I694D	531	544	FYEHLHSGQPDSDM	12	1661.68	7.66129	0.00382	10	2.82292	0.034704	23.5243	0.2892
HACE1I694D	531	544	FYEHLHSGQPDSDM	12	1661.68	7.6469	0.00241	30	2.85832	0.034984	23.8193	0.291533
HACE1I694D	531	544	FYEHLHSGQPDSDM	12	1661.68	7.65724	0.001956	100	2.89385	0.04959	24.1154	0.41325
HACE1I694D	531	544	FYEHLHSGQPDSDM	12	1661.68	7.64295	0.004368	1000	3.1887	0.015114	26.5725	0.12595
HACE1I694D	531	544	FYEHLHSGQPDSDM	12	1661.68	7.66231	0.006843	10000	3.40385	0.036284	28.3654	0.302367
HACE1I694D/RAC1Q61L	531	544	FYEHLHSGQPDSDM	12	1661.68	7.65512	0.001533	0	0	0	0	0
HACE1I694D/RAC1Q61L	531	544	FYEHLHSGQPDSDM	12	1661.68	7.65864	0.00611	10	2.84027	0.027978	23.6689	0.23315
HACE1I694D/RAC1Q61L	531	544	FYEHLHSGQPDSDM	12	1661.68	7.66175	0.002479	30	2.86605	0.032623	23.8838	0.271858
HACE1I694D/RAC1Q61L	531	544	FYEHLHSGQPDSDM	12	1661.68	7.6485	0.005059	100	2.86256	0.019971	23.8547	0.166425
HACE1I694D/RAC1Q61L	531	544	FYEHLHSGQPDSDM	12	1661.68	7.64757	0.004503	1000	3.15182	0.008445	26.2652	0.070375
HACE1I694D/RAC1Q61L	531	544	FYEHLHSGQPDSDM	12	1661.68	7.6656	0.005608	10000	3.35957	0.037656	27.9965	0.3138
HACE1I694D	531	551	FYEHLHSGQPDSDMVHRPVNE	18	2493.11	7.2382	0.004749	0	0	0	0	0
HACE1I694D	531	551	FYEHLHSGQPDSDMVHRPVNE	18	2493.11	7.23614	0.002798	10	5.86441	0.011548	32.5801	0.0641556
HACE1I694D	531	551	FYEHLHSGQPDSDMVHRPVNE	18	2493.11	7.22737	0.003425	30	5.92156	0.045028	32.8975	0.250156
HACE1I694D	531	551	FYEHLHSGQPDSDMVHRPVNE	18	2493.11	7.2316	0.002645	100	5.88168	0.02383	32.676	0.132389
HACE1I694D	531	551	FYEHLHSGQPDSDMVHRPVNE	18	2493.11	7.22022	0.004697	1000	6.06538	0.059285	33.6965	0.329361
HACE1I694D	531	551	FYEHLHSGQPDSDMVHRPVNE	18	2493.11	7.23568	0.006811	10000	6.20513	0.07402	34.4729	0.411222
HACE1I694D/RAC1Q61L	531	551	FYEHLHSGQPDSDMVHRPVNE	18	2493.11	7.23766	0.002281	0	0	0	0	0
HACE1I694D/RAC1Q61L	531	551	FYEHLHSGQPDSDMVHRPVNE	18	2493.11	7.23047	0.004417	10	5.9007	0.056308	32.7817	0.312822
HACE1I694D/RAC1Q61L	531	551	FYEHLHSGQPDSDMVHRPVNE	18	2493.11	7.22625	0.003717	30	5.94346	0.068283	33.0192	0.37935
HACE1I694D/RAC1Q61L	531	551	FYEHLHSGQPDSDMVHRPVNE	18	2493.11	7.21196	0.00566	100	5.89963	0.011217	32.7757	0.0623167
HACE1I694D/RAC1Q61L	531	551	FYEHLHSGQPDSDMVHRPVNE	18	2493.11	7.2106	0.003525	1000	6.04463	0.033415	33.5813	0.185639
HACE1I694D/RAC1Q61L	531	551	FYEHLHSGQPDSDMVHRPVNE	18	2493.11	7.23284	0.005478	10000	6.15313	0.05096	34.1841	0.283111
HACE1I694D	531	553	FYEHLHSGQPDSDMVHRPVNEND	20	2722.18	7.22625	0.003558	0	0	0	0	0
HACE1I694D	531	553	FYEHLHSGQPDSDMVHRPVNEND	20	2722.18	7.214	0.005562	10	6.89783	0.040116	34.4892	0.20058
HACE1I694D	531	553	FYEHLHSGQPDSDMVHRPVNEND	20	2722.18	7.20181	0.002318	30	6.92469	0.041413	34.6235	0.207065
HACE1I694D	531	553	FYEHLHSGQPDSDMVHRPVNEND	20	2722.18	7.2073	0.002576	100	6.87337	0.06765	34.3669	0.33825
HACE1I694D	531	553	FYEHLHSGQPDSDMVHRPVNEND	20	2722.18	7.19611	0.005818	1000	6.91204	0.051417	34.5602	0.257085
HACE1I694D	531	553	FYEHLHSGQPDSDMVHRPVNEND	20	2722.18	7.21297	0.008082	10000	7.06264	0.040082	35.3132	0.20041
HACE1I694D/RAC1Q61L	531	553	FYEHLHSGQPDSDMVHRPVNEND	20	2722.18	7.21438	0.002833	0	0	0	0	0
HACE1I694D/RAC1Q61L	531	553	FYEHLHSGQPDSDMVHRPVNEND	20	2722.18	7.20562	0.006326	10	6.84483	0.039557	34.2242	0.197785
HACE1I694D/RAC1Q61L	531	553	FYEHLHSGQPDSDMVHRPVNEND	20	2722.18	7.204	0.002664	30	6.8423	0.074794	34.2115	0.37397
HACE1I694D/RAC1Q61L	531	553	FYEHLHSGQPDSDMVHRPVNEND	20	2722.18	7.19001	0.006113	100	6.78476	0.014417	33.9238	0.072085
HACE1I694D/RAC1Q61L	531	553	FYEHLHSGQPDSDMVHRPVNEND	20	2722.18	7.18835	0.004515	1000	6.90984	0.015323	34.5492	0.076615
HACE1I694D/RAC1Q61L	531	553	FYEHLHSGQPDSDMVHRPVNEND	20	2722.18	7.2107	0.004944	10000	7.00321	0.05853	35.0161	0.29265
HACE1I694D	531	555	FYEHLHSGQPDSDMVHRPVNENDIL	22	2948.35	8.20618	0.007397	0	0	0	0	0
HACE1I694D	531	555	FYEHLHSGQPDSDMVHRPVNENDIL	22	2948.35	8.20834	0.003588	10	7.16143	0.054264	32.552	0.246655
HACE1I694D	531	555	FYEHLHSGQPDSDMVHRPVNENDIL	22	2948.35	8.19206	0.004661	30	7.36572	0.026292	33.4805	0.119509
HACE1I694D	531	555	FYEHLHSGQPDSDMVHRPVNENDIL	22	2948.35	8.20193	0.002466	100	7.54519	0.025089	34.2963	0.114041
HACE1I694D	531	555	FYEHLHSGQPDSDMVHRPVNENDIL	22	2948.35	8.1916	0.002818	1000	8.08324	0.042239	36.742	0.191995
HACE1I694D	531	555	FYEHLHSGQPDSDMVHRPVNENDIL	22	2948.35	8.20924	0.005591	10000	8.19861	0.055095	37.2664	0.250432
HACE1I694D/RAC1Q61L	531	555	FYEHLHSGQPDSDMVHRPVNENDIL	22	2948.35	8.20385	0.002277	0	0	0	0	0
HACE1I694D/RAC1Q61L	531	555	FYEHLHSGQPDSDMVHRPVNENDIL	22	2948.35	8.19881	0.005198	10	7.2336	0.058831	32.88	0.267414
HACE1I694D/RAC1Q61L	531	555	FYEHLHSGQPDSDMVHRPVNENDIL	22	2948.35	8.20448	0.001762	30	7.40834	0.073813	33.6743	0.335514
HACE1I694D/RAC1Q61L	531	555	FYEHLHSGQPDSDMVHRPVNENDIL	22	2948.35	8.19127	0.003656	100	7.60962	0.007223	34.5892	0.0328318
HACE1I694D/RAC1Q61L	531	555	FYEHLHSGQPDSDMVHRPVNENDIL	22	2948.35	8.18793	0.00451	1000	8.03206	0.028316	36.5094	0.128709
HACE1I694D/RAC1Q61L	531	555	FYEHLHSGQPDSDMVHRPVNENDIL	22	2948.35	8.20955	0.007264	10000	8.11572	0.038425	36.8896	0.174659
HACE1I694D	532	555	YEHLHSGQPDSDMVHRPVNENDIL	21	2801.28	8.00888	0.006175	0	0	0	0	0
HACE1I694D	532	555	YEHLHSGQPDSDMVHRPVNENDIL	21	2801.28	8.02457	0.005765	10	7.29736	0.035081	34.7493	0.167052
HACE1I694D	532	555	YEHLHSGQPDSDMVHRPVNENDIL	21	2801.28	7.99751	0.006099	30	7.48174	0.055107	35.6273	0.262414
HACE1I694D	532	555	YEHLHSGQPDSDMVHRPVNENDIL	21	2801.28	8.01607	0.003038	100	7.69554	0.028752	36.6454	0.136914
HACE1I694D	532	555	YEHLHSGQPDSDMVHRPVNENDIL	21	2801.28	7.99726	0.005821	1000	8.18119	0.032056	38.958	0.152648
HACE1I694D	532	555	YEHLHSGQPDSDMVHRPVNENDIL	21	2801.28	8.02195	0.004783	10000	8.06214	0.034223	38.3912	0.162967
HACE1I694D/RAC1Q61L	532	555	YEHLHSGQPDSDMVHRPVNENDIL	21	2801.28	7.99307	0.002021	0	0	0	0	0
HACE1I694D/RAC1Q61L	532	555	YEHLHSGQPDSDMVHRPVNENDIL	21	2801.28	8.00125	0.008528	10	7.40939	0.072885	35.2828	0.347071
HACE1I694D/RAC1Q61L	532	555	YEHLHSGQPDSDMVHRPVNENDIL	21	2801.28	8.00771	0.005152	30	7.51527	0.063495	35.787	0.302357
HACE1I694D/RAC1Q61L	532	555	YEHLHSGQPDSDMVHRPVNENDIL	21	2801.28	7.99129	0.003452	100	7.76478	0.035994	36.9751	0.1714
HACE1I694D/RAC1Q61L	532	555	YEHLHSGQPDSDMVHRPVNENDIL	21	2801.28	7.98931	0.003392	1000	8.05397	0.028689	38.3523	0.136614
HACE1I694D/RAC1Q61L	532	555	YEHLHSGQPDSDMVHRPVNENDIL	21	2801.28	8.01458	0.008298	10000	7.97206	0.056293	37.9622	0.268062
HACE1I694D	544	551	MVHRPVNE	6	980.486	5.96292	0.006827	0	0	0	0	0
HACE1I694D	544	551	MVHRPVNE	6	980.486	5.96063	0.00627	10	2.69652	0.049472	44.9421	0.824533
HACE1I694D	544	551	MVHRPVNE	6	980.486	5.94443	0.006768	30	2.69692	0.03837	44.9486	0.6395
HACE1I694D	544	551	MVHRPVNE	6	980.486	5.91286	0.024502	100	2.60454	0.017929	43.409	0.298817
HACE1I694D	544	551	MVHRPVNE	6	980.486	5.92203	0.008254	1000	2.54944	0.022083	42.4907	0.36805
HACE1I694D	544	551	MVHRPVNE	6	980.486	5.92969	0.012803	10000	2.50664	0.039976	41.7773	0.666267
HACE1I694D/RAC1Q61L	544	551	MVHRPVNE	6	980.486	5.96431	0.002861	0	0	0	0	0
HACE1I694D/RAC1Q61L	544	551	MVHRPVNE	6	980.486	5.95696	0.002853	10	2.72697	0.063891	45.4494	1.06485
HACE1I694D/RAC1Q61L	544	551	MVHRPVNE	6	980.486	5.95336	0.004283	30	2.69488	0.042919	44.9147	0.715317
HACE1I694D/RAC1Q61L	544	551	MVHRPVNE	6	980.486	5.92368	0.009269	100	2.65482	0.039016	44.247	0.650267
HACE1I694D/RAC1Q61L	544	551	MVHRPVNE	6	980.486	5.91182	0.016746	1000	2.55734	0.033541	42.6224	0.559017
HACE1I694D/RAC1Q61L	544	551	MVHRPVNE	6	980.486	5.90366	0.017184	10000	2.50652	0.086143	41.7753	1.43572
HACE1I694D	544	555	MVHRPVNENDIL	10	1435.72	8.10504	0.003717	0	0	0	0	0
HACE1I694D	544	555	MVHRPVNENDIL	10	1435.72	8.11266	0.00447	10	4.14238	0.0372	41.4238	0.372
HACE1I694D	544	555	MVHRPVNENDIL	10	1435.72	8.09181	0.004213	30	4.28333	0.026647	42.8333	0.26647
HACE1I694D	544	555	MVHRPVNENDIL	10	1435.72	8.10258	0.003401	100	4.40139	0.023964	44.014	0.23964
HACE1I694D	544	555	MVHRPVNENDIL	10	1435.72	8.08954	0.004346	1000	4.76354	0.027601	47.6354	0.27601
HACE1I694D	544	555	MVHRPVNENDIL	10	1435.72	8.10423	0.006712	10000	4.45256	0.056927	44.5256	0.56927
HACE1I694D/RAC1Q61L	544	555	MVHRPVNENDIL	10	1435.72	8.10055	0.002292	0	0	0	0	0
HACE1I694D/RAC1Q61L	544	555	MVHRPVNENDIL	10	1435.72	8.10085	0.005898	10	4.26457	0.036991	42.6457	0.36991
HACE1I694D/RAC1Q61L	544	555	MVHRPVNENDIL	10	1435.72	8.10342	0.002022	30	4.39558	0.049993	43.9558	0.49993
HACE1I694D/RAC1Q61L	544	555	MVHRPVNENDIL	10	1435.72	8.08992	0.003907	100	4.61485	0.015854	46.1485	0.15854
HACE1I694D/RAC1Q61L	544	555	MVHRPVNENDIL	10	1435.72	8.08652	0.004648	1000	4.7791	0.015548	47.791	0.15548
HACE1I694D/RAC1Q61L	544	555	MVHRPVNENDIL	10	1435.72	8.10391	0.007722	10000	4.5908	0.027391	45.908	0.27391
HACE1I694D	557	563	VHRDSIF	6	872.45	8.27989	0.005077	0	0	0	0	0
HACE1I694D	557	563	VHRDSIF	6	872.45	8.28724	0.003618	10	1.89221	0.021448	31.5369	0.357467
HACE1I694D	557	563	VHRDSIF	6	872.45	8.27138	0.004593	30	1.8984	0.020168	31.64	0.336133
HACE1I694D	557	563	VHRDSIF	6	872.45	8.28564	0.002695	100	1.8618	0.018484	31.03	0.308067
HACE1I694D	557	563	VHRDSIF	6	872.45	8.27321	0.004031	1000	1.84376	0.019531	30.7294	0.325517
HACE1I694D	557	563	VHRDSIF	6	872.45	8.29228	0.006912	10000	1.76103	0.025905	29.3505	0.43175
HACE1I694D/RAC1Q61L	557	563	VHRDSIF	6	872.45	8.26712	0.001915	0	0	0	0	0
HACE1I694D/RAC1Q61L	557	563	VHRDSIF	6	872.45	8.27198	0.005611	10	1.94352	0.036086	32.392	0.601433
HACE1I694D/RAC1Q61L	557	563	VHRDSIF	6	872.45	8.28023	0.002131	30	1.94928	0.021253	32.488	0.354217
HACE1I694D/RAC1Q61L	557	563	VHRDSIF	6	872.45	8.26684	0.004177	100	1.90102	0.010853	31.6836	0.180883
HACE1I694D/RAC1Q61L	557	563	VHRDSIF	6	872.45	8.26444	0.004557	1000	1.85899	0.007078	30.9832	0.117967
HACE1I694D/RAC1Q61L	557	563	VHRDSIF	6	872.45	8.2866	0.008522	10000	1.78511	0.019742	29.7519	0.329033
HACE1I694D	568	599	EVVSKANCAKLKQGIAVRFHGEEGMGQGVVRE	31	3425.77	7.96713	0.003214	0	0	0	0	0
HACE1I694D	568	599	EVVSKANCAKLKQGIAVRFHGEEGMGQGVVRE	31	3425.77	7.95163	0.004239	10	12.6203	0.093807	40.7108	0.302603
HACE1I694D	568	599	EVVSKANCAKLKQGIAVRFHGEEGMGQGVVRE	31	3425.77	7.93315	0.003641	30	13.2919	0.08709	42.877	0.280935
HACE1I694D	568	599	EVVSKANCAKLKQGIAVRFHGEEGMGQGVVRE	31	3425.77	7.94191	0.00194	100	14.4144	0.041148	46.498	0.132735
HACE1I694D	568	599	EVVSKANCAKLKQGIAVRFHGEEGMGQGVVRE	31	3425.77	7.92784	0.003776	1000	16.9871	0.063155	54.7972	0.203726
HACE1I694D	568	599	EVVSKANCAKLKQGIAVRFHGEEGMGQGVVRE	31	3425.77	7.94478	0.003118	10000	17.6025	0.084009	56.7824	0.270997
HACE1I694D/RAC1Q61L	568	599	EVVSKANCAKLKQGIAVRFHGEEGMGQGVVRE	31	3425.77	7.96237	0.002083	0	0	0	0	0
HACE1I694D/RAC1Q61L	568	599	EVVSKANCAKLKQGIAVRFHGEEGMGQGVVRE	31	3425.77	7.93776	0.004793	10	13.0008	0.042349	41.9382	0.13661
HACE1I694D/RAC1Q61L	568	599	EVVSKANCAKLKQGIAVRFHGEEGMGQGVVRE	31	3425.77	7.94047	0.001441	30	13.8633	0.103324	44.7203	0.333303
HACE1I694D/RAC1Q61L	568	599	EVVSKANCAKLKQGIAVRFHGEEGMGQGVVRE	31	3425.77	7.92979	0.004036	100	15.4322	0.044702	49.7813	0.1442
HACE1I694D/RAC1Q61L	568	599	EVVSKANCAKLKQGIAVRFHGEEGMGQGVVRE	31	3425.77	7.92384	0.003201	1000	17.4305	0.067284	56.2274	0.217045
HACE1I694D/RAC1Q61L	568	599	EVVSKANCAKLKQGIAVRFHGEEGMGQGVVRE	31	3425.77	7.94079	0.005945	10000	17.5784	0.038629	56.7045	0.12461
HACE1I694D	569	599	VVSKANCAKLKQGIAVRFHGEEGMGQGVVRE	30	3296.72	7.74213	0.003488	0	0	0	0	0
HACE1I694D	569	599	VVSKANCAKLKQGIAVRFHGEEGMGQGVVRE	30	3296.72	7.72589	0.006603	10	12.4085	0.049071	41.3617	0.16357
HACE1I694D	569	599	VVSKANCAKLKQGIAVRFHGEEGMGQGVVRE	30	3296.72	7.70545	0.00281	30	13.1116	0.098634	43.7054	0.32878
HACE1I694D	569	599	VVSKANCAKLKQGIAVRFHGEEGMGQGVVRE	30	3296.72	7.71493	0.00207	100	14.1294	0.04019	47.098	0.133967
HACE1I694D	569	599	VVSKANCAKLKQGIAVRFHGEEGMGQGVVRE	30	3296.72	7.6948	0.00494	1000	16.4747	0.056713	54.9158	0.189043
HACE1I694D	569	599	VVSKANCAKLKQGIAVRFHGEEGMGQGVVRE	30	3296.72	7.71588	0.003742	10000	16.5683	0.029995	55.2278	0.0999833
HACE1I694D/RAC1Q61L	569	599	VVSKANCAKLKQGIAVRFHGEEGMGQGVVRE	30	3296.72	7.73988	0.002432	0	0	0	0	0
HACE1I694D/RAC1Q61L	569	599	VVSKANCAKLKQGIAVRFHGEEGMGQGVVRE	30	3296.72	7.71798	0.007092	10	12.7432	0.059998	42.4772	0.199993
HACE1I694D/RAC1Q61L	569	599	VVSKANCAKLKQGIAVRFHGEEGMGQGVVRE	30	3296.72	7.71781	0.00393	30	13.5862	0.173082	45.2873	0.57694
HACE1I694D/RAC1Q61L	569	599	VVSKANCAKLKQGIAVRFHGEEGMGQGVVRE	30	3296.72	7.7048	0.006053	100	14.9993	0.029197	49.9976	0.0973233
HACE1I694D/RAC1Q61L	569	599	VVSKANCAKLKQGIAVRFHGEEGMGQGVVRE	30	3296.72	7.6969	0.003254	1000	16.517	0.049347	55.0568	0.16449
HACE1I694D/RAC1Q61L	569	599	VVSKANCAKLKQGIAVRFHGEEGMGQGVVRE	30	3296.72	7.71554	0.00499	10000	16.4554	0.07023	54.8512	0.2341
HACE1I694D	576	599	AKLKQGIAVRFHGEEGMGQGVVRE	23	2595.37	7.48462	0.001594	0	0	0	0	0
HACE1I694D	576	599	AKLKQGIAVRFHGEEGMGQGVVRE	23	2595.37	7.48735	0.004595	10	9.2061	0.074829	40.0265	0.325343
HACE1I694D	576	599	AKLKQGIAVRFHGEEGMGQGVVRE	23	2595.37	7.47034	0.002849	30	9.7316	0.073268	42.3113	0.318557
HACE1I694D	576	599	AKLKQGIAVRFHGEEGMGQGVVRE	23	2595.37	7.48089	0.001979	100	10.5186	0.052028	45.733	0.226209
HACE1I694D	576	599	AKLKQGIAVRFHGEEGMGQGVVRE	23	2595.37	7.46693	0.005389	1000	12.5393	0.040353	54.5186	0.175448
HACE1I694D	576	599	AKLKQGIAVRFHGEEGMGQGVVRE	23	2595.37	7.48576	0.004834	10000	12.6772	0.038169	55.1183	0.165952
HACE1I694D/RAC1Q61L	576	599	AKLKQGIAVRFHGEEGMGQGVVRE	23	2595.37	7.47752	0.002391	0	0	0	0	0
HACE1I694D/RAC1Q61L	576	599	AKLKQGIAVRFHGEEGMGQGVVRE	23	2595.37	7.47724	0.006683	10	9.50053	0.054752	41.3067	0.238052
HACE1I694D/RAC1Q61L	576	599	AKLKQGIAVRFHGEEGMGQGVVRE	23	2595.37	7.47788	0.002435	30	10.1634	0.092525	44.1888	0.402283
HACE1I694D/RAC1Q61L	576	599	AKLKQGIAVRFHGEEGMGQGVVRE	23	2595.37	7.46519	0.005086	100	11.3202	0.026492	49.2183	0.115183
HACE1I694D/RAC1Q61L	576	599	AKLKQGIAVRFHGEEGMGQGVVRE	23	2595.37	7.46321	0.004632	1000	12.7156	0.030971	55.2852	0.134657
HACE1I694D/RAC1Q61L	576	599	AKLKQGIAVRFHGEEGMGQGVVRE	23	2595.37	7.48071	0.004402	10000	12.6068	0.080229	54.8121	0.348822
HACE1I694D	579	599	KQGIAVRFHGEEGMGQGVVRE	20	2283.15	7.53358	0.003406	0	0	0	0	0
HACE1I694D	579	599	KQGIAVRFHGEEGMGQGVVRE	20	2283.15	7.53331	0.004959	10	8.68841	0.059556	43.442	0.29778
HACE1I694D	579	599	KQGIAVRFHGEEGMGQGVVRE	20	2283.15	7.5158	0.002649	30	9.07271	0.095495	45.3635	0.477475
HACE1I694D	579	599	KQGIAVRFHGEEGMGQGVVRE	20	2283.15	7.52742	0.000972	100	9.53688	0.047296	47.6844	0.23648
HACE1I694D	579	599	KQGIAVRFHGEEGMGQGVVRE	20	2283.15	7.5125	0.005319	1000	10.8999	0.031862	54.4997	0.15931
HACE1I694D	579	599	KQGIAVRFHGEEGMGQGVVRE	20	2283.15	7.53285	0.004839	10000	10.9327	0.041593	54.6637	0.207965
HACE1I694D/RAC1Q61L	579	599	KQGIAVRFHGEEGMGQGVVRE	20	2283.15	7.53217	0.001752	0	0	0	0	0
HACE1I694D/RAC1Q61L	579	599	KQGIAVRFHGEEGMGQGVVRE	20	2283.15	7.52869	0.006324	10	8.83252	0.02149	44.1626	0.10745
HACE1I694D/RAC1Q61L	579	599	KQGIAVRFHGEEGMGQGVVRE	20	2283.15	7.52886	0.004032	30	9.2813	0.079629	46.4065	0.398145
HACE1I694D/RAC1Q61L	579	599	KQGIAVRFHGEEGMGQGVVRE	20	2283.15	7.51617	0.00572	100	10.018	0.043947	50.0898	0.219735
HACE1I694D/RAC1Q61L	579	599	KQGIAVRFHGEEGMGQGVVRE	20	2283.15	7.51412	0.003957	1000	11.081	0.014918	55.405	0.07459
HACE1I694D/RAC1Q61L	579	599	KQGIAVRFHGEEGMGQGVVRE	20	2283.15	7.53022	0.004485	10000	10.9983	0.062349	54.9915	0.311745
HACE1I694D	584	599	VRFHGEEGMGQGVVRE	15	1785.86	7.35578	0.002947	0	0	0	0	0
HACE1I694D	584	599	VRFHGEEGMGQGVVRE	15	1785.86	7.36185	0.003658	10	6.27543	0.060473	41.8362	0.403153
HACE1I694D	584	599	VRFHGEEGMGQGVVRE	15	1785.86	7.34293	0.006559	30	6.63183	0.049263	44.2122	0.32842
HACE1I694D	584	599	VRFHGEEGMGQGVVRE	15	1785.86	7.36018	0.003196	100	6.92023	0.029451	46.1349	0.19634
HACE1I694D	584	599	VRFHGEEGMGQGVVRE	15	1785.86	7.34217	0.008088	1000	7.35911	0.028034	49.0608	0.186893
HACE1I694D	584	599	VRFHGEEGMGQGVVRE	15	1785.86	7.36524	0.00717	10000	7.26203	0.023466	48.4136	0.15644
HACE1I694D/RAC1Q61L	584	599	VRFHGEEGMGQGVVRE	15	1785.86	7.35264	0.001753	0	0	0	0	0
HACE1I694D/RAC1Q61L	584	599	VRFHGEEGMGQGVVRE	15	1785.86	7.36291	0.005004	10	6.44613	0.0521	42.9742	0.347333
HACE1I694D/RAC1Q61L	584	599	VRFHGEEGMGQGVVRE	15	1785.86	7.36262	0.003806	30	6.77797	0.080064	45.1865	0.53376
HACE1I694D/RAC1Q61L	584	599	VRFHGEEGMGQGVVRE	15	1785.86	7.34827	0.00967	100	7.12813	0.026786	47.5208	0.178573
HACE1I694D/RAC1Q61L	584	599	VRFHGEEGMGQGVVRE	15	1785.86	7.34558	0.008085	1000	7.36821	0.030265	49.1214	0.201767
HACE1I694D/RAC1Q61L	584	599	VRFHGEEGMGQGVVRE	15	1785.86	7.3663	0.004955	10000	7.25024	0.036802	48.335	0.245347
HACE1I694D	596	601	VVREWF	5	834.438	9.82244	0.005481	0	0	0	0	0
HACE1I694D	596	601	VVREWF	5	834.438	9.82807	0.004565	10	0.688718	0.013522	13.7744	0.27044
HACE1I694D	596	601	VVREWF	5	834.438	9.813	0.007788	30	0.963262	0.008677	19.2652	0.17354
HACE1I694D	596	601	VVREWF	5	834.438	9.83142	0.001542	100	1.27705	0.008935	25.5409	0.1787
HACE1I694D	596	601	VVREWF	5	834.438	9.81549	0.002707	1000	1.73771	0.00954	34.7541	0.1908
HACE1I694D	596	601	VVREWF	5	834.438	9.82533	0.008802	10000	2.57322	0.005161	51.4645	0.10322
HACE1I694D/RAC1Q61L	596	601	VVREWF	5	834.438	9.82122	0.00263	0	0	0	0	0
HACE1I694D/RAC1Q61L	596	601	VVREWF	5	834.438	9.81501	0.002081	10	0.753666	0.018858	15.0733	0.37716
HACE1I694D/RAC1Q61L	596	601	VVREWF	5	834.438	9.8318	0.005815	30	1.03673	0.021059	20.7346	0.42118
HACE1I694D/RAC1Q61L	596	601	VVREWF	5	834.438	9.82085	0.004741	100	1.42713	0.009471	28.5426	0.18942
HACE1I694D/RAC1Q61L	596	601	VVREWF	5	834.438	9.80874	0.005768	1000	2.13175	0.009689	42.6351	0.19378
HACE1I694D/RAC1Q61L	596	601	VVREWF	5	834.438	9.81349	0.009333	10000	2.7825	0.00869	55.65	0.1738
HACE1I694D	600	604	WFDIL	4	692.353	11.17	0.114203	0	0	0	0	0
HACE1I694D	600	604	WFDIL	4	692.353	11.1079	0.015917	10	0.092355	0.019746	2.30888	0.49365
HACE1I694D	600	604	WFDIL	4	692.353	11.2493	0.123316	30	0.030464	0.013303	0.7616	0.332575
HACE1I694D	600	604	WFDIL	4	692.353	11.2252	0.003054	100	0.080128	0.018266	2.0032	0.45665
HACE1I694D	600	604	WFDIL	4	692.353	11.1688	0.057164	1000	0.176256	0.026091	4.4064	0.652275
HACE1I694D	600	604	WFDIL	4	692.353	11.1674	0.045404	10000	0.788674	0.13476	19.7169	3.369
HACE1I694D/RAC1Q61L	600	604	WFDIL	4	692.353	11.3033	0.042346	0	0	0	0	0
HACE1I694D/RAC1Q61L	600	604	WFDIL	4	692.353	11.3274	0.061127	10	0.087505	0.011015	2.18763	0.275375
HACE1I694D/RAC1Q61L	600	604	WFDIL	4	692.353	11.3391	0.016133	30	0.078016	0.021663	1.9504	0.541575
HACE1I694D/RAC1Q61L	600	604	WFDIL	4	692.353	11.2585	0.134522	100	0.136227	0.055302	3.40567	1.38255
HACE1I694D/RAC1Q61L	600	604	WFDIL	4	692.353	11.3682	0.007117	1000	0.541946	0.062225	13.5487	1.55563
HACE1I694D/RAC1Q61L	600	604	WFDIL	4	692.353	11.3522	0.005576	10000	1.50306	0.022533	37.5765	0.563325
HACE1I694D	600	606	WFDILSN	6	893.428	10.9009	0.008401	0	0	0	0	0
HACE1I694D	600	606	WFDILSN	6	893.428	10.881	0.006393	10	0.064482	0.038163	1.0747	0.63605
HACE1I694D	600	606	WFDILSN	6	893.428	10.8811	0.00721	30	0.096204	0.031794	1.6034	0.5299
HACE1I694D	600	606	WFDILSN	6	893.428	10.9212	0.005352	100	0.153526	0.032075	2.55877	0.534583
HACE1I694D	600	606	WFDILSN	6	893.428	10.9037	0.007843	1000	0.611417	0.036066	10.1903	0.6011
HACE1I694D	600	606	WFDILSN	6	893.428	10.8935	0.014207	10000	1.77729	0.122482	29.6215	2.04137
HACE1I694D/RAC1Q61L	600	606	WFDILSN	6	893.428	10.9001	0.002887	0	0	0	0	0
HACE1I694D/RAC1Q61L	600	606	WFDILSN	6	893.428	10.8813	0.004232	10	0.080882	0.028062	1.34803	0.4677
HACE1I694D/RAC1Q61L	600	606	WFDILSN	6	893.428	10.9081	0.012726	30	0.099053	0.026128	1.65088	0.435467
HACE1I694D/RAC1Q61L	600	606	WFDILSN	6	893.428	10.9102	0.00559	100	0.26713	0.026963	4.45217	0.449383
HACE1I694D/RAC1Q61L	600	606	WFDILSN	6	893.428	10.8973	0.011587	1000	1.29996	0.071135	21.6661	1.18558
HACE1I694D/RAC1Q61L	600	606	WFDILSN	6	893.428	10.8721	0.006016	10000	2.74657	0.027846	45.7761	0.4641
HACE1I694D	602	607	DILSNE	5	689.323	8.23622	0.004403	0	0	0	0	0
HACE1I694D	602	607	DILSNE	5	689.323	8.24289	0.004167	10	0.027613	0.013271	0.55226	0.26542
HACE1I694D	602	607	DILSNE	5	689.323	8.22843	0.003313	30	0.051652	0.007954	1.03304	0.15908
HACE1I694D	602	607	DILSNE	5	689.323	8.24309	0.00346	100	0.117077	0.006349	2.34154	0.12698
HACE1I694D	602	607	DILSNE	5	689.323	8.23208	0.00426	1000	0.513479	0.008497	10.2696	0.16994
HACE1I694D	602	607	DILSNE	5	689.323	8.24168	0.006453	10000	1.54298	0.023195	30.8596	0.4639
HACE1I694D/RAC1Q61L	602	607	DILSNE	5	689.323	8.23208	0.002452	0	0	0	0	0
HACE1I694D/RAC1Q61L	602	607	DILSNE	5	689.323	8.23254	0.003591	10	0.099419	0.046065	1.98838	0.9213
HACE1I694D/RAC1Q61L	602	607	DILSNE	5	689.323	8.2421	0.002534	30	0.09614	0.007873	1.9228	0.15746
HACE1I694D/RAC1Q61L	602	607	DILSNE	5	689.323	8.22661	0.010637	100	0.359351	0.0805	7.18702	1.61
HACE1I694D/RAC1Q61L	602	607	DILSNE	5	689.323	8.22695	0.004129	1000	1.24767	0.011012	24.9534	0.22024
HACE1I694D/RAC1Q61L	602	607	DILSNE	5	689.323	8.24428	0.007371	10000	2.18471	0.043509	43.6941	0.87018
HACE1I694D	607	615	EIVNPDYAL	7	1032.51	9.39223	0.005869	0	0	0	0	0
HACE1I694D	607	615	EIVNPDYAL	7	1032.51	9.39542	0.003406	10	0.723207	0.034193	10.3315	0.488471
HACE1I694D	607	615	EIVNPDYAL	7	1032.51	9.38245	0.005203	30	0.972743	0.026579	13.8963	0.3797
HACE1I694D	607	615	EIVNPDYAL	7	1032.51	9.40056	0.002598	100	1.37241	0.012559	19.6058	0.179414
HACE1I694D	607	615	EIVNPDYAL	7	1032.51	9.38856	0.004433	1000	2.17891	0.026462	31.1274	0.378029
HACE1I694D	607	615	EIVNPDYAL	7	1032.51	9.39954	0.007263	10000	3.72249	0.036708	53.1785	0.5244
HACE1I694D/RAC1Q61L	607	615	EIVNPDYAL	7	1032.51	9.39357	0.001685	0	0	0	0	0
HACE1I694D/RAC1Q61L	607	615	EIVNPDYAL	7	1032.51	9.38426	0.003014	10	0.794315	0.012539	11.3474	0.179129
HACE1I694D/RAC1Q61L	607	615	EIVNPDYAL	7	1032.51	9.40123	0.003946	30	1.071	0.030916	15.3	0.441657
HACE1I694D/RAC1Q61L	607	615	EIVNPDYAL	7	1032.51	9.3917	0.004409	100	1.58209	0.026865	22.6013	0.383786
HACE1I694D/RAC1Q61L	607	615	EIVNPDYAL	7	1032.51	9.3832	0.005452	1000	3.14641	0.013463	44.9487	0.192329
HACE1I694D/RAC1Q61L	607	615	EIVNPDYAL	7	1032.51	9.39639	0.007097	10000	4.08486	0.074639	58.3551	1.06627
HACE1I694D	608	615	IVNPDYAL	6	903.47	9.14847	0.005745	0	0	0	0	0
HACE1I694D	608	615	IVNPDYAL	6	903.47	9.15192	0.004521	10	0.603875	0.018364	10.0646	0.306067
HACE1I694D	608	615	IVNPDYAL	6	903.47	9.13957	0.005113	30	0.830117	0.020024	13.8353	0.333733
HACE1I694D	608	615	IVNPDYAL	6	903.47	9.15666	0.002587	100	1.26022	0.013317	21.0037	0.22195
HACE1I694D	608	615	IVNPDYAL	6	903.47	9.14348	0.004536	1000	2.06505	0.016428	34.4175	0.2738
HACE1I694D	608	615	IVNPDYAL	6	903.47	9.15641	0.006781	10000	3.1297	0.03934	52.1617	0.655667
HACE1I694D/RAC1Q61L	608	615	IVNPDYAL	6	903.47	9.14915	0.001424	0	0	0	0	0
HACE1I694D/RAC1Q61L	608	615	IVNPDYAL	6	903.47	9.14027	0.002756	10	0.691888	0.019315	11.5315	0.321917
HACE1I694D/RAC1Q61L	608	615	IVNPDYAL	6	903.47	9.15632	0.004024	30	0.978287	0.022469	16.3048	0.374483
HACE1I694D/RAC1Q61L	608	615	IVNPDYAL	6	903.47	9.14687	0.005996	100	1.49313	0.020035	24.8854	0.333917
HACE1I694D/RAC1Q61L	608	615	IVNPDYAL	6	903.47	9.14005	0.006001	1000	2.7498	0.016544	45.8299	0.275733
HACE1I694D/RAC1Q61L	608	615	IVNPDYAL	6	903.47	9.15426	0.007778	10000	3.32064	0.022866	55.3439	0.3811
HACE1I694D	608	616	IVNPDYALF	7	1050.54	10.5458	0.007096	0	0	0	0	0
HACE1I694D	608	616	IVNPDYALF	7	1050.54	10.5317	0.009477	10	0.699935	0.023686	9.99907	0.338371
HACE1I694D	608	616	IVNPDYALF	7	1050.54	10.532	0.009135	30	0.957908	0.020082	13.6844	0.286886
HACE1I694D	608	616	IVNPDYALF	7	1050.54	10.561	0.003471	100	1.35394	0.033149	19.342	0.473557
HACE1I694D	608	616	IVNPDYALF	7	1050.54	10.5476	0.006113	1000	2.43665	0.035881	34.8093	0.512586
HACE1I694D	608	616	IVNPDYALF	7	1050.54	10.5377	0.010158	10000	3.84913	0.082293	54.9876	1.17561
HACE1I694D/RAC1Q61L	608	616	IVNPDYALF	7	1050.54	10.5414	0.00304	0	0	0	0	0
HACE1I694D/RAC1Q61L	608	616	IVNPDYALF	7	1050.54	10.5306	0.003666	10	0.756668	0.007012	10.8095	0.100171
HACE1I694D/RAC1Q61L	608	616	IVNPDYALF	7	1050.54	10.5509	0.008856	30	1.03354	0.018422	14.7648	0.263171
HACE1I694D/RAC1Q61L	608	616	IVNPDYALF	7	1050.54	10.5458	0.006209	100	1.56104	0.01398	22.3006	0.199714
HACE1I694D/RAC1Q61L	608	616	IVNPDYALF	7	1050.54	10.5348	0.009073	1000	3.26222	0.068948	46.6032	0.984971
HACE1I694D/RAC1Q61L	608	616	IVNPDYALF	7	1050.54	10.5174	0.00413	10000	3.97864	0.013927	56.8377	0.198957
HACE1I694D	616	631	FTQSADGTTFQPNSNS	14	1700.73	7.70626	0.000694	0	0	0	0	0
HACE1I694D	616	631	FTQSADGTTFQPNSNS	14	1700.73	7.70971	0.004466	10	6.61286	0.036361	47.2347	0.259721
HACE1I694D	616	631	FTQSADGTTFQPNSNS	14	1700.73	7.69667	0.002689	30	7.0061	0.05806	50.0436	0.414714
HACE1I694D	616	631	FTQSADGTTFQPNSNS	14	1700.73	7.70779	0.000933	100	7.57462	0.037656	54.1044	0.268971
HACE1I694D	616	631	FTQSADGTTFQPNSNS	14	1700.73	7.69557	0.004046	1000	8.05481	0.015206	57.5344	0.108614
HACE1I694D	616	631	FTQSADGTTFQPNSNS	14	1700.73	7.7149	0.006664	10000	8.0013	0.010117	57.1521	0.0722643
HACE1I694D/RAC1Q61L	616	631	FTQSADGTTFQPNSNS	14	1700.73	7.70661	0.001145	0	0	0	0	0
HACE1I694D/RAC1Q61L	616	631	FTQSADGTTFQPNSNS	14	1700.73	7.70668	0.005646	10	6.83136	0.053227	48.7954	0.380193
HACE1I694D/RAC1Q61L	616	631	FTQSADGTTFQPNSNS	14	1700.73	7.71146	0.003839	30	7.27489	0.050573	51.9635	0.361236
HACE1I694D/RAC1Q61L	616	631	FTQSADGTTFQPNSNS	14	1700.73	7.70024	0.005062	100	7.74756	0.027622	55.3397	0.1973
HACE1I694D/RAC1Q61L	616	631	FTQSADGTTFQPNSNS	14	1700.73	7.69954	0.0033	1000	8.02423	0.049757	57.3159	0.355407
HACE1I694D/RAC1Q61L	616	631	FTQSADGTTFQPNSNS	14	1700.73	7.71914	0.00525	10000	7.91639	0.032181	56.5457	0.229864
HACE1I694D	616	640	FTQSADGTTFQPNSNSYVNPDHLNY	22	2816.23	8.83893	0.007023	0	0	0	0	0
HACE1I694D	616	640	FTQSADGTTFQPNSNSYVNPDHLNY	22	2816.23	8.83459	0.003407	10	10.747	0.012503	48.85	0.0568318
HACE1I694D	616	640	FTQSADGTTFQPNSNSYVNPDHLNY	22	2816.23	8.82697	0.00336	30	11.4898	0.067628	52.2263	0.3074
HACE1I694D	616	640	FTQSADGTTFQPNSNSYVNPDHLNY	22	2816.23	8.84196	0.000858	100	12.222	0.011669	55.5547	0.0530409
HACE1I694D	616	640	FTQSADGTTFQPNSNSYVNPDHLNY	22	2816.23	8.83177	0.005625	1000	12.7345	0.084358	57.8842	0.383445
HACE1I694D	616	640	FTQSADGTTFQPNSNSYVNPDHLNY	22	2816.23	8.84266	0.004551	10000	12.6186	0.024709	57.3572	0.112314
HACE1I694D/RAC1Q61L	616	640	FTQSADGTTFQPNSNSYVNPDHLNY	22	2816.23	8.83432	0.002724	0	0	0	0	0
HACE1I694D/RAC1Q61L	616	640	FTQSADGTTFQPNSNSYVNPDHLNY	22	2816.23	8.82324	0.00228	10	10.9799	0.075876	49.9088	0.344891
HACE1I694D/RAC1Q61L	616	640	FTQSADGTTFQPNSNSYVNPDHLNY	22	2816.23	8.83824	0.003618	30	11.8438	0.092738	53.8355	0.421536
HACE1I694D/RAC1Q61L	616	640	FTQSADGTTFQPNSNSYVNPDHLNY	22	2816.23	8.83028	0.005596	100	12.3903	0.039072	56.3197	0.1776
HACE1I694D/RAC1Q61L	616	640	FTQSADGTTFQPNSNSYVNPDHLNY	22	2816.23	8.8247	0.005169	1000	12.6859	0.070646	57.6634	0.321118
HACE1I694D/RAC1Q61L	616	640	FTQSADGTTFQPNSNSYVNPDHLNY	22	2816.23	8.83963	0.007305	10000	12.4708	0.057961	56.6856	0.263459
HACE1I694D	617	631	TQSADGTTFQPNSNS	13	1553.66	7.2419	0.004702	0	0	0	0	0
HACE1I694D	617	631	TQSADGTTFQPNSNS	13	1553.66	7.23384	0.005422	10	5.87446	0.039485	45.1882	0.303731
HACE1I694D	617	631	TQSADGTTFQPNSNS	13	1553.66	7.22183	0.000293	30	6.28698	0.043162	48.3614	0.332015
HACE1I694D	617	631	TQSADGTTFQPNSNS	13	1553.66	7.22286	0.002288	100	6.99177	0.052101	53.7829	0.400777
HACE1I694D	617	631	TQSADGTTFQPNSNS	13	1553.66	7.21251	0.004264	1000	7.69406	0.034127	59.1851	0.262515
HACE1I694D	617	631	TQSADGTTFQPNSNS	13	1553.66	7.22783	0.009695	10000	7.77135	0.151367	59.7796	1.16436
HACE1I694D/RAC1Q61L	617	631	TQSADGTTFQPNSNS	13	1553.66	7.23842	0.001435	0	0	0	0	0
HACE1I694D/RAC1Q61L	617	631	TQSADGTTFQPNSNS	13	1553.66	7.23513	0.004283	10	6.03977	0.046347	46.4598	0.356515
HACE1I694D/RAC1Q61L	617	631	TQSADGTTFQPNSNS	13	1553.66	7.23399	0.002789	30	6.52986	0.05079	50.2297	0.390692
HACE1I694D/RAC1Q61L	617	631	TQSADGTTFQPNSNS	13	1553.66	7.21945	0.00508	100	7.0497	0.036037	54.2285	0.277208
HACE1I694D/RAC1Q61L	617	631	TQSADGTTFQPNSNS	13	1553.66	7.21153	0.005762	1000	7.71325	0.132674	59.3327	1.02057
HACE1I694D/RAC1Q61L	617	631	TQSADGTTFQPNSNS	13	1553.66	7.22713	0.006006	10000	7.68372	0.03002	59.1055	0.230923
HACE1I694D	632	640	YVNPDHLNY	7	1133.51	8.16948	0.004932	0	0	0	0	0
HACE1I694D	632	640	YVNPDHLNY	7	1133.51	8.17467	0.003226	10	2.53118	0.031003	36.1597	0.4429
HACE1I694D	632	640	YVNPDHLNY	7	1133.51	8.15701	0.004024	30	2.86124	0.040578	40.8749	0.579686
HACE1I694D	632	640	YVNPDHLNY	7	1133.51	8.16846	0.003276	100	3.01279	0.02161	43.0398	0.308714
HACE1I694D	632	640	YVNPDHLNY	7	1133.51	8.15736	0.0041	1000	3.0223	0.022363	43.1757	0.319471
HACE1I694D	632	640	YVNPDHLNY	7	1133.51	8.17265	0.006266	10000	2.9182	0.051532	41.6886	0.736171
HACE1I694D/RAC1Q61L	632	640	YVNPDHLNY	7	1133.51	8.16624	0.002052	0	0	0	0	0
HACE1I694D/RAC1Q61L	632	640	YVNPDHLNY	7	1133.51	8.1652	0.005043	10	2.59136	0.010443	37.0195	0.149186
HACE1I694D/RAC1Q61L	632	640	YVNPDHLNY	7	1133.51	8.16953	0.002414	30	2.93951	0.036755	41.993	0.525071
HACE1I694D/RAC1Q61L	632	640	YVNPDHLNY	7	1133.51	8.15854	0.004684	100	3.10313	0.01406	44.3304	0.200857
HACE1I694D/RAC1Q61L	632	640	YVNPDHLNY	7	1133.51	8.15557	0.004017	1000	3.07695	0.006326	43.9564	0.0903714
HACE1I694D/RAC1Q61L	632	640	YVNPDHLNY	7	1133.51	8.17534	0.007636	10000	2.92966	0.025592	41.8523	0.3656
HACE1I694D	641	649	FRFAGQILG	8	1007.55	9.4972	0.004088	0	0	0	0	0
HACE1I694D	641	649	FRFAGQILG	8	1007.55	9.5078	0.005318	10	0.010856	0.011541	0.1357	0.144262
HACE1I694D	641	649	FRFAGQILG	8	1007.55	9.48955	0.005939	30	0.019153	0.00755	0.239413	0.094375
HACE1I694D	641	649	FRFAGQILG	8	1007.55	9.5091	0.002123	100	0.010208	0.012742	0.1276	0.159275
HACE1I694D	641	649	FRFAGQILG	8	1007.55	9.49203	0.004421	1000	0.013413	0.016261	0.167662	0.203263
HACE1I694D	641	649	FRFAGQILG	8	1007.55	9.50137	0.008296	10000	0.665104	0.08087	8.3138	1.01087
HACE1I694D/RAC1Q61L	641	649	FRFAGQILG	8	1007.55	9.50088	0.000932	0	0	0	0	0
HACE1I694D/RAC1Q61L	641	649	FRFAGQILG	8	1007.55	9.49535	0.003548	10	0.0138	0.008576	0.1725	0.1072
HACE1I694D/RAC1Q61L	641	649	FRFAGQILG	8	1007.55	9.5116	0.006235	30	0.019682	0.009146	0.246025	0.114325
HACE1I694D/RAC1Q61L	641	649	FRFAGQILG	8	1007.55	9.50028	0.005656	100	0.03158	0.017469	0.39475	0.218362
HACE1I694D/RAC1Q61L	641	649	FRFAGQILG	8	1007.55	9.49055	0.006212	1000	0.01404	0.004977	0.1755	0.0622125
HACE1I694D/RAC1Q61L	641	649	FRFAGQILG	8	1007.55	9.4965	0.008077	10000	2.35536	0.04198	29.4421	0.52475
HACE1I694D	641	650	FRFAGQILGL	9	1120.64	10.4253	0.006371	0	0	0	0	0
HACE1I694D	641	650	FRFAGQILGL	9	1120.64	10.4189	0.010042	10	-0.016161	0.032102	-0.179567	0.356689
HACE1I694D	641	650	FRFAGQILGL	9	1120.64	10.409	0.010377	30	-0.034761	0.017494	-0.386233	0.194378
HACE1I694D	641	650	FRFAGQILGL	9	1120.64	10.4377	0.002727	100	-0.036533	0.011494	-0.405922	0.127711
HACE1I694D	641	650	FRFAGQILGL	9	1120.64	10.4221	0.00667	1000	-0.032332	0.01674	-0.359244	0.186
HACE1I694D	641	650	FRFAGQILGL	9	1120.64	10.4105	0.011353	10000	0.689058	0.029556	7.6562	0.3284
HACE1I694D/RAC1Q61L	641	650	FRFAGQILGL	9	1120.64	10.4252	0.00177	0	0	0	0	0
[truncated: 821 more rows]

## Sheet: ResidueHDX_S14E
HACE1S14E	Deuterium uptake (%)						HACE1S14E/RAC1Q61L	Deuterium uptake (%)						HACE1S14E/RACQ61L versus HACE1S14E	Difference in deuterium uptake (%)
	HDX time (s)							HDX time (s)							HDX time (s)					Maximal diff.
Residue	10	30	100	1000	10000	Maximal	Residue	10	30	100	1000	10000	Maximal	Residue	10	30	100	1000	10000	Lowest	Highest
1	60.5	61.3	59.9	59.6	58.2	61.3	1	62.1	62.5	60.1	60.3	58.5	62.5	1	1.6	1.2	0.2	0.7	0.3	0.2	1.6
2	60.5	61.3	59.9	59.6	58.2	61.3	2	62.1	62.5	60.1	60.3	58.5	62.5	2	1.6	1.2	0.2	0.7	0.3	0.2	1.6
3	60.5	61.3	59.9	59.6	58.2	61.3	3	62.1	62.5	60.1	60.3	58.5	62.5	3	1.6	1.2	0.2	0.7	0.3	0.2	1.6
4	60.5	61.3	59.9	59.6	58.2	61.3	4	62.1	62.5	60.1	60.3	58.5	62.5	4	1.6	1.2	0.2	0.7	0.3	0.2	1.6
5	60.5	61.3	59.9	59.6	58.2	61.3	5	62.1	62.5	60.1	60.3	58.5	62.5	5	1.6	1.2	0.2	0.7	0.3	0.2	1.6
6	51.5	52.3	50.8	50.4	49.2	52.3	6	53.7	53.4	51.8	51.2	49.5	53.7	6	2.2	1.1	1	0.8	0.3	0.3	2.2
7	51.5	52.3	50.8	50.4	49.2	52.3	7	53.7	53.4	51.8	51.2	49.5	53.7	7	2.2	1.1	1	0.8	0.3	0.3	2.2
8	51.5	52.3	50.8	50.4	49.2	52.3	8	53.7	53.4	51.8	51.2	49.5	53.7	8	2.2	1.1	1	0.8	0.3	0.3	2.2
9							9							9
10							10							10
11							11							11
12							12							12
13							13							13
14							14							14
15							15							15
16	48.6	52.3	54.9	58.2	56.5	58.2	16	55.6	57	57.3	57.5	56.5	57.5	16	7	4.7	2.4	-0.7	0	-0.7	7
17	48.6	52.3	54.9	58.2	56.5	58.2	17	55.6	57	57.3	57.5	56.5	57.5	17	7	4.7	2.4	-0.7	0	-0.7	7
18	48.6	52.3	54.9	58.2	56.5	58.2	18	55.6	57	57.3	57.5	56.5	57.5	18	7	4.7	2.4	-0.7	0	-0.7	7
19	48.6	52.3	54.9	58.2	56.5	58.2	19	55.6	57	57.3	57.5	56.5	57.5	19	7	4.7	2.4	-0.7	0	-0.7	7
20	48.6	52.3	54.9	58.2	56.5	58.2	20	55.6	57	57.3	57.5	56.5	57.5	20	7	4.7	2.4	-0.7	0	-0.7	7
21	48.6	52.3	54.9	58.2	56.5	58.2	21	55.6	57	57.3	57.5	56.5	57.5	21	7	4.7	2.4	-0.7	0	-0.7	7
22	44.2	46.4	47.2	47.3	44.4	47.3	22	46.4	48.2	47.1	45.9	44.6	48.2	22	2.2	1.8	-0.1	-1.4	0.2	-1.4	2.2
23	44.2	46.4	47.2	47.3	44.4	47.3	23	46.4	48.2	47.1	45.9	44.6	48.2	23	2.2	1.8	-0.1	-1.4	0.2	-1.4	2.2
24	44.2	46.4	47.2	47.3	44.4	47.3	24	46.4	48.2	47.1	45.9	44.6	48.2	24	2.2	1.8	-0.1	-1.4	0.2	-1.4	2.2
25	44.2	46.4	47.2	47.3	44.4	47.3	25	46.4	48.2	47.1	45.9	44.6	48.2	25	2.2	1.8	-0.1	-1.4	0.2	-1.4	2.2
26	44.2	46.4	47.2	47.3	44.4	47.3	26	46.4	48.2	47.1	45.9	44.6	48.2	26	2.2	1.8	-0.1	-1.4	0.2	-1.4	2.2
27	44.2	46.4	47.2	47.3	44.4	47.3	27	46.4	48.2	47.1	45.9	44.6	48.2	27	2.2	1.8	-0.1	-1.4	0.2	-1.4	2.2
28	44.2	46.4	47.2	47.3	44.4	47.3	28	46.4	48.2	47.1	45.9	44.6	48.2	28	2.2	1.8	-0.1	-1.4	0.2	-1.4	2.2
29	48.6	52.3	54.9	58.2	56.5	58.2	29	55.6	57	57.3	57.5	56.5	57.5	29	7	4.7	2.4	-0.7	0	-0.7	7
30	48.6	52.3	54.9	58.2	56.5	58.2	30	55.6	57	57.3	57.5	56.5	57.5	30	7	4.7	2.4	-0.7	0	-0.7	7
31	48.6	52.3	54.9	58.2	56.5	58.2	31	55.6	57	57.3	57.5	56.5	57.5	31	7	4.7	2.4	-0.7	0	-0.7	7
32							32							32
33	0.1	1.1	2.2	16.6	57.8	57.8	33	0.3	2.1	6.4	36.4	61.3	61.3	33	0.2	1	4.2	19.8	3.5	0.2	19.8
34	0.2	1.4	3.5	16.3	57.9	57.9	34	1.1	3	8.1	34.6	63.2	63.2	34	0.9	1.6	4.6	18.3	5.3	0.9	18.3
35	0.2	1.4	3.5	16.3	57.9	57.9	35	1.1	3	8.1	34.6	63.2	63.2	35	0.9	1.6	4.6	18.3	5.3	0.9	18.3
36	0.2	1.4	3.5	16.3	57.9	57.9	36	1.1	3	8.1	34.6	63.2	63.2	36	0.9	1.6	4.6	18.3	5.3	0.9	18.3
37	-1.5	-0.3	0.7	8.4	57.9	57.9	37	-1.2	0.4	2.6	21.2	71.3	71.3	37	0.3	0.7	1.9	12.8	13.4	0.3	13.4
38	-1.5	-0.3	0.7	8.4	57.9	57.9	38	-1.2	0.4	2.6	21.2	71.3	71.3	38	0.3	0.7	1.9	12.8	13.4	0.3	13.4
39	-1.5	-0.3	0.7	8.4	57.9	57.9	39	-1.2	0.4	2.6	21.2	71.3	71.3	39	0.3	0.7	1.9	12.8	13.4	0.3	13.4
40	10.4	12	14.5	26.5	50	50	40	12.3	14.7	18.9	39.6	51.8	51.8	40	1.9	2.7	4.4	13.1	1.8	1.8	13.1
41	9.8	11.6	14.7	24.5	36.6	36.6	41	11.5	13.9	18.5	32	36.8	36.8	41	1.7	2.3	3.8	7.5	0.2	0.2	7.5
42	9.8	11.6	14.7	24.5	36.6	36.6	42	11.5	13.9	18.5	32	36.8	36.8	42	1.7	2.3	3.8	7.5	0.2	0.2	7.5
43	9.8	11.6	14.7	24.5	36.6	36.6	43	11.5	13.9	18.5	32	36.8	36.8	43	1.7	2.3	3.8	7.5	0.2	0.2	7.5
44	9.8	11.6	14.7	24.5	36.6	36.6	44	11.5	13.9	18.5	32	36.8	36.8	44	1.7	2.3	3.8	7.5	0.2	0.2	7.5
45	9.8	11.6	14.7	24.5	36.6	36.6	45	11.5	13.9	18.5	32	36.8	36.8	45	1.7	2.3	3.8	7.5	0.2	0.2	7.5
46	9.8	11.6	14.7	24.5	36.6	36.6	46	11.5	13.9	18.5	32	36.8	36.8	46	1.7	2.3	3.8	7.5	0.2	0.2	7.5
47	9.8	11.6	14.7	24.5	36.6	36.6	47	11.5	13.9	18.5	32	36.8	36.8	47	1.7	2.3	3.8	7.5	0.2	0.2	7.5
48	9.8	11.6	14.7	24.5	36.6	36.6	48	11.5	13.9	18.5	32	36.8	36.8	48	1.7	2.3	3.8	7.5	0.2	0.2	7.5
49	9.8	11.6	14.7	24.5	36.6	36.6	49	11.5	13.9	18.5	32	36.8	36.8	49	1.7	2.3	3.8	7.5	0.2	0.2	7.5
50							50							50
51	38.7	39	38.7	38.9	37.5	39	51	39.9	40	38.5	38.4	37.2	40	51	1.2	1	-0.2	-0.5	-0.3	-0.5	1.2
52	46.3	45.9	44.7	44.6	42.9	46.3	52	47.1	46.5	44.9	44.7	43.4	47.1	52	0.8	0.6	0.2	0.1	0.5	0.1	0.8
53	46.3	45.9	44.7	44.6	42.9	46.3	53	47.1	46.5	44.9	44.7	43.4	47.1	53	0.8	0.6	0.2	0.1	0.5	0.1	0.8
54	46.3	45.9	44.7	44.6	42.9	46.3	54	47.1	46.5	44.9	44.7	43.4	47.1	54	0.8	0.6	0.2	0.1	0.5	0.1	0.8
55	46.3	45.9	44.7	44.6	42.9	46.3	55	47.1	46.5	44.9	44.7	43.4	47.1	55	0.8	0.6	0.2	0.1	0.5	0.1	0.8
56	45.1	48.6	49.6	49	48.7	49.6	56	46	47.9	48.9	48.5	47.5	48.9	56	0.9	-0.7	-0.7	-0.5	-1.2	-1.2	0.9
57	11.1	17	23.3	36	44.5	44.5	57	9.8	16.6	23.4	36.1	44.4	44.4	57	-1.3	-0.4	0.1	0.1	-0.1	-1.3	0.1
58	11.1	17	23.3	36	44.5	44.5	58	9.8	16.6	23.4	36.1	44.4	44.4	58	-1.3	-0.4	0.1	0.1	-0.1	-1.3	0.1
59	11.1	17	23.3	36	44.5	44.5	59	9.8	16.6	23.4	36.1	44.4	44.4	59	-1.3	-0.4	0.1	0.1	-0.1	-1.3	0.1
60	30	32.4	36.3	48.5	57.1	57.1	60	30.7	33.2	37.9	50.7	58.5	58.5	60	0.7	0.8	1.6	2.2	1.4	0.7	2.2
61	21.1	21.7	23.7	37.8	49.8	49.8	61	21.2	22.2	25.2	40.1	51.2	51.2	61	0.1	0.5	1.5	2.3	1.4	0.1	2.3
62	21.1	21.7	23.7	37.8	49.8	49.8	62	21.2	22.2	25.2	40.1	51.2	51.2	62	0.1	0.5	1.5	2.3	1.4	0.1	2.3
63	21.1	21.7	23.7	37.8	49.8	49.8	63	21.2	22.2	25.2	40.1	51.2	51.2	63	0.1	0.5	1.5	2.3	1.4	0.1	2.3
64	21.1	21.7	23.7	37.8	49.8	49.8	64	21.2	22.2	25.2	40.1	51.2	51.2	64	0.1	0.5	1.5	2.3	1.4	0.1	2.3
65	21.1	21.7	23.7	37.8	49.8	49.8	65	21.2	22.2	25.2	40.1	51.2	51.2	65	0.1	0.5	1.5	2.3	1.4	0.1	2.3
66	21.1	21.7	23.7	37.8	49.8	49.8	66	21.2	22.2	25.2	40.1	51.2	51.2	66	0.1	0.5	1.5	2.3	1.4	0.1	2.3
67	21.1	21.7	23.7	37.8	49.8	49.8	67	21.2	22.2	25.2	40.1	51.2	51.2	67	0.1	0.5	1.5	2.3	1.4	0.1	2.3
68	21.1	21.7	23.7	37.8	49.8	49.8	68	21.2	22.2	25.2	40.1	51.2	51.2	68	0.1	0.5	1.5	2.3	1.4	0.1	2.3
69	21.1	21.7	23.7	37.8	49.8	49.8	69	21.2	22.2	25.2	40.1	51.2	51.2	69	0.1	0.5	1.5	2.3	1.4	0.1	2.3
70							70							70
71	3.4	5.3	10.6	21.9	29.6	29.6	71	4	6.7	11.9	22.1	30.2	30.2	71	0.6	1.4	1.3	0.2	0.6	0.2	1.4
72	3.4	5.3	10.6	21.9	29.6	29.6	72	4	6.7	11.9	22.1	30.2	30.2	72	0.6	1.4	1.3	0.2	0.6	0.2	1.4
73	3.4	5.3	10.6	21.9	29.6	29.6	73	4	6.7	11.9	22.1	30.2	30.2	73	0.6	1.4	1.3	0.2	0.6	0.2	1.4
74	3.4	5.3	10.6	21.9	29.6	29.6	74	4	6.7	11.9	22.1	30.2	30.2	74	0.6	1.4	1.3	0.2	0.6	0.2	1.4
75	3.4	5.3	10.6	21.9	29.6	29.6	75	4	6.7	11.9	22.1	30.2	30.2	75	0.6	1.4	1.3	0.2	0.6	0.2	1.4
76	3.4	5.3	10.6	21.9	29.6	29.6	76	4	6.7	11.9	22.1	30.2	30.2	76	0.6	1.4	1.3	0.2	0.6	0.2	1.4
77	3.4	5.3	10.6	21.9	29.6	29.6	77	4	6.7	11.9	22.1	30.2	30.2	77	0.6	1.4	1.3	0.2	0.6	0.2	1.4
78	3.4	5.3	10.6	21.9	29.6	29.6	78	4	6.7	11.9	22.1	30.2	30.2	78	0.6	1.4	1.3	0.2	0.6	0.2	1.4
79	3.4	5.3	10.6	21.9	29.6	29.6	79	4	6.7	11.9	22.1	30.2	30.2	79	0.6	1.4	1.3	0.2	0.6	0.2	1.4
80	2.5	4.3	8.6	20.3	33.3	33.3	80	2.6	4.7	9.5	21.9	32.9	32.9	80	0.1	0.4	0.9	1.6	-0.4	-0.4	1.6
81							81							81
82							82							82
83	9.9	13.2	18.4	28.3	36.6	36.6	83	9.7	13.2	18.9	28.4	37	37	83	-0.2	0	0.5	0.1	0.4	-0.2	0.5
84	9.9	13.2	18.4	28.3	36.6	36.6	84	9.7	13.2	18.9	28.4	37	37	84	-0.2	0	0.5	0.1	0.4	-0.2	0.5
85	11.6	15.5	21.8	32.9	42.1	42.1	85	11	15.1	21.8	32.8	41.8	41.8	85	-0.6	-0.4	0	-0.1	-0.3	-0.6	0
86	13	16.8	23.3	34.3	41.1	41.1	86	12.1	16.3	22.9	33.9	40.5	40.5	86	-0.9	-0.5	-0.4	-0.4	-0.6	-0.9	-0.4
87	13	16.8	23.3	34.3	41.1	41.1	87	12.1	16.3	22.9	33.9	40.5	40.5	87	-0.9	-0.5	-0.4	-0.4	-0.6	-0.9	-0.4
88	13	16.8	23.3	34.3	41.1	41.1	88	12.1	16.3	22.9	33.9	40.5	40.5	88	-0.9	-0.5	-0.4	-0.4	-0.6	-0.9	-0.4
89	13	16.8	23.3	34.3	41.1	41.1	89	12.1	16.3	22.9	33.9	40.5	40.5	89	-0.9	-0.5	-0.4	-0.4	-0.6	-0.9	-0.4
90	13	16.8	23.3	34.3	41.1	41.1	90	12.1	16.3	22.9	33.9	40.5	40.5	90	-0.9	-0.5	-0.4	-0.4	-0.6	-0.9	-0.4
[truncated: 819 more rows]

## Sheet: ResidueHDX_I694D
HACE1I694D	Deuterium uptake (%)						HACE1I694D/RAC1Q61L	Deuterium uptake (%)						HACE1I694D/RACQ61L versus HACE1I694D	Difference in deuterium uptake (%)
[truncated: 911 more rows]
