# Supplementary material for: Structural mechanisms of autoinhibition and substrate recognition by the ubiquitin ligase HACE1
Source: Nat Struct Mol Biol. 2024 Feb 8;31(2):364–77. doi: 10.1038/s41594-023-01203-4 (PMC10873202; doi:10.1038/s41594-023-01203-4)
Supplement: Supplementary file 7 — List of oligonucleotides. [file 41594_2023_1203_MOESM7_ESM.xlsx]

## Sheet: Sheet1
Point mutation /modification	Vector	Gene block	Primers forward	Primers reverse
HACE1 FL	pN-HZ10-ZZ (vector change)		AGCCATGTCAGGAGAAAACCTTTATTTTCAGGGAATGGAGAGAGCGATGGAGC	ATCTCCCCGGGGTACCCATGGATTATTATGCCATTGTGTAACCATAGCTG
HACE1 FL	pSKB2 (vector change)		GGAAGTTCTGTTCCAGGGGCCCATGGAGAGAGCGATGGAGC	TGTCCACCAGTCATGCTAGCCATATGTTATTATGCCATTGTGTAACCATAG
HACE1 FL	pcDNA3.1 (vector change)		CGCCAGTGTGCTGGAATTCACCATGCATCATCATCATCATCACAGC	GGTGACACTATAGAATAGGGCCCTCTAGATTATTATGCCATTGTGTAACCATAGCTG
HACE1 FL	pCMV-mClover-GW (vector change)		CTATAGTGTCACCTAAATGCACCGGTATGGAGAGAGCGATGGAGC	GAAAGACCCCTAGGCTACTCGAGTTATGCCATTGTGTAACCATAGCTG
HACE1 ΔN	pCMV-mClover-GW (vector change)		CTATAGTGTCACCTAAATGCACCGGTGAGTTGCCCGAGGATAATGAAAC	GAAAGACCCCTAGGCTACTCGAGTTATGCCATTGTGTAACCATAGCTG
mClover	pcDNA5.0 FRT TO FRT/TO (vector change)		ACCGGGACCGATCCAGCCTCCGGCGTTTAAACTCGAGGTTAATTAAA	ATCCGAGCTCGGTACCAAGCTTTTAACCGGTGCATTTAGGTGAC
HACE1 FL	pcDNA5.0 FRT TO FRT/TO (vector change)		CTATAGTGTCACCTAAATGCACCGGTATGGAGAGAGCGATGGAGC	GCAGAATTCCACCACACTGGACTAGTTTATTATGCCATTGTGTAACCATAG
HACE1 ΔN	pcDNA5.0 FRT TO FRT/TO (vector change)		CTATAGTGTCACCTAAATGCACCGGTGAGTTGCCCGAGGATAATGA	GCAGAATTCCACCACACTGGACTAGTTTATTATGCCATTGTGTAACCATAG
HACE1 L15D	pcDNA5.0 FRT TO FRT/TO (vector change)		CTATAGTGTCACCTAAATGCACCGGTATGGAGAGAGCGATGGAGC	GCAGAATTCCACCACACTGGACTAGTTTATTATGCCATTGTGTAACCATAG
HACE1 ΔN	pN-HZ10-ZZ (vector change)		AGCCATGTCAGGAGAAAACCTTTATTTTCAGGGAGAGTTGCCCGAGGATAATGA	ATCTCCCCGGGGTACCCATGGATTATTATGCCATTGTGTAACCATAGC
HACE1 L8D	pN-HZ10-ZZ HACE1 FL (point mutation)		AGAGCGATGGAGCAAGATAACCGCCTGACGCG	CGCGTCAGGCGGTTATCTTGCTCCATCGCTCT
HACE1 L8A	pN-HZ10-ZZ HACE1 FL (point mutation)		ATGGAGAGAGCGATGGAGCAAGCGAACCGCCTGAC	GTCAGGCGGTTCGCTTGCTCCATCGCTCTCTCCAT
HACE1 L11D	pN-HZ10-ZZ HACE1 FL (point mutation)		AGCAACTCAACCGCGATACGCGCTCGCTGCG	CGCAGCGAGCGCGTATCGCGGTTGAGTTGCT
HACE1 L11A	pN-HZ10-ZZ HACE1 FL (point mutation)		GAGAGAGCGATGGAGCAACTCAACCGCGCGACGC	GCGTCGCGCGGTTGAGTTGCTCCATCGCTCTCTC
HACE1 L15D	pN-HZ10-ZZ HACE1 FL (point mutation)		GCGCTCGGACCGCCGCGCGCGCACCGTG	CGGCGGTCCGAGCGCGTCAGGCGGTTG
HACE1 L15A	pN-HZ10-ZZ HACE1 FL (point mutation)		GCGCTCGGCGCGCCGCGCGCGCACCGTG	CGGCGCGCCGAGCGCGTCAGGCGGTTG
HACE1 T12E	pN-HZ10-ZZ HACE1 FL (point mutation)		GGAGCAACTCAACCGCCTGGAACGCTCGCTG	CAGCGAGCGTTCCAGGCGGTTGAGTTGCTCC
HACE1 S14E	pN-HZ10-ZZ HACE1 FL (point mutation)		GACGCGCGAACTGCGCCGCGCGCGCACC	CGCAGTTCGCGCGTCAGGCGGTTGAGTTGC
HACE1 T20E	pN-HZ10-ZZ HACE1 FL (point mutation)		GCTGCGCCGCGCGCGCGAAGTGGAGTTGCCCGAGG	CCTCGGGCAACTCCACTTCGCGCGCGCGGCGCAGC
HACE1 Y32A	pN-HZ10-ZZ HACE1 FL (point mutation)		GAGGATAATGAAACTGCTGTTGCGACATTAATGCCAATGGTTATG	CATAACCATTGGCATTAATGTCGCAACAGCAGTTTCATTATCCTC
HACE1 Q42A	pN-HZ10-ZZ HACE1 FL (point mutation)		CAATGGTTATGGCTGATGCGCACAGGTCTGTTTCTG	CAGAAACAGACCTGTGCGCATCAGCCATAACCATTG
HACE1 R44A	pN-HZ10-ZZ HACE1 FL (point mutation)		GCTGATCAACACGCGTCTGTTTCTGAACTACTATC	GATAGTAGTTCAGAAACAGACGCGTGTTGATCAGC
HACE1 ΔN R107A	pN-HZ10-ZZ HACE1 ΔN (point mutation)		CCCCTTCATTTGGCAGCAGCGAATGGGCAGAAG	CTTCTGCCCATTCGCTGCTGCCAAATGAAGGGG
HACE1 ΔN N108A	pN-HZ10-ZZ HACE1 ΔN (point mutation)		CATTTGGCAGCAAGAGCGGGGCAGAAGAAATGTATG	CATACATTTCTTCTGCCCCGCTCTTGCTGCCAAATG
HACE1 ΔN V140L	pN-HZ10-ZZ HACE1 ΔN (point mutation)		CAATACATTGGCTGGCTCTGAATGGGCGGAC	GTCCGCCCATTCAGAGCCAGCCAATGTATTG
HACE1 ΔN Q173A	pN-HZ10-ZZ HACE1 ΔN (point mutation)		CATGTTGCCTGCGCGAACGGTCACAAGAC	GTCTTGTGACCGTTCGCGCAGGCAACATG
HACE1 ΔN N174A	pN-HZ10-ZZ HACE1 ΔN (point mutation)		ATGTTGCCTGCCAGGCGGGTCACAAGACGA	TCGTCTTGTGACCCGCCTGGCAGGCAACAT
HACE1 FL/ΔN I694D	pN-HZ10-ZZ HACE1 FL/ΔN (point mutation)		TGCAATGGGATTTAGATAATGATATAAGTGATCTGGG	GGTCTTATACGCTTTTTAAACGTTACCCTAAATCTAT
HACE1 FL/ΔN L704D	pN-HZ10-ZZ HACE1 FL/ΔN (point mutation)		GATATAAGTGATCTGGGTGATGAACTAACTTTTTCTGTTG	CAACAGAAAAAGTTAGTTCATCACCCAGATCACTTATATC
HACE1 FL/ΔN L706D	pN-HZ10-ZZ HACE1 FL/ΔN (point mutation)		GATCTGGGTCTAGAAGATACTTTTTCTGTTGAGACTG	CAGTCTCAACAGAAAAAGTATCTTCTAGACCCAGATC
HACE1 FL/ΔN C876A	pN-HZ10-ZZ HACE1 FL/ΔN (point mutation)		CTTTTACCAACTTCAAGCACAGCGATCAACATGCTCAAGTTAC	GTAACTTGAGCATGTTGATCGCTGTGCTTGAAGTTGGTAAAAG
RAC1 WT	pSKB2	GGAAGTTCTGTTCCAGGGGCCCATGCAAGCGATCAAATGTGTTGTAGTGGGGGATGGCGCCGTAGGGAAGACCTGCTTACTGATCTCGTACACAACAAACGCTTTTCCTGGGGAGTATATTCCAACTGTGTTCGATAATTATTCCGCCAATGTAATGGTTGACGGGAAGCCGGTCAACCTTGGTCTGTGGGATACCGCAGGCCAGGAAGACTATGATCGTCTGCGTCCGTTGTCGTACCCACAGACCGATGTGTTCTTGATTTGCTTTAGCCTGGTTAGCCCTGCAAGTTTCGAGAATGTTCGTGCTAAGTGGTACCCAGAAGTTCGCCACCATTGCCCAAATACTCCTATCATCTTAGTCGGCACCAAGCTGGATTTGCGCGACGATAAAGATACTAT…
RAC1 Q61L	pSKB2 RAC1 WT (point mutation)		GATACCGCAGGCCTGGAAGACTATGATC	GATCATAGTCTTCCAGGCCTGCGGTATC
RAC1 T17N	pSKB2 RAC1 WT (point mutation)		CGCCGTAGGGAAGAATTGCTTACTGATCTCG	CGAGATCAGTAAGCAATTCTTCCCTACGGCG
RAC1 Q61L T24L	pSKB2 RAC1 Q61L (point mutation)		CTGATCTCGTACCTGACAAACGCTTTTCCTGGGGAG	CTCCCCAGGAAAAGCGTTTGTCAGGTACGAGATCAG
RAC1 Q61L N26A	pSKB2 RAC1 Q61L (point mutation)		CTGATCTCGTACACAACAGCGGCTTTTCCTGGGG	CCCCAGGAAAAGCCGCTGTTGTGTACGAGATCAG
RAC1 Q61L D38A	pSKB2 RAC1 Q61L (point mutation)		GTATATTCCAACTGTGTTCGCGAATTATTCCGCCAATG	CATTGGCGGAATAATTCGCGAACACAGTTGGAATATAC
RAC1 Q61L K147R	pSKB2 RAC1 Q61L (point mutation)		GATTAGCTATGGCCAGAGAAATCGGCGC	GCGCCGATTTCTCTGGCCATAGCTAATC
GFP-RAC1 Q61L	pcDNA3-EGFP-Rac1(Q61L) (AddGene #13720)
GFP-RAC1 T17N	pcDNA3-EGFP-Rac1(T17N) (AddGene #13721 )
OPTN	pDEST17-hOPTN (AddGene #23053)
OPTN	pSKB2 (vector change)		GCTCACAGAGAACAGATTGGTGGCTCCCATCAACCTCTCAGCT	AGGCCTGCATTCGATGAGGTGCTTATTAAATGATGCAATCCATCACG
