# Supplementary material for: Structural mechanisms of autoinhibition and substrate recognition by the ubiquitin ligase HACE1
Source: Nat Struct Mol Biol. 2024 Feb 8;31(2):364–77. doi: 10.1038/s41594-023-01203-4 (PMC10873202; doi:10.1038/s41594-023-01203-4)
Supplement: Supplementary file 10 — Mass photometry, SEC, SAXS source data. [file 41594_2023_1203_MOESM10_ESM.xlsx]

## Sheet: Figure1a
FL_histogram			FL_Gaussian			ΔN_histogram			ΔN_Gaussian
mass / kDa	FL		mass / kDa	FL		mass / kDa	ΔN		mass / kDa	ΔN
32.5	0.000286		32.5			32.5	0		32.5
37.5	0.000668		32.9655			37.5	0		32.9655
42.5	0.001336		33.4309			42.5	0		33.4309
47.5	0.002385		33.8964			47.5	7.93e-05		33.8964
52.5	0.001527		34.3619			52.5	0.000159		34.3619
57.5	0.002767		34.8273			57.5	0.000476		34.8273
62.5	0.002481		35.2928			62.5	0.001269		35.2928
67.5	0.00229		35.7583			67.5	0.003409		35.7583
72.5	0.001336		36.2237			72.5	0.005788		36.2237
77.5	0.00124		36.6892			77.5	0.011258		36.6892
82.5	0.002099		37.1546			82.5	0.020455		37.1546
87.5	0.002767		37.6201			87.5	0.032585		37.6201
92.5	0.003149		38.0856			92.5	0.046698		38.0856
97.5	0.002958		38.551			97.5	0.058194		38.551	4.02e-06
102.5	0.00458		39.0165			102.5	0.068897		39.0165	4.57e-06
107.5	0.004293		39.482			107.5	0.079204		39.482	5.19e-06
112.5	0.00229		39.9475			112.5	0.074368		39.9475	5.9e-06
117.5	0.002862		40.4129			117.5	0.068976		40.4129	6.69e-06
122.5	0.001145		40.8784			122.5	0.058352		40.8784	7.59e-06
127.5	0.001908		41.3438			127.5	0.053675		41.3438	8.6e-06
132.5	0.00105		41.8093			132.5	0.041862		41.8093	9.73e-06
137.5	0.001336		42.2748			137.5	0.041862		42.2748	1.1e-05
142.5	0.001813		42.7402			142.5	0.035281		42.7402	1.24e-05
147.5	0.002958		43.2057			147.5	0.029969		43.2057	1.4e-05
152.5	0.003912		43.6712			152.5	0.031872		43.6712	1.58e-05
157.5	0.005629		44.1366			157.5	0.026718		44.1366	1.79e-05
162.5	0.006965		44.6021			162.5	0.026956		44.6021	2.01e-05
167.5	0.009827		45.0676			167.5	0.02323		45.0676	2.26e-05
172.5	0.014598		45.533			172.5	0.021406		45.533	2.54e-05
177.5	0.018987		45.9985			177.5	0.019187		45.9985	2.86e-05
182.5	0.022899		46.464			182.5	0.017363		46.464	3.21e-05
187.5	0.036256		46.9294			187.5	0.01546		46.9294	3.6e-05
192.5	0.052858		47.3949			192.5	0.012051		47.3949	4.03e-05
197.5	0.077855		47.8604			197.5	0.011655		47.8604	4.51e-05
202.5	0.107432		48.3258			202.5	0.008721		48.3258	5.04e-05
207.5	0.118691		48.7913			207.5	0.009276		48.7913	5.64e-05
212.5	0.123939		49.2568			212.5	0.006184		49.2568	6.3e-05
217.5	0.102471		49.7222			217.5	0.004757		49.7222	7.02e-05
222.5	0.069841		50.1877			222.5	0.004836		50.1877	7.83e-05
227.5	0.040073		50.6531			227.5	0.004202		50.6531	8.72e-05
232.5	0.025665		51.1186			232.5	0.002933		51.1186	9.71e-05
237.5	0.015361		51.5841			237.5	0.003251		51.5841	0.000108
242.5	0.011068		52.0496			242.5	0.003726		52.0496	0.00012
247.5	0.005915		52.515			247.5	0.002458		52.515	0.000133
252.5	0.005248		52.9805			252.5	0.001744		52.9805	0.000148
257.5	0.00582		53.446			257.5	0.001348		53.446	0.000164
262.5	0.005725		53.9114			262.5	0.001348		53.9114	0.000181
267.5	0.006297		54.3769			267.5	0.000951		54.3769	0.0002
272.5	0.004389		54.8423			272.5	0.000634		54.8423	0.000222
277.5	0.004389		55.3078			277.5	0.000714		55.3078	0.000245
282.5	0.004293		55.7733			282.5	0.000951		55.7733	0.00027
287.5	0.003244		56.2387			287.5	0.000396		56.2387	0.000298
292.5	0.00229		56.7042			292.5	0.000476		56.7042	0.000328
297.5	0.002767		57.1697			297.5	0.000238		57.1697	0.000361
302.5	0.00353		57.6351			302.5	0.000238		57.6351	0.000397
307.5	0.002862		58.1006			307.5	0.000238		58.1006	0.000436
312.5	0.001622		58.5661			312.5	0.000396		58.5661	0.000479
317.5	0.002194		59.0315			317.5	0.000238		59.0315	0.000525
322.5	0.001717		59.497			322.5	0		59.497	0.000576
327.5	0.001431		59.9625			327.5	7.93e-05		59.9625	0.000631
332.5	0.001431		60.4279			332.5	0		60.4279	0.00069
337.5	0.00105		60.8934			337.5	0.000159		60.8934	0.000754
342.5	0.001145		61.3589			342.5	0.000159		61.3589	0.000824
347.5	0.001717		61.8243			347.5	0.000159		61.8243	0.000899
352.5	0.001527		62.2898			352.5	0.000159		62.2898	0.000981
357.5	0.000763		62.7553			357.5	0		62.7553	0.001069
362.5	0.001431		63.2207			362.5	0		63.2207	0.001163
367.5	0.001336		63.6862			367.5	7.93e-05		63.6862	0.001265
372.5	0.001145		64.1517			372.5	0		64.1517	0.001375
377.5	0.000763		64.6171			377.5	0		64.6171	0.001494
382.5	0.001336		65.0826			382.5	0		65.0826	0.00162
387.5	0.000954		65.5481			387.5	0		65.5481	0.001757
392.5	0.000477		66.0135			392.5	0		66.0135	0.001903
397.5	0.000668		66.479			397.5	0		66.479	0.002059
402.5	0.000382		66.9444			402.5	0		66.9444	0.002227
407.5	0.000763		67.4099			407.5	0		67.4099	0.002406
412.5	0.000477		67.8754			412.5	0		67.8754	0.002597
417.5	0.000477		68.3408			417.5	0		68.3408	0.002801
422.5	0.000382		68.8063			422.5	7.93e-05		68.8063	0.003018
427.5	0.000477		69.2718			427.5	0		69.2718	0.00325
432.5	0.000191		69.7372			432.5	0		69.7372	0.003497
437.5	0.000191		70.2027			437.5	0		70.2027	0.003759
442.5	0.000191		70.6682			442.5	0		70.6682	0.004037
447.5	0.000286		71.1336			447.5	0		71.1336	0.004332
452.5	0.000286		71.5991			452.5	0		71.5991	0.004645
457.5	0.000191		72.0646			457.5	7.93e-05		72.0646	0.004976
462.5	9.54e-05		72.53			462.5	0		72.53	0.005326
467.5	0		72.9955			467.5	7.93e-05		72.9955	0.005696
472.5	0		73.461			472.5	0		73.461	0.006087
477.5	0		73.9264			477.5	0		73.9264	0.006499
482.5	9.54e-05		74.3919			482.5	0		74.3919	0.006933
487.5	0.000191		74.8574			487.5	0		74.8574	0.007389
492.5	0		75.3228			492.5	0		75.3228	0.007869
497.5	0		75.7883			497.5	0		75.7883	0.008374
			76.2537						76.2537	0.008903
			76.7192						76.7192	0.009457
			77.1847						77.1847	0.010037
			77.6501						77.6501	0.010644
			78.1156						78.1156	0.011278
			78.5811						78.5811	0.01194
			79.0465						79.0465	0.01263
			79.512						79.512	0.013348
			79.9775						79.9775	0.014096
			80.4429						80.4429	0.014873
			80.9084						80.9084	0.015679
			81.3739						81.3739	0.016515
			81.8393						81.8393	0.01738
			82.3048						82.3048	0.018276
			82.7703						82.7703	0.019202
			83.2357						83.2357	0.020157
			83.7012						83.7012	0.021142
			84.1667						84.1667	0.022157
			84.6321						84.6321	0.0232
			85.0976						85.0976	0.024272
			85.5631						85.5631	0.025372
			86.0285						86.0285	0.0265
			86.494						86.494	0.027654
			86.9595						86.9595	0.028834
			87.4249						87.4249	0.030039
			87.8904						87.8904	0.031268
			88.3559						88.3559	0.032519
			88.8213						88.8213	0.033792
			89.2868						89.2868	0.035085
			89.7523						89.7523	0.036397
			90.2177						90.2177	0.037726
			90.6832						90.6832	0.039071
			91.1487						91.1487	0.040429
			91.6141						91.6141	0.041799
			92.0796						92.0796	0.043179
			92.5451						92.5451	0.044566
			93.0105						93.0105	0.04596
			93.476						93.476	0.047356
			93.9414						93.9414	0.048754
			94.4069						94.4069	0.050151
			94.8724						94.8724	0.051544
			95.3378						95.3378	0.052931
			95.8033						95.8033	0.054309
			96.2688						96.2688	0.055676
			96.7342						96.7342	0.05703
			97.1997						97.1997	0.058366
			97.6652						97.6652	0.059684
			98.1306						98.1306	0.060979
			98.5961						98.5961	0.06225
			99.0616						99.0616	0.063494
			99.527						99.527	0.064708
			99.9925						99.9925	0.065889
			100.458						100.458	0.067035
			100.923						100.923	0.068143
			101.389						101.389	0.069211
			101.854						101.854	0.070236
			102.32						102.32	0.071217
			102.785						102.785	0.072149
			103.251						103.251	0.073032
			103.716						103.716	0.073864
			104.182						104.182	0.074641
			104.647						104.647	0.075363
			105.113						105.113	0.076028
			105.578						105.578	0.076634
			106.043						106.043	0.077179
			106.509						106.509	0.077662
			106.975						106.975	0.078082
			107.44						107.44	0.078438
			107.905						107.905	0.078729
			108.371						108.371	0.078954
			108.836						108.836	0.079113
			109.302						109.302	0.079205
			109.767						109.767	0.07923
			110.233						110.233	0.079188
			110.698						110.698	0.079079
			111.164						111.164	0.078904
			111.629						111.629	0.078662
			112.095						112.095	0.078355
			112.56						112.56	0.077983
			113.025						113.025	0.077547
			113.491						113.491	0.077048
			113.957						113.957	0.076487
			114.422						114.422	0.075867
			114.887						114.887	0.075188
			115.353						115.353	0.074452
			115.818						115.818	0.07366
			116.284						116.284	0.072816
			116.749						116.749	0.07192
			117.215						117.215	0.070975
			117.68						117.68	0.069984
			118.146						118.146	0.068947
			118.611						118.611	0.067869
			119.077						119.077	0.066751
			119.542						119.542	0.065596
			120.007						120.007	0.064407
			120.473						120.473	0.063185
			120.938						120.938	0.061934
			121.404						121.404	0.060657
			121.869						121.869	0.059355
			122.335						122.335	0.058033
			122.8						122.8	0.056692
			123.266						123.266	0.055335
			123.731						123.731	0.053965
			124.197						124.197	0.052584
			124.662						124.662	0.051195
			125.128						125.128	0.049801
			125.593						125.593	0.048404
			126.059						126.059	0.047006
			126.524						126.524	0.04561
			126.99						126.99	0.044218
			127.455						127.455	0.042832
			127.92						127.92	0.041454
			128.386						128.386	0.040087
			128.851						128.851	0.038732
			129.317						129.317	0.037392
			129.782						129.782	0.036067
			130.248						130.248	0.034759
			130.713						130.713	0.033471
			131.179						131.179	0.032203
			131.644						131.644	0.030957
			132.11						132.11	0.029734
			132.575						132.575	0.028536
			133.041						133.041	0.027362
			133.506						133.506	0.026214
			133.971						133.971	0.025094
			134.437						134.437	0.024001
			134.902						134.902	0.022936
			135.368						135.368	0.021899
			135.833						135.833	0.020892
			136.299						136.299	0.019915
			136.764						136.764	0.018967
			137.23						137.23	0.018049
			137.695						137.695	0.017161
			138.161						138.161	0.016302
			138.626						138.626	0.015474
			139.092						139.092	0.014675
			139.557						139.557	0.013906
			140.023						140.023	0.013166
			140.488						140.488	0.012454
			140.953						140.953	0.011772
			141.419						141.419	0.011117
			141.884						141.884	0.010489
			142.35						142.35	0.009889
			142.815						142.815	0.009315
			143.281						143.281	0.008768
			143.746						143.746	0.008245
			144.212						144.212	0.007747
			144.677						144.677	0.007273
			145.143						145.143	0.006822
			145.608						145.608	0.006393
			146.074						146.074	0.005987
			146.539						146.539	0.005601
			147.005	4.8e-06					147.005	0.005236
			147.47	5.59e-06					147.47	0.004891
			147.935	6.51e-06					147.935	0.004565
			148.401	7.56e-06					148.401	0.004256
			148.866	8.78e-06					148.866	0.003965
			149.332	1.02e-05					149.332	0.003691
			149.797	1.18e-05					149.797	0.003433
			150.263	1.36e-05					150.263	0.003191
			150.728	1.58e-05					150.728	0.002963
			151.194	1.82e-05					151.194	0.002749
			151.659	2.1e-05					151.659	0.002548
			152.125	2.42e-05					152.125	0.00236
			152.59	2.78e-05					152.59	0.002184
			153.056	3.19e-05					153.056	0.002019
			153.521	3.66e-05					153.521	0.001865
			153.987	4.2e-05					153.987	0.001722
			154.452	4.81e-05					154.452	0.001588
			154.917	5.5e-05					154.917	0.001463
			155.383	6.28e-05					155.383	0.001347
			155.848	7.16e-05					155.848	0.001239
			156.314	8.16e-05					156.314	0.001139
			156.779	9.29e-05					156.779	0.001046
			157.245	0.000106					157.245	0.00096
			157.71	0.00012					157.71	0.00088
			158.176	0.000136					158.176	0.000806
			158.641	0.000154					158.641	0.000738
			159.107	0.000174					159.107	0.000675
			159.572	0.000197					159.572	0.000616
			160.037	0.000223					160.037	0.000563
			160.503	0.000251					160.503	0.000513
			160.969	0.000283					160.969	0.000468
			161.434	0.000318					161.434	0.000426
			161.899	0.000358					161.899	0.000388
			162.365	0.000401					162.365	0.000352
			162.83	0.00045					162.83	0.00032
			163.296	0.000504					163.296	0.000291
			163.761	0.000564					163.761	0.000263
			164.227	0.00063					164.227	0.000239
			164.692	0.000703					164.692	0.000216
			165.158	0.000784					165.158	0.000195
			165.623	0.000873					165.623	0.000177
			166.089	0.000971					166.089	0.000159
			166.554	0.001078					166.554	0.000144
			167.019	0.001196					167.019	0.00013
			167.485	0.001326					167.485	0.000117
			167.951	0.001468					167.951	0.000105
			168.416	0.001623					168.416	9.45e-05
			168.881	0.001792					168.881	8.49e-05
			169.347	0.001977					169.347	7.62e-05
			169.812	0.002179					169.812	6.83e-05
			170.278	0.002398					170.278	6.12e-05
			170.743	0.002636					170.743	5.48e-05
			171.209	0.002894					171.209	4.91e-05
			171.674	0.003174					171.674	4.38e-05
			172.14	0.003478					172.14	3.92e-05
			172.605	0.003805					172.605	3.49e-05
			173.071	0.004159					173.071	3.12e-05
			173.536	0.00454					173.536	2.78e-05
			174.001	0.004951					174.001	2.47e-05
			174.467	0.005393					174.467	2.2e-05
			174.932	0.005867					174.932	1.95e-05
			175.398	0.006375					175.398	1.73e-05
			175.863	0.006919					175.863	1.54e-05
			176.329	0.007501					176.329	1.36e-05
			176.794	0.008123					176.794	1.21e-05
			177.26	0.008786					177.26	1.07e-05
			177.725	0.009492					177.725	9.44e-06
			178.191	0.010243					178.191	8.33e-06
			178.656	0.01104					178.656	7.36e-06
			179.122	0.011886					179.122	6.49e-06
			179.587	0.012782					179.587	5.71e-06
			180.053	0.013729					180.053	5.03e-06
			180.518	0.01473					180.518	4.43e-06
			180.983	0.015785					180.983
			181.449	0.016896					181.449
			181.914	0.018064					181.914
			182.38	0.019291					182.38
			182.845	0.020577					182.845
			183.311	0.021923					183.311
			183.776	0.023331					183.776
			184.242	0.0248					184.242
			184.707	0.026331					184.707
			185.173	0.027924					185.173
			185.638	0.029579					185.638
			186.104	0.031296					186.104
			186.569	0.033074					186.569
			187.035	0.034912					187.035
			187.5	0.03681					187.5
			187.965	0.038767					187.965
			188.431	0.04078					188.431
			188.896	0.042848					188.896
			189.362	0.044968					189.362
			189.827	0.047139					189.827
			190.293	0.049357					190.293
			190.758	0.05162					190.758
			191.224	0.053923					191.224
			191.689	0.056265					191.689
			192.155	0.05864					192.155
			192.62	0.061044					192.62
			193.086	0.063473					193.086
			193.551	0.065923					193.551
			194.017	0.068387					194.017
			194.482	0.070862					194.482
			194.947	0.073341					194.947
			195.413	0.075818					195.413
			195.878	0.078289					195.878
			196.344	0.080746					196.344
			196.809	0.083184					196.809
			197.275	0.085596					197.275
			197.74	0.087977					197.74
			198.206	0.090318					198.206
			198.671	0.092614					198.671
			199.137	0.094859					199.137
			199.602	0.097045					199.602
			200.068	0.099167					200.068
			200.533	0.101217					200.533
			200.999	0.103191					200.999
			201.464	0.10508					201.464
			201.929	0.106881					201.929
			202.395	0.108586					202.395
			202.86	0.110191					202.86
			203.326	0.111689					203.326
			203.791	0.113077					203.791
			204.257	0.114349					204.257
			204.722	0.115502					204.722
			205.188	0.116531					205.188
			205.653	0.117433					205.653
			206.119	0.118204					206.119
			206.584	0.118843					206.584
			207.049	0.119347					207.049
			207.515	0.119714					207.515
			207.981	0.119943					207.981
			208.446	0.120033					208.446
			208.911	0.119984					208.911
			209.377	0.119796					209.377
			209.842	0.11947					209.842
			210.308	0.119006					210.308
			210.773	0.118407					210.773
			211.239	0.117674					211.239
			211.704	0.11681					211.704
			212.17	0.115818					212.17
			212.635	0.114702					212.635
			213.101	0.113464					213.101
			213.566	0.11211					213.566
			214.031	0.110644					214.031
			214.497	0.10907					214.497
			214.963	0.107394					214.963
			215.428	0.105621					215.428
			215.893	0.103757					215.893
			216.359	0.101808					216.359
			216.824	0.099779					216.824
			217.29	0.097678					217.29
			217.755	0.09551					217.755
			218.221	0.093282					218.221
			218.686	0.091					218.686
			219.152	0.088671					219.152
			219.617	0.086302					219.617
			220.083	0.083899					220.083
			220.548	0.081468					220.548
			221.013	0.079015					221.013
			221.479	0.076548					221.479
			221.944	0.074072					221.944
			222.41	0.071593					222.41
			222.875	0.069116					222.875
			223.341	0.066648					223.341
			223.806	0.064194					223.806
			224.272	0.061758					224.272
			224.737	0.059346					224.737
			225.203	0.056962					225.203
			225.668	0.05461					225.668
			226.134	0.052295					226.134
			226.599	0.05002					226.599
			227.065	0.047788					227.065
			227.53	0.045603					227.53
			227.995	0.043467					227.995
			228.461	0.041384					228.461
			228.926	0.039355					228.926
			229.392	0.037381					229.392
			229.857	0.035466					229.857
			230.323	0.03361					230.323
			230.788	0.031814					230.788
			231.254	0.030079					231.254
			231.719	0.028405					231.719
			232.185	0.026794					232.185
			232.65	0.025245					232.65
			233.116	0.023758					233.116
			233.581	0.022332					233.581
			234.047	0.020968					234.047
			234.512	0.019664					234.512
			234.977	0.01842					234.977
			235.443	0.017235					235.443
			235.908	0.016107					235.908
			236.374	0.015035					236.374
			236.839	0.014019					236.839
			237.305	0.013056					237.305
			237.77	0.012145					237.77
			238.236	0.011285					238.236
			238.701	0.010473					238.701
			239.167	0.009709					239.167
			239.632	0.00899					239.632
			240.098	0.008314					240.098
			240.563	0.00768					240.563
			241.029	0.007087					241.029
			241.494	0.006532					241.494
			241.959	0.006013					241.959
			242.425	0.005529					242.425
			242.89	0.005078					242.89
			243.356	0.004658					243.356
			243.821	0.004269					243.821
			244.287	0.003907					244.287
			244.752	0.003572					244.752
			245.218	0.003261					245.218
			245.683	0.002975					245.683
			246.149	0.00271					246.149
			246.614	0.002466					246.614
			247.08	0.002241					247.08
			247.545	0.002035					247.545
			248.011	0.001845					248.011
			248.476	0.001671					248.476
			248.941	0.001512					248.941
			249.407	0.001366					249.407
			249.872	0.001233					249.872
			250.338	0.001112					250.338
			250.803	0.001001					250.803
			251.269	0.000901					251.269
			251.734	0.000809					251.734
			252.2	0.000726					252.2
			252.665	0.000651					252.665
			253.131	0.000583					253.131
			253.596	0.000521					253.596
			254.062	0.000465					254.062
			254.527	0.000415					254.527
			254.993	0.00037					254.993
			255.458	0.000329					255.458
			255.923	0.000293					255.923
			256.389	0.00026					256.389
			256.854	0.000231					256.854
			257.32	0.000204					257.32
			257.785	0.000181					257.785
			258.251	0.00016					258.251
			258.716	0.000141					258.716
			259.182	0.000125					259.182
			259.647	0.00011					259.647
			260.113	9.65e-05					260.113
			260.578	8.48e-05					260.578
			261.043	7.45e-05					261.043
			261.509	6.53e-05					261.509
			261.974	5.72e-05					261.974
			262.44	5e-05					262.44
			262.905	4.37e-05					262.905
			263.371	3.81e-05					263.371
			263.836	3.32e-05					263.836
			264.302	2.89e-05					264.302
			264.767	2.52e-05					264.767
			265.233	2.19e-05					265.233
			265.698	1.9e-05					265.698
			266.164	1.64e-05					266.164
			266.629	1.42e-05					266.629
			267.095	1.23e-05					267.095
			267.56	1.06e-05					267.56
			268.026	9.17e-06					268.026
			268.491	7.91e-06					268.491
			268.957	6.8e-06					268.957
			269.422	5.85e-06					269.422
			269.887	5.02e-06					269.887
			270.353						270.353
			270.818						270.818
			271.284						271.284
			271.749						271.749
			272.215						272.215
			272.68						272.68
			273.146						273.146
			273.611						273.611
			274.077						274.077
			274.542						274.542
			275.007						275.007
			275.473						275.473
			275.938						275.938
			276.404						276.404
			276.869						276.869
			277.335						277.335
			277.8						277.8
			278.266						278.266
			278.731						278.731
			279.197						279.197
			279.662						279.662
			280.128						280.128
			280.593						280.593
			281.059						281.059
			281.524						281.524
			281.99						281.99
			282.455						282.455
			282.92						282.92
			283.386						283.386
			283.851						283.851
			284.317						284.317
			284.782						284.782
			285.248						285.248
			285.713						285.713
			286.179						286.179
			286.644						286.644
			287.11						287.11
			287.575						287.575
			288.041						288.041
			288.506						288.506
			288.971						288.971
			289.437						289.437
			289.902						289.902
			290.368						290.368
			290.833						290.833
			291.299						291.299
			291.764						291.764
			292.23						292.23
			292.695						292.695
			293.161						293.161
			293.626						293.626
			294.092						294.092
			294.557						294.557
			295.022						295.022
			295.488						295.488
			295.954						295.954
			296.419						296.419
			296.884						296.884
			297.35						297.35
			297.815						297.815
			298.281						298.281
			298.746						298.746
			299.212						299.212
			299.677						299.677
			300.143						300.143
			300.608						300.608
			301.074						301.074
			301.539						301.539
			302.005						302.005
			302.47						302.47
			302.935						302.935
			303.401						303.401
			303.866						303.866
			304.332						304.332
			304.797						304.797
			305.263						305.263
			305.728						305.728
			306.194						306.194
			306.659						306.659
			307.125						307.125
			307.59						307.59
			308.056						308.056
			308.521						308.521
			308.986						308.986
			309.452						309.452
			309.917						309.917
			310.383						310.383
			310.848						310.848
			311.314						311.314
			311.779						311.779
			312.245						312.245
			312.71						312.71
			313.176						313.176
			313.641						313.641
			314.107						314.107
			314.572						314.572
			315.038						315.038
			315.503						315.503
			315.969						315.969
			316.434						316.434
			316.899						316.899
			317.365						317.365
			317.83						317.83
			318.296						318.296
			318.761						318.761
			319.227						319.227
			319.692						319.692
			320.158						320.158
			320.623						320.623
			321.089						321.089
			321.554						321.554
			322.019						322.019
			322.485						322.485
			322.95						322.95
			323.416						323.416
			323.881						323.881
			324.347						324.347
			324.812						324.812
			325.278						325.278
			325.743						325.743
			326.209						326.209
			326.674						326.674
			327.14						327.14
			327.605						327.605
			328.071						328.071
			328.536						328.536
			329.002						329.002
			329.467						329.467
			329.932						329.932
			330.398						330.398
			330.863						330.863
			331.329						331.329
			331.794						331.794
			332.26						332.26
			332.725						332.725
			333.191						333.191
			333.656						333.656
			334.122						334.122
			334.587						334.587
			335.053						335.053
			335.518						335.518
			335.983						335.983
			336.449						336.449
			336.914						336.914
			337.38						337.38
			337.845						337.845
			338.311						338.311
			338.776						338.776
			339.242						339.242
			339.707						339.707
			340.173						340.173
			340.638						340.638
			341.104						341.104
			341.569						341.569
			342.034						342.034
			342.5						342.5
			342.966						342.966
			343.431						343.431
			343.896						343.896
			344.362						344.362
			344.827						344.827
			345.293						345.293
			345.758						345.758
			346.224						346.224
			346.689						346.689
			347.155						347.155
			347.62						347.62
			348.086						348.086
			348.551						348.551
			349.017						349.017
			349.482						349.482
			349.947						349.947
			350.413						350.413
			350.878						350.878
			351.344						351.344
			351.809						351.809
			352.275						352.275
			352.74						352.74
			353.206						353.206
			353.671						353.671
			354.137						354.137
			354.602						354.602
			355.068						355.068
			355.533						355.533
			355.998						355.998
			356.464						356.464
			356.929						356.929
			357.395						357.395
			357.86						357.86
			358.326						358.326
			358.791						358.791
			359.257						359.257
			359.722						359.722
			360.188						360.188
			360.653						360.653
			361.119						361.119
			361.584						361.584
			362.05						362.05
			362.515						362.515
			362.981						362.981
			363.446						363.446
			363.911						363.911
			364.377						364.377
			364.842						364.842
			365.308						365.308
			365.773						365.773
			366.239						366.239
			366.704						366.704
			367.17						367.17
			367.635						367.635
			368.101						368.101
			368.566						368.566
			369.031						369.031
			369.497						369.497
			369.962						369.962
			370.428						370.428
			370.893						370.893
			371.359						371.359
			371.824						371.824
			372.29						372.29
			372.755						372.755
			373.221						373.221
			373.686						373.686
			374.152						374.152
			374.617						374.617
			375.083						375.083
			375.548						375.548
			376.014						376.014
			376.479						376.479
			376.944						376.944
			377.41						377.41
			377.875						377.875
			378.341						378.341
			378.806						378.806
			379.272						379.272
			379.737						379.737
			380.203						380.203
			380.668						380.668
			381.134						381.134
			381.599						381.599
			382.065						382.065
			382.53						382.53
			382.995						382.995
			383.461						383.461
			383.926						383.926
			384.392						384.392
			384.857						384.857
			385.323						385.323
			385.788						385.788
			386.254						386.254
			386.719						386.719
			387.185						387.185
			387.65						387.65
			388.116						388.116
			388.581						388.581
			389.046						389.046
			389.512						389.512
			389.978						389.978
			390.443						390.443
			390.908						390.908
			391.374						391.374
			391.839						391.839
			392.305						392.305
			392.77						392.77
			393.236						393.236
			393.701						393.701
			394.167						394.167
			394.632						394.632
			395.098						395.098
			395.563						395.563
			396.029						396.029
			396.494						396.494
			396.959						396.959
			397.425						397.425
			397.89						397.89
			398.356						398.356
			398.821						398.821
			399.287						399.287
			399.752						399.752
			400.218						400.218
			400.683						400.683
			401.149						401.149
			401.614						401.614
			402.08						402.08
			402.545						402.545
			403.01						403.01
			403.476						403.476
			403.941						403.941
			404.407						404.407
			404.872						404.872
			405.338						405.338
			405.803						405.803
			406.269						406.269
			406.734						406.734
			407.2						407.2
			407.665						407.665
			408.131						408.131
			408.596						408.596
			409.062						409.062
			409.527						409.527
			409.993						409.993
			410.458						410.458
			410.923						410.923
			411.389						411.389
			411.854						411.854
			412.32						412.32
			412.785						412.785
			413.251						413.251
			413.716						413.716
			414.182						414.182
			414.647						414.647
			415.113						415.113
			415.578						415.578
			416.043						416.043
			416.509						416.509
			416.974						416.974
			417.44						417.44
			417.905						417.905
			418.371						418.371
			418.836						418.836
			419.302						419.302
			419.767						419.767
			420.233						420.233
			420.698						420.698
			421.164						421.164
			421.629						421.629
			422.095						422.095
			422.56						422.56
			423.026						423.026
			423.491						423.491
			423.957						423.957
			424.422						424.422
			424.887						424.887
			425.353						425.353
			425.818						425.818
			426.284						426.284
			426.749						426.749
			427.215						427.215
			427.68						427.68
			428.146						428.146
			428.611						428.611
			429.077						429.077
			429.542						429.542
			430.007						430.007
			430.473						430.473
			430.938						430.938
			431.404						431.404
			431.869						431.869
			432.335						432.335
			432.8						432.8
			433.266						433.266
			433.731						433.731
			434.197						434.197
			434.662						434.662
			435.128						435.128
			435.593						435.593
			436.059						436.059
			436.524						436.524
			436.99						436.99
			437.455						437.455
			437.92						437.92
			438.386						438.386
			438.851						438.851
			439.317						439.317
			439.782						439.782
			440.248						440.248
			440.713						440.713
			441.179						441.179
			441.644						441.644
			442.11						442.11
			442.575						442.575
			443.041						443.041
			443.506						443.506
			443.971						443.971
			444.437						444.437
			444.902						444.902
			445.368						445.368
			445.833						445.833
			446.299						446.299
			446.764						446.764
			447.23						447.23
			447.695						447.695
			448.161						448.161
			448.626						448.626
			449.092						449.092
			449.557						449.557
			450.022						450.022
			450.488						450.488
			450.954						450.954
			451.419						451.419
			451.884						451.884
			452.35						452.35
			452.815						452.815
			453.281						453.281
			453.746						453.746
			454.212						454.212
			454.677						454.677
			455.143						455.143
			455.608						455.608
			456.074						456.074
			456.539						456.539
			457.005						457.005
			457.47						457.47
			457.935						457.935
			458.401						458.401
			458.866						458.866
			459.332						459.332
			459.797						459.797
			460.263						460.263
			460.728						460.728
			461.194						461.194
			461.659						461.659
			462.125						462.125
			462.59						462.59
			463.056						463.056
			463.521						463.521
			463.986						463.986
			464.452						464.452
			464.917						464.917
			465.383						465.383
			465.848						465.848
			466.314						466.314
			466.779						466.779
			467.245						467.245
			467.71						467.71
			468.176						468.176
			468.641						468.641
			469.107						469.107
			469.572						469.572
			470.038						470.038
			470.503						470.503
			470.969						470.969
			471.434						471.434
			471.899						471.899
			472.365						472.365
			472.83						472.83
			473.296						473.296
			473.761						473.761
			474.227						474.227
			474.692						474.692
			475.158						475.158
			475.623						475.623
			476.089						476.089
			476.554						476.554
			477.019						477.019
			477.485						477.485
			477.95						477.95
			478.416						478.416
			478.881						478.881
			479.347						479.347
			479.812						479.812
			480.278						480.278
			480.743						480.743
			481.209						481.209
			481.674						481.674
			482.14						482.14
			482.605						482.605
			483.071						483.071
			483.536						483.536
			484.002						484.002
			484.467						484.467
			484.932						484.932
			485.398						485.398
			485.863						485.863
			486.329						486.329
			486.794						486.794
			487.26						487.26
			487.725						487.725
			488.191						488.191
			488.656						488.656
			489.122						489.122
			489.587						489.587
			490.053						490.053
			490.518						490.518
			490.983						490.983
			491.449						491.449
			491.914						491.914
			492.38						492.38
			492.845						492.845
			493.311						493.311
			493.776						493.776
			494.242						494.242
			494.707						494.707
			495.173						495.173
			495.638						495.638
			496.104						496.104
			496.569						496.569
			497.034						497.034
			497.5						497.5

## Sheet: Figure1b
FL																		ΔN
Chrom.1		Chrom.1		Chrom.1		Chrom.1		Chrom.1		Chrom.1		Chrom.1						Chrom.1		Chrom.1		Chrom.1		Chrom.1		Chrom.1		Chrom.1		Chrom.1
UV 1_280		Cond		Conc B		Injection		Run Log		Fraction		UV 1_280_CUT_TEMP@100,BASEM						UV 1_280		Cond		Conc B		Injection		Run Log		Fraction		UV 1_280_CUT_TEMP@100,BASEM
ml	mAU	ml	mS/cm	ml	%	ml	Injection	ml	Logbook	ml	Fraction	ml	mAU					ml	mAU	ml	mS/cm	ml	%	ml	Injection	ml	Logbook	ml	Fraction	ml	mAU
-0.241838	4.77838	-0.241838	17.563	-0.241838	0	-1.8e-05		-0.241838	Method Settings	0.579291	1.A.2	0	-0.011279					-0.241431	0.623137	-0.241431	17.5233	-0.241431	0	-1.1e-05		-0.241431	Method Settings	0.579235	1.D.2	0	-0.051958
-0.241755	4.78346	-0.241672	17.563	-0.241006	0			-0.241716	Equilibration	0.629277	1.A.3	8.3e-05	-0.011273					-0.241348	0.624111	-0.241264	17.5246	-0.240598	0			-0.241308	Equilibration	0.62926	1.D.1	8.3e-05	-0.051958
-0.241672	4.78359	-0.241505	17.5631	-0.240174	0			-0.001158	Sample Application	0.679284	1.A.4	0.000166	-0.011267					-0.241264	0.62492	-0.241098	17.5246	-0.239766	0			-0.001161	Sample Application	0.679278	1.E.1	0.000166	-0.051958
-0.241589	4.78366	-0.241339	17.5631	-0.239341	0			0.099231	Elution	0.729347	1.A.5	0.00025	-0.011261					-0.241181	0.625503	-0.240931	17.5247	-0.238933	0			0.099254	Elution	0.729257	1.E.2	0.00025	-0.051958
-0.241505	4.78387	-0.241172	17.5631	-0.238509	0					0.779359	1.A.6	0.000333	-0.011255					-0.241098	0.625745	-0.240765	17.5248	-0.2381	0					0.779273	1.E.3	0.000333	-0.051958
-0.241422	4.78423	-0.241006	17.5632	-0.237676	0					0.829335	1.A.7	0.000416	-0.011248					-0.241015	0.625913	-0.240598	17.525	-0.237268	0					0.829271	1.E.4	0.000416	-0.051958
-0.241339	4.78432	-0.240839	17.5634	-0.236844	0					0.879333	1.A.8	0.000499	-0.011242					-0.240931	0.626278	-0.240432	17.5253	-0.236435	0					0.879279	1.E.5	0.000499	-0.051958
-0.241256	4.78433	-0.240673	17.5637	-0.236011	0					0.929351	1.A.9	0.000583	-0.011236					-0.240848	0.62646	-0.240265	17.5256	-0.235602	0					0.929368	1.E.6	0.000583	-0.051958
-0.241173	4.78417	-0.240506	17.5643	-0.235179	0					0.979393	1.A.10	0.000666	-0.01123					-0.240765	0.626562	-0.240099	17.5259	-0.23477	0					0.979349	1.E.7	0.000666	-0.051958
-0.241089	4.78379	-0.24034	17.5646	-0.234346	0					1.02944	1.A.11	0.000749	-0.011224					-0.240682	0.626709	-0.239932	17.5265	-0.233937	0					1.02938	1.E.8	0.000749	-0.051958
-0.241006	4.7837	-0.240173	17.5646	-0.233514	0					1.07941	1.A.12	0.000832	-0.011218					-0.240598	0.626941	-0.239766	17.5271	-0.233104	0					1.07937	1.E.9	0.000832	-0.051958
-0.240923	4.78345	-0.240007	17.5644	-0.232681	0					1.12942	1.B.12	0.000916	-0.011211					-0.240515	0.627143	-0.239599	17.5275	-0.232272	0					1.12936	1.E.10	0.000916	-0.051958
-0.24084	4.78323	-0.23984	17.5639	-0.231849	0					1.17945	1.B.11	0.000999	-0.011205					-0.240432	0.627263	-0.239433	17.5278	-0.231439	0					1.17943	1.E.11	0.000999	-0.051958
-0.240756	4.78379	-0.239674	17.563	-0.231016	0					1.22945	1.B.10	0.001082	-0.011199					-0.240349	0.628153	-0.239266	17.528	-0.230606	0					1.22944	1.E.12	0.001082	-0.051958
-0.240673	4.78503	-0.239507	17.5607	-0.230184	0					1.27943	1.B.9	0.001165	-0.011193					-0.240265	0.629611	-0.2391	17.5281	-0.229774	0					1.27941	1.F.12	0.001165	-0.051958
-0.24059	4.78607	-0.239341	17.5552	-0.229351	0					1.32944	1.B.8	0.001249	-0.011186					-0.240182	0.631007	-0.238933	17.5281	-0.228941	0					1.32943	1.F.11	0.001249	-0.051958
-0.240507	4.78716	-0.239174	17.5456	-0.228519	0					1.37952	1.B.7	0.001332	-0.01118					-0.240099	0.632138	-0.238767	17.5282	-0.228108	0					1.37942	1.F.10	0.001332	-0.051958
-0.240423	4.78828	-0.239008	17.5324	-0.227686	0					1.42951	1.B.6	0.001415	-0.011174					-0.240016	0.633271	-0.2386	17.5285	-0.227276	0					1.42944	1.F.9	0.001415	-0.051958
-0.24034	4.78956	-0.238841	17.5172	-0.226854	0					1.47949	1.B.5	0.001498	-0.011168					-0.239932	0.634409	-0.238434	17.5289	-0.226443	0					1.47948	1.F.8	0.001498	-0.051958
-0.240257	4.79078	-0.238675	17.5003	-0.226021	0					1.5295	1.B.4	0.001582	-0.011161					-0.239849	0.635648	-0.238267	17.5293	-0.22561	0					1.52948	1.F.7	0.001582	-0.051958
-0.240174	4.79215	-0.238508	17.4824	-0.225189	0					1.57956	1.B.3	0.001665	-0.011155					-0.239766	0.637387	-0.238101	17.5299	-0.224778	0					1.57955	1.F.6	0.001665	-0.051958
-0.24009	4.79464	-0.238342	17.464	-0.224356	0					1.62957	1.B.2	0.001748	-0.011149					-0.239683	0.639211	-0.237934	17.5308	-0.223945	0					1.62948	1.F.5	0.001748	-0.051958
-0.240007	4.79743	-0.238175	17.4466	-0.223524	0					1.67958	1.B.1	0.001831	-0.011142					-0.239599	0.641193	-0.237768	17.5318	-0.223113	0					1.67957	1.F.4	0.001831	-0.051958
-0.239924	4.79997	-0.238009	17.4314	-0.222692	0					1.72958	1.C.1	0.001915	-0.011136					-0.239516	0.64354	-0.237601	17.5328	-0.22228	0					1.72955	1.F.3	0.001915	-0.051958
-0.239841	4.80268	-0.237842	17.4193	-0.221859	0					1.77956	1.C.2	0.001998	-0.011129					-0.239433	0.645637	-0.237434	17.5337	-0.221447	0					1.77958	1.F.2	0.001998	-0.051958
-0.239757	4.80519	-0.237676	17.4106	-0.221027	0					1.82962	1.C.3	0.002081	-0.011123					-0.23935	0.647823	-0.237268	17.5345	-0.220615	0					1.82954	1.F.1	0.002081	-0.051958
-0.239674	4.8076	-0.237509	17.4056	-0.220194	0					1.87963	1.C.4	0.002164	-0.011116					-0.239266	0.649863	-0.237101	17.5352	-0.219782	0					1.87954	1.G.1	0.002164	-0.051958
-0.239591	4.80993	-0.237343	17.4035	-0.219362	0					1.92959	1.C.5	0.002248	-0.01111					-0.239183	0.651399	-0.236935	17.5361	-0.218949	0					1.92961	1.G.2	0.002248	-0.051958
-0.239508	4.81442	-0.237176	17.4036	-0.218529	0					1.97965	1.C.6	0.002331	-0.011103					-0.2391	0.65218	-0.236768	17.5367	-0.218117	0					1.97961	1.G.3	0.002331	-0.051958
-0.239424	4.82111	-0.23701	17.4054	-0.217697	0					2.02962	1.C.7	0.002414	-0.011097					-0.239017	0.652484	-0.236602	17.5371	-0.217284	0					2.02957	1.G.4	0.002414	-0.051958
-0.239341	4.82858	-0.236843	17.4081	-0.216864	0					2.07963	1.C.8	0.002497	-0.01109					-0.238934	0.65293	-0.236435	17.5372	-0.216451	0					2.07966	1.G.5	0.002497	-0.051958
-0.239258	4.83579	-0.236677	17.4111	-0.216032	0					2.12962	1.C.9	0.002581	-0.011083					-0.23885	0.653561	-0.236269	17.537	-0.215619	0					2.12965	1.G.6	0.002581	-0.051958
-0.239175	4.84353	-0.23651	17.4139	-0.215199	0					2.17963	1.C.10	0.002664	-0.011077					-0.238767	0.654105	-0.236102	17.5364	-0.214786	0					2.17965	1.G.7	0.002664	-0.051958
-0.239091	4.85153	-0.236344	17.4163	-0.214367	0					2.22968	1.C.11	0.002747	-0.01107					-0.238684	0.654728	-0.235936	17.5354	-0.213953	0					2.22964	1.G.8	0.002747	-0.051958
-0.239008	4.859	-0.236177	17.4177	-0.213534	0					2.27969	1.C.12	0.00283	-0.011063					-0.238601	0.655486	-0.235769	17.5339	-0.213121	0					2.27965	1.G.9	0.00283	-0.051958
-0.238925	4.86718	-0.236011	17.4178	-0.212702	0					2.32966	1.D.12	0.002913	-0.011057					-0.238517	0.655188	-0.235603	17.5321	-0.212288	0					2.32968	1.G.10	0.002914	-0.051958
-0.238842	4.87736	-0.235844	17.4165	-0.211869	0					2.37968	1.D.11	0.002997	-0.01105					-0.238434	0.653953	-0.235436	17.5299	-0.211455	0					2.3797	1.G.11	0.002997	-0.051958
-0.238758	4.88821	-0.235678	17.4139	-0.211037	0					2.42972	1.D.10	0.00308	-0.011043					-0.238351	0.652834	-0.23527	17.5275	-0.210623	0					2.42973	1.G.12	0.00308	-0.051958
-0.238675	4.89843	-0.235511	17.4099	-0.210204	0					2.47971	1.D.9	0.003163	-0.011037					-0.238268	0.651695	-0.235103	17.525	-0.20979	0					2.47968	1.H.12	0.003163	-0.051958
-0.238592	4.90927	-0.235345	17.4048	-0.209372	0					2.52977	1.D.8	0.003246	-0.01103					-0.238184	0.650497	-0.234937	17.5221	-0.208957	0					2.52972	1.H.11	0.003247	-0.051958
-0.238509	4.91969	-0.235178	17.3984	-0.208539	0					2.57973	1.D.7	0.00333	-0.011023					-0.238101	0.649804	-0.23477	17.5193	-0.208125	0					2.57977	1.H.10	0.00333	-0.051958
-0.238426	4.93096	-0.235012	17.3908	-0.207707	0					2.62974	1.D.6	0.003413	-0.011017					-0.238018	0.64906	-0.234604	17.5171	-0.207292	0					2.62976	1.H.9	0.003413	-0.051958
-0.238342	4.94074	-0.234845	17.3827	-0.206875	0					2.67981	1.D.5	0.003496	-0.011011					-0.237935	0.64914	-0.234437	17.5147	-0.206459	0					2.67973	1.H.8	0.003496	-0.051958
-0.238259	4.94974	-0.234679	17.3744	-0.206042	0					2.72981	1.D.4	0.003579	-0.011004					-0.237851	0.650333	-0.234271	17.5128	-0.205627	0					2.7298	1.H.7	0.00358	-0.051958
-0.238176	4.95885	-0.234512	17.3662	-0.20521	0					2.74882	Waste	0.003663	-0.010998					-0.237768	0.65188	-0.234104	17.5113	-0.204794	0					2.74883	Waste	0.003663	-0.051958
-0.238093	4.96828	-0.234346	17.3587	-0.204377	0					2.74891	Waste	0.003746	-0.010992					-0.237685	0.653406	-0.233938	17.5103	-0.203961	0					2.74893	Waste	0.003746	-0.051958
-0.238009	4.97786	-0.234179	17.3519	-0.203545	0							0.003829	-0.010985					-0.237602	0.654914	-0.233771	17.5096	-0.203129	0							0.003829	-0.051958
-0.237926	4.98703	-0.234013	17.3462	-0.202712	0							0.003912	-0.010979					-0.237518	0.656467	-0.233605	17.5093	-0.202296	0							0.003913	-0.051958
-0.237843	4.99633	-0.233846	17.3417	-0.20188	0							0.003996	-0.010973					-0.237435	0.65795	-0.233438	17.5092	-0.201463	0							0.003996	-0.051958
-0.23776	5.00606	-0.23368	17.3384	-0.201047	0							0.004079	-0.010967					-0.237352	0.659791	-0.233271	17.5094	-0.200631	0							0.004079	-0.051958
-0.237676	5.01348	-0.233513	17.3363	-0.200215	0							0.004162	-0.01096					-0.237269	0.662391	-0.233105	17.5098	-0.199798	0							0.004162	-0.051958
-0.237593	5.01905	-0.233347	17.3352	-0.199382	0							0.004245	-0.010955					-0.237185	0.665383	-0.232938	17.5103	-0.198965	0							0.004246	-0.051958
-0.23751	5.02435	-0.23318	17.3353	-0.19855	0							0.004329	-0.010949					-0.237102	0.668265	-0.232772	17.5109	-0.198133	0							0.004329	-0.051958
-0.237427	5.02983	-0.233014	17.3363	-0.197717	0							0.004412	-0.010944					-0.237019	0.67108	-0.232605	17.5116	-0.1973	0							0.004412	-0.051958
-0.237343	5.03514	-0.232847	17.3382	-0.196885	0							0.004495	-0.010938					-0.236936	0.674071	-0.232439	17.5124	-0.196467	0							0.004495	-0.051958
-0.23726	5.04055	-0.232681	17.3409	-0.196052	0							0.004578	-0.010933					-0.236852	0.676964	-0.232272	17.5133	-0.195635	0							0.004579	-0.051958
-0.237177	5.04603	-0.232514	17.3439	-0.19522	0							0.004662	-0.010927					-0.236769	0.679948	-0.232106	17.5143	-0.194802	0							0.004662	-0.051958
-0.237094	5.0511	-0.232348	17.3476	-0.194387	0							0.004745	-0.010922					-0.236686	0.683732	-0.231939	17.5152	-0.19397	0							0.004745	-0.051958
-0.23701	5.05601	-0.232181	17.3518	-0.193555	0							0.004828	-0.010916					-0.236603	0.687866	-0.231773	17.5162	-0.193137	0							0.004828	-0.051958
-0.236927	5.06089	-0.232015	17.3565	-0.192722	0							0.004911	-0.010911					-0.236519	0.692145	-0.231606	17.5172	-0.192304	0							0.004912	-0.051958
-0.236844	5.06574	-0.231848	17.3614	-0.19189	0							0.004995	-0.010905					-0.236436	0.696452	-0.23144	17.5185	-0.191472	0							0.004995	-0.051958
-0.236761	5.0708	-0.231682	17.3665	-0.191057	0							0.005078	-0.010898					-0.236353	0.700585	-0.231273	17.5198	-0.190639	0							0.005078	-0.051958
-0.236677	5.07591	-0.231515	17.3718	-0.190225	0							0.005161	-0.01089					-0.23627	0.704924	-0.231107	17.521	-0.189806	0							0.005161	-0.051958
-0.236594	5.08045	-0.231349	17.3774	-0.189393	0							0.005244	-0.010883					-0.236186	0.708464	-0.23094	17.5222	-0.188974	0							0.005245	-0.051958
-0.236511	5.0853	-0.231182	17.383	-0.18856	0							0.005328	-0.010876					-0.236103	0.712692	-0.230774	17.5233	-0.188141	0							0.005328	-0.051958
-0.236428	5.09449	-0.231016	17.3886	-0.187728	0							0.005411	-0.010868					-0.23602	0.717642	-0.230607	17.5248	-0.187308	0							0.005411	-0.051958
-0.236344	5.10453	-0.230849	17.3943	-0.186895	0							0.005494	-0.010861					-0.235937	0.722673	-0.230441	17.526	-0.186476	0							0.005494	-0.051958
-0.236261	5.11482	-0.230683	17.3999	-0.186063	0							0.005577	-0.010853					-0.235853	0.727859	-0.230274	17.5272	-0.185643	0							0.005578	-0.051958
-0.236178	5.12525	-0.230516	17.4057	-0.18523	0							0.005661	-0.010846					-0.23577	0.732884	-0.230108	17.5284	-0.18481	0							0.005661	-0.051958
-0.236095	5.13567	-0.23035	17.4114	-0.184398	0							0.005744	-0.010838					-0.235687	0.738002	-0.229941	17.5295	-0.183978	0							0.005744	-0.051958
-0.236011	5.14543	-0.230183	17.4169	-0.183565	0							0.005827	-0.010831					-0.235604	0.742737	-0.229775	17.5309	-0.183145	0							0.005827	-0.051958
-0.235928	5.15504	-0.230017	17.4225	-0.182733	0							0.00591	-0.010824					-0.23552	0.74772	-0.229608	17.5322	-0.182312	0							0.005911	-0.051958
-0.235845	5.16752	-0.229851	17.428	-0.1819	0							0.005993	-0.010818					-0.235437	0.754433	-0.229442	17.5334	-0.18148	0							0.005994	-0.051958
-0.235762	5.18128	-0.229684	17.4332	-0.181068	0							0.006077	-0.010812					-0.235354	0.761965	-0.229275	17.5345	-0.180647	0							0.006077	-0.051958
-0.235678	5.19586	-0.229518	17.4385	-0.180235	0							0.00616	-0.010805					-0.235271	0.769269	-0.229108	17.5356	-0.179814	0							0.00616	-0.051958
-0.235595	5.21119	-0.229351	17.4438	-0.179403	0							0.006243	-0.010799					-0.235187	0.77703	-0.228942	17.5369	-0.178982	0							0.006244	-0.051958
-0.235512	5.22522	-0.229184	17.4491	-0.17857	0							0.006326	-0.010793					-0.235104	0.784037	-0.228775	17.538	-0.178149	0							0.006327	-0.051958
-0.235429	5.24022	-0.229018	17.4542	-0.177738	0							0.00641	-0.010786					-0.235021	0.791964	-0.228609	17.5391	-0.177316	0							0.00641	-0.051958
-0.235346	5.25212	-0.228851	17.4592	-0.176905	0							0.006493	-0.01078					-0.234938	0.800429	-0.228442	17.5401	-0.176484	0							0.006493	-0.051958
-0.235262	5.26277	-0.228685	17.4641	-0.176073	0							0.006576	-0.010774					-0.234854	0.810174	-0.228276	17.5411	-0.175651	0							0.006577	-0.051958
-0.235179	5.27326	-0.228519	17.4689	-0.17524	0							0.006659	-0.010767					-0.234771	0.819877	-0.228109	17.5423	-0.174818	0							0.00666	-0.051958
-0.235096	5.28419	-0.228352	17.4734	-0.174408	0							0.006743	-0.010762					-0.234688	0.829425	-0.227943	17.5435	-0.173986	0							0.006743	-0.051958
-0.235013	5.29466	-0.228186	17.4779	-0.173575	0							0.006826	-0.010757					-0.234605	0.839342	-0.227776	17.5446	-0.173153	0							0.006826	-0.051958
-0.234929	5.30606	-0.228019	17.4823	-0.172743	0							0.006909	-0.010752					-0.234521	0.848489	-0.22761	17.5455	-0.17232	0							0.00691	-0.051958
-0.234846	5.31651	-0.227853	17.4866	-0.171911	0							0.006992	-0.010747					-0.234438	0.858623	-0.227443	17.5463	-0.171488	0							0.006993	-0.051958
-0.234763	5.32567	-0.227686	17.4908	-0.171078	0							0.007076	-0.010742					-0.234355	0.869368	-0.227277	17.5474	-0.170655	0							0.007076	-0.051958
-0.23468	5.33383	-0.22752	17.4948	-0.170246	0							0.007159	-0.010737					-0.234272	0.882343	-0.22711	17.5485	-0.169822	0							0.007159	-0.051958
-0.234596	5.33936	-0.227353	17.4988	-0.169413	0							0.007242	-0.010732					-0.234188	0.895889	-0.226944	17.5495	-0.16899	0							0.007243	-0.051958
-0.234513	5.3447	-0.227187	17.5026	-0.168581	0							0.007325	-0.010727					-0.234105	0.909398	-0.226777	17.5503	-0.168157	0							0.007326	-0.051958
-0.23443	5.35006	-0.22702	17.5063	-0.167748	0							0.007409	-0.010722					-0.234022	0.923411	-0.226611	17.5512	-0.167325	0							0.007409	-0.051958
-0.234347	5.35536	-0.226854	17.51	-0.166916	0							0.007492	-0.010717					-0.233939	0.938178	-0.226444	17.5519	-0.166492	0							0.007492	-0.051958
-0.234263	5.36044	-0.226687	17.5136	-0.166083	0							0.007575	-0.01071					-0.233855	0.952393	-0.226278	17.5531	-0.165659	0							0.007576	-0.051958
-0.23418	5.36607	-0.226521	17.517	-0.165251	0							0.007658	-0.010703					-0.233772	0.965134	-0.226111	17.554	-0.164827	0							0.007659	-0.051958
-0.234097	5.37239	-0.226354	17.5201	-0.164418	0							0.007742	-0.010697					-0.233689	0.976562	-0.225945	17.5547	-0.163994	0							0.007742	-0.051958
-0.234014	5.37699	-0.226188	17.5232	-0.163586	0							0.007825	-0.01069					-0.233606	0.987381	-0.225778	17.5555	-0.163161	0							0.007825	-0.051958
-0.23393	5.38006	-0.226021	17.5263	-0.162753	0							0.007908	-0.010683					-0.233522	0.998572	-0.225612	17.5561	-0.162329	0							0.007909	-0.051958
-0.233847	5.38292	-0.225855	17.5293	-0.161921	0							0.007991	-0.010676					-0.233439	1.00933	-0.225445	17.5568	-0.161496	0							0.007992	-0.051958
-0.233764	5.38591	-0.225688	17.5321	-0.161088	0							0.008075	-0.010669					-0.233356	1.01993	-0.225279	17.5578	-0.160663	0							0.008075	-0.051958
-0.233681	5.38876	-0.225522	17.5349	-0.160256	0							0.008158	-0.010662					-0.233273	1.03152	-0.225112	17.5585	-0.159831	0							0.008158	-0.051958
-0.233597	5.39158	-0.225355	17.5375	-0.159423	0							0.008241	-0.010655					-0.233189	1.04238	-0.224946	17.5592	-0.158998	0							0.008242	-0.051958
-0.233514	5.39731	-0.225189	17.5401	-0.158591	0							0.008324	-0.010648					-0.233106	1.05214	-0.224779	17.5598	-0.158165	0							0.008325	-0.051958
-0.233431	5.40425	-0.225022	17.5426	-0.157758	0							0.008408	-0.010641					-0.233023	1.05852	-0.224612	17.5603	-0.157333	0							0.008408	-0.051958
-0.233348	5.41222	-0.224856	17.545	-0.156926	0							0.008491	-0.010633					-0.23294	1.06509	-0.224446	17.5608	-0.1565	0							0.008491	-0.051958
-0.233264	5.41987	-0.224689	17.5474	-0.156094	0							0.008574	-0.010626					-0.232856	1.07212	-0.224279	17.5613	-0.155667	0							0.008575	-0.051958
-0.233181	5.42786	-0.224523	17.5497	-0.155261	0							0.008657	-0.010619					-0.232773	1.07884	-0.224113	17.5618	-0.154835	0							0.008658	-0.051958
-0.233098	5.43592	-0.224356	17.5518	-0.154429	0							0.00874	-0.010612					-0.23269	1.08516	-0.223946	17.5626	-0.154002	0							0.008741	-0.051958
-0.233015	5.44395	-0.22419	17.5537	-0.153596	0							0.008824	-0.010604					-0.232607	1.09171	-0.22378	17.5632	-0.153169	0							0.008824	-0.051958
-0.232931	5.45175	-0.224023	17.5558	-0.152764	0							0.008907	-0.010597					-0.232523	1.09735	-0.223613	17.5638	-0.152337	0							0.008908	-0.051958
-0.232848	5.4607	-0.223857	17.5579	-0.151931	0							0.00899	-0.01059					-0.23244	1.10297	-0.223447	17.5643	-0.151504	0							0.008991	-0.051958
-0.232765	5.46654	-0.22369	17.5598	-0.151099	0							0.009073	-0.010582					-0.232357	1.10864	-0.22328	17.5647	-0.150671	0							0.009074	-0.051958
-0.232682	5.47153	-0.223524	17.5615	-0.150266	0							0.009157	-0.010575					-0.232274	1.11399	-0.223114	17.5652	-0.149839	0							0.009157	-0.051958
-0.232599	5.47678	-0.223357	17.5634	-0.149434	0							0.00924	-0.01057					-0.23219	1.11958	-0.222947	17.5656	-0.149006	0							0.009241	-0.051958
-0.232515	5.48206	-0.223191	17.5652	-0.148601	0							0.009323	-0.010564					-0.232107	1.12461	-0.222781	17.5661	-0.148173	0							0.009324	-0.051958
-0.232432	5.48702	-0.223024	17.5667	-0.147769	0							0.009406	-0.010558					-0.232024	1.1301	-0.222614	17.5667	-0.147341	0							0.009407	-0.051958
-0.232349	5.49111	-0.222858	17.5682	-0.146936	0							0.00949	-0.010553					-0.231941	1.13467	-0.222448	17.5672	-0.146508	0							0.00949	-0.051958
-0.232266	5.49059	-0.222691	17.5695	-0.146104	0							0.009573	-0.010547					-0.231857	1.13702	-0.222281	17.5677	-0.145675	0							0.009574	-0.051958
-0.232182	5.48819	-0.222525	17.571	-0.145271	0							0.009656	-0.010542					-0.231774	1.13596	-0.222115	17.568	-0.144843	0							0.009657	-0.051958
-0.232099	5.48416	-0.222358	17.5725	-0.144439	0							0.009739	-0.010536					-0.231691	1.13461	-0.221948	17.5683	-0.14401	0							0.00974	-0.051958
-0.232016	5.48016	-0.222192	17.574	-0.143606	0							0.009823	-0.01053					-0.231608	1.13313	-0.221782	17.5686	-0.143177	0							0.009823	-0.051958
-0.231933	5.47621	-0.222025	17.5753	-0.142774	0							0.009906	-0.010525					-0.231524	1.1317	-0.221615	17.5689	-0.142345	0							0.009907	-0.051958
-0.231849	5.47198	-0.221859	17.5764	-0.141941	0							0.009989	-0.010519					-0.231441	1.13037	-0.221449	17.5693	-0.141512	0							0.00999	-0.051958
-0.231766	5.46805	-0.221692	17.5774	-0.141109	0							0.010072	-0.010513					-0.231358	1.12814	-0.221282	17.5696	-0.14068	0							0.010073	-0.051958
-0.231683	5.46024	-0.221526	17.5786	-0.140276	0							0.010156	-0.010508					-0.231275	1.12357	-0.221116	17.5698	-0.139847	0							0.010156	-0.051958
-0.2316	5.45124	-0.221359	17.5798	-0.139444	0							0.010239	-0.010502					-0.231191	1.11922	-0.220949	17.5702	-0.139014	0							0.01024	-0.051958
-0.231516	5.44025	-0.221193	17.5809	-0.138612	0							0.010322	-0.010496					-0.231108	1.11517	-0.220783	17.5707	-0.138182	0							0.010323	-0.051958
-0.231433	5.43037	-0.221026	17.5818	-0.137779	0							0.010405	-0.01049					-0.231025	1.11068	-0.220616	17.5712	-0.137349	0							0.010406	-0.051958
-0.23135	5.42125	-0.22086	17.5827	-0.136947	0							0.010489	-0.010485					-0.230942	1.1064	-0.220449	17.5716	-0.136516	0							0.010489	-0.051958
-0.231267	5.41019	-0.220693	17.5836	-0.136114	0							0.010572	-0.010479					-0.230858	1.10215	-0.220283	17.5719	-0.135684	0							0.010573	-0.051958
-0.231183	5.3998	-0.220527	17.5844	-0.135282	0							0.010655	-0.010473					-0.230775	1.09791	-0.220116	17.5722	-0.134851	0							0.010656	-0.051958
-0.2311	5.38975	-0.22036	17.5851	-0.134449	0							0.010738	-0.010467					-0.230692	1.09304	-0.21995	17.5725	-0.134018	0							0.010739	-0.051958
-0.231017	5.37913	-0.220194	17.5859	-0.133617	0							0.010822	-0.010461					-0.230609	1.08652	-0.219783	17.5727	-0.133186	0							0.010822	-0.051958
-0.230934	5.36569	-0.220027	17.5865	-0.132784	0							0.010905	-0.010454					-0.230525	1.07891	-0.219617	17.5728	-0.132353	0							0.010906	-0.051958
-0.23085	5.35298	-0.219861	17.5874	-0.131952	0							0.010988	-0.010446					-0.230442	1.0717	-0.21945	17.573	-0.13152	0							0.010989	-0.051958
-0.230767	5.33932	-0.219694	17.5883	-0.131119	0							0.011071	-0.010438					-0.230359	1.06408	-0.219284	17.5732	-0.130688	0							0.011072	-0.051958
-0.230684	5.32654	-0.219528	17.5891	-0.130287	0							0.011155	-0.01043					-0.230276	1.05692	-0.219117	17.5734	-0.129855	0							0.011155	-0.051958
-0.230601	5.31297	-0.219361	17.5899	-0.129454	0							0.011238	-0.010422					-0.230192	1.04979	-0.218951	17.5736	-0.129022	0							0.011239	-0.051958
-0.230517	5.30025	-0.219195	17.5905	-0.128622	0							0.011321	-0.010414					-0.230109	1.0403	-0.218784	17.5739	-0.12819	0							0.011322	-0.051958
-0.230434	5.28761	-0.219028	17.5911	-0.127789	0							0.011404	-0.010406					-0.230026	1.02943	-0.218618	17.5744	-0.127357	0							0.011405	-0.051958
-0.230351	5.27531	-0.218862	17.5916	-0.126957	0							0.011488	-0.010398					-0.229943	1.0178	-0.218451	17.5748	-0.126524	0							0.011488	-0.051958
-0.230268	5.26104	-0.218695	17.5921	-0.126124	0							0.011571	-0.01039					-0.229859	1.00616	-0.218285	17.5751	-0.125692	0							0.011572	-0.051958
-0.230184	5.24776	-0.218529	17.5926	-0.125292	0							0.011654	-0.010382					-0.229776	0.995284	-0.218118	17.5753	-0.124859	0							0.011655	-0.051958
-0.230101	5.23253	-0.218362	17.5929	-0.124459	0							0.011737	-0.010376					-0.229693	0.983741	-0.217952	17.5755	-0.124026	0							0.011738	-0.051958
-0.230018	5.21831	-0.218196	17.5934	-0.123627	0							0.01182	-0.01037					-0.22961	0.972192	-0.217785	17.5757	-0.123194	0							0.011821	-0.051958
-0.229935	5.20429	-0.218029	17.5938	-0.122795	0							0.011904	-0.010364					-0.229526	0.960853	-0.217619	17.5759	-0.122361	0							0.011904	-0.051958
-0.229851	5.19313	-0.217863	17.5942	-0.121962	0							0.011987	-0.010358					-0.229443	0.94997	-0.217452	17.576	-0.121528	0							0.011988	-0.051958
-0.229768	5.18286	-0.217696	17.5946	-0.12113	0							0.01207	-0.010352					-0.22936	0.939594	-0.217286	17.5761	-0.120696	0							0.012071	-0.051958
-0.229685	5.17369	-0.21753	17.595	-0.120297	0							0.012153	-0.010346					-0.229277	0.929242	-0.217119	17.5763	-0.119863	0							0.012154	-0.051958
-0.229602	5.16395	-0.217363	17.5954	-0.119465	0							0.012237	-0.01034					-0.229193	0.918915	-0.216953	17.5765	-0.11903	0							0.012237	-0.051958
-0.229519	5.15419	-0.217197	17.5958	-0.118632	0							0.01232	-0.010334					-0.22911	0.908611	-0.216786	17.5767	-0.118198	0							0.012321	-0.051958
-0.229435	5.14444	-0.21703	17.5962	-0.1178	0							0.012403	-0.010328					-0.229027	0.898332	-0.21662	17.5768	-0.117365	0							0.012404	-0.051958
-0.229352	5.13399	-0.216864	17.5966	-0.116967	0							0.012486	-0.010322					-0.228944	0.888075	-0.216453	17.5769	-0.116532	0							0.012487	-0.051958
-0.229269	5.1247	-0.216697	17.597	-0.116135	0							0.01257	-0.010315					-0.22886	0.880635	-0.216286	17.5772	-0.1157	0							0.01257	-0.051958
-0.229186	5.11323	-0.216531	17.5973	-0.115302	0							0.012653	-0.010309					-0.228777	0.872494	-0.21612	17.5777	-0.114867	0							0.012654	-0.051958
-0.229102	5.1012	-0.216364	17.5977	-0.11447	0							0.012736	-0.010303					-0.228694	0.863887	-0.215953	17.5781	-0.114034	0							0.012737	-0.051958
-0.229019	5.08897	-0.216198	17.598	-0.113637	0							0.012819	-0.010297					-0.228611	0.855289	-0.215787	17.5783	-0.113202	0							0.01282	-0.051958
-0.228936	5.07675	-0.216031	17.5985	-0.112805	0							0.012903	-0.010291					-0.228527	0.846126	-0.21562	17.5785	-0.112369	0							0.012903	-0.051958
-0.228853	5.06449	-0.215865	17.599	-0.111972	0							0.012986	-0.010284					-0.228444	0.837565	-0.215454	17.5788	-0.111537	0							0.012987	-0.051958
-0.228769	5.05148	-0.215698	17.5995	-0.11114	0							0.013069	-0.010278					-0.228361	0.828438	-0.215287	17.579	-0.110704	0							0.01307	-0.051958
-0.228686	5.04013	-0.215532	17.5998	-0.110307	0							0.013152	-0.010272					-0.228278	0.819863	-0.215121	17.5791	-0.109871	0							0.013153	-0.051958
-0.228603	5.03009	-0.215365	17.6	-0.109475	0							0.013236	-0.010266					-0.228194	0.811285	-0.214954	17.5792	-0.109039	0							0.013236	-0.051958
-0.22852	5.02088	-0.215199	17.6003	-0.108642	0							0.013319	-0.01026					-0.228111	0.801509	-0.214788	17.5792	-0.108206	0							0.01332	-0.051958
-0.228436	5.01098	-0.215032	17.6006	-0.10781	0							0.013402	-0.010253					-0.228028	0.792301	-0.214621	17.5793	-0.107373	0							0.013403	-0.051958
-0.228353	5.00184	-0.214866	17.6008	-0.106977	0							0.013485	-0.010247					-0.227945	0.78248	-0.214455	17.5794	-0.106541	0							0.013486	-0.051958
-0.22827	4.99319	-0.214699	17.601	-0.106145	0							0.013569	-0.010241					-0.227861	0.773309	-0.214288	17.5796	-0.105708	0							0.013569	-0.051958
-0.228187	4.98331	-0.214533	17.6011	-0.105313	0							0.013652	-0.010234					-0.227778	0.763547	-0.214122	17.5796	-0.104875	0							0.013653	-0.051958
-0.228103	4.97415	-0.214366	17.6013	-0.10448	0							0.013735	-0.010228					-0.227695	0.755505	-0.213955	17.5797	-0.104043	0							0.013736	-0.051958
-0.22802	4.96596	-0.2142	17.6016	-0.103648	0							0.013818	-0.010222					-0.227612	0.751108	-0.213789	17.5798	-0.10321	0							0.013819	-0.051958
-0.227937	4.95942	-0.214033	17.6018	-0.102815	0							0.013902	-0.010216					-0.227528	0.746014	-0.213622	17.5799	-0.102377	0							0.013902	-0.051958
-0.227854	4.95246	-0.213867	17.602	-0.101983	0							0.013985	-0.010209					-0.227445	0.741427	-0.213456	17.5801	-0.101545	0							0.013986	-0.051958
-0.22777	4.94498	-0.2137	17.602	-0.10115	0							0.014068	-0.010203					-0.227362	0.736604	-0.213289	17.5803	-0.100712	0							0.014069	-0.051958
-0.227687	4.93769	-0.213534	17.6022	-0.100318	0							0.014151	-0.010197					-0.227279	0.732341	-0.213123	17.5807	-0.099879	0							0.014152	-0.051958
-0.227604	4.93118	-0.213367	17.6024	-0.099485	0							0.014235	-0.01019					-0.227196	0.726856	-0.212956	17.5811	-0.099047	0							0.014235	-0.051958
-0.227521	4.9238	-0.213201	17.6026	-0.098653	0							0.014318	-0.010184					-0.227112	0.722278	-0.21279	17.5813	-0.098214	0							0.014319	-0.051958
-0.227437	4.91693	-0.213034	17.6028	-0.09782	0							0.014401	-0.010178					-0.227029	0.717222	-0.212623	17.5814	-0.097381	0							0.014402	-0.051958
-0.227354	4.9098	-0.212868	17.603	-0.096988	0							0.014484	-0.010171					-0.226946	0.712458	-0.212457	17.5815	-0.096549	0							0.014485	-0.051958
-0.227271	4.9026	-0.212701	17.6031	-0.096155	0							0.014567	-0.010165					-0.226863	0.707757	-0.21229	17.5816	-0.095716	0							0.014568	-0.051958
-0.227188	4.8958	-0.212535	17.6033	-0.095323	0							0.014651	-0.010158					-0.226779	0.702745	-0.212123	17.5816	-0.094883	0							0.014652	-0.051958
-0.227104	4.889	-0.212368	17.6034	-0.09449	0							0.014734	-0.010152					-0.226696	0.697387	-0.211957	17.5817	-0.094051	0							0.014735	-0.051958
-0.227021	4.88171	-0.212202	17.6036	-0.093658	0							0.014817	-0.010146					-0.226613	0.69239	-0.21179	17.5818	-0.093218	0							0.014818	-0.051958
-0.226938	4.87453	-0.212035	17.6038	-0.092825	0							0.0149	-0.010139					-0.22653	0.687536	-0.211624	17.582	-0.092385	0							0.014901	-0.051958
-0.226855	4.86795	-0.211869	17.6039	-0.091993	0							0.014984	-0.010133					-0.226446	0.684061	-0.211457	17.5821	-0.091553	0							0.014985	-0.051958
-0.226772	4.86285	-0.211702	17.6041	-0.09116	0							0.015067	-0.010126					-0.226363	0.6814	-0.211291	17.5823	-0.09072	0							0.015068	-0.051958
-0.226688	4.85783	-0.211536	17.6043	-0.090328	0							0.01515	-0.01012					-0.22628	0.678381	-0.211124	17.5824	-0.089887	0							0.015151	-0.051958
-0.226605	4.85287	-0.211369	17.6044	-0.089496	0							0.015233	-0.010113					-0.226197	0.674906	-0.210958	17.5826	-0.089055	0							0.015234	-0.051958
-0.226522	4.84759	-0.211203	17.6045	-0.088663	0							0.015317	-0.010107					-0.226113	0.671436	-0.210791	17.5828	-0.088222	0							0.015318	-0.051958
-0.226439	4.84229	-0.211036	17.6046	-0.087831	0							0.0154	-0.0101					-0.22603	0.667972	-0.210625	17.5829	-0.087389	0							0.015401	-0.051958
-0.226355	4.83709	-0.21087	17.6047	-0.086998	0							0.015483	-0.010094					-0.225947	0.664543	-0.210458	17.583	-0.086557	0							0.015484	-0.051958
-0.226272	4.83242	-0.210703	17.6047	-0.086166	0							0.015566	-0.010087					-0.225864	0.661466	-0.210292	17.583	-0.085724	0							0.015567	-0.051958
-0.226189	4.82919	-0.210537	17.6049	-0.085333	0							0.01565	-0.010081					-0.22578	0.659044	-0.210125	17.583	-0.084892	0							0.015651	-0.051958
-0.226106	4.82673	-0.21037	17.6051	-0.084501	0							0.015733	-0.010074					-0.225697	0.656681	-0.209959	17.5831	-0.084059	0							0.015734	-0.051958
-0.226022	4.8247	-0.210204	17.6053	-0.083668	0							0.015816	-0.010068					-0.225614	0.655127	-0.209792	17.5834	-0.083226	0							0.015817	-0.051958
-0.225939	4.82254	-0.210037	17.6054	-0.082836	0							0.015899	-0.010061					-0.225531	0.653516	-0.209626	17.5837	-0.082394	0							0.0159	-0.051958
-0.225856	4.82039	-0.209871	17.6056	-0.082003	0							0.015983	-0.010055					-0.225447	0.652073	-0.209459	17.5839	-0.081561	0							0.015984	-0.051958
-0.225773	4.81823	-0.209704	17.6055	-0.081171	0							0.016066	-0.010048					-0.225364	0.650518	-0.209293	17.5841	-0.080728	0							0.016067	-0.051958
-0.225689	4.81606	-0.209538	17.6055	-0.080338	0							0.016149	-0.010042					-0.225281	0.648717	-0.209126	17.5841	-0.079896	0							0.01615	-0.051958
-0.225606	4.81375	-0.209371	17.6057	-0.079506	0							0.016232	-0.010035					-0.225198	0.646841	-0.20896	17.5842	-0.079063	0							0.016233	-0.051958
-0.225523	4.81091	-0.209205	17.6059	-0.078673	0							0.016316	-0.010029					-0.225114	0.64477	-0.208793	17.5843	-0.07823	0							0.016317	-0.051958
-0.22544	4.80809	-0.209038	17.606	-0.077841	0							0.016399	-0.010022					-0.225031	0.642041	-0.208627	17.5844	-0.077398	0							0.0164	-0.051958
-0.225356	4.80533	-0.208872	17.6061	-0.077008	0							0.016482	-0.010016					-0.224948	0.639285	-0.20846	17.5845	-0.076565	0							0.016483	-0.051958
-0.225273	4.80263	-0.208705	17.6061	-0.076176	0							0.016565	-0.010009					-0.224865	0.636508	-0.208294	17.5846	-0.075732	0							0.016566	-0.051958
-0.22519	4.79971	-0.208539	17.6062	-0.075343	0							0.016649	-0.010002					-0.224781	0.633582	-0.208127	17.5847	-0.0749	0							0.01665	-0.051958
-0.225107	4.79707	-0.208372	17.6063	-0.074511	0							0.016732	-0.009996					-0.224698	0.630914	-0.207961	17.5848	-0.074067	0							0.016733	-0.051958
-0.225023	4.79458	-0.208206	17.6065	-0.073678	0							0.016815	-0.009989					-0.224615	0.628831	-0.207794	17.5849	-0.073234	0							0.016816	-0.051958
-0.22494	4.79328	-0.208039	17.6065	-0.072846	0							0.016898	-0.009983					-0.224532	0.627204	-0.207627	17.585	-0.072402	0							0.016899	-0.051958
-0.224857	4.79223	-0.207873	17.6067	-0.072014	0							0.016982	-0.009976					-0.224448	0.625699	-0.207461	17.5851	-0.071569	0							0.016983	-0.051958
-0.224774	4.79121	-0.207706	17.6068	-0.071181	0							0.017065	-0.009969					-0.224365	0.624229	-0.207294	17.5851	-0.070736	0							0.017066	-0.051958
-0.22469	4.79018	-0.20754	17.6069	-0.070349	0							0.017148	-0.009963					-0.224282	0.622728	-0.207128	17.5852	-0.069904	0							0.017149	-0.051958
-0.224607	4.7891	-0.207373	17.607	-0.069516	0							0.017231	-0.009956					-0.224199	0.621077	-0.206961	17.5853	-0.069071	0							0.017232	-0.051958
-0.224524	4.78808	-0.207207	17.6071	-0.068684	0							0.017314	-0.009949					-0.224115	0.619588	-0.206795	17.5853	-0.068238	0							0.017316	-0.051958
-0.224441	4.78711	-0.20704	17.6071	-0.067851	0							0.017398	-0.009943					-0.224032	0.618187	-0.206628	17.5854	-0.067406	0							0.017399	-0.051958
-0.224357	4.7862	-0.206874	17.6072	-0.067019	0							0.017481	-0.009936					-0.223949	0.617333	-0.206462	17.5855	-0.066573	0							0.017482	-0.051958
-0.224274	4.78489	-0.206707	17.6073	-0.066186	0							0.017564	-0.009929					-0.223866	0.616504	-0.206295	17.5856	-0.06574	0							0.017565	-0.051958
-0.224191	4.78297	-0.206541	17.6073	-0.065354	0							0.017647	-0.009923					-0.223782	0.615534	-0.206129	17.5857	-0.064908	0							0.017649	-0.051958
-0.224108	4.78119	-0.206374	17.6074	-0.064521	0							0.017731	-0.009916					-0.223699	0.614531	-0.205962	17.5858	-0.064075	0							0.017732	-0.051958
-0.224025	4.77923	-0.206208	17.6074	-0.063689	0							0.017814	-0.009909					-0.223616	0.613548	-0.205796	17.5859	-0.063242	0							0.017815	-0.051958
-0.223941	4.77738	-0.206041	17.6075	-0.062856	0							0.017897	-0.009903					-0.223533	0.612619	-0.205629	17.586	-0.06241	0							0.017898	-0.051958
-0.223858	4.77556	-0.205875	17.6075	-0.062024	0							0.01798	-0.009896					-0.223449	0.611697	-0.205463	17.5864	-0.061577	0							0.017982	-0.051958
-0.223775	4.77395	-0.205708	17.6076	-0.061191	0							0.018064	-0.009889					-0.223366	0.610838	-0.205296	17.5867	-0.060744	0							0.018065	-0.051958
-0.223692	4.77278	-0.205542	17.6077	-0.060359	0							0.018147	-0.009883					-0.223283	0.610174	-0.20513	17.5869	-0.059912	0							0.018148	-0.051958
-0.223608	4.77187	-0.205375	17.6079	-0.059526	0							0.01823	-0.009876					-0.2232	0.60999	-0.204963	17.587	-0.059079	0							0.018231	-0.051958
-0.223525	4.77088	-0.205209	17.6081	-0.058694	0							0.018313	-0.009869					-0.223116	0.610379	-0.204797	17.5871	-0.058246	0							0.018315	-0.051958
-0.223442	4.76997	-0.205042	17.6081	-0.057861	0							0.018397	-0.009865					-0.223033	0.610762	-0.20463	17.5872	-0.057414	0							0.018398	-0.051958
-0.223359	4.76897	-0.204876	17.6083	-0.057029	0							0.01848	-0.00986					-0.22295	0.611127	-0.204464	17.5873	-0.056581	0							0.018481	-0.051958
-0.223275	4.76804	-0.204709	17.6084	-0.056197	0							0.018563	-0.009856					-0.222867	0.611516	-0.204297	17.5875	-0.055749	0							0.018564	-0.051958
-0.223192	4.76715	-0.204543	17.6085	-0.055364	0							0.018646	-0.009851					-0.222783	0.61189	-0.204131	17.5876	-0.054916	0							0.018648	-0.051958
-0.223109	4.7663	-0.204376	17.6086	-0.054532	0							0.01873	-0.009847					-0.2227	0.612198	-0.203964	17.5876	-0.054083	0							0.018731	-0.051958
-0.223026	4.76571	-0.20421	17.6087	-0.053699	0							0.018813	-0.009842					-0.222617	0.612303	-0.203798	17.5877	-0.053251	0							0.018814	-0.051958
-0.222942	4.76518	-0.204043	17.6088	-0.052867	0							0.018896	-0.009838					-0.222534	0.611995	-0.203631	17.5878	-0.052418	0							0.018897	-0.051958
-0.222859	4.76461	-0.203877	17.6088	-0.052034	0							0.018979	-0.009833					-0.22245	0.611664	-0.203464	17.5879	-0.051585	0							0.018981	-0.051958
-0.222776	4.76402	-0.20371	17.6089	-0.051202	0							0.019063	-0.009829					-0.222367	0.611362	-0.203298	17.588	-0.050753	0							0.019064	-0.051958
-0.222693	4.76346	-0.203544	17.6088	-0.050369	0							0.019146	-0.009824					-0.222284	0.611043	-0.203131	17.5882	-0.04992	0							0.019147	-0.051958
-0.222609	4.76297	-0.203377	17.6089	-0.049537	0							0.019229	-0.009818					-0.222201	0.610819	-0.202965	17.5883	-0.049087	0							0.01923	-0.051958
-0.222526	4.7627	-0.203211	17.609	-0.048704	0							0.019312	-0.009811					-0.222117	0.610997	-0.202798	17.5884	-0.048255	0							0.019314	-0.051958
-0.222443	4.76248	-0.203044	17.609	-0.047872	0							0.019396	-0.009804					-0.222034	0.611476	-0.202632	17.5885	-0.047422	0							0.019397	-0.051958
-0.22236	4.7621	-0.202878	17.6087	-0.047039	0							0.019479	-0.009797					-0.221951	0.611781	-0.202465	17.5886	-0.046589	0							0.01948	-0.051958
-0.222276	4.76174	-0.202711	17.6086	-0.046207	0							0.019562	-0.009791					-0.221868	0.612073	-0.202299	17.5887	-0.045757	0							0.019563	-0.051958
-0.222193	4.76135	-0.202545	17.6086	-0.045374	0							0.019645	-0.009784					-0.221784	0.612348	-0.202132	17.5888	-0.044924	0							0.019647	-0.051958
-0.22211	4.76098	-0.202378	17.6085	-0.044542	0							0.019729	-0.009777					-0.221701	0.612624	-0.201966	17.5889	-0.044091	0							0.01973	-0.051958
-0.222027	4.76058	-0.202212	17.6086	-0.043709	0							0.019812	-0.00977					-0.221618	0.612864	-0.201799	17.589	-0.043259	0							0.019813	-0.051958
-0.221943	4.76006	-0.202045	17.6086	-0.042877	0							0.019895	-0.009763					-0.221535	0.612818	-0.201633	17.5891	-0.042426	0							0.019896	-0.051958
-0.22186	4.75953	-0.201879	17.6086	-0.042044	0							0.019978	-0.009757					-0.221451	0.612223	-0.201466	17.5894	-0.041593	0							0.01998	-0.051958
-0.221777	4.75916	-0.201712	17.6086	-0.041212	0							0.020062	-0.00975					-0.221368	0.611723	-0.2013	17.5898	-0.040761	0							0.020063	-0.051958
-0.221694	4.75881	-0.201546	17.6087	-0.040379	0							0.020145	-0.009743					-0.221285	0.611366	-0.201133	17.5901	-0.039928	0							0.020146	-0.051958
-0.22161	4.75847	-0.201379	17.6088	-0.039547	0							0.020228	-0.009736					-0.221202	0.611009	-0.200967	17.5903	-0.039095	0							0.020229	-0.051958
-0.221527	4.75815	-0.201213	17.6089	-0.038715	0							0.020311	-0.009729					-0.221118	0.610653	-0.2008	17.5904	-0.038263	0							0.020313	-0.051958
-0.221444	4.7578	-0.201046	17.6089	-0.037882	0							0.020394	-0.009723					-0.221035	0.610297	-0.200634	17.5904	-0.03743	0							0.020396	-0.051958
-0.221361	4.75744	-0.20088	17.6089	-0.03705	0							0.020478	-0.009716					-0.220952	0.610113	-0.200467	17.5905	-0.036597	0							0.020479	-0.051958
-0.221277	4.75713	-0.200713	17.609	-0.036217	0							0.020561	-0.009709					-0.220869	0.610385	-0.200301	17.5906	-0.035765	0							0.020562	-0.051958
-0.221194	4.75696	-0.200547	17.609	-0.035385	0							0.020644	-0.009702					-0.220785	0.611131	-0.200134	17.5906	-0.034932	0							0.020646	-0.051958
-0.221111	4.75685	-0.20038	17.6092	-0.034552	0							0.020727	-0.009695					-0.220702	0.612639	-0.199968	17.5906	-0.034099	0							0.020729	-0.051958
-0.221028	4.75675	-0.200214	17.6092	-0.03372	0							0.020811	-0.009688					-0.220619	0.614318	-0.199801	17.5907	-0.033267	0							0.020812	-0.051958
-0.220945	4.75665	-0.200047	17.6093	-0.032887	0							0.020894	-0.009682					-0.220536	0.615995	-0.199635	17.5908	-0.032434	0							0.020895	-0.051958
-0.220861	4.75654	-0.199881	17.6094	-0.032055	0							0.020977	-0.009675					-0.220452	0.617715	-0.199468	17.5909	-0.031601	0							0.020979	-0.051958
-0.220778	4.75642	-0.199714	17.6094	-0.031222	0							0.02106	-0.009668					-0.220369	0.619465	-0.199301	17.5909	-0.030769	0							0.021062	-0.051958
-0.220695	4.75626	-0.199548	17.6095	-0.03039	0							0.021144	-0.009661					-0.220286	0.621096	-0.199135	17.591	-0.029936	0							0.021145	-0.051958
-0.220612	4.75606	-0.199381	17.6095	-0.029557	0							0.021227	-0.009654					-0.220203	0.6225	-0.198968	17.5912	-0.029104	0							0.021228	-0.051958
-0.220528	4.75583	-0.199215	17.6096	-0.028725	0							0.02131	-0.009647					-0.220119	0.623405	-0.198802	17.5913	-0.028271	0							0.021312	-0.051958
-0.220445	4.75561	-0.199048	17.6097	-0.027892	0							0.021393	-0.00964					-0.220036	0.6239	-0.198635	17.5914	-0.027438	0							0.021395	-0.051958
-0.220362	4.75537	-0.198882	17.6098	-0.02706	0							0.021477	-0.009634					-0.219953	0.624369	-0.198469	17.5914	-0.026606	0							0.021478	-0.051958
-0.220279	4.75514	-0.198715	17.6099	-0.026227	0							0.02156	-0.009627					-0.21987	0.624853	-0.198302	17.5914	-0.025773	0							0.021561	-0.051958
-0.220195	4.75504	-0.198549	17.6099	-0.025395	0							0.021643	-0.00962					-0.219786	0.62533	-0.198136	17.5915	-0.02494	0							0.021645	-0.051958
-0.220112	4.75544	-0.198382	17.6099	-0.024562	0							0.021726	-0.009613					-0.219703	0.625809	-0.197969	17.5916	-0.024108	0							0.021728	-0.051958
-0.220029	4.75677	-0.198216	17.6099	-0.02373	0							0.02181	-0.009606					-0.21962	0.626402	-0.197803	17.5917	-0.023275	0							0.021811	-0.051958
-0.219946	4.75884	-0.198049	17.6099	-0.022898	0							0.021893	-0.009599					-0.219537	0.627207	-0.197636	17.5918	-0.022442	0							0.021894	-0.051958
-0.219862	4.76101	-0.197883	17.6099	-0.022065	0							0.021976	-0.009592					-0.219453	0.628281	-0.19747	17.5919	-0.02161	0							0.021978	-0.051958
-0.219779	4.76324	-0.197716	17.6099	-0.021233	0							0.022059	-0.009586					-0.21937	0.629456	-0.197303	17.592	-0.020777	0							0.022061	-0.051958
-0.219696	4.76551	-0.19755	17.6099	-0.0204	0							0.022143	-0.009579					-0.219287	0.630648	-0.197137	17.5921	-0.019944	0							0.022144	-0.051958
-0.219613	4.76767	-0.197383	17.6096	-0.019568	0							0.022226	-0.009572					-0.219204	0.63175	-0.19697	17.5922	-0.019112	0							0.022227	-0.051958
-0.219529	4.76977	-0.197217	17.6094	-0.018735	0							0.022309	-0.009565					-0.21912	0.632679	-0.196804	17.5922	-0.018279	0							0.022311	-0.051958
-0.219446	4.77159	-0.19705	17.6093	-0.017903	0							0.022392	-0.009558					-0.219037	0.63314	-0.196637	17.5923	-0.017446	0							0.022394	-0.051958
-0.219363	4.77313	-0.196884	17.6093	-0.01707	0							0.022476	-0.009551					-0.218954	0.633398	-0.196471	17.5923	-0.016614	0							0.022477	-0.051958
-0.21928	4.77449	-0.196717	17.6092	-0.016238	0							0.022559	-0.009544					-0.218871	0.634321	-0.196304	17.5924	-0.015781	0							0.02256	-0.051958
-0.219196	4.77579	-0.196551	17.6092	-0.015405	0							0.022642	-0.009537					-0.218787	0.635652	-0.196138	17.5926	-0.014948	0							0.022644	-0.051958
-0.219113	4.77709	-0.196384	17.6093	-0.014573	0							0.022725	-0.00953					-0.218704	0.636925	-0.195971	17.5928	-0.014116	0							0.022727	-0.051958
-0.21903	4.77844	-0.196218	17.6093	-0.01374	0							0.022809	-0.009524					-0.218621	0.638196	-0.195805	17.5931	-0.013283	0							0.02281	-0.051958
-0.218947	4.77973	-0.196051	17.6094	-0.012908	0							0.022892	-0.009517					-0.218538	0.639492	-0.195638	17.5933	-0.01245	0							0.022893	-0.051958
-0.218863	4.78085	-0.195885	17.6095	-0.012075	0							0.022975	-0.00951					-0.218454	0.641098	-0.195472	17.5934	-0.011618	0							0.022977	-0.051958
-0.21878	4.78227	-0.195718	17.6095	-0.011243	0							0.023058	-0.009503					-0.218371	0.643065	-0.195305	17.5935	-0.010785	0							0.02306	-0.051958
-0.218697	4.78411	-0.195552	17.6095	-0.01041	0							0.023142	-0.009496					-0.218288	0.645652	-0.195138	17.5935	-0.009952	0							0.023143	-0.051958
-0.218614	4.78587	-0.195385	17.6094	-0.009578	0							0.023225	-0.009489					-0.218205	0.649161	-0.194972	17.5936	-0.00912	0							0.023226	-0.051958
-0.21853	4.78763	-0.195219	17.6095	-0.008745	0							0.023308	-0.009482					-0.218121	0.652668	-0.194805	17.5936	-0.008287	0							0.02331	-0.051958
-0.218447	4.78945	-0.195052	17.6095	-0.007913	0							0.023391	-0.009478					-0.218038	0.656174	-0.194639	17.5937	-0.007454	0							0.023393	-0.051958
-0.218364	4.79132	-0.194886	17.6096	-0.00708	0							0.023474	-0.009473					-0.217955	0.659786	-0.194472	17.5938	-0.006622	0							0.023476	-0.051958
-0.218281	4.79331	-0.194719	17.6096	-0.006248	0							0.023558	-0.009468					-0.217872	0.663548	-0.194306	17.594	-0.005789	0							0.023559	-0.051958
-0.218198	4.7955	-0.194553	17.6097	-0.005416	0							0.023641	-0.009464					-0.217788	0.667284	-0.194139	17.594	-0.004956	0							0.023642	-0.051958
-0.218114	4.79756	-0.194386	17.6098	-0.004583	0							0.023724	-0.009459					-0.217705	0.670834	-0.193973	17.5941	-0.004124	0							0.023726	-0.051958
-0.218031	4.79952	-0.19422	17.6098	-0.003751	0							0.023807	-0.009455					-0.217622	0.673613	-0.193806	17.5942	-0.003291	0							0.023809	-0.051958
-0.217948	4.80156	-0.194053	17.6098	-0.002918	0							0.023891	-0.00945					-0.217539	0.676074	-0.19364	17.5942	-0.002458	0							0.023892	-0.051958
-0.217865	4.80361	-0.193887	17.6098	-0.002086	0							0.023974	-0.009445					-0.217455	0.67872	-0.193473	17.5942	-0.001626	0							0.023975	-0.051958
-0.217781	4.80558	-0.19372	17.6098	-0.001253	0							0.024057	-0.009441					-0.217372	0.681139	-0.193307	17.5943	-0.000793	0							0.024059	-0.051958
-0.217698	4.80743	-0.193554	17.6099	-0.000421	0							0.02414	-0.009436					-0.217289	0.683623	-0.19314	17.5944	3.9e-05	0							0.024142	-0.051958
-0.217615	4.80907	-0.193387	17.61	0.000412	0							0.024224	-0.009429					-0.217206	0.685991	-0.192974	17.5946	0.000872	0							0.024225	-0.051958
-0.217532	4.81054	-0.193221	17.61	0.001244	0							0.024307	-0.009422					-0.217122	0.688021	-0.192807	17.5947	0.001705	0							0.024308	-0.051958
-0.217448	4.81182	-0.193054	17.6101	0.002077	0							0.02439	-0.009415					-0.217039	0.689581	-0.192641	17.5948	0.002537	0							0.024392	-0.051958
-0.217365	4.8131	-0.192888	17.6101	0.002909	0							0.024473	-0.009409					-0.216956	0.690811	-0.192474	17.5949	0.00337	0							0.024475	-0.051958
-0.217282	4.81443	-0.192721	17.6101	0.003742	0							0.024557	-0.009402					-0.216873	0.692048	-0.192308	17.595	0.004203	0							0.024558	-0.051958
-0.217199	4.81565	-0.192555	17.6101	0.004574	0							0.02464	-0.009395					-0.216789	0.693281	-0.192141	17.595	0.005035	0							0.024641	-0.051958
-0.217115	4.81679	-0.192388	17.61	0.005407	0							0.024723	-0.009388					-0.216706	0.694514	-0.191975	17.595	0.005868	0							0.024725	-0.051958
-0.217032	4.81789	-0.192222	17.61	0.006239	0							0.024806	-0.009381					-0.216623	0.695207	-0.191808	17.595	0.006701	0							0.024808	-0.051958
-0.216949	4.81862	-0.192055	17.6097	0.007072	0							0.02489	-0.009374					-0.21654	0.695301	-0.191642	17.5951	0.007533	0							0.024891	-0.051958
-0.216866	4.8191	-0.191889	17.6095	0.007904	0							0.024973	-0.009367					-0.216456	0.695304	-0.191475	17.5952	0.008366	0							0.024974	-0.051958
-0.216782	4.81955	-0.191722	17.6093	0.008737	0							0.025056	-0.00936					-0.216373	0.695349	-0.191309	17.5952	0.009199	0							0.025058	-0.051958
-0.216699	4.82002	-0.191556	17.6092	0.009569	0							0.025139	-0.009353					-0.21629	0.695399	-0.191142	17.5953	0.010031	0							0.025141	-0.051958
-0.216616	4.82048	-0.191389	17.6091	0.010401	0							0.025223	-0.009346					-0.216207	0.695447	-0.190976	17.5953	0.010864	0							0.025224	-0.051958
-0.216533	4.82096	-0.191223	17.6091	0.011234	0							0.025306	-0.009339					-0.216123	0.695494	-0.190809	17.5954	0.011697	0							0.025307	-0.051958
-0.216449	4.82146	-0.191056	17.6091	0.012066	0							0.025389	-0.009332					-0.21604	0.695767	-0.190642	17.5955	0.012529	0							0.025391	-0.051958
-0.216366	4.82196	-0.19089	17.6092	0.012899	0							0.025472	-0.009326					-0.215957	0.696578	-0.190476	17.5956	0.013362	0							0.025474	-0.051958
-0.216283	4.82245	-0.190723	17.6092	0.013731	0							0.025556	-0.009319					-0.215874	0.698329	-0.190309	17.5957	0.014195	0							0.025557	-0.051958
-0.2162	4.82296	-0.190557	17.6093	0.014564	0							0.025639	-0.009312					-0.215791	0.701203	-0.190143	17.5958	0.015027	0							0.02564	-0.051958
-0.216116	4.82347	-0.19039	17.6094	0.015396	0							0.025722	-0.009305					-0.215707	0.704332	-0.189976	17.5961	0.01586	0							0.025724	-0.051958
-0.216033	4.82397	-0.190224	17.6095	0.016229	0							0.025805	-0.009298					-0.215624	0.707485	-0.18981	17.5965	0.016693	0							0.025807	-0.051958
-0.21595	4.82446	-0.190057	17.6095	0.017061	0							0.025889	-0.009291					-0.215541	0.710478	-0.189643	17.5967	0.017525	0							0.02589	-0.051958
-0.215867	4.8243	-0.189891	17.6095	0.017894	0							0.025972	-0.009284					-0.215458	0.713508	-0.189477	17.5969	0.018358	0							0.025973	-0.051958
-0.215783	4.82348	-0.189724	17.6097	0.018726	0							0.026055	-0.009277					-0.215374	0.716411	-0.18931	17.5971	0.019191	0							0.026057	-0.051958
-0.2157	4.82275	-0.189558	17.6098	0.019559	0							0.026138	-0.00927					-0.215291	0.719184	-0.189144	17.5973	0.020023	0							0.02614	-0.051958
-0.215617	4.82216	-0.189391	17.6098	0.020391	0							0.026221	-0.009263					-0.215208	0.722506	-0.188977	17.5974	0.020856	0							0.026223	-0.051958
-0.215534	4.82158	-0.189225	17.6098	0.021224	0							0.026305	-0.009256					-0.215125	0.726113	-0.188811	17.5974	0.021689	0							0.026306	-0.051958
-0.21545	4.821	-0.189058	17.6098	0.022056	0							0.026388	-0.009249					-0.215041	0.729719	-0.188644	17.5975	0.022521	0							0.02639	-0.051958
-0.215367	4.8204	-0.188892	17.6099	0.022889	0							0.026471	-0.009243					-0.214958	0.733476	-0.188478	17.5976	0.023354	0							0.026473	-0.051958
-0.215284	4.81993	-0.188725	17.61	0.023721	0							0.026554	-0.009236					-0.214875	0.737217	-0.188311	17.5977	0.024187	0							0.026556	-0.051958
-0.215201	4.81975	-0.188559	17.6101	0.024554	0							0.026638	-0.009229					-0.214792	0.740493	-0.188145	17.5977	0.025019	0							0.026639	-0.051958
-0.215118	4.81975	-0.188392	17.6101	0.025386	0							0.026721	-0.009224					-0.214708	0.743373	-0.187978	17.5977	0.025852	0							0.026723	-0.051958
-0.215034	4.8198	-0.188226	17.6101	0.026219	0							0.026804	-0.00922					-0.214625	0.745253	-0.187812	17.5979	0.026684	0							0.026806	-0.051958
-0.214951	4.81987	-0.188059	17.6102	0.027051	0							0.026887	-0.009215					-0.214542	0.74668	-0.187645	17.598	0.027517	0							0.026889	-0.051958
-0.214868	4.81993	-0.187893	17.6102	0.027883	0							0.026971	-0.00921					-0.214459	0.748097	-0.187479	17.598	0.02835	0							0.026972	-0.051958
-0.214785	4.81999	-0.187726	17.6102	0.028716	0							0.027054	-0.009206					-0.214375	0.749467	-0.187312	17.5981	0.029182	0							0.027056	-0.051958
-0.214701	4.82005	-0.18756	17.6101	0.029548	0							0.027137	-0.009201					-0.214292	0.750899	-0.187146	17.5982	0.030015	0							0.027139	-0.051958
-0.214618	4.8197	-0.187393	17.6102	0.030381	0							0.02722	-0.009197					-0.214209	0.752383	-0.186979	17.5982	0.030848	0							0.027222	-0.051958
-0.214535	4.81879	-0.187227	17.6103	0.031213	0							0.027304	-0.009192					-0.214126	0.752748	-0.186813	17.5983	0.03168	0							0.027305	-0.051958
-0.214452	4.8174	-0.18706	17.61	0.032046	0							0.027387	-0.009187					-0.214042	0.752382	-0.186646	17.5985	0.032513	0							0.027389	-0.051958
-0.214368	4.81564	-0.186894	17.6098	0.032878	0							0.02747	-0.009183					-0.213959	0.751867	-0.186479	17.5986	0.033346	0							0.027472	-0.051958
-0.214285	4.81403	-0.186727	17.6096	0.033711	0							0.027553	-0.009178					-0.213876	0.751273	-0.186313	17.5986	0.034178	0							0.027555	-0.051958
-0.214202	4.81248	-0.186561	17.6097	0.034543	0							0.027637	-0.009174					-0.213793	0.750689	-0.186146	17.5986	0.035011	0							0.027638	-0.051958
-0.214119	4.81088	-0.186394	17.6096	0.035376	0							0.02772	-0.009169					-0.213709	0.750123	-0.18598	17.5986	0.035844	0							0.027722	-0.051958
-0.214035	4.80923	-0.186228	17.6096	0.036208	0							0.027803	-0.009164					-0.213626	0.749529	-0.185813	17.5987	0.036676	0							0.027805	-0.051958
-0.213952	4.80768	-0.186061	17.6097	0.037041	0							0.027886	-0.00916					-0.213543	0.749456	-0.185647	17.5989	0.037509	0							0.027888	-0.051958
-0.213869	4.80671	-0.185895	17.6098	0.037873	0							0.02797	-0.009155					-0.21346	0.749951	-0.18548	17.5991	0.038342	0							0.027971	-0.051958
-0.213786	4.806	-0.185728	17.6098	0.038706	0							0.028053	-0.009151					-0.213376	0.749616	-0.185314	17.5991	0.039174	0							0.028055	-0.051958
-0.213702	4.80524	-0.185562	17.6099	0.039538	0							0.028136	-0.009146					-0.213293	0.74871	-0.185147	17.5991	0.040007	0							0.028138	-0.051958
-0.213619	4.80447	-0.185395	17.6099	0.040371	0							0.028219	-0.009142					-0.21321	0.747744	-0.184981	17.5992	0.04084	0							0.028221	-0.051958
-0.213536	4.80372	-0.185229	17.6099	0.041203	0							0.028303	-0.009137					-0.213127	0.746828	-0.184814	17.5992	0.041672	0							0.028304	-0.051958
-0.213453	4.80302	-0.185062	17.6099	0.042036	0							0.028386	-0.009128					-0.213043	0.745936	-0.184648	17.5993	0.042505	0							0.028388	-0.051958
-0.213369	4.80257	-0.184896	17.6099	0.042868	0							0.028469	-0.009119					-0.21296	0.745231	-0.184481	17.5994	0.043338	0							0.028471	-0.051958
-0.213286	4.80226	-0.184729	17.6098	0.0437	0							0.028552	-0.009109					-0.212877	0.745054	-0.184315	17.5994	0.04417	0							0.028554	-0.051958
-0.213203	4.80195	-0.184563	17.6099	0.044533	0							0.028636	-0.0091					-0.212794	0.746416	-0.184148	17.5995	0.045003	0							0.028637	-0.051958
-0.21312	4.80163	-0.184396	17.6099	0.045365	0							0.028719	-0.009091					-0.21271	0.74887	-0.183982	17.5995	0.045836	0							0.028721	-0.051958
-0.213036	4.80129	-0.18423	17.6098	0.046198	0							0.028802	-0.009082					-0.212627	0.751573	-0.183815	17.5996	0.046668	0							0.028804	-0.051958
-0.212953	4.80096	-0.184063	17.6098	0.04703	0							0.028885	-0.009072					-0.212544	0.754211	-0.183649	17.5996	0.047501	0							0.028887	-0.051958
-0.21287	4.80063	-0.183897	17.6099	0.047863	0							0.028968	-0.009063					-0.212461	0.756781	-0.183482	17.5996	0.048334	0							0.02897	-0.051958
-0.212787	4.80064	-0.18373	17.61	0.048695	0							0.029052	-0.009054					-0.212377	0.759352	-0.183316	17.5997	0.049166	0							0.029054	-0.051958
-0.212703	4.80089	-0.183564	17.61	0.049528	0							0.029135	-0.009045					-0.212294	0.76188	-0.183149	17.5997	0.049999	0							0.029137	-0.051958
-0.21262	4.80121	-0.183397	17.6102	0.05036	0							0.029218	-0.00904					-0.212211	0.764228	-0.182983	17.5998	0.050832	0							0.02922	-0.051958
-0.212537	4.80157	-0.183231	17.6103	0.051193	0							0.029301	-0.009036					-0.212128	0.765715	-0.182816	17.6001	0.051664	0							0.029303	-0.051958
-0.212454	4.80192	-0.183064	17.6103	0.052025	0							0.029385	-0.009031					-0.212044	0.766812	-0.18265	17.6003	0.052497	0							0.029387	-0.051958
-0.212371	4.80228	-0.182898	17.6103	0.052858	0							0.029468	-0.009027					-0.211961	0.767967	-0.182483	17.6006	0.053329	0							0.02947	-0.051958
-0.212287	4.80265	-0.182731	17.6104	0.05369	0							0.029551	-0.009022					-0.211878	0.769094	-0.182316	17.6008	0.054162	0							0.029553	-0.051958
-0.212204	4.803	-0.182565	17.6104	0.054523	0							0.029634	-0.009017					-0.211795	0.770254	-0.18215	17.601	0.054995	0							0.029636	-0.051958
-0.212121	4.8034	-0.182398	17.6104	0.055355	0							0.029718	-0.009013					-0.211711	0.770564	-0.181983	17.6011	0.055827	0							0.02972	-0.051958
-0.212038	4.80387	-0.182232	17.6102	0.056188	0							0.029801	-0.009008					-0.211628	0.770009	-0.181817	17.6012	0.05666	0							0.029803	-0.051958
-0.211954	4.80438	-0.182065	17.6099	0.05702	0							0.029884	-0.009004					-0.211545	0.768906	-0.18165	17.6012	0.057493	0							0.029886	-0.051958
-0.211871	4.80488	-0.181899	17.6098	0.057853	0							0.029967	-0.008999					-0.211462	0.767583	-0.181484	17.6014	0.058325	0							0.029969	-0.051958
-0.211788	4.80538	-0.181732	17.6098	0.058685	0							0.030051	-0.00899					-0.211378	0.766303	-0.181317	17.6015	0.059158	0							0.030053	-0.051958
-0.211705	4.80589	-0.181566	17.6097	0.059518	0							0.030134	-0.008981					-0.211295	0.76505	-0.181151	17.6016	0.059991	0							0.030136	-0.051958
-0.211621	4.80637	-0.181399	17.6096	0.06035	0							0.030217	-0.008972					-0.211212	0.763796	-0.180984	17.6017	0.060823	0							0.030219	-0.051958
-0.211538	4.80664	-0.181233	17.6096	0.061182	0							0.0303	-0.008963					-0.211129	0.762301	-0.180818	17.6017	0.061656	0							0.030302	-0.051958
-0.211455	4.8059	-0.181066	17.6096	0.062015	0							0.030384	-0.008953					-0.211045	0.760237	-0.180651	17.6017	0.062489	0							0.030386	-0.051958
-0.211372	4.80482	-0.1809	17.6096	0.062847	0							0.030467	-0.008944					-0.210962	0.758705	-0.180485	17.6018	0.063321	0							0.030469	-0.051958
-0.211288	4.80379	-0.180733	17.6098	0.06368	0							0.03055	-0.008935					-0.210879	0.75799	-0.180318	17.6018	0.064154	0							0.030552	-0.051958
-0.211205	4.80267	-0.180567	17.6099	0.064512	0							0.030633	-0.008926					-0.210796	0.757451	-0.180152	17.6019	0.064987	0							0.030635	-0.051958
-0.211122	4.80162	-0.1804	17.61	0.065345	0							0.030717	-0.008917					-0.210712	0.756881	-0.179985	17.602	0.065819	0							0.030719	-0.051958
-0.211039	4.80056	-0.180234	17.61	0.066177	0							0.0308	-0.008908					-0.210629	0.756361	-0.179819	17.6021	0.066652	0							0.030802	-0.051958
-0.210955	4.79942	-0.180067	17.61	0.06701	0							0.030883	-0.008903					-0.210546	0.755803	-0.179652	17.6022	0.067485	0							0.030885	-0.051958
-0.210872	4.79888	-0.179901	17.6099	0.067842	0							0.030966	-0.008899					-0.210463	0.75592	-0.179486	17.6023	0.068317	0							0.030968	-0.051958
-0.210789	4.79935	-0.179734	17.6098	0.068675	0							0.03105	-0.008894					-0.210379	0.756011	-0.179319	17.6023	0.06915	0							0.031052	-0.051958
-0.210706	4.80004	-0.179568	17.6098	0.069507	0							0.031133	-0.00889					-0.210296	0.755457	-0.179153	17.6024	0.069983	0							0.031135	-0.051958
-0.210622	4.80074	-0.179401	17.6098	0.07034	0							0.031216	-0.008885					-0.210213	0.754779	-0.178986	17.6026	0.070815	0							0.031218	-0.051958
-0.210539	4.80144	-0.179235	17.6098	0.071172	0							0.031299	-0.008881					-0.21013	0.754047	-0.17882	17.6027	0.071648	0							0.031301	-0.051958
-0.210456	4.8021	-0.179068	17.6098	0.072005	0							0.031383	-0.008876					-0.210046	0.753327	-0.178653	17.6027	0.072481	0							0.031385	-0.051958
-0.210373	4.80316	-0.178902	17.6098	0.072837	0							0.031466	-0.008871					-0.209963	0.752659	-0.178487	17.6028	0.073313	0							0.031468	-0.051958
-0.210289	4.8051	-0.178735	17.6098	0.07367	0							0.031549	-0.008867					-0.20988	0.752038	-0.17832	17.6028	0.074146	0							0.031551	-0.051958
-0.210206	4.8082	-0.178569	17.6098	0.074502	0							0.031632	-0.008862					-0.209797	0.751558	-0.178153	17.6029	0.074979	0							0.031634	-0.051958
-0.210123	4.81131	-0.178402	17.6099	0.075335	0							0.031716	-0.008858					-0.209713	0.750643	-0.177987	17.6029	0.075811	0							0.031718	-0.051958
-0.21004	4.81437	-0.178236	17.6099	0.076167	0							0.031799	-0.008853					-0.20963	0.749503	-0.17782	17.6029	0.076644	0							0.031801	-0.051958
-0.209956	4.81782	-0.178069	17.61	0.077	0							0.031882	-0.008849					-0.209547	0.748394	-0.177654	17.603	0.077477	0							0.031884	-0.051958
-0.209873	4.82097	-0.177903	17.61	0.077832	0							0.031965	-0.008844					-0.209464	0.7473	-0.177487	17.603	0.078309	0							0.031967	-0.051958
-0.20979	4.82411	-0.177736	17.6099	0.078664	0							0.032048	-0.00884					-0.20938	0.746269	-0.177321	17.6031	0.079142	0							0.032051	-0.051958
-0.209707	4.8266	-0.17757	17.6099	0.079497	0							0.032132	-0.008835					-0.209297	0.745263	-0.177154	17.6033	0.079975	0							0.032134	-0.051958
-0.209624	4.82656	-0.177403	17.6096	0.080329	0							0.032215	-0.008831					-0.209214	0.745516	-0.176988	17.6035	0.080807	0							0.032217	-0.051958
-0.20954	4.82523	-0.177237	17.6094	0.081162	0							0.032298	-0.008826					-0.209131	0.74587	-0.176821	17.6035	0.08164	0							0.0323	-0.051958
-0.209457	4.82382	-0.17707	17.6093	0.081994	0							0.032381	-0.008822					-0.209047	0.74594	-0.176655	17.6036	0.082472	0							0.032384	-0.051958
-0.209374	4.82222	-0.176904	17.6093	0.082827	0							0.032465	-0.008817					-0.208964	0.745959	-0.176488	17.6037	0.083305	0							0.032467	-0.051958
-0.209291	4.82078	-0.176737	17.6093	0.083659	0							0.032548	-0.008808					-0.208881	0.745978	-0.176322	17.6037	0.084138	0							0.03255	-0.051958
-0.209207	4.81936	-0.176571	17.6093	0.084492	0							0.032631	-0.008799					-0.208798	0.745997	-0.176155	17.6037	0.08497	0							0.032633	-0.051958
-0.209124	4.81786	-0.176404	17.6094	0.085324	0							0.032714	-0.00879					-0.208714	0.746016	-0.175989	17.6038	0.085803	0							0.032717	-0.051958
-0.209041	4.8169	-0.176238	17.6094	0.086157	0							0.032798	-0.008781					-0.208631	0.744392	-0.175822	17.6039	0.086636	0							0.0328	-0.051958
-0.208958	4.81663	-0.176071	17.6094	0.086989	0							0.032881	-0.008772					-0.208548	0.74197	-0.175656	17.604	0.087468	0							0.032883	-0.051958
-0.208874	4.81645	-0.175905	17.6095	0.087822	0							0.032964	-0.008763					-0.208465	0.739475	-0.175489	17.6041	0.088301	0							0.032966	-0.051958
-0.208791	4.81628	-0.175738	17.6095	0.088654	0							0.033047	-0.008754					-0.208381	0.73713	-0.175323	17.6042	0.089134	0							0.03305	-0.051958
-0.208708	4.8161	-0.175572	17.6095	0.089487	0							0.033131	-0.008745					-0.208298	0.734524	-0.175156	17.6042	0.089966	0							0.033133	-0.051958
-0.208625	4.81592	-0.175405	17.6095	0.090319	0							0.033214	-0.008736					-0.208215	0.731994	-0.17499	17.6043	0.090799	0							0.033216	-0.051958
-0.208541	4.81567	-0.175239	17.6096	0.091152	0							0.033297	-0.008727					-0.208132	0.729496	-0.174823	17.6043	0.091632	0							0.033299	-0.051958
-0.208458	4.81491	-0.175072	17.6096	0.091984	0							0.03338	-0.008723					-0.208048	0.72749	-0.174657	17.6044	0.092464	0							0.033383	-0.051958
-0.208375	4.81218	-0.174906	17.6096	0.092817	0							0.033464	-0.008718					-0.207965	0.726173	-0.17449	17.6045	0.093297	0							0.033466	-0.051958
-0.208292	4.80926	-0.174739	17.6096	0.093649	0							0.033547	-0.008714					-0.207882	0.724104	-0.174324	17.6046	0.09413	0							0.033549	-0.051958
-0.208208	4.80637	-0.174573	17.6096	0.094481	0							0.03363	-0.008709					-0.207799	0.721476	-0.174157	17.6048	0.094962	0							0.033632	-0.051958
-0.208125	4.80328	-0.174406	17.6097	0.095314	0							0.033713	-0.008705					-0.207715	0.719093	-0.173991	17.6048	0.095795	0							0.033716	-0.051958
-0.208042	4.80034	-0.17424	17.6097	0.096146	0							0.033797	-0.0087					-0.207632	0.716599	-0.173824	17.6051	0.096628	0							0.033799	-0.051958
-0.207959	4.79721	-0.174073	17.6097	0.096979	0							0.03388	-0.008696					-0.207549	0.714225	-0.173657	17.6054	0.09746	0							0.033882	-0.051958
-0.207875	4.79414	-0.173907	17.6097	0.097811	0							0.033963	-0.008691					-0.207466	0.711734	-0.173491	17.6057	0.098293	0							0.033965	-0.051958
-0.207792	4.79051	-0.17374	17.6096	0.098644	0							0.034046	-0.008687					-0.207382	0.709463	-0.173324	17.6058	0.099126	0							0.034049	-0.051958
-0.207709	4.78651	-0.173574	17.6097	0.099476	0							0.03413	-0.008682					-0.207299	0.707322	-0.173158	17.606	0.099958	0							0.034132	-0.051958
-0.207626	4.78269	-0.173407	17.6097	0.100309	0							0.034213	-0.008674					-0.207216	0.705273	-0.172991	17.6062	0.100791	0							0.034215	-0.051958
-0.207542	4.77889	-0.173241	17.6097	0.101141	0							0.034296	-0.008665					-0.207133	0.703096	-0.172825	17.6063	0.101624	0							0.034298	-0.051958
-0.207459	4.77508	-0.173074	17.6098	0.101974	0							0.034379	-0.008656					-0.207049	0.700893	-0.172658	17.6065	0.102456	0							0.034382	-0.051958
-0.207376	4.77102	-0.172908	17.6097	0.102806	0							0.034463	-0.008647					-0.206966	0.698829	-0.172492	17.6065	0.103289	0							0.034465	-0.051958
-0.207293	4.76848	-0.172741	17.6096	0.103639	0							0.034546	-0.008638					-0.206883	0.696648	-0.172325	17.6066	0.104122	0							0.034548	-0.051958
-0.207209	4.76557	-0.172575	17.6092	0.104471	0							0.034629	-0.008629					-0.2068	0.693281	-0.172159	17.6066	0.104954	0							0.034631	-0.051958
-0.207126	4.76251	-0.172408	17.609	0.105304	0							0.034712	-0.00862					-0.206716	0.689821	-0.171992	17.6068	0.105787	0							0.034715	-0.051958
-0.207043	4.75923	-0.172242	17.609	0.106136	0							0.034795	-0.008611					-0.206633	0.686771	-0.171826	17.6067	0.10662	0							0.034798	-0.051958
-0.20696	4.75633	-0.172075	17.6089	0.106969	0							0.034879	-0.008602					-0.20655	0.684011	-0.171659	17.6068	0.107452	0							0.034881	-0.051958
-0.206876	4.75308	-0.171909	17.6089	0.107801	0							0.034962	-0.008593					-0.206467	0.681452	-0.171493	17.6069	0.108285	0							0.034964	-0.051958
-0.206793	4.74998	-0.171742	17.6089	0.108634	0							0.035045	-0.008589					-0.206383	0.678718	-0.171326	17.6071	0.109117	0							0.035047	-0.051958
-0.20671	4.74603	-0.171576	17.6089	0.109466	0							0.035128	-0.008584					-0.2063	0.676149	-0.17116	17.6071	0.10995	0							0.035131	-0.051958
-0.206627	4.74109	-0.171409	17.6089	0.110299	0							0.035212	-0.00858					-0.206217	0.673993	-0.170993	17.6071	0.110783	0							0.035214	-0.051958
-0.206544	4.73545	-0.171243	17.6089	0.111131	0							0.035295	-0.008576					-0.206134	0.672364	-0.170827	17.6072	0.111615	0							0.035297	-0.051958
-0.20646	4.73021	-0.171076	17.6089	0.111963	0							0.035378	-0.008571					-0.20605	0.669023	-0.17066	17.6071	0.112448	0							0.03538	-0.051958
-0.206377	4.72525	-0.17091	17.6089	0.112796	0							0.035461	-0.008567					-0.205967	0.665682	-0.170494	17.6071	0.113281	0							0.035464	-0.051958
-0.206294	4.72001	-0.170743	17.6088	0.113628	0							0.035545	-0.008562					-0.205884	0.662133	-0.170327	17.6072	0.114113	0							0.035547	-0.051958
-0.206211	4.71471	-0.170577	17.6088	0.114461	0							0.035628	-0.008558					-0.205801	0.658549	-0.170161	17.6073	0.114946	0							0.03563	-0.051958
-0.206127	4.70911	-0.17041	17.6088	0.115293	0							0.035711	-0.008554					-0.205717	0.655415	-0.169994	17.6073	0.115779	0							0.035713	-0.051958
-0.206044	4.70269	-0.170244	17.6088	0.116126	0							0.035794	-0.008549					-0.205634	0.651715	-0.169828	17.6073	0.116611	0							0.035797	-0.051958
-0.205961	4.69669	-0.170077	17.6088	0.116958	0							0.035878	-0.008541					-0.205551	0.648814	-0.169661	17.6074	0.117444	0							0.03588	-0.051958
-0.205878	4.69092	-0.169911	17.6088	0.117791	0							0.035961	-0.008532					-0.205468	0.646609	-0.169494	17.6074	0.118277	0							0.035963	-0.051958
-0.205794	4.68513	-0.169744	17.6088	0.118623	0							0.036044	-0.008523					-0.205384	0.644698	-0.169328	17.6075	0.119109	0							0.036046	-0.051958
-0.205711	4.67938	-0.169578	17.6088	0.119456	0							0.036127	-0.008514					-0.205301	0.642661	-0.169161	17.6076	0.119942	0							0.03613	-0.051958
-0.205628	4.67359	-0.169411	17.6089	0.120288	0							0.036211	-0.008505					-0.205218	0.640754	-0.168995	17.6077	0.120775	0							0.036213	-0.051958
-0.205545	4.66781	-0.169245	17.6089	0.121121	0							0.036294	-0.008497					-0.205135	0.638847	-0.168828	17.6078	0.121607	0							0.036296	-0.051958
-0.205461	4.66521	-0.169078	17.6089	0.121953	0							0.036377	-0.008488					-0.205051	0.636804	-0.168662	17.6078	0.12244	0							0.036379	-0.051958
-0.205378	4.66271	-0.168912	17.609	0.122786	0							0.03646	-0.008479					-0.204968	0.635218	-0.168495	17.6079	0.123273	0							0.036463	-0.051958
-0.205295	4.65937	-0.168745	17.609	0.123618	0							0.036544	-0.00847					-0.204885	0.633863	-0.168329	17.6079	0.124105	0							0.036546	-0.051958
-0.205212	4.6558	-0.168579	17.609	0.124451	0							0.036627	-0.008461					-0.204802	0.632015	-0.168162	17.608	0.124938	0							0.036629	-0.051958
-0.205128	4.65241	-0.168412	17.6089	0.125283	0							0.03671	-0.008457					-0.204718	0.63012	-0.167996	17.6081	0.125771	0							0.036712	-0.051958
-0.205045	4.64881	-0.168246	17.6089	0.126116	0							0.036793	-0.008453					-0.204635	0.628356	-0.167829	17.6081	0.126603	0							0.036796	-0.051958
-0.204962	4.64544	-0.168079	17.609	0.126948	0							0.036877	-0.008448					-0.204552	0.626589	-0.167663	17.6082	0.127436	0							0.036879	-0.051958
-0.204879	4.64089	-0.167913	17.6088	0.12778	0							0.03696	-0.008444					-0.204469	0.62482	-0.167496	17.6084	0.128269	0							0.036962	-0.051958
-0.204795	4.63672	-0.167746	17.6085	0.128613	0							0.037043	-0.00844					-0.204385	0.623041	-0.16733	17.6085	0.129101	0							0.037045	-0.051958
-0.204712	4.63347	-0.16758	17.6084	0.129445	0							0.037126	-0.008435					-0.204302	0.621105	-0.167163	17.6086	0.129934	0							0.037129	-0.051958
-0.204629	4.63029	-0.167413	17.6083	0.130278	0							0.03721	-0.008431					-0.204219	0.619606	-0.166997	17.6087	0.130767	0							0.037212	-0.051958
-0.204546	4.6273	-0.167247	17.6083	0.13111	0							0.037293	-0.008427					-0.204136	0.618238	-0.16683	17.6086	0.131599	0							0.037295	-0.051958
-0.204462	4.62413	-0.16708	17.6083	0.131943	0							0.037376	-0.008422					-0.204053	0.616867	-0.166664	17.6086	0.132432	0							0.037378	-0.051958
-0.204379	4.62115	-0.166914	17.6083	0.132775	0							0.037459	-0.008418					-0.203969	0.6154	-0.166497	17.6086	0.133265	0							0.037462	-0.051958
-0.204296	4.61871	-0.166747	17.6082	0.133608	0							0.037542	-0.00841					-0.203886	0.614118	-0.166331	17.6087	0.134097	0							0.037545	-0.051958
-0.204213	4.61831	-0.166581	17.6082	0.13444	0							0.037626	-0.008401					-0.203803	0.612688	-0.166164	17.6088	0.13493	0							0.037628	-0.051958
-0.204129	4.61728	-0.166414	17.6083	0.135273	0							0.037709	-0.008392					-0.20372	0.612602	-0.165998	17.6089	0.135762	0							0.037711	-0.051958
-0.204046	4.61575	-0.166248	17.6083	0.136105	0							0.037792	-0.008384					-0.203636	0.612584	-0.165831	17.609	0.136595	0							0.037795	-0.051958
-0.203963	4.61429	-0.166081	17.6083	0.136938	0							0.037875	-0.008375					-0.203553	0.612422	-0.165665	17.609	0.137428	0							0.037878	-0.051958
-0.20388	4.61284	-0.165915	17.6083	0.13777	0							0.037959	-0.008366					-0.20347	0.612236	-0.165498	17.609	0.13826	0							0.037961	-0.051958
-0.203797	4.61128	-0.165748	17.6082	0.138603	0							0.038042	-0.008358					-0.203387	0.612062	-0.165331	17.6091	0.139093	0							0.038044	-0.051958
-0.203713	4.60989	-0.165582	17.6082	0.139435	0							0.038125	-0.008349					-0.203303	0.611887	-0.165165	17.6092	0.139926	0							0.038128	-0.051958
-0.20363	4.60915	-0.165415	17.6082	0.140268	0							0.038208	-0.00834					-0.20322	0.611717	-0.164998	17.6092	0.140758	0							0.038211	-0.051958
-0.203547	4.60868	-0.165249	17.6082	0.1411	0							0.038292	-0.008332					-0.203137	0.611639	-0.164832	17.6092	0.141591	0							0.038294	-0.051958
-0.203464	4.60905	-0.165082	17.6082	0.141933	0							0.038375	-0.008327					-0.203054	0.61162	-0.164665	17.6093	0.142424	0							0.038377	-0.051958
-0.20338	4.60945	-0.164916	17.6081	0.142765	0							0.038458	-0.008323					-0.20297	0.61161	-0.164499	17.6093	0.143256	0							0.038461	-0.051958
-0.203297	4.60981	-0.164749	17.6081	0.143598	0							0.038541	-0.008319					-0.202887	0.6116	-0.164332	17.6094	0.144089	0							0.038544	-0.051958
-0.203214	4.61014	-0.164583	17.6081	0.14443	0							0.038625	-0.008315					-0.202804	0.61159	-0.164166	17.6095	0.144922	0							0.038627	-0.051958
-0.203131	4.61056	-0.164416	17.6081	0.145262	0							0.038708	-0.00831					-0.202721	0.611581	-0.163999	17.6096	0.145754	0							0.03871	-0.051958
-0.203047	4.61122	-0.16425	17.6081	0.146095	0							0.038791	-0.008306					-0.202637	0.61157	-0.163833	17.6097	0.146587	0							0.038794	-0.051958
-0.202964	4.61202	-0.164083	17.608	0.146927	0							0.038874	-0.008302					-0.202554	0.61112	-0.163666	17.6097	0.14742	0							0.038877	-0.051958
-0.202881	4.61223	-0.163917	17.608	0.14776	0							0.038958	-0.008298					-0.202471	0.60973	-0.1635	17.6097	0.148252	0							0.03896	-0.051958
-0.202798	4.61237	-0.16375	17.608	0.148592	0							0.039041	-0.008293					-0.202388	0.608516	-0.163333	17.6098	0.149085	0							0.039043	-0.051958
-0.202714	4.61252	-0.163584	17.6081	0.149425	0							0.039124	-0.008289					-0.202304	0.607231	-0.163167	17.6099	0.149918	0							0.039127	-0.051958
-0.202631	4.61267	-0.163417	17.6081	0.150257	0							0.039207	-0.008281					-0.202221	0.606047	-0.163	17.6098	0.15075	0							0.03921	-0.051958
-0.202548	4.61282	-0.163251	17.6079	0.15109	0							0.039291	-0.008272					-0.202138	0.60499	-0.162834	17.61	0.151583	0							0.039293	-0.051958
-0.202465	4.61305	-0.163084	17.6077	0.151922	0							0.039374	-0.008264					-0.202055	0.603777	-0.162667	17.6101	0.152416	0							0.039376	-0.051958
-0.202381	4.6134	-0.162918	17.6075	0.152755	0							0.039457	-0.008255					-0.201971	0.60278	-0.162501	17.6102	0.153248	0							0.03946	-0.051958
-0.202298	4.6128	-0.162751	17.6073	0.153587	0							0.03954	-0.008247					-0.201888	0.603499	-0.162334	17.6102	0.154081	0							0.039543	-0.051958
-0.202215	4.61168	-0.162585	17.6073	0.15442	0							0.039624	-0.008238					-0.201805	0.604275	-0.162168	17.6103	0.154914	0							0.039626	-0.051958
-0.202132	4.61056	-0.162418	17.6073	0.155252	0							0.039707	-0.00823					-0.201722	0.604614	-0.162001	17.6105	0.155746	0							0.039709	-0.051958
-0.202048	4.60944	-0.162252	17.6073	0.156085	0							0.03979	-0.008221					-0.201638	0.604975	-0.161835	17.6105	0.156579	0							0.039793	-0.051958
-0.201965	4.60824	-0.162085	17.6074	0.156917	0							0.039873	-0.008213					-0.201555	0.605317	-0.161668	17.6106	0.157412	0							0.039876	-0.051958
-0.201882	4.60691	-0.161919	17.6074	0.15775	0							0.039957	-0.008204					-0.201472	0.605676	-0.161502	17.6107	0.158244	0							0.039959	-0.051958
-0.201799	4.605	-0.161752	17.6074	0.158582	0							0.04004	-0.0082					-0.201389	0.605982	-0.161335	17.6107	0.159077	0							0.040042	-0.051958
-0.201715	4.60327	-0.161586	17.6074	0.159415	0							0.040123	-0.008196					-0.201305	0.60583	-0.161169	17.6107	0.15991	0							0.040126	-0.051958
-0.201632	4.60246	-0.161419	17.6074	0.160247	0							0.040206	-0.008192					-0.201222	0.605415	-0.161002	17.6107	0.160742	0							0.040209	-0.051958
-0.201549	4.60164	-0.161253	17.6074	0.161079	0							0.040289	-0.008188					-0.201139	0.605203	-0.160835	17.6108	0.161575	0							0.040292	-0.051958
-0.201466	4.60082	-0.161086	17.6074	0.161912	0							0.040373	-0.008184					-0.201056	0.605089	-0.160669	17.6107	0.162408	0							0.040375	-0.051958
-0.201382	4.59996	-0.16092	17.6074	0.162744	0							0.040456	-0.008179					-0.200972	0.604973	-0.160502	17.6108	0.16324	0							0.040459	-0.051958
-0.201299	4.59929	-0.160753	17.6074	0.163577	0							0.040539	-0.008175					-0.200889	0.604857	-0.160336	17.6108	0.164073	0							0.040542	-0.051958
-0.201216	4.59947	-0.160587	17.6075	0.164409	0							0.040622	-0.008171					-0.200806	0.604735	-0.160169	17.6109	0.164905	0							0.040625	-0.051958
-0.201133	4.60038	-0.16042	17.6076	0.165242	0							0.040706	-0.008167					-0.200723	0.604678	-0.160003	17.611	0.165738	0							0.040708	-0.051958
-0.201049	4.60137	-0.160254	17.6075	0.166074	0							0.040789	-0.008163					-0.200639	0.604946	-0.159836	17.6111	0.166571	0							0.040792	-0.051958
-0.200966	4.60238	-0.160087	17.6075	0.166907	0							0.040872	-0.008154					-0.200556	0.604767	-0.15967	17.6112	0.167403	0							0.040875	-0.051958
-0.200883	4.60338	-0.159921	17.6075	0.167739	0							0.040955	-0.008146					-0.200473	0.603536	-0.159503	17.6115	0.168236	0							0.040958	-0.051958
-0.2008	4.60437	-0.159754	17.6075	0.168572	0							0.041039	-0.008138					-0.20039	0.602302	-0.159337	17.6119	0.169069	0							0.041041	-0.051958
-0.200717	4.60527	-0.159588	17.6074	0.169404	0							0.041122	-0.00813					-0.200306	0.601065	-0.15917	17.6121	0.169901	0							0.041125	-0.051958
-0.200633	4.60584	-0.159421	17.6073	0.170237	0							0.041205	-0.008121					-0.200223	0.599838	-0.159004	17.6122	0.170734	0							0.041208	-0.051958
-0.20055	4.60497	-0.159255	17.6073	0.171069	0							0.041288	-0.008113					-0.20014	0.598623	-0.158837	17.6123	0.171567	0							0.041291	-0.051958
-0.200467	4.60369	-0.159088	17.6073	0.171902	0							0.041372	-0.008105					-0.200057	0.597037	-0.158671	17.6123	0.172399	0							0.041374	-0.051958
-0.200384	4.60208	-0.158922	17.6072	0.172734	0							0.041455	-0.008096					-0.199973	0.595574	-0.158504	17.6124	0.173232	0							0.041458	-0.051958
-0.2003	4.60038	-0.158755	17.607	0.173567	0							0.041538	-0.008088					-0.19989	0.595443	-0.158338	17.6124	0.174065	0							0.041541	-0.051958
-0.200217	4.59866	-0.158589	17.6067	0.174399	0							0.041621	-0.00808					-0.199807	0.595454	-0.158171	17.6124	0.174897	0							0.041624	-0.051958
-0.200134	4.59689	-0.158422	17.6066	0.175232	0							0.041705	-0.008076					-0.199724	0.595464	-0.158005	17.6125	0.17573	0							0.041707	-0.051958
-0.200051	4.59537	-0.158256	17.6065	0.176064	0							0.041788	-0.008071					-0.19964	0.595474	-0.157838	17.6125	0.176563	0							0.041791	-0.051958
-0.199967	4.59436	-0.158089	17.6064	0.176897	0							0.041871	-0.008067					-0.199557	0.595499	-0.157672	17.6126	0.177395	0							0.041874	-0.051958
-0.199884	4.59362	-0.157923	17.6063	0.177729	0							0.041954	-0.008063					-0.199474	0.595605	-0.157505	17.6127	0.178228	0							0.041957	-0.051958
-0.199801	4.59277	-0.157756	17.6064	0.178561	0							0.042038	-0.008059					-0.199391	0.595803	-0.157339	17.6128	0.179061	0							0.04204	-0.051958
-0.199718	4.59192	-0.15759	17.6064	0.179394	0							0.042121	-0.008055					-0.199307	0.595794	-0.157172	17.6129	0.179893	0							0.042124	-0.051958
-0.199634	4.59104	-0.157423	17.6064	0.180226	0							0.042204	-0.008051					-0.199224	0.595669	-0.157006	17.613	0.180726	0							0.042207	-0.051958
-0.199551	4.59015	-0.157257	17.6065	0.181059	0							0.042287	-0.008047					-0.199141	0.595553	-0.156839	17.6131	0.181559	0							0.04229	-0.051958
-0.199468	4.58922	-0.15709	17.6063	0.181891	0							0.042371	-0.008043					-0.199058	0.595425	-0.156672	17.6133	0.182391	0							0.042373	-0.051958
-0.199385	4.58801	-0.156924	17.6063	0.182724	0							0.042454	-0.008039					-0.198974	0.595302	-0.156506	17.6134	0.183224	0							0.042457	-0.051958
-0.199301	4.58611	-0.156757	17.6063	0.183556	0							0.042537	-0.008031					-0.198891	0.595173	-0.156339	17.6134	0.184057	0							0.04254	-0.051958
-0.199218	4.58433	-0.156591	17.6064	0.184389	0							0.04262	-0.008023					-0.198808	0.595031	-0.156173	17.6134	0.184889	0							0.042623	-0.051958
-0.199135	4.58275	-0.156424	17.6064	0.185221	0							0.042704	-0.008014					-0.198725	0.594626	-0.156006	17.6134	0.185722	0							0.042706	-0.051958
-0.199052	4.58112	-0.156258	17.6065	0.186054	0							0.042787	-0.008006					-0.198641	0.593637	-0.15584	17.6134	0.186555	0							0.04279	-0.051958
-0.198968	4.57954	-0.156091	17.6065	0.186886	0							0.04287	-0.007998					-0.198558	0.592552	-0.155673	17.6135	0.187387	0							0.042873	-0.051958
-0.198885	4.57798	-0.155925	17.6065	0.187719	0							0.042953	-0.00799					-0.198475	0.591532	-0.155507	17.6136	0.18822	0							0.042956	-0.051958
-0.198802	4.57662	-0.155758	17.6065	0.188551	0							0.043037	-0.007982					-0.198392	0.590532	-0.15534	17.6136	0.189053	0							0.043039	-0.051958
-0.198719	4.57572	-0.155592	17.6065	0.189384	0							0.04312	-0.007974					-0.198308	0.589431	-0.155174	17.6137	0.189885	0							0.043123	-0.051958
-0.198635	4.57467	-0.155425	17.6066	0.190216	0							0.043203	-0.007966					-0.198225	0.588303	-0.155007	17.6137	0.190718	0							0.043206	-0.051958
-0.198552	4.57332	-0.155259	17.6066	0.191049	0							0.043286	-0.007958					-0.198142	0.587053	-0.154841	17.6138	0.191551	0							0.043289	-0.051958
-0.198469	4.57207	-0.155092	17.6066	0.191881	0							0.043369	-0.00795					-0.198059	0.586046	-0.154674	17.6139	0.192383	0							0.043372	-0.051958
-0.198386	4.57081	-0.154926	17.6065	0.192714	0							0.043453	-0.007942					-0.197975	0.585099	-0.154508	17.614	0.193216	0							0.043456	-0.051958
-0.198302	4.56954	-0.154759	17.6064	0.193546	0							0.043536	-0.007934					-0.197892	0.584121	-0.154341	17.6141	0.194048	0							0.043539	-0.051958
-0.198219	4.56846	-0.154593	17.6063	0.194378	0							0.043619	-0.007926					-0.197809	0.583183	-0.154175	17.6141	0.194881	0							0.043622	-0.051958
-0.198136	4.56828	-0.154426	17.6062	0.195211	0							0.043702	-0.007918					-0.197726	0.582228	-0.154008	17.6143	0.195714	0							0.043705	-0.051958
-0.198053	4.56859	-0.15426	17.6063	0.196043	0							0.043786	-0.00791					-0.197642	0.581359	-0.153842	17.6145	0.196546	0							0.043789	-0.051958
-0.19797	4.56895	-0.154093	17.606	0.196876	0							0.043869	-0.007902					-0.197559	0.580839	-0.153675	17.6146	0.197379	0							0.043872	-0.051958
-0.197886	4.56932	-0.153927	17.6057	0.197708	0							0.043952	-0.007894					-0.197476	0.580178	-0.153509	17.6147	0.198212	0							0.043955	-0.051958
-0.197803	4.56968	-0.15376	17.6056	0.198541	0							0.044035	-0.007886					-0.197393	0.579524	-0.153342	17.6147	0.199044	0							0.044038	-0.051958
-0.19772	4.57004	-0.153594	17.6054	0.199373	0							0.044119	-0.007878					-0.197309	0.578857	-0.153176	17.6147	0.199877	0							0.044122	-0.051958
-0.197637	4.57026	-0.153427	17.6054	0.200206	0							0.044202	-0.007874					-0.197226	0.57817	-0.153009	17.6148	0.20071	0							0.044205	-0.051958
-0.197553	4.56987	-0.153261	17.6053	0.201038	0							0.044285	-0.00787					-0.197143	0.577496	-0.152843	17.6148	0.201542	0							0.044288	-0.051958
-0.19747	4.56866	-0.153094	17.6054	0.201871	0							0.044368	-0.007866					-0.19706	0.576758	-0.152676	17.6149	0.202375	0							0.044371	-0.051958
-0.197387	4.56726	-0.152928	17.6054	0.202703	0							0.044452	-0.007862					-0.196976	0.575939	-0.152509	17.6149	0.203208	0							0.044455	-0.051958
-0.197304	4.56571	-0.152761	17.6054	0.203536	0							0.044535	-0.007858					-0.196893	0.575281	-0.152343	17.6149	0.20404	0							0.044538	-0.051958
-0.19722	4.56418	-0.152595	17.6054	0.204368	0							0.044618	-0.007854					-0.19681	0.575288	-0.152176	17.615	0.204873	0							0.044621	-0.051958
-0.197137	4.56272	-0.152428	17.6054	0.205201	0							0.044701	-0.00785					-0.196727	0.575295	-0.15201	17.6151	0.205706	0							0.044704	-0.051958
-0.197054	4.56112	-0.152262	17.6055	0.206033	0							0.044785	-0.007846					-0.196643	0.575301	-0.151843	17.6152	0.206538	0							0.044788	-0.051958
-0.196971	4.55957	-0.152095	17.6055	0.206866	0							0.044868	-0.007842					-0.19656	0.575308	-0.151677	17.6153	0.207371	0							0.044871	-0.051958
-0.196887	4.55806	-0.151929	17.6055	0.207698	0							0.044951	-0.007838					-0.196477	0.575428	-0.15151	17.6154	0.208204	0							0.044954	-0.051958
-0.196804	4.55663	-0.151762	17.6054	0.208531	0							0.045034	-0.00783					-0.196394	0.576211	-0.151344	17.6154	0.209036	0							0.045037	-0.051958
-0.196721	4.5553	-0.151596	17.6054	0.209363	0							0.045118	-0.007823					-0.19631	0.577683	-0.151177	17.6155	0.209869	0							0.045121	-0.051958
-0.196638	4.55402	-0.151429	17.6054	0.210196	0							0.045201	-0.007815					-0.196227	0.579084	-0.151011	17.6155	0.210702	0							0.045204	-0.051958
-0.196554	4.55275	-0.151263	17.6054	0.211028	0							0.045284	-0.007807					-0.196144	0.580473	-0.150844	17.6155	0.211534	0							0.045287	-0.051958
-0.196471	4.55143	-0.151096	17.6053	0.21186	0							0.045367	-0.007799					-0.196061	0.581895	-0.150678	17.6155	0.212367	0							0.04537	-0.051958
-0.196388	4.55024	-0.15093	17.6052	0.212693	0							0.045451	-0.007791					-0.195977	0.583348	-0.150511	17.6155	0.2132	0							0.045454	-0.051958
-0.196305	4.54953	-0.150763	17.6052	0.213525	0							0.045534	-0.007784					-0.195894	0.584728	-0.150345	17.6156	0.214032	0							0.045537	-0.051958
-0.196221	4.54895	-0.150597	17.6052	0.214358	0							0.045617	-0.007776					-0.195811	0.585592	-0.150178	17.6157	0.214865	0							0.04562	-0.051958
-0.196138	4.54797	-0.15043	17.6051	0.21519	0							0.0457	-0.007768					-0.195728	0.585317	-0.150012	17.6158	0.215698	0							0.045703	-0.051958
-0.196055	4.547	-0.150264	17.6051	0.216023	0							0.045784	-0.00776					-0.195644	0.584611	-0.149845	17.6159	0.21653	0							0.045787	-0.051958
-0.195972	4.54604	-0.150097	17.6051	0.216855	0							0.045867	-0.007756					-0.195561	0.583718	-0.149679	17.616	0.217363	0							0.04587	-0.051958
-0.195888	4.54509	-0.149931	17.6051	0.217688	0							0.04595	-0.007753					-0.195478	0.582834	-0.149512	17.6161	0.218196	0							0.045953	-0.051958
-0.195805	4.54417	-0.149764	17.6051	0.21852	0							0.046033	-0.007749					-0.195395	0.581931	-0.149346	17.6162	0.219028	0							0.046036	-0.051958
-0.195722	4.54329	-0.149598	17.6051	0.219353	0							0.046117	-0.007745					-0.195311	0.58102	-0.149179	17.6162	0.219861	0							0.04612	-0.051958
-0.195639	4.54241	-0.149431	17.6048	0.220185	0							0.0462	-0.007741					-0.195228	0.580188	-0.149013	17.6162	0.220693	0							0.046203	-0.051958
-0.195555	4.54115	-0.149265	17.6045	0.221018	0							0.046283	-0.007737					-0.195145	0.579598	-0.148846	17.6163	0.221526	0							0.046286	-0.051958
-0.195472	4.53981	-0.149098	17.6044	0.22185	0							0.046366	-0.007733					-0.195062	0.579114	-0.14868	17.6163	0.222359	0							0.046369	-0.051958
-0.195389	4.53851	-0.148932	17.6042	0.222683	0							0.046449	-0.00773					-0.194978	0.578676	-0.148513	17.6163	0.223191	0							0.046453	-0.051958
-0.195306	4.53719	-0.148765	17.6041	0.223515	0							0.046533	-0.007726					-0.194895	0.578225	-0.148346	17.6163	0.224024	0							0.046536	-0.051958
-0.195222	4.53586	-0.148599	17.6041	0.224348	0							0.046616	-0.007722					-0.194812	0.577777	-0.14818	17.6164	0.224857	0							0.046619	-0.051958
-0.195139	4.53459	-0.148432	17.6041	0.22518	0							0.046699	-0.007714					-0.194729	0.577353	-0.148013	17.6164	0.225689	0							0.046702	-0.051958
-0.195056	4.53312	-0.148266	17.604	0.226013	0							0.046782	-0.007707					-0.194645	0.576945	-0.147847	17.6164	0.226522	0							0.046785	-0.051958
-0.194973	4.53176	-0.148099	17.604	0.226845	0							0.046866	-0.007699					-0.194562	0.576933	-0.14768	17.6166	0.227355	0							0.046869	-0.051958
-0.19489	4.53081	-0.147933	17.6039	0.227677	0							0.046949	-0.007691					-0.194479	0.577478	-0.147514	17.6167	0.228187	0							0.046952	-0.051958
-0.194806	4.52998	-0.147766	17.6039	0.22851	0							0.047032	-0.007684					-0.194396	0.578145	-0.147347	17.6169	0.22902	0							0.047035	-0.051958
-0.194723	4.52911	-0.1476	17.6039	0.229342	0							0.047115	-0.007676					-0.194312	0.578867	-0.147181	17.617	0.229853	0							0.047118	-0.051958
-0.19464	4.52824	-0.147433	17.604	0.230175	0							0.047199	-0.007669					-0.194229	0.579607	-0.147014	17.6171	0.230685	0							0.047202	-0.051958
-0.194557	4.52739	-0.147267	17.6041	0.231007	0							0.047282	-0.007661					-0.194146	0.58036	-0.146848	17.6172	0.231518	0							0.047285	-0.051958
-0.194473	4.52657	-0.1471	17.6042	0.23184	0							0.047365	-0.007653					-0.194063	0.581065	-0.146681	17.6172	0.232351	0							0.047368	-0.051958
-0.19439	4.52583	-0.146934	17.6042	0.232672	0							0.047448	-0.007646					-0.193979	0.581685	-0.146515	17.6171	0.233183	0							0.047451	-0.051958
-0.194307	4.52534	-0.146767	17.6042	0.233505	0							0.047532	-0.007638					-0.193896	0.582282	-0.146348	17.6171	0.234016	0							0.047535	-0.051958
-0.194224	4.525	-0.146601	17.6042	0.234337	0							0.047615	-0.007631					-0.193813	0.583068	-0.146182	17.6171	0.234849	0							0.047618	-0.051958
-0.19414	4.52466	-0.146434	17.6042	0.23517	0							0.047698	-0.007623					-0.19373	0.583985	-0.146015	17.6172	0.235681	0							0.047701	-0.051958
-0.194057	4.52431	-0.146268	17.6042	0.236002	0							0.047781	-0.007616					-0.193646	0.584941	-0.145849	17.6173	0.236514	0							0.047784	-0.051958
-0.193974	4.52396	-0.146101	17.6041	0.236835	0							0.047865	-0.007608					-0.193563	0.585877	-0.145682	17.6173	0.237347	0							0.047868	-0.051958
-0.193891	4.52362	-0.145935	17.6041	0.237667	0							0.047948	-0.007601					-0.19348	0.58682	-0.145516	17.6172	0.238179	0							0.047951	-0.051958
-0.193807	4.52327	-0.145768	17.6041	0.2385	0							0.048031	-0.007593					-0.193397	0.5878	-0.145349	17.6172	0.239012	0							0.048034	-0.051958
-0.193724	4.5229	-0.145602	17.6041	0.239332	0							0.048114	-0.007586					-0.193313	0.588834	-0.145183	17.6172	0.239845	0							0.048117	-0.051958
-0.193641	4.52248	-0.145435	17.6041	0.240165	0							0.048198	-0.007578					-0.19323	0.589508	-0.145016	17.6173	0.240677	0							0.048201	-0.051958
-0.193558	4.52201	-0.145269	17.6042	0.240997	0							0.048281	-0.007571					-0.193147	0.589729	-0.14485	17.6175	0.24151	0							0.048284	-0.051958
-0.193474	4.5215	-0.145102	17.6042	0.24183	0							0.048364	-0.007564					-0.193064	0.589954	-0.144683	17.6177	0.242343	0							0.048367	-0.051958
-0.193391	4.52098	-0.144936	17.6042	0.242662	0							0.048447	-0.007556					-0.19298	0.590181	-0.144517	17.6177	0.243175	0							0.04845	-0.051958
-0.193308	4.52047	-0.144769	17.6041	0.243495	0							0.048531	-0.007549					-0.192897	0.59041	-0.14435	17.6178	0.244008	0							0.048534	-0.051958
-0.193225	4.51997	-0.144603	17.6037	0.244327	0							0.048614	-0.007542					-0.192814	0.590591	-0.144183	17.6178	0.244841	0							0.048617	-0.051958
-0.193141	4.51946	-0.144436	17.6035	0.245159	0							0.048697	-0.007534					-0.192731	0.590274	-0.144017	17.6179	0.245673	0							0.0487	-0.051958
-0.193058	4.51911	-0.14427	17.6033	0.245992	0							0.04878	-0.007527					-0.192648	0.589673	-0.14385	17.6179	0.246506	0							0.048783	-0.051958
-0.192975	4.5191	-0.144103	17.6032	0.246824	0							0.048864	-0.00752					-0.192564	0.589324	-0.143684	17.618	0.247338	0							0.048867	-0.051958
-0.192892	4.51953	-0.143937	17.6031	0.247657	0							0.048947	-0.007512					-0.192481	0.589076	-0.143517	17.6181	0.248171	0							0.04895	-0.051958
-0.192808	4.52008	-0.14377	17.603	0.248489	0							0.04903	-0.007505					-0.192398	0.588839	-0.143351	17.6182	0.249004	0							0.049033	-0.051958
-0.192725	4.52065	-0.143604	17.603	0.249322	0							0.049113	-0.007498					-0.192315	0.588607	-0.143184	17.6182	0.249836	0							0.049116	-0.051958
-0.192642	4.52122	-0.143437	17.6031	0.250154	0							0.049196	-0.007494					-0.192231	0.588378	-0.143018	17.6182	0.250669	0							0.0492	-0.051958
-0.192559	4.52179	-0.143271	17.6031	0.250987	0							0.04928	-0.00749					-0.192148	0.588174	-0.142851	17.6182	0.251502	0							0.049283	-0.051958
-0.192475	4.5223	-0.143104	17.603	0.251819	0							0.049363	-0.007487					-0.192065	0.588025	-0.142685	17.6183	0.252334	0							0.049366	-0.051958
-0.192392	4.52263	-0.142938	17.603	0.252652	0							0.049446	-0.007483					-0.191982	0.587728	-0.142518	17.6184	0.253167	0							0.049449	-0.051958
-0.192309	4.52273	-0.142771	17.603	0.253484	0							0.049529	-0.00748					-0.191898	0.587073	-0.142352	17.6184	0.254	0							0.049533	-0.051958
-0.192226	4.52275	-0.142605	17.603	0.254317	0							0.049613	-0.007476					-0.191815	0.586463	-0.142185	17.6185	0.254832	0							0.049616	-0.051958
-0.192143	4.52278	-0.142438	17.6029	0.255149	0							0.049696	-0.007472					-0.191732	0.585834	-0.142019	17.6186	0.255665	0							0.049699	-0.051958
-0.192059	4.52281	-0.142272	17.603	0.255982	0							0.049779	-0.007469					-0.191649	0.585217	-0.141852	17.6187	0.256498	0							0.049782	-0.051958
-0.191976	4.52283	-0.142105	17.603	0.256814	0							0.049862	-0.007465					-0.191565	0.584591	-0.141686	17.6187	0.25733	0							0.049866	-0.051958
-0.191893	4.52286	-0.141939	17.603	0.257647	0							0.049946	-0.007462					-0.191482	0.584107	-0.141519	17.6187	0.258163	0							0.049949	-0.051958
-0.19181	4.52334	-0.141772	17.603	0.258479	0							0.050029	-0.007455					-0.191399	0.583866	-0.141353	17.6188	0.258996	0							0.050032	-0.051958
-0.191726	4.5241	-0.141606	17.6029	0.259312	0							0.050112	-0.007447					-0.191316	0.583867	-0.141186	17.6189	0.259828	0							0.050115	-0.051958
-0.191643	4.52492	-0.141439	17.6029	0.260144	0							0.050195	-0.00744					-0.191232	0.584163	-0.14102	17.619	0.260661	0							0.050199	-0.051958
-0.19156	4.52577	-0.141273	17.6029	0.260976	0							0.050279	-0.007433					-0.191149	0.584461	-0.140853	17.6189	0.261494	0							0.050282	-0.051958
-0.191477	4.52662	-0.141106	17.603	0.261809	0							0.050362	-0.007426					-0.191066	0.584768	-0.140687	17.6189	0.262326	0							0.050365	-0.051958
-0.191393	4.52747	-0.14094	17.603	0.262641	0							0.050445	-0.007419					-0.190983	0.585076	-0.14052	17.619	0.263159	0							0.050448	-0.051958
-0.19131	4.52829	-0.140773	17.603	0.263474	0							0.050528	-0.007412					-0.190899	0.585385	-0.140354	17.619	0.263992	0							0.050532	-0.051958
-0.191227	4.52948	-0.140607	17.603	0.264306	0							0.050612	-0.007405					-0.190816	0.585687	-0.140187	17.6191	0.264824	0							0.050615	-0.051958
-0.191144	4.53085	-0.14044	17.603	0.265139	0							0.050695	-0.007397					-0.190733	0.585959	-0.140021	17.6191	0.265657	0							0.050698	-0.051958
-0.19106	4.53211	-0.140274	17.603	0.265971	0							0.050778	-0.00739					-0.19065	0.586038	-0.139854	17.6192	0.26649	0							0.050781	-0.051958
-0.190977	4.53338	-0.140107	17.603	0.266804	0							0.050861	-0.007383					-0.190566	0.585664	-0.139687	17.6193	0.267322	0							0.050865	-0.051958
-0.190894	4.53462	-0.139941	17.603	0.267636	0							0.050945	-0.007376					-0.190483	0.585099	-0.139521	17.6194	0.268155	0							0.050948	-0.051958
-0.190811	4.53585	-0.139774	17.603	0.268469	0							0.051028	-0.007369					-0.1904	0.584528	-0.139354	17.6195	0.268988	0							0.051031	-0.051958
-0.190727	4.53709	-0.139608	17.6028	0.269301	0							0.051111	-0.007362					-0.190317	0.583956	-0.139188	17.6196	0.26982	0							0.051114	-0.051958
-0.190644	4.53806	-0.139441	17.6024	0.270134	0							0.051194	-0.007355					-0.190233	0.583367	-0.139021	17.6197	0.270653	0							0.051198	-0.051958
-0.190561	4.53861	-0.139275	17.6021	0.270966	0							0.051278	-0.007348					-0.19015	0.582776	-0.138855	17.6197	0.271486	0							0.051281	-0.051958
-0.190478	4.53867	-0.139108	17.6018	0.271799	0							0.051361	-0.007341					-0.190067	0.581985	-0.138688	17.6197	0.272318	0							0.051364	-0.051958
-0.190394	4.5386	-0.138942	17.6017	0.272631	0							0.051444	-0.007334					-0.189984	0.581393	-0.138522	17.6198	0.273151	0							0.051447	-0.051958
-0.190311	4.53852	-0.138775	17.6016	0.273464	0							0.051527	-0.007327					-0.1899	0.581439	-0.138355	17.6197	0.273984	0							0.051531	-0.051958
-0.190228	4.53844	-0.138609	17.6015	0.274296	0							0.051611	-0.00732					-0.189817	0.581622	-0.138189	17.6199	0.274816	0							0.051614	-0.051958
-0.190145	4.53836	-0.138442	17.6015	0.275129	0							0.051694	-0.007314					-0.189734	0.581802	-0.138022	17.6199	0.275649	0							0.051697	-0.051958
-0.190061	4.53828	-0.138276	17.6015	0.275961	0							0.051777	-0.007307					-0.189651	0.58199	-0.137856	17.62	0.276482	0							0.05178	-0.051958
-0.189978	4.53806	-0.138109	17.6014	0.276794	0							0.05186	-0.0073					-0.189567	0.582171	-0.137689	17.6201	0.277314	0							0.051864	-0.051958
-0.189895	4.53817	-0.137943	17.6015	0.277626	0							0.051943	-0.007293					-0.189484	0.582193	-0.137523	17.6201	0.278147	0							0.051947	-0.051958
-0.189812	4.53871	-0.137776	17.6015	0.278458	0							0.052027	-0.007286					-0.189401	0.581958	-0.137356	17.6202	0.278979	0							0.05203	-0.051958
-0.189728	4.53932	-0.13761	17.6014	0.279291	0							0.05211	-0.007279					-0.189318	0.581079	-0.13719	17.6202	0.279812	0							0.052113	-0.051958
-0.189645	4.53993	-0.137443	17.6013	0.280123	0							0.052193	-0.007272					-0.189234	0.580055	-0.137023	17.6203	0.280645	0							0.052197	-0.051958
-0.189562	4.54054	-0.137277	17.6012	0.280956	0							0.052276	-0.007266					-0.189151	0.579031	-0.136857	17.6203	0.281477	0							0.05228	-0.051958
-0.189479	4.54115	-0.13711	17.6012	0.281788	0							0.05236	-0.007259					-0.189068	0.578048	-0.13669	17.6203	0.28231	0							0.052363	-0.051958
-0.189396	4.5418	-0.136944	17.6013	0.282621	0							0.052443	-0.007252					-0.188985	0.577033	-0.136524	17.6204	0.283143	0							0.052446	-0.051958
-0.189312	4.54249	-0.136777	17.6013	0.283453	0							0.052526	-0.007245					-0.188901	0.576033	-0.136357	17.6205	0.283975	0							0.05253	-0.051958
-0.189229	4.54206	-0.136611	17.6013	0.284286	0							0.052609	-0.007238					-0.188818	0.575744	-0.136191	17.6206	0.284808	0							0.052613	-0.051958
-0.189146	4.54142	-0.136444	17.6013	0.285118	0							0.052693	-0.007232					-0.188735	0.575843	-0.136024	17.6206	0.285641	0							0.052696	-0.051958
-0.189063	4.54081	-0.136278	17.6013	0.285951	0							0.052776	-0.007225					-0.188652	0.57615	-0.135858	17.6207	0.286473	0							0.052779	-0.051958
-0.188979	4.54017	-0.136111	17.6013	0.286783	0							0.052859	-0.007218					-0.188568	0.576498	-0.135691	17.6207	0.287306	0							0.052863	-0.051958
-0.188896	4.53955	-0.135945	17.6014	0.287616	0							0.052942	-0.007211					-0.188485	0.576848	-0.135524	17.6206	0.288139	0							0.052946	-0.051958
-0.188813	4.53876	-0.135778	17.6014	0.288448	0							0.053026	-0.007205					-0.188402	0.577183	-0.135358	17.6206	0.288971	0							0.053029	-0.051958
-0.18873	4.53748	-0.135612	17.6014	0.289281	0							0.053109	-0.007198					-0.188319	0.577529	-0.135191	17.6207	0.289804	0							0.053112	-0.051958
-0.188646	4.53683	-0.135445	17.6014	0.290113	0							0.053192	-0.007191					-0.188235	0.577608	-0.135025	17.6208	0.290637	0							0.053196	-0.051958
-0.188563	4.53651	-0.135279	17.6012	0.290946	0							0.053275	-0.007185					-0.188152	0.57735	-0.134858	17.6207	0.291469	0							0.053279	-0.051958
-0.18848	4.53622	-0.135112	17.601	0.291778	0							0.053359	-0.007178					-0.188069	0.576802	-0.134692	17.6208	0.292302	0							0.053362	-0.051958
-0.188397	4.53595	-0.134946	17.6007	0.292611	0							0.053442	-0.007171					-0.187986	0.576192	-0.134525	17.6208	0.293135	0							0.053445	-0.051958
-0.188313	4.53567	-0.134779	17.6006	0.293443	0							0.053525	-0.007165					-0.187902	0.575627	-0.134359	17.621	0.293967	0							0.053529	-0.051958
-0.18823	4.53538	-0.134613	17.6006	0.294276	0							0.053608	-0.007158					-0.187819	0.575022	-0.134192	17.6211	0.2948	0							0.053612	-0.051958
-0.188147	4.53534	-0.134446	17.6005	0.295108	0							0.053692	-0.007152					-0.187736	0.574421	-0.134026	17.6211	0.295633	0							0.053695	-0.051958
-0.188064	4.53515	-0.13428	17.6005	0.29594	0							0.053775	-0.007145					-0.187653	0.573997	-0.133859	17.621	0.296465	0							0.053778	-0.051958
-0.18798	4.53471	-0.134113	17.6005	0.296773	0							0.053858	-0.007139					-0.187569	0.573959	-0.133693	17.621	0.297298	0							0.053862	-0.051958
-0.187897	4.53423	-0.133947	17.6004	0.297605	0							0.053941	-0.007132					-0.187486	0.574097	-0.133526	17.6211	0.298131	0							0.053945	-0.051958
-0.187814	4.53374	-0.13378	17.6005	0.298438	0							0.054025	-0.007125					-0.187403	0.574253	-0.13336	17.6212	0.298963	0							0.054028	-0.051958
-0.187731	4.53327	-0.133614	17.6004	0.29927	0							0.054108	-0.007119					-0.18732	0.574407	-0.133193	17.6213	0.299796	0							0.054111	-0.051958
-0.187647	4.5328	-0.133447	17.6004	0.300103	0							0.054191	-0.007112					-0.187236	0.57456	-0.133027	17.6214	0.300629	0							0.054195	-0.051958
-0.187564	4.53219	-0.133281	17.6004	0.300935	0							0.054274	-0.007106					-0.187153	0.574717	-0.13286	17.6215	0.301461	0							0.054278	-0.051958
-0.187481	4.53152	-0.133114	17.6004	0.301768	0							0.054358	-0.0071					-0.18707	0.574872	-0.132694	17.6216	0.302294	0							0.054361	-0.051958
-0.187398	4.53104	-0.132948	17.6005	0.3026	0							0.054441	-0.007093					-0.186987	0.574619	-0.132527	17.6217	0.303127	0							0.054444	-0.051958
-0.187314	4.53062	-0.132781	17.6006	0.303433	0							0.054524	-0.007087					-0.186903	0.574049	-0.132361	17.6217	0.303959	0							0.054528	-0.051958
-0.187231	4.53021	-0.132615	17.6006	0.304265	0							0.054607	-0.00708					-0.18682	0.573259	-0.132194	17.6217	0.304792	0							0.054611	-0.051958
-0.187148	4.5298	-0.132448	17.6006	0.305098	0							0.054691	-0.007074					-0.186737	0.572452	-0.132028	17.6218	0.305624	0							0.054694	-0.051958
-0.187065	4.5294	-0.132282	17.6007	0.30593	0							0.054774	-0.007067					-0.186654	0.571657	-0.131861	17.6218	0.306457	0							0.054777	-0.051958
-0.186981	4.52909	-0.132115	17.6007	0.306763	0							0.054857	-0.007061					-0.18657	0.570851	-0.131695	17.6219	0.30729	0							0.054861	-0.051958
-0.186898	4.52894	-0.131949	17.6008	0.307595	0							0.05494	-0.007054					-0.186487	0.570043	-0.131528	17.622	0.308122	0							0.054944	-0.051958
-0.186815	4.52928	-0.131782	17.6008	0.308428	0							0.055023	-0.007048					-0.186404	0.569817	-0.131361	17.622	0.308955	0							0.055027	-0.051958
-0.186732	4.53013	-0.131616	17.6008	0.30926	0							0.055107	-0.007042					-0.186321	0.570073	-0.131195	17.6221	0.309788	0							0.05511	-0.051958
-0.186648	4.53101	-0.131449	17.6008	0.310093	0							0.05519	-0.007036					-0.186237	0.571159	-0.131028	17.6221	0.31062	0							0.055194	-0.051958
-0.186565	4.53188	-0.131283	17.6007	0.310925	0							0.055273	-0.007029					-0.186154	0.572316	-0.130862	17.6222	0.311453	0							0.055277	-0.051958
-0.186482	4.53276	-0.131116	17.6006	0.311757	0							0.055356	-0.007023					-0.186071	0.573425	-0.130695	17.6222	0.312286	0							0.05536	-0.051958
-0.186399	4.53364	-0.13095	17.6005	0.31259	0							0.05544	-0.007017					-0.185988	0.574597	-0.130529	17.6223	0.313118	0							0.055443	-0.051958
-0.186316	4.53498	-0.130783	17.6005	0.313422	0							0.055523	-0.00701					-0.185904	0.575706	-0.130362	17.6224	0.313951	0							0.055527	-0.051958
-0.186232	4.53603	-0.130617	17.6004	0.314255	0							0.055606	-0.007004					-0.185821	0.576521	-0.130196	17.6225	0.314784	0							0.05561	-0.051958
-0.186149	4.53575	-0.13045	17.6003	0.315087	0							0.055689	-0.006998					-0.185738	0.576619	-0.130029	17.6226	0.315616	0							0.055693	-0.051958
-0.186066	4.53544	-0.130284	17.6	0.31592	0							0.055773	-0.006991					-0.185655	0.576069	-0.129863	17.6227	0.316449	0							0.055776	-0.051958
-0.185983	4.53513	-0.130117	17.5998	0.316752	0							0.055856	-0.006985					-0.185571	0.575442	-0.129696	17.6227	0.317282	0							0.05586	-0.051958
-0.185899	4.53484	-0.129951	17.5997	0.317585	0							0.055939	-0.006979					-0.185488	0.574792	-0.12953	17.6227	0.318114	0							0.055943	-0.051958
-0.185816	4.53454	-0.129784	17.5995	0.318417	0							0.056022	-0.006973					-0.185405	0.574169	-0.129363	17.6228	0.318947	0							0.056026	-0.051958
-0.185733	4.53382	-0.129618	17.5995	0.31925	0							0.056106	-0.006967					-0.185322	0.573534	-0.129197	17.6227	0.31978	0							0.056109	-0.051958
-0.18565	4.53264	-0.129451	17.5994	0.320082	0							0.056189	-0.006961					-0.185238	0.572893	-0.12903	17.6228	0.320612	0							0.056193	-0.051958
-0.185566	4.53176	-0.129285	17.5994	0.320915	0							0.056272	-0.006954					-0.185155	0.572975	-0.128864	17.6229	0.321445	0							0.056276	-0.051958
-0.185483	4.5309	-0.129118	17.5994	0.321747	0							0.056355	-0.006948					-0.185072	0.573105	-0.128697	17.623	0.322278	0							0.056359	-0.051958
-0.1854	4.5301	-0.128952	17.5994	0.32258	0							0.056439	-0.006942					-0.184989	0.573284	-0.128531	17.623	0.32311	0							0.056442	-0.051958
-0.185317	4.52925	-0.128785	17.5994	0.323412	0							0.056522	-0.006936					-0.184905	0.573467	-0.128364	17.6231	0.323943	0							0.056526	-0.051958
-0.185233	4.52841	-0.128619	17.5994	0.324245	0							0.056605	-0.00693					-0.184822	0.573646	-0.128198	17.6231	0.324776	0							0.056609	-0.051958
-0.18515	4.52759	-0.128452	17.5994	0.325077	0							0.056688	-0.006924					-0.184739	0.573824	-0.128031	17.6233	0.325608	0							0.056692	-0.051958
-0.185067	4.52806	-0.128286	17.5994	0.32591	0							0.056772	-0.006918					-0.184656	0.573997	-0.127865	17.6233	0.326441	0							0.056775	-0.051958
-0.184984	4.52847	-0.128119	17.5994	0.326742	0							0.056855	-0.006912					-0.184572	0.573863	-0.127698	17.6234	0.327274	0							0.056859	-0.051958
-0.1849	4.52884	-0.127953	17.5993	0.327574	0							0.056938	-0.006906					-0.184489	0.573579	-0.127532	17.6235	0.328106	0							0.056942	-0.051958
-0.184817	4.52919	-0.127786	17.5992	0.328407	0							0.057021	-0.0069					-0.184406	0.573526	-0.127365	17.6234	0.328939	0							0.057025	-0.051958
-0.184734	4.52955	-0.12762	17.5991	0.329239	0							0.057105	-0.006894					-0.184323	0.573472	-0.127198	17.6234	0.329772	0							0.057108	-0.051958
-0.184651	4.52991	-0.127453	17.5991	0.330072	0							0.057188	-0.006888					-0.184239	0.573418	-0.127032	17.6234	0.330604	0							0.057192	-0.051958
-0.184567	4.53024	-0.127287	17.5991	0.330904	0							0.057271	-0.006882					-0.184156	0.573365	-0.126865	17.6234	0.331437	0							0.057275	-0.051958
-0.184484	4.52988	-0.12712	17.5992	0.331737	0							0.057354	-0.006876					-0.184073	0.573316	-0.126699	17.6234	0.332269	0							0.057358	-0.051958
-0.184401	4.52926	-0.126954	17.5992	0.332569	0							0.057438	-0.006869					-0.18399	0.573398	-0.126532	17.6235	0.333102	0							0.057441	-0.051958
-0.184318	4.52897	-0.126787	17.5992	0.333402	0							0.057521	-0.006864					-0.183906	0.573766	-0.126366	17.6236	0.333935	0							0.057525	-0.051958
-0.184234	4.5287	-0.126621	17.5992	0.334234	0							0.057604	-0.006858					-0.183823	0.57424	-0.126199	17.6236	0.334767	0							0.057608	-0.051958
-0.184151	4.52842	-0.126454	17.5992	0.335067	0							0.057687	-0.006852					-0.18374	0.574743	-0.126033	17.6236	0.3356	0							0.057691	-0.051958
-0.184068	4.52814	-0.126288	17.5991	0.335899	0							0.05777	-0.006846					-0.183657	0.575246	-0.125866	17.6236	0.336433	0							0.057774	-0.051958
-0.183985	4.52788	-0.126121	17.5991	0.336732	0							0.057854	-0.00684					-0.183573	0.57575	-0.1257	17.6236	0.337265	0							0.057857	-0.051958
-0.183901	4.5278	-0.125955	17.5991	0.337564	0							0.057937	-0.006834					-0.18349	0.576254	-0.125533	17.6237	0.338098	0							0.057941	-0.051958
-0.183818	4.52799	-0.125788	17.599	0.338397	0							0.05802	-0.006828					-0.183407	0.576748	-0.125367	17.6239	0.338931	0							0.058024	-0.051958
-0.183735	4.52829	-0.125622	17.599	0.339229	0							0.058103	-0.006822					-0.183324	0.577097	-0.1252	17.624	0.339763	0							0.058107	-0.051958
-0.183652	4.52861	-0.125455	17.5987	0.340062	0							0.058187	-0.006816					-0.18324	0.577452	-0.125034	17.624	0.340596	0							0.058191	-0.051958
-0.183569	4.52893	-0.125289	17.5985	0.340894	0							0.05827	-0.006811					-0.183157	0.577813	-0.124867	17.6241	0.341429	0							0.058274	-0.051958
-0.183485	4.52925	-0.125122	17.5983	0.341727	0							0.058353	-0.006805					-0.183074	0.578185	-0.124701	17.6241	0.342261	0							0.058357	-0.051958
-0.183402	4.52957	-0.124956	17.5981	0.342559	0							0.058436	-0.006799					-0.182991	0.57854	-0.124534	17.6242	0.343094	0							0.05844	-0.051958
-0.183319	4.52987	-0.124789	17.5981	0.343392	0							0.05852	-0.006793					-0.182907	0.578909	-0.124368	17.6242	0.343927	0							0.058523	-0.051958
-0.183236	4.52992	-0.124623	17.598	0.344224	0							0.058603	-0.006788					-0.182824	0.579304	-0.124201	17.6243	0.344759	0							0.058607	-0.051958
-0.183152	4.52933	-0.124456	17.598	0.345056	0							0.058686	-0.006782					-0.182741	0.58	-0.124035	17.6243	0.345592	0							0.05869	-0.051958
-0.183069	4.5283	-0.12429	17.5979	0.345889	0							0.058769	-0.006776					-0.182658	0.580859	-0.123868	17.6244	0.346425	0							0.058773	-0.051958
-0.182986	4.52726	-0.124123	17.5979	0.346721	0							0.058853	-0.00677					-0.182574	0.581654	-0.123702	17.6244	0.347257	0							0.058857	-0.051958
-0.182903	4.52618	-0.123957	17.5978	0.347554	0							0.058936	-0.006764					-0.182491	0.582481	-0.123535	17.6244	0.34809	0							0.05894	-0.051958
-0.182819	4.52511	-0.12379	17.5979	0.348386	0							0.059019	-0.006759					-0.182408	0.583297	-0.123369	17.6244	0.348923	0							0.059023	-0.051958
-0.182736	4.52403	-0.123624	17.5978	0.349219	0							0.059102	-0.006753					-0.182325	0.584079	-0.123202	17.6245	0.349755	0							0.059106	-0.051958
-0.182653	4.52237	-0.123457	17.5978	0.350051	0							0.059186	-0.006747					-0.182241	0.584866	-0.123036	17.6246	0.350588	0							0.059189	-0.051958
-0.18257	4.52015	-0.123291	17.5979	0.350884	0							0.059269	-0.006742					-0.182158	0.585356	-0.122869	17.6246	0.351421	0							0.059273	-0.051958
-0.182486	4.5176	-0.123124	17.5979	0.351716	0							0.059352	-0.006736					-0.182075	0.58505	-0.122702	17.6246	0.352253	0							0.059356	-0.051958
-0.182403	4.51507	-0.122958	17.5979	0.352549	0							0.059435	-0.00673					-0.181992	0.584401	-0.122536	17.6246	0.353086	0							0.059439	-0.051958
-0.18232	4.51255	-0.122791	17.5979	0.353381	0							0.059519	-0.006725					-0.181908	0.583714	-0.122369	17.6245	0.353919	0							0.059522	-0.051958
-0.182237	4.51005	-0.122625	17.5979	0.354214	0							0.059602	-0.006719					-0.181825	0.583005	-0.122203	17.6245	0.354751	0							0.059606	-0.051958
-0.182153	4.50761	-0.122458	17.5979	0.355046	0							0.059685	-0.006714					-0.181742	0.582326	-0.122036	17.6246	0.355584	0							0.059689	-0.051958
-0.18207	4.50563	-0.122292	17.5977	0.355879	0							0.059768	-0.006708					-0.181659	0.581619	-0.12187	17.6247	0.356417	0							0.059772	-0.051958
-0.181987	4.50493	-0.122125	17.5977	0.356711	0							0.059852	-0.006702					-0.181575	0.581012	-0.121703	17.6246	0.357249	0							0.059855	-0.051958
-0.181904	4.5049	-0.121959	17.5977	0.357544	0							0.059935	-0.006697					-0.181492	0.580981	-0.121537	17.6247	0.358082	0							0.059939	-0.051958
-0.18182	4.50505	-0.121792	17.5977	0.358376	0							0.060018	-0.006691					-0.181409	0.58113	-0.12137	17.6248	0.358914	0							0.060022	-0.051958
-0.181737	4.50519	-0.121626	17.5977	0.359209	0							0.060101	-0.006686					-0.181326	0.581348	-0.121204	17.625	0.359747	0							0.060105	-0.051958
-0.181654	4.50534	-0.121459	17.5977	0.360041	0							0.060185	-0.00668					-0.181242	0.581565	-0.121037	17.6251	0.36058	0							0.060188	-0.051958
-0.181571	4.50548	-0.121293	17.5978	0.360874	0							0.060268	-0.006675					-0.181159	0.581781	-0.120871	17.625	0.361412	0							0.060272	-0.051958
-0.181487	4.50558	-0.121126	17.5977	0.361706	0							0.060351	-0.006669					-0.181076	0.581998	-0.120704	17.625	0.362245	0							0.060355	-0.051958
-0.181404	4.50538	-0.12096	17.5977	0.362538	0							0.060434	-0.006664					-0.180993	0.582213	-0.120538	17.6251	0.363078	0							0.060438	-0.051958
-0.181321	4.50473	-0.120793	17.5976	0.363371	0							0.060517	-0.006658					-0.180909	0.582384	-0.120371	17.6252	0.36391	0							0.060521	-0.051958
-0.181238	4.50367	-0.120627	17.5976	0.364203	0							0.060601	-0.006653					-0.180826	0.582627	-0.120205	17.6253	0.364743	0							0.060605	-0.051958
-0.181154	4.50262	-0.12046	17.5973	0.365036	0							0.060684	-0.006647					-0.180743	0.583092	-0.120038	17.6253	0.365576	0							0.060688	-0.051958
-0.181071	4.50156	-0.120294	17.597	0.365868	0							0.060767	-0.006642					-0.18066	0.583539	-0.119872	17.6254	0.366408	0							0.060771	-0.051958
-0.180988	4.50052	-0.120127	17.5969	0.366701	0							0.06085	-0.006631					-0.180577	0.584005	-0.119705	17.6254	0.367241	0							0.060854	-0.051958
-0.180905	4.49953	-0.119961	17.5968	0.367533	0							0.060934	-0.00662					-0.180493	0.584468	-0.119539	17.6255	0.368074	0							0.060938	-0.051958
-0.180822	4.4985	-0.119794	17.5968	0.368366	0							0.061017	-0.006609					-0.18041	0.584925	-0.119372	17.6256	0.368906	0							0.061021	-0.051958
-0.180738	4.49768	-0.119628	17.5967	0.369198	0							0.0611	-0.006599					-0.180327	0.585315	-0.119206	17.6256	0.369739	0							0.061104	-0.051958
-0.180655	4.49725	-0.119461	17.5966	0.370031	0							0.061183	-0.006588					-0.180244	0.585484	-0.119039	17.6257	0.370572	0							0.061187	-0.051958
-0.180572	4.49682	-0.119295	17.5966	0.370863	0							0.061267	-0.006577					-0.18016	0.585548	-0.118873	17.6257	0.371404	0							0.061271	-0.051958
-0.180489	4.49639	-0.119128	17.5965	0.371696	0							0.06135	-0.006566					-0.180077	0.585597	-0.118706	17.6258	0.372237	0							0.061354	-0.051958
-0.180405	4.49596	-0.118962	17.5964	0.372528	0							0.061433	-0.006556					-0.179994	0.585647	-0.118539	17.6258	0.37307	0							0.061437	-0.051958
-0.180322	4.49551	-0.118795	17.5965	0.373361	0							0.061516	-0.006545					-0.179911	0.585698	-0.118373	17.6259	0.373902	0							0.06152	-0.051958
-0.180239	4.49498	-0.118629	17.5964	0.374193	0							0.0616	-0.006534					-0.179827	0.585747	-0.118206	17.6259	0.374735	0							0.061604	-0.051958
-0.180156	4.49417	-0.118462	17.5964	0.375026	0							0.061683	-0.006529					-0.179744	0.585774	-0.11804	17.626	0.375568	0							0.061687	-0.051958
-0.180072	4.49335	-0.118296	17.5963	0.375858	0							0.061766	-0.006524					-0.179661	0.585653	-0.117873	17.626	0.3764	0							0.06177	-0.051958
-0.179989	4.49256	-0.118129	17.5963	0.376691	0							0.061849	-0.006519					-0.179578	0.585289	-0.117707	17.6261	0.377233	0							0.061853	-0.051958
-0.179906	4.49175	-0.117963	17.5962	0.377523	0							0.061933	-0.006514					-0.179494	0.584717	-0.11754	17.6261	0.378066	0							0.061937	-0.051958
-0.179823	4.49096	-0.117796	17.5961	0.378356	0							0.062016	-0.006509					-0.179411	0.584147	-0.117374	17.6261	0.378898	0							0.06202	-0.051958
-0.179739	4.49015	-0.11763	17.5962	0.379188	0							0.062099	-0.006503					-0.179328	0.583579	-0.117207	17.6262	0.379731	0							0.062103	-0.051958
-0.179656	4.48935	-0.117463	17.5962	0.38002	0							0.062182	-0.006498					-0.179245	0.583013	-0.117041	17.6263	0.380564	0							0.062186	-0.051958
-0.179573	4.48841	-0.117297	17.5962	0.380853	0							0.062266	-0.006493					-0.179161	0.582448	-0.116874	17.6263	0.381396	0							0.06227	-0.051958
-0.17949	4.48745	-0.11713	17.5962	0.381685	0							0.062349	-0.006488					-0.179078	0.581891	-0.116708	17.6263	0.382229	0							0.062353	-0.051958
-0.179406	4.48653	-0.116964	17.5961	0.382518	0							0.062432	-0.006483					-0.178995	0.581489	-0.116541	17.6263	0.383062	0							0.062436	-0.051958
-0.179323	4.48564	-0.116797	17.5961	0.38335	0							0.062515	-0.006478					-0.178912	0.581391	-0.116375	17.6263	0.383894	0							0.062519	-0.051958
-0.17924	4.4847	-0.116631	17.596	0.384183	0							0.062599	-0.006473					-0.178828	0.581292	-0.116208	17.6263	0.384727	0							0.062603	-0.051958
-0.179157	4.48376	-0.116464	17.596	0.385015	0							0.062682	-0.006468					-0.178745	0.581191	-0.116042	17.6264	0.385559	0							0.062686	-0.051958
-0.179073	4.48297	-0.116298	17.596	0.385848	0							0.062765	-0.006463					-0.178662	0.581093	-0.115875	17.6265	0.386392	0							0.062769	-0.051958
-0.17899	4.48273	-0.116131	17.5959	0.38668	0							0.062848	-0.006458					-0.178579	0.580997	-0.115709	17.6266	0.387225	0							0.062852	-0.051958
-0.178907	4.48303	-0.115965	17.5958	0.387513	0							0.062932	-0.006453					-0.178495	0.580933	-0.115542	17.6266	0.388057	0							0.062936	-0.051958
-0.178824	4.48373	-0.115798	17.5958	0.388345	0							0.063015	-0.006448					-0.178412	0.580929	-0.115376	17.6267	0.38889	0							0.063019	-0.051958
-0.17874	4.48463	-0.115632	17.5954	0.389178	0							0.063098	-0.006443					-0.178329	0.580956	-0.115209	17.6268	0.389723	0							0.063102	-0.051958
-0.178657	4.48555	-0.115465	17.5952	0.39001	0							0.063181	-0.006438					-0.178246	0.580988	-0.115043	17.6269	0.390555	0							0.063185	-0.051958
-0.178574	4.48646	-0.115299	17.595	0.390843	0							0.063265	-0.006433					-0.178162	0.581019	-0.114876	17.6269	0.391388	0							0.063269	-0.051958
-0.178491	4.48738	-0.115132	17.595	0.391675	0							0.063348	-0.006428					-0.178079	0.58105	-0.11471	17.6269	0.392221	0							0.063352	-0.051958
-0.178407	4.48845	-0.114966	17.595	0.392508	0							0.063431	-0.006424					-0.177996	0.58108	-0.114543	17.6269	0.393053	0							0.063435	-0.051958
-0.178324	4.48975	-0.114799	17.5949	0.39334	0							0.063514	-0.006419					-0.177913	0.581211	-0.114376	17.6269	0.393886	0							0.063518	-0.051958
-0.178241	4.49077	-0.114633	17.5949	0.394172	0							0.063597	-0.006414					-0.177829	0.581591	-0.11421	17.6269	0.394719	0							0.063602	-0.051958
-0.178158	4.49136	-0.114466	17.5949	0.395005	0							0.063681	-0.006409					-0.177746	0.581806	-0.114043	17.6269	0.395551	0							0.063685	-0.051958
-0.178074	4.49196	-0.1143	17.5949	0.395837	0							0.063764	-0.006404					-0.177663	0.581877	-0.113877	17.6269	0.396384	0							0.063768	-0.051958
-0.177991	4.49258	-0.114133	17.5948	0.39667	0							0.063847	-0.006399					-0.17758	0.581949	-0.11371	17.6269	0.397217	0							0.063851	-0.051958
-0.177908	4.49317	-0.113967	17.5947	0.397502	0							0.06393	-0.006394					-0.177496	0.582019	-0.113544	17.6269	0.398049	0							0.063935	-0.051958
-0.177825	4.49355	-0.1138	17.5948	0.398335	0							0.064014	-0.00639					-0.177413	0.582088	-0.113377	17.627	0.398882	0							0.064018	-0.051958
-0.177742	4.49333	-0.113634	17.5947	0.399167	0							0.064097	-0.006385					-0.17733	0.582119	-0.113211	17.6271	0.399715	0							0.064101	-0.051958
-0.177658	4.49304	-0.113467	17.5947	0.4	0							0.06418	-0.006375					-0.177247	0.582059	-0.113044	17.6271	0.400547	0							0.064184	-0.051958
-0.177575	4.49291	-0.113301	17.5947	0.400832	0							0.064263	-0.006366					-0.177163	0.582218	-0.112878	17.6272	0.40138	0							0.064268	-0.051958
-0.177492	4.49285	-0.113134	17.5946	0.401665	0							0.064347	-0.006356					-0.17708	0.582856	-0.112711	17.6273	0.402213	0							0.064351	-0.051958
-0.177409	4.49278	-0.112968	17.5946	0.402497	0							0.06443	-0.006347					-0.176997	0.583508	-0.112545	17.6274	0.403045	0							0.064434	-0.051958
-0.177325	4.49272	-0.112801	17.5946	0.40333	0							0.064513	-0.006337					-0.176914	0.584143	-0.112378	17.6274	0.403878	0							0.064517	-0.051958
-0.177242	4.4928	-0.112635	17.5947	0.404162	0							0.064596	-0.006328					-0.17683	0.584791	-0.112212	17.6274	0.404711	0							0.064601	-0.051958
-0.177159	4.49331	-0.112468	17.5947	0.404995	0							0.06468	-0.006318					-0.176747	0.585401	-0.112045	17.6274	0.405543	0							0.064684	-0.051958
-0.177076	4.49402	-0.112302	17.5947	0.405827	0							0.064763	-0.006309					-0.176664	0.585887	-0.111879	17.6274	0.406376	0							0.064767	-0.051958
-0.176992	4.49449	-0.112135	17.5947	0.40666	0							0.064846	-0.006299					-0.176581	0.58613	-0.111712	17.6274	0.407209	0							0.06485	-0.051958
-0.176909	4.49471	-0.111969	17.5945	0.407492	0							0.064929	-0.00629					-0.176497	0.586254	-0.111546	17.6274	0.408041	0							0.064934	-0.051958
-0.176826	4.49492	-0.111802	17.5946	0.408325	0							0.065013	-0.006285					-0.176414	0.586349	-0.111379	17.6275	0.408874	0							0.065017	-0.051958
-0.176743	4.49514	-0.111636	17.5946	0.409157	0							0.065096	-0.006281					-0.176331	0.586442	-0.111213	17.6276	0.409707	0							0.0651	-0.051958
-0.176659	4.49536	-0.111469	17.5947	0.40999	0							0.065179	-0.006276					-0.176248	0.586532	-0.111046	17.6277	0.410539	0							0.065183	-0.051958
-0.176576	4.49541	-0.111303	17.5947	0.410822	0							0.065262	-0.006272					-0.176164	0.586626	-0.11088	17.6277	0.411372	0							0.065267	-0.051958
-0.176493	4.49513	-0.111136	17.5947	0.411654	0							0.065346	-0.006267					-0.176081	0.586765	-0.110713	17.6278	0.412205	0							0.06535	-0.051958
-0.17641	4.49472	-0.11097	17.5948	0.412487	0							0.065429	-0.006263					-0.175998	0.58698	-0.110547	17.6279	0.413037	0							0.065433	-0.051958
-0.176326	4.49412	-0.110803	17.5948	0.413319	0							0.065512	-0.006258					-0.175915	0.587167	-0.11038	17.628	0.41387	0							0.065516	-0.051958
-0.176243	4.49352	-0.110637	17.5948	0.414152	0							0.065595	-0.006254					-0.175831	0.587332	-0.110213	17.6281	0.414702	0							0.0656	-0.051958
-0.17616	4.49291	-0.11047	17.5947	0.414984	0							0.065679	-0.006249					-0.175748	0.587496	-0.110047	17.6281	0.415535	0							0.065683	-0.051958
-0.176077	4.49231	-0.110304	17.5946	0.415817	0							0.065762	-0.006245					-0.175665	0.58766	-0.10988	17.6282	0.416368	0							0.065766	-0.051958
-0.175993	4.49171	-0.110137	17.5943	0.416649	0							0.065845	-0.006236					-0.175582	0.587823	-0.109714	17.6283	0.4172	0							0.065849	-0.051958
-0.17591	4.49109	-0.109971	17.594	0.417482	0							0.065928	-0.006227					-0.175498	0.588073	-0.109547	17.6283	0.418033	0							0.065933	-0.051958
-0.175827	4.49063	-0.109804	17.5939	0.418314	0							0.066012	-0.006218					-0.175415	0.588564	-0.109381	17.6283	0.418866	0							0.066016	-0.051958
-0.175744	4.49046	-0.109638	17.5937	0.419147	0							0.066095	-0.00621					-0.175332	0.589261	-0.109214	17.6284	0.419698	0							0.066099	-0.051958
-0.17566	4.49036	-0.109471	17.5936	0.419979	0							0.066178	-0.006201					-0.175249	0.590019	-0.109048	17.6285	0.420531	0							0.066182	-0.051958
-0.175577	4.49026	-0.109305	17.5936	0.420812	0							0.066261	-0.006192					-0.175165	0.590745	-0.108881	17.6286	0.421364	0							0.066266	-0.051958
-0.175494	4.49016	-0.109138	17.5935	0.421644	0							0.066344	-0.006183					-0.175082	0.591469	-0.108715	17.6286	0.422196	0							0.066349	-0.051958
-0.175411	4.49005	-0.108972	17.5935	0.422477	0							0.066428	-0.006174					-0.174999	0.592211	-0.108548	17.6286	0.423029	0							0.066432	-0.051958
-0.175327	4.48994	-0.108805	17.5935	0.423309	0							0.066511	-0.006166					-0.174916	0.592924	-0.108382	17.6285	0.423862	0							0.066515	-0.051958
-0.175244	4.48973	-0.108639	17.5934	0.424142	0							0.066594	-0.006157					-0.174832	0.593409	-0.108215	17.6286	0.424694	0							0.066599	-0.051958
-0.175161	4.48928	-0.108472	17.5934	0.424974	0							0.066677	-0.006157					-0.174749	0.59369	-0.108049	17.6286	0.425527	0							0.066682	-0.051958
-0.175078	4.48867	-0.108306	17.5933	0.425807	0							0.066761	-0.006157					-0.174666	0.593992	-0.107882	17.6287	0.42636	0							0.066765	-0.051958
-0.174994	4.48804	-0.108139	17.5931	0.426639	0							0.066844	-0.006157					-0.174583	0.594306	-0.107716	17.6287	0.427192	0							0.066848	-0.051958
-0.174911	4.48744	-0.107973	17.5932	0.427472	0							0.066927	-0.006157					-0.174499	0.594623	-0.107549	17.6288	0.428025	0							0.066932	-0.051958
-0.174828	4.48684	-0.107806	17.5931	0.428304	0							0.06701	-0.006157					-0.174416	0.594935	-0.107383	17.6288	0.428858	0							0.067015	-0.051958
-0.174745	4.48605	-0.10764	17.5932	0.429136	0							0.067094	-0.006157					-0.174333	0.59526	-0.107216	17.6289	0.42969	0							0.067098	-0.051958
-0.174662	4.48486	-0.107473	17.5932	0.429969	0							0.067177	-0.006157					-0.17425	0.595557	-0.10705	17.6289	0.430523	0							0.067181	-0.051958
-0.174578	4.48356	-0.107307	17.5932	0.430801	0							0.06726	-0.006157					-0.174166	0.595857	-0.106883	17.6289	0.431356	0							0.067265	-0.051958
-0.174495	4.48225	-0.10714	17.5931	0.431634	0							0.067343	-0.006157					-0.174083	0.596223	-0.106717	17.6289	0.432188	0							0.067348	-0.051958
-0.174412	4.48093	-0.106974	17.5931	0.432466	0							0.067427	-0.006157					-0.174	0.596613	-0.10655	17.629	0.433021	0							0.067431	-0.051958
-0.174329	4.47963	-0.106807	17.5931	0.433299	0							0.06751	-0.006148					-0.173917	0.597019	-0.106384	17.629	0.433854	0							0.067514	-0.051958
-0.174245	4.47831	-0.106641	17.5931	0.434131	0							0.067593	-0.00614					-0.173833	0.597424	-0.106217	17.6291	0.434686	0							0.067598	-0.051958
-0.174162	4.47715	-0.106474	17.593	0.434964	0							0.067676	-0.006132					-0.17375	0.597815	-0.106051	17.6291	0.435519	0							0.067681	-0.051958
-0.174079	4.4763	-0.106308	17.593	0.435796	0							0.06776	-0.006123					-0.173667	0.598287	-0.105884	17.6292	0.436352	0							0.067764	-0.051958
-0.173996	4.47593	-0.106141	17.5931	0.436629	0							0.067843	-0.006115					-0.173584	0.598926	-0.105717	17.6293	0.437184	0							0.067847	-0.051958
-0.173912	4.47586	-0.105975	17.593	0.437461	0							0.067926	-0.006107					-0.1735	0.599488	-0.105551	17.6293	0.438017	0							0.067931	-0.051958
-0.173829	4.47588	-0.105808	17.5929	0.438294	0							0.068009	-0.006098					-0.173417	0.599901	-0.105384	17.6293	0.43885	0							0.068014	-0.051958
-0.173746	4.47591	-0.105642	17.5929	0.439126	0							0.068093	-0.00609					-0.173334	0.600314	-0.105218	17.6294	0.439682	0							0.068097	-0.051958
-0.173663	4.47593	-0.105475	17.5929	0.439959	0							0.068176	-0.006082					-0.173251	0.600712	-0.105051	17.6295	0.440515	0							0.06818	-0.051958
-0.173579	4.47596	-0.105309	17.5928	0.440791	0							0.068259	-0.006074					-0.173167	0.601108	-0.104885	17.6295	0.441347	0							0.068264	-0.051958
-0.173496	4.47589	-0.105142	17.5927	0.441624	0							0.068342	-0.006066					-0.173084	0.601484	-0.104718	17.6294	0.44218	0							0.068347	-0.051958
-0.173413	4.47562	-0.104976	17.5923	0.442456	0							0.068426	-0.006058					-0.173001	0.601501	-0.104552	17.6294	0.443013	0							0.06843	-0.051958
-0.17333	4.47504	-0.104809	17.5921	0.443289	0							0.068509	-0.00605					-0.172918	0.601272	-0.104385	17.6295	0.443845	0							0.068513	-0.051958
-0.173246	4.47432	-0.104643	17.5919	0.444121	0							0.068592	-0.006042					-0.172834	0.601222	-0.104219	17.6294	0.444678	0							0.068597	-0.051958
-0.173163	4.4736	-0.104476	17.5918	0.444954	0							0.068675	-0.006034					-0.172751	0.601169	-0.104052	17.6295	0.445511	0							0.06868	-0.051958
-0.17308	4.47284	-0.10431	17.5918	0.445786	0							0.068759	-0.006026					-0.172668	0.601117	-0.103886	17.6296	0.446343	0							0.068763	-0.051958
-0.172997	4.47211	-0.104143	17.5918	0.446618	0							0.068842	-0.006018					-0.172585	0.601066	-0.103719	17.6296	0.447176	0							0.068846	-0.051958
-0.172913	4.4715	-0.103977	17.5917	0.447451	0							0.068925	-0.00601					-0.172501	0.601016	-0.103553	17.6297	0.448009	0							0.06893	-0.051958
-0.17283	4.47117	-0.10381	17.5917	0.448283	0							0.069008	-0.006002					-0.172418	0.60105	-0.103386	17.6297	0.448841	0							0.069013	-0.051958
-0.172747	4.47096	-0.103644	17.5916	0.449116	0							0.069091	-0.005995					-0.172335	0.601148	-0.10322	17.6297	0.449674	0							0.069096	-0.051958
-0.172664	4.47069	-0.103477	17.5915	0.449948	0							0.069175	-0.005987					-0.172252	0.601203	-0.103053	17.6297	0.450507	0							0.069179	-0.051958
-0.17258	4.47041	-0.103311	17.5915	0.450781	0							0.069258	-0.00598					-0.172168	0.601232	-0.102887	17.6298	0.451339	0							0.069263	-0.051958
-0.172497	4.47013	-0.103144	17.5915	0.451613	0							0.069341	-0.005972					-0.172085	0.601263	-0.10272	17.6298	0.452172	0							0.069346	-0.051958
-0.172414	4.46985	-0.102978	17.5915	0.452446	0							0.069424	-0.005965					-0.172002	0.601293	-0.102554	17.6299	0.453005	0							0.069429	-0.051958
-0.172331	4.4696	-0.102811	17.5915	0.453278	0							0.069508	-0.005957					-0.171919	0.601322	-0.102387	17.6299	0.453837	0							0.069512	-0.051958
-0.172247	4.4695	-0.102645	17.5914	0.454111	0							0.069591	-0.00595					-0.171835	0.601369	-0.102221	17.6299	0.45467	0							0.069596	-0.051958
-0.172164	4.46981	-0.102478	17.5913	0.454943	0							0.069674	-0.005942					-0.171752	0.601451	-0.102054	17.6299	0.455503	0							0.069679	-0.051958
-0.172081	4.47044	-0.102312	17.5912	0.455776	0							0.069757	-0.005935					-0.171669	0.601515	-0.101888	17.63	0.456335	0							0.069762	-0.051958
-0.171998	4.47118	-0.102145	17.5911	0.456608	0							0.069841	-0.005927					-0.171586	0.60155	-0.101721	17.6301	0.457168	0							0.069845	-0.051958
-0.171915	4.47194	-0.101979	17.5912	0.457441	0							0.069924	-0.00592					-0.171502	0.601586	-0.101554	17.6301	0.458001	0							0.069929	-0.051958
-0.171831	4.47269	-0.101812	17.5912	0.458273	0							0.070007	-0.005913					-0.171419	0.601622	-0.101388	17.6302	0.458833	0							0.070012	-0.051958
-0.171748	4.47345	-0.101646	17.5911	0.459106	0							0.07009	-0.005906					-0.171336	0.601659	-0.101221	17.6303	0.459666	0							0.070095	-0.051958
-0.171665	4.47398	-0.101479	17.5911	0.459938	0							0.070174	-0.005899					-0.171253	0.601683	-0.101055	17.6303	0.460499	0							0.070178	-0.051958
-0.171582	4.47395	-0.101313	17.5911	0.46077	0							0.070257	-0.005892					-0.171169	0.601657	-0.100888	17.6304	0.461331	0							0.070261	-0.051958
-0.171498	4.47315	-0.101146	17.5911	0.461603	0							0.07034	-0.005885					-0.171086	0.601523	-0.100722	17.6304	0.462164	0							0.070345	-0.051958
-0.171415	4.47204	-0.10098	17.5911	0.462435	0							0.070423	-0.005877					-0.171003	0.601259	-0.100555	17.6305	0.462997	0							0.070428	-0.051958
-0.171332	4.47093	-0.100813	17.591	0.463268	0							0.070507	-0.00587					-0.17092	0.600933	-0.100389	17.6304	0.463829	0							0.070511	-0.051958
-0.171249	4.46977	-0.100647	17.591	0.4641	0							0.07059	-0.005863					-0.170836	0.600611	-0.100222	17.6304	0.464662	0							0.070594	-0.051958
-0.171165	4.46861	-0.10048	17.5909	0.464933	0							0.070673	-0.005856					-0.170753	0.600286	-0.100056	17.6305	0.465495	0							0.070678	-0.051958
-0.171082	4.46759	-0.100314	17.5908	0.465765	0							0.070756	-0.005849					-0.17067	0.599965	-0.099889	17.6305	0.466327	0							0.070761	-0.051958
-0.170999	4.46691	-0.100147	17.5907	0.466598	0							0.07084	-0.005843					-0.170587	0.59961	-0.099723	17.6305	0.46716	0							0.070844	-0.051958
-0.170916	4.46732	-0.099981	17.5908	0.46743	0							0.070923	-0.005836					-0.170503	0.599247	-0.099556	17.6306	0.467992	0							0.070927	-0.051958
-0.170832	4.46845	-0.099814	17.5907	0.468263	0							0.071006	-0.005829					-0.17042	0.599033	-0.09939	17.6307	0.468825	0							0.071011	-0.051958
-0.170749	4.46959	-0.099648	17.5903	0.469095	0							0.071089	-0.005822					-0.170337	0.598924	-0.099223	17.6307	0.469658	0							0.071094	-0.051958
-0.170666	4.47073	-0.099481	17.5901	0.469928	0							0.071173	-0.005816					-0.170254	0.598819	-0.099057	17.6307	0.47049	0							0.071177	-0.051958
-0.170583	4.47186	-0.099315	17.59	0.47076	0							0.071256	-0.005809					-0.17017	0.598714	-0.09889	17.6308	0.471323	0							0.07126	-0.051958
-0.170499	4.47299	-0.099148	17.5899	0.471593	0							0.071339	-0.005802					-0.170087	0.598609	-0.098724	17.6309	0.472156	0							0.071344	-0.051958
-0.170416	4.47409	-0.098982	17.59	0.472425	0							0.071422	-0.005796					-0.170004	0.59846	-0.098557	17.631	0.472988	0							0.071427	-0.051958
-0.170333	4.4749	-0.098815	17.5899	0.473258	0							0.071506	-0.005789					-0.169921	0.598241	-0.098391	17.631	0.473821	0							0.07151	-0.051958
-0.17025	4.47544	-0.098649	17.5899	0.47409	0							0.071589	-0.005782					-0.169837	0.597857	-0.098224	17.6311	0.474654	0							0.071593	-0.051958
-0.170166	4.47592	-0.098482	17.5899	0.474923	0							0.071672	-0.005776					-0.169754	0.597325	-0.098058	17.6312	0.475486	0							0.071677	-0.051958
-0.170083	4.47641	-0.098316	17.5899	0.475755	0							0.071755	-0.00577					-0.169671	0.596749	-0.097891	17.6312	0.476319	0							0.07176	-0.051958
-0.17	4.47689	-0.098149	17.5898	0.476588	0							0.071839	-0.005763					-0.169588	0.596174	-0.097725	17.6312	0.477152	0							0.071843	-0.051958
-0.169917	4.4774	-0.097983	17.5897	0.47742	0							0.071922	-0.005757					-0.169504	0.595625	-0.097558	17.6313	0.477984	0							0.071926	-0.051958
-0.169833	4.47764	-0.097816	17.5896	0.478252	0							0.072005	-0.005751					-0.169421	0.595137	-0.097391	17.6314	0.478817	0							0.07201	-0.051958
-0.16975	4.47753	-0.09765	17.5896	0.479085	0							0.072088	-0.005744					-0.169338	0.594846	-0.097225	17.6314	0.47965	0							0.072093	-0.051958
-0.169667	4.47724	-0.097483	17.5895	0.479917	0							0.072171	-0.005738					-0.169255	0.594738	-0.097058	17.6314	0.480482	0							0.072176	-0.051958
-0.169584	4.47691	-0.097317	17.5895	0.48075	0							0.072255	-0.005732					-0.169171	0.594749	-0.096892	17.6315	0.481315	0							0.072259	-0.051958
-0.1695	4.47657	-0.09715	17.5894	0.481582	0							0.072338	-0.005726					-0.169088	0.594803	-0.096725	17.6315	0.482148	0							0.072343	-0.051958
-0.169417	4.47624	-0.096984	17.5894	0.482415	0							0.072421	-0.005719					-0.169005	0.594859	-0.096559	17.6314	0.48298	0							0.072426	-0.051958
-0.169334	4.4759	-0.096817	17.5894	0.483247	0							0.072504	-0.005713					-0.168922	0.594915	-0.096392	17.6314	0.483813	0							0.072509	-0.051958
-0.169251	4.47564	-0.096651	17.5894	0.48408	0							0.072588	-0.005707					-0.168839	0.594971	-0.096226	17.6314	0.484646	0							0.072592	-0.051958
-0.169168	4.47563	-0.096484	17.5894	0.484912	0							0.072671	-0.005701					-0.168755	0.59481	-0.096059	17.6314	0.485478	0							0.072676	-0.051958
-0.169084	4.47549	-0.096318	17.5894	0.485745	0							0.072754	-0.005695					-0.168672	0.59457	-0.095893	17.6315	0.486311	0							0.072759	-0.051958
-0.169001	4.47523	-0.096151	17.5893	0.486577	0							0.072837	-0.005689					-0.168589	0.594496	-0.095726	17.6316	0.487144	0							0.072842	-0.051958
-0.168918	4.47497	-0.095985	17.5894	0.48741	0							0.072921	-0.005683					-0.168506	0.594515	-0.09556	17.6316	0.487976	0							0.072925	-0.051958
-0.168835	4.47471	-0.095818	17.5895	0.488242	0							0.073004	-0.005677					-0.168422	0.594535	-0.095393	17.6316	0.488809	0							0.073009	-0.051958
-0.168751	4.47444	-0.095652	17.5895	0.489075	0							0.073087	-0.005672					-0.168339	0.594554	-0.095227	17.6316	0.489642	0							0.073092	-0.051958
-0.168668	4.47417	-0.095485	17.5894	0.489907	0							0.07317	-0.005666					-0.168256	0.594573	-0.09506	17.6317	0.490474	0							0.073175	-0.051958
-0.168585	4.474	-0.095319	17.5893	0.49074	0							0.073254	-0.00566					-0.168173	0.594644	-0.094894	17.6316	0.491307	0							0.073258	-0.051958
-0.168502	4.47408	-0.095152	17.5892	0.491572	0							0.073337	-0.005654					-0.168089	0.594775	-0.094727	17.6316	0.49214	0							0.073342	-0.051958
-0.168418	4.47433	-0.094986	17.5891	0.492405	0							0.07342	-0.005648					-0.168006	0.595057	-0.094561	17.6316	0.492972	0							0.073425	-0.051958
-0.168335	4.47463	-0.094819	17.5891	0.493237	0							0.073503	-0.005643					-0.167923	0.595435	-0.094394	17.6317	0.493805	0							0.073508	-0.051958
-0.168252	4.47491	-0.094653	17.5892	0.49407	0							0.073587	-0.005637					-0.16784	0.595828	-0.094228	17.6317	0.494638	0							0.073591	-0.051958
-0.168169	4.47519	-0.094486	17.5891	0.494902	0							0.07367	-0.005631					-0.167756	0.596221	-0.094061	17.6319	0.49547	0							0.073675	-0.051958
-0.168085	4.47547	-0.09432	17.5891	0.495734	0							0.073753	-0.005626					-0.167673	0.596614	-0.093895	17.6319	0.496303	0							0.073758	-0.051958
-0.168002	4.47542	-0.094153	17.5891	0.496567	0							0.073836	-0.00562					-0.16759	0.59701	-0.093728	17.6319	0.497136	0							0.073841	-0.051958
-0.167919	4.47499	-0.093987	17.5891	0.497399	0							0.07392	-0.005615					-0.167507	0.59745	-0.093562	17.632	0.497968	0							0.073924	-0.051958
-0.167836	4.47441	-0.09382	17.5889	0.498232	0							0.074003	-0.005609					-0.167423	0.597927	-0.093395	17.632	0.498801	0							0.074008	-0.051958
-0.167752	4.47379	-0.093654	17.5886	0.499064	0							0.074086	-0.005603					-0.16734	0.598433	-0.093228	17.6319	0.499633	0							0.074091	-0.051958
-0.167669	4.47314	-0.093487	17.5884	0.499897	0							0.074169	-0.005598					-0.167257	0.598948	-0.093062	17.632	0.500466	0							0.074174	-0.051958
-0.167586	4.47252	-0.093321	17.5883	0.500729	0							0.074253	-0.005593					-0.167174	0.599462	-0.092895	17.6321	0.501299	0							0.074257	-0.051958
-0.167503	4.4719	-0.093154	17.5882	0.501562	0							0.074336	-0.005587					-0.16709	0.599975	-0.092729	17.6322	0.502131	0							0.074341	-0.051958
-0.167419	4.47166	-0.092988	17.5882	0.502394	0							0.074419	-0.005582					-0.167007	0.600489	-0.092562	17.6322	0.502964	0							0.074424	-0.051958
-0.167336	4.47222	-0.092821	17.5882	0.503227	0							0.074502	-0.005577					-0.166924	0.601094	-0.092396	17.6323	0.503797	0							0.074507	-0.051958
-0.167253	4.47323	-0.092655	17.5882	0.504059	0							0.074586	-0.005571					-0.166841	0.601777	-0.092229	17.6324	0.504629	0							0.07459	-0.051958
-0.16717	4.4743	-0.092488	17.5881	0.504892	0							0.074669	-0.005566					-0.166757	0.602272	-0.092063	17.6324	0.505462	0							0.074674	-0.051958
-0.167086	4.47542	-0.092322	17.588	0.505724	0							0.074752	-0.005561					-0.166674	0.60268	-0.091896	17.6325	0.506295	0							0.074757	-0.051958
-0.167003	4.47652	-0.092155	17.588	0.506557	0							0.074835	-0.005555					-0.166591	0.603113	-0.09173	17.6325	0.507127	0							0.07484	-0.051958
-0.16692	4.47758	-0.091989	17.588	0.507389	0							0.074919	-0.00555					-0.166508	0.603529	-0.091563	17.6326	0.50796	0							0.074923	-0.051958
-0.166837	4.47853	-0.091822	17.5879	0.508222	0							0.075002	-0.00554					-0.166424	0.603937	-0.091397	17.6326	0.508793	0							0.075007	-0.051958
-0.166753	4.4783	-0.091656	17.5878	0.509054	0							0.075085	-0.00553					-0.166341	0.604324	-0.09123	17.6327	0.509625	0							0.07509	-0.051958
-0.16667	4.47735	-0.091489	17.5878	0.509887	0							0.075168	-0.00552					-0.166258	0.604519	-0.091064	17.6328	0.510458	0							0.075173	-0.051958
-0.166587	4.4763	-0.091323	17.5878	0.510719	0							0.075251	-0.00551					-0.166175	0.604944	-0.090897	17.6329	0.511291	0							0.075256	-0.051958
-0.166504	4.47519	-0.091156	17.5878	0.511551	0							0.075335	-0.0055					-0.166091	0.605504	-0.090731	17.6329	0.512123	0							0.07534	-0.051958
-0.16642	4.47411	-0.09099	17.5878	0.512384	0							0.075418	-0.00549					-0.166008	0.606111	-0.090564	17.633	0.512956	0							0.075423	-0.051958
-0.166337	4.47306	-0.090823	17.5878	0.513216	0							0.075501	-0.00548					-0.165925	0.606693	-0.090398	17.6329	0.513789	0							0.075506	-0.051958
-0.166254	4.47195	-0.090657	17.5877	0.514049	0							0.075584	-0.00547					-0.165842	0.607264	-0.090231	17.633	0.514621	0							0.075589	-0.051958
-0.166171	4.47123	-0.09049	17.5876	0.514881	0							0.075668	-0.00546					-0.165758	0.607835	-0.090065	17.633	0.515454	0							0.075673	-0.051958
-0.166088	4.4706	-0.090324	17.5876	0.515714	0							0.075751	-0.00545					-0.165675	0.608602	-0.089898	17.633	0.516287	0							0.075756	-0.051958
-0.166004	4.46976	-0.090157	17.5875	0.516546	0							0.075834	-0.00545					-0.165592	0.609144	-0.089732	17.633	0.517119	0							0.075839	-0.051958
-0.165921	4.46892	-0.089991	17.5874	0.517379	0							0.075917	-0.00545					-0.165509	0.609376	-0.089565	17.633	0.517952	0							0.075922	-0.051958
-0.165838	4.46809	-0.089824	17.5873	0.518211	0							0.076001	-0.00545					-0.165425	0.609521	-0.089399	17.633	0.518785	0							0.076006	-0.051958
-0.165755	4.46722	-0.089658	17.5873	0.519044	0							0.076084	-0.00545					-0.165342	0.609663	-0.089232	17.6332	0.519617	0							0.076089	-0.051958
-0.165671	4.46637	-0.089491	17.5873	0.519876	0							0.076167	-0.00545					-0.165259	0.609806	-0.089066	17.6332	0.52045	0							0.076172	-0.051958
-0.165588	4.46563	-0.089325	17.5873	0.520709	0							0.07625	-0.00545					-0.165176	0.609957	-0.088899	17.6333	0.521283	0							0.076255	-0.051958
-0.165505	4.46512	-0.089158	17.5873	0.521541	0							0.076334	-0.00545					-0.165092	0.610006	-0.088732	17.6333	0.522115	0							0.076339	-0.051958
-0.165422	4.46526	-0.088992	17.5872	0.522374	0							0.076417	-0.00545					-0.165009	0.61004	-0.088566	17.6334	0.522948	0							0.076422	-0.051958
-0.165338	4.46556	-0.088825	17.5872	0.523206	0							0.0765	-0.00545					-0.164926	0.610307	-0.088399	17.6334	0.523781	0							0.076505	-0.051958
-0.165255	4.46588	-0.088659	17.5872	0.524039	0							0.076583	-0.00545					-0.164843	0.610659	-0.088233	17.6333	0.524613	0							0.076588	-0.051958
-0.165172	4.46618	-0.088492	17.5871	0.524871	0							0.076667	-0.005441					-0.164759	0.610994	-0.088066	17.6333	0.525446	0							0.076672	-0.051958
-0.165089	4.46647	-0.088326	17.587	0.525704	0							0.07675	-0.005432					-0.164676	0.611323	-0.0879	17.6335	0.526278	0							0.076755	-0.051958
-0.165005	4.46682	-0.088159	17.5869	0.526536	0							0.076833	-0.005423					-0.164593	0.611653	-0.087733	17.6334	0.527111	0							0.076838	-0.051958
-0.164922	4.46744	-0.087993	17.587	0.527369	0							0.076916	-0.005414					-0.16451	0.611981	-0.087567	17.6335	0.527944	0							0.076921	-0.051958
-0.164839	4.46771	-0.087826	17.587	0.528201	0							0.077	-0.005405					-0.164426	0.612073	-0.0874	17.6336	0.528776	0							0.077005	-0.051958
-0.164756	4.46782	-0.08766	17.5867	0.529033	0							0.077083	-0.005396					-0.164343	0.613125	-0.087234	17.6336	0.529609	0							0.077088	-0.051958
-0.164672	4.46791	-0.087493	17.5865	0.529866	0							0.077166	-0.005387					-0.16426	0.614499	-0.087067	17.6336	0.530442	0							0.077171	-0.051958
-0.164589	4.468	-0.087327	17.5865	0.530698	0							0.077249	-0.005379					-0.164177	0.615991	-0.086901	17.6336	0.531274	0							0.077254	-0.051958
-0.164506	4.46809	-0.08716	17.5864	0.531531	0							0.077333	-0.00537					-0.164093	0.61741	-0.086734	17.6337	0.532107	0							0.077338	-0.051958
-0.164423	4.46817	-0.086994	17.5864	0.532363	0							0.077416	-0.005361					-0.16401	0.618809	-0.086568	17.6337	0.53294	0							0.077421	-0.051958
-0.164339	4.46805	-0.086828	17.5864	0.533196	0							0.077499	-0.005353					-0.163927	0.620302	-0.086401	17.6337	0.533772	0							0.077504	-0.051958
-0.164256	4.46758	-0.086661	17.5864	0.534028	0							0.077582	-0.005345					-0.163844	0.621551	-0.086235	17.6337	0.534605	0							0.077587	-0.051958
-0.164173	4.46687	-0.086494	17.5864	0.534861	0							0.077666	-0.005337					-0.16376	0.622067	-0.086068	17.6338	0.535438	0							0.077671	-0.051958
-0.16409	4.46602	-0.086328	17.5863	0.535693	0							0.077749	-0.005329					-0.163677	0.622023	-0.085902	17.6338	0.53627	0							0.077754	-0.051958
-0.164006	4.4652	-0.086161	17.5862	0.536526	0							0.077832	-0.005322					-0.163594	0.621895	-0.085735	17.6338	0.537103	0							0.077837	-0.051958
-0.163923	4.4644	-0.085995	17.5862	0.537358	0							0.077915	-0.005314					-0.163511	0.621767	-0.085569	17.6339	0.537936	0							0.07792	-0.051958
-0.16384	4.46355	-0.085828	17.586	0.538191	0							0.077998	-0.005306					-0.163427	0.62164	-0.085402	17.634	0.538768	0							0.078004	-0.051958
-0.163757	4.4628	-0.085662	17.5859	0.539023	0							0.078082	-0.005298					-0.163344	0.621504	-0.085236	17.634	0.539601	0							0.078087	-0.051958
-0.163673	4.46222	-0.085496	17.5858	0.539856	0							0.078165	-0.00529					-0.163261	0.621351	-0.085069	17.634	0.540434	0							0.07817	-0.051958
-0.16359	4.46186	-0.085329	17.5857	0.540688	0							0.078248	-0.005282					-0.163178	0.621076	-0.084903	17.6339	0.541266	0							0.078253	-0.051958
-0.163507	4.46161	-0.085163	17.5855	0.541521	0							0.078331	-0.005275					-0.163094	0.620526	-0.084736	17.6339	0.542099	0							0.078337	-0.051958
-0.163424	4.46136	-0.084996	17.5855	0.542353	0							0.078415	-0.005268					-0.163011	0.619963	-0.084569	17.6339	0.542932	0							0.07842	-0.051958
-0.163341	4.46111	-0.08483	17.5854	0.543186	0							0.078498	-0.005262					-0.162928	0.619406	-0.084403	17.6339	0.543764	0							0.078503	-0.051958
-0.163257	4.46087	-0.084663	17.5854	0.544018	0							0.078581	-0.005255					-0.162845	0.61881	-0.084236	17.634	0.544597	0							0.078586	-0.051958
-0.163174	4.46056	-0.084496	17.5854	0.54485	0							0.078664	-0.005248					-0.162761	0.618249	-0.08407	17.634	0.54543	0							0.07867	-0.051958
-0.163091	4.46006	-0.08433	17.5855	0.545683	0							0.078748	-0.005241					-0.162678	0.617719	-0.083903	17.6341	0.546262	0							0.078753	-0.051958
-0.163008	4.45946	-0.084164	17.5854	0.546515	0							0.078831	-0.005234					-0.162595	0.617493	-0.083737	17.6343	0.547095	0							0.078836	-0.051958
-0.162924	4.45881	-0.083997	17.5854	0.547348	0							0.078914	-0.005227					-0.162512	0.617588	-0.08357	17.6344	0.547928	0							0.078919	-0.051958
-0.162841	4.45818	-0.083831	17.5854	0.54818	0							0.078997	-0.00522					-0.162428	0.617727	-0.083404	17.6345	0.54876	0							0.079003	-0.051958
-0.162758	4.45756	-0.083664	17.5854	0.549013	0							0.079081	-0.005213					-0.162345	0.617857	-0.083237	17.6345	0.549593	0							0.079086	-0.051958
-0.162675	4.45691	-0.083498	17.5854	0.549845	0							0.079164	-0.005207					-0.162262	0.617986	-0.083071	17.6345	0.550426	0							0.079169	-0.051958
-0.162591	4.45628	-0.083331	17.5854	0.550678	0							0.079247	-0.005201					-0.162179	0.618125	-0.082904	17.6345	0.551258	0							0.079252	-0.051958
-0.162508	4.45591	-0.083165	17.5855	0.55151	0							0.07933	-0.005195					-0.162095	0.618255	-0.082738	17.6345	0.552091	0							0.079336	-0.051958
-0.162425	4.45572	-0.082998	17.5855	0.552343	0							0.079414	-0.005189					-0.162012	0.618028	-0.082571	17.6344	0.552924	0							0.079419	-0.051958
-0.162342	4.45572	-0.082832	17.5855	0.553175	0							0.079497	-0.005183					-0.161929	0.617948	-0.082405	17.6344	0.553756	0							0.079502	-0.051958
-0.162258	4.45576	-0.082665	17.5855	0.554008	0							0.07958	-0.005176					-0.161846	0.618052	-0.082238	17.6344	0.554589	0							0.079585	-0.051958
-0.162175	4.4558	-0.082499	17.5855	0.55484	0							0.079663	-0.00517					-0.161762	0.618166	-0.082072	17.6341	0.555421	0							0.079669	-0.051958
-0.162092	4.45584	-0.082332	17.5855	0.555673	0							0.079747	-0.005164					-0.161679	0.618288	-0.081905	17.634	0.556254	0							0.079752	-0.051958
-0.162009	4.45588	-0.082166	17.5855	0.556505	0							0.07983	-0.005158					-0.161596	0.618403	-0.081739	17.634	0.557087	0							0.079835	-0.051958
-0.161925	4.45606	-0.081999	17.5855	0.557338	0							0.079913	-0.005152					-0.161513	0.618517	-0.081572	17.634	0.557919	0							0.079918	-0.051958
-0.161842	4.45641	-0.081833	17.5855	0.55817	0							0.079996	-0.005147					-0.161429	0.618994	-0.081406	17.634	0.558752	0							0.080002	-0.051958
-0.161759	4.4566	-0.081666	17.5855	0.559003	0							0.08008	-0.005141					-0.161346	0.619747	-0.081239	17.634	0.559585	0							0.080085	-0.051958
-0.161676	4.45674	-0.0815	17.5856	0.559835	0							0.080163	-0.005136					-0.161263	0.620427	-0.081073	17.634	0.560417	0							0.080168	-0.051958
-0.161592	4.45687	-0.081333	17.5857	0.560668	0							0.080246	-0.005131					-0.16118	0.621107	-0.080906	17.634	0.56125	0							0.080251	-0.051958
-0.161509	4.45701	-0.081167	17.5856	0.5615	0							0.080329	-0.005125					-0.161096	0.621758	-0.08074	17.634	0.562083	0							0.080335	-0.051958
-0.161426	4.45715	-0.081	17.5856	0.562332	0							0.080413	-0.00512					-0.161013	0.62244	-0.080573	17.6341	0.562915	0							0.080418	-0.051958
-0.161343	4.45714	-0.080834	17.5854	0.563165	0							0.080496	-0.005114					-0.16093	0.62309	-0.080406	17.6342	0.563748	0							0.080501	-0.051958
-0.161259	4.45651	-0.080667	17.5851	0.563997	0							0.080579	-0.005109					-0.160847	0.62363	-0.08024	17.6343	0.564581	0							0.080584	-0.051958
-0.161176	4.45569	-0.080501	17.5849	0.56483	0							0.080662	-0.005104					-0.160763	0.623933	-0.080073	17.6344	0.565413	0							0.080668	-0.051958
-0.161093	4.45484	-0.080334	17.5847	0.565662	0							0.080745	-0.005098					-0.16068	0.624016	-0.079907	17.6344	0.566246	0							0.080751	-0.051958
-0.16101	4.45399	-0.080168	17.5846	0.566495	0							0.080829	-0.005089					-0.160597	0.624051	-0.07974	17.6345	0.567079	0							0.080834	-0.051958
-0.160926	4.45308	-0.080001	17.5846	0.567327	0							0.080912	-0.005079					-0.160514	0.624084	-0.079574	17.6344	0.567911	0							0.080917	-0.051958
-0.160843	4.45222	-0.079835	17.5845	0.56816	0							0.080995	-0.00507					-0.16043	0.624116	-0.079407	17.6345	0.568744	0							0.081001	-0.051958
-0.16076	4.45137	-0.079668	17.5845	0.568992	0							0.081078	-0.00506					-0.160347	0.624148	-0.079241	17.6346	0.569577	0							0.081084	-0.051958
-0.160677	4.45094	-0.079502	17.5845	0.569825	0							0.081162	-0.005051					-0.160264	0.624181	-0.079074	17.6345	0.570409	0							0.081167	-0.051958
-0.160594	4.45092	-0.079335	17.5844	0.570657	0							0.081245	-0.005041					-0.160181	0.62319	-0.078908	17.6345	0.571242	0							0.08125	-0.051958
-0.16051	4.45139	-0.079169	17.5844	0.57149	0							0.081328	-0.005032					-0.160097	0.622455	-0.078741	17.6344	0.572075	0							0.081334	-0.051958
-0.160427	4.45193	-0.079002	17.5843	0.572322	0							0.081411	-0.005022					-0.160014	0.622166	-0.078575	17.6345	0.572907	0							0.081417	-0.051958
-0.160344	4.45247	-0.078836	17.5843	0.573155	0							0.081495	-0.005013					-0.159931	0.621979	-0.078408	17.6346	0.57374	0							0.0815	-0.051958
-0.160261	4.45301	-0.078669	17.5843	0.573987	0							0.081578	-0.005003					-0.159848	0.621794	-0.078242	17.6347	0.574573	0							0.081583	-0.051958
-0.160177	4.45355	-0.078503	17.5843	0.57482	0							0.081661	-0.004996					-0.159764	0.621596	-0.078075	17.6346	0.575405	0							0.081667	-0.051958
-0.160094	4.45434	-0.078336	17.5843	0.575652	0							0.081744	-0.004989					-0.159681	0.621408	-0.077909	17.6346	0.576238	0							0.08175	-0.051958
-0.160011	4.45535	-0.07817	17.5842	0.576485	0							0.081828	-0.004982					-0.159598	0.62187	-0.077742	17.6348	0.577071	0							0.081833	-0.051958
-0.159928	4.45644	-0.078003	17.5842	0.577317	0							0.081911	-0.004975					-0.159515	0.622654	-0.077576	17.6348	0.577903	0							0.081916	-0.051958
-0.159844	4.45754	-0.077837	17.5843	0.578149	0							0.081994	-0.004968					-0.159431	0.622743	-0.077409	17.6349	0.578736	0							0.081999	-0.051958
-0.159761	4.45865	-0.07767	17.5842	0.578982	0							0.082077	-0.00496					-0.159348	0.622727	-0.077243	17.6349	0.579569	0							0.082083	-0.051958
-0.159678	4.45974	-0.077504	17.5841	0.579814	0							0.082161	-0.004953					-0.159265	0.622708	-0.077076	17.6349	0.580401	0							0.082166	-0.051958
-0.159595	4.46092	-0.077337	17.584	0.580647	0							0.082244	-0.004946					-0.159182	0.622691	-0.07691	17.6349	0.581234	0							0.082249	-0.051958
-0.159511	4.46197	-0.077171	17.5839	0.581479	0							0.082327	-0.004939					-0.159098	0.622674	-0.076743	17.6349	0.582066	0							0.082332	-0.051958
-0.159428	4.46275	-0.077004	17.5838	0.582312	0							0.08241	-0.004932					-0.159015	0.622759	-0.076577	17.635	0.582899	0							0.082416	-0.051958
-0.159345	4.46324	-0.076838	17.5837	0.583144	0							0.082494	-0.004926					-0.158932	0.623091	-0.07641	17.635	0.583732	0							0.082499	-0.051958
-0.159262	4.46362	-0.076671	17.5837	0.583977	0							0.082577	-0.004921					-0.158849	0.624137	-0.076243	17.635	0.584564	0							0.082582	-0.051958
-0.159178	4.46399	-0.076505	17.5837	0.584809	0							0.08266	-0.004915					-0.158765	0.625274	-0.076077	17.6351	0.585397	0							0.082665	-0.051958
-0.159095	4.46436	-0.076338	17.5837	0.585642	0							0.082743	-0.00491					-0.158682	0.626492	-0.07591	17.635	0.58623	0							0.082749	-0.051958
-0.159012	4.46474	-0.076172	17.5837	0.586474	0							0.082827	-0.004905					-0.158599	0.627639	-0.075744	17.635	0.587062	0							0.082832	-0.051958
-0.158929	4.46511	-0.076005	17.5836	0.587307	0							0.08291	-0.004899					-0.158516	0.628778	-0.075577	17.635	0.587895	0							0.082915	-0.051958
-0.158845	4.46554	-0.075839	17.5835	0.588139	0							0.082993	-0.004894					-0.158432	0.629999	-0.075411	17.635	0.588728	0							0.082998	-0.051958
-0.158762	4.46627	-0.075672	17.5835	0.588972	0							0.083076	-0.004888					-0.158349	0.630838	-0.075244	17.635	0.58956	0							0.083082	-0.051958
-0.158679	4.46732	-0.075506	17.5834	0.589804	0							0.08316	-0.004883					-0.158266	0.631298	-0.075078	17.6352	0.590393	0							0.083165	-0.051958
-0.158596	4.46841	-0.075339	17.5834	0.590637	0							0.083243	-0.004878					-0.158183	0.631381	-0.074911	17.6352	0.591226	0							0.083248	-0.051958
-0.158512	4.46949	-0.075173	17.5834	0.591469	0							0.083326	-0.004869					-0.158099	0.631425	-0.074745	17.6353	0.592058	0							0.083331	-0.051958
-0.158429	4.47058	-0.075006	17.5833	0.592302	0							0.083409	-0.004861					-0.158016	0.631465	-0.074578	17.6352	0.592891	0							0.083415	-0.051958
-0.158346	4.47166	-0.07484	17.5833	0.593134	0							0.083493	-0.004853					-0.157933	0.631506	-0.074412	17.6352	0.593724	0							0.083498	-0.051958
-0.158263	4.47264	-0.074673	17.5833	0.593967	0							0.083576	-0.004845					-0.15785	0.631546	-0.074245	17.6352	0.594556	0							0.083581	-0.051958
-0.158179	4.47331	-0.074507	17.5833	0.594799	0							0.083659	-0.004837					-0.157766	0.631347	-0.074079	17.6353	0.595389	0							0.083664	-0.051958
-0.158096	4.4734	-0.07434	17.5831	0.595631	0							0.083742	-0.004828					-0.157683	0.630938	-0.073912	17.6352	0.596222	0							0.083748	-0.051958
-0.158013	4.47345	-0.074174	17.5828	0.596464	0							0.083825	-0.00482					-0.1576	0.630209	-0.073746	17.6353	0.597054	0							0.083831	-0.051958
-0.15793	4.47349	-0.074007	17.5826	0.597296	0							0.083909	-0.004812					-0.157517	0.629457	-0.073579	17.6353	0.597887	0							0.083914	-0.051958
-0.157846	4.47354	-0.073841	17.5825	0.598129	0							0.083992	-0.004804					-0.157434	0.628648	-0.073413	17.6353	0.59872	0							0.083997	-0.051958
-0.157763	4.47359	-0.073674	17.5824	0.598961	0							0.084075	-0.004796					-0.15735	0.627893	-0.073246	17.6354	0.599552	0							0.084081	-0.051958
-0.15768	4.47366	-0.073508	17.5823	0.599794	0							0.084158	-0.004796					-0.157267	0.62714	-0.07308	17.6355	0.600385	0							0.084164	-0.051958
-0.157597	4.47396	-0.073341	17.5823	0.600626	0							0.084242	-0.004796					-0.157184	0.626428	-0.072913	17.6355	0.601218	0							0.084247	-0.051958
-0.157514	4.47438	-0.073175	17.5823	0.601459	0							0.084325	-0.004796					-0.1571	0.625882	-0.072747	17.6355	0.60205	0							0.08433	-0.051958
-0.15743	4.47485	-0.073008	17.5822	0.602291	0							0.084408	-0.004796					-0.157017	0.626083	-0.07258	17.6356	0.602883	0							0.084414	-0.051958
-0.157347	4.47532	-0.072842	17.5821	0.603124	0							0.084491	-0.004796					-0.156934	0.62652	-0.072414	17.6356	0.603716	0							0.084497	-0.051958
-0.157264	4.47579	-0.072675	17.582	0.603956	0							0.084575	-0.004796					-0.156851	0.62696	-0.072247	17.6357	0.604548	0							0.08458	-0.051958
-0.157181	4.47626	-0.072509	17.582	0.604789	0							0.084658	-0.004796					-0.156768	0.627399	-0.072081	17.6356	0.605381	0							0.084663	-0.051958
-0.157097	4.47674	-0.072342	17.582	0.605621	0							0.084741	-0.004796					-0.156684	0.627839	-0.071914	17.6356	0.606214	0							0.084747	-0.051958
-0.157014	4.47725	-0.072176	17.5819	0.606454	0							0.084824	-0.004796					-0.156601	0.628279	-0.071747	17.6357	0.607046	0							0.08483	-0.051958
-0.156931	4.47769	-0.072009	17.5818	0.607286	0							0.084908	-0.004796					-0.156518	0.628884	-0.071581	17.6356	0.607879	0							0.084913	-0.051958
-0.156848	4.47793	-0.071843	17.5818	0.608119	0							0.084991	-0.004788					-0.156435	0.629238	-0.071414	17.6357	0.608711	0							0.084996	-0.051958
-0.156764	4.47816	-0.071676	17.5817	0.608951	0							0.085074	-0.004779					-0.156351	0.629226	-0.071248	17.6358	0.609544	0							0.08508	-0.051958
-0.156681	4.47839	-0.07151	17.5817	0.609784	0							0.085157	-0.004771					-0.156268	0.629214	-0.071081	17.6358	0.610377	0							0.085163	-0.051958
-0.156598	4.47861	-0.071343	17.5816	0.610616	0							0.085241	-0.004763					-0.156185	0.629203	-0.070915	17.6358	0.611209	0							0.085246	-0.051958
-0.156515	4.47884	-0.071177	17.5816	0.611449	0							0.085324	-0.004755					-0.156102	0.629191	-0.070748	17.6359	0.612042	0							0.085329	-0.051958
-0.156431	4.47875	-0.07101	17.5816	0.612281	0							0.085407	-0.004746					-0.156018	0.629179	-0.070582	17.636	0.612875	0							0.085413	-0.051958
-0.156348	4.47818	-0.070844	17.5816	0.613113	0							0.08549	-0.004738					-0.155935	0.628488	-0.070415	17.636	0.613707	0							0.085496	-0.051958
-0.156265	4.47776	-0.070677	17.5816	0.613946	0							0.085574	-0.00473					-0.155852	0.627409	-0.070249	17.636	0.61454	0							0.085579	-0.051958
-0.156182	4.4773	-0.070511	17.5816	0.614778	0							0.085657	-0.004722					-0.155769	0.626628	-0.070082	17.636	0.615373	0							0.085662	-0.051958
-0.156098	4.47685	-0.070344	17.5816	0.615611	0							0.08574	-0.004713					-0.155685	0.625854	-0.069916	17.636	0.616205	0							0.085746	-0.051958
-0.156015	4.47642	-0.070178	17.5816	0.616443	0							0.085823	-0.004706					-0.155602	0.62508	-0.069749	17.636	0.617038	0							0.085829	-0.051958
-0.155932	4.47596	-0.070011	17.5815	0.617276	0							0.085907	-0.004698					-0.155519	0.624245	-0.069583	17.6361	0.617871	0							0.085912	-0.051958
-0.155849	4.47549	-0.069845	17.5815	0.618108	0							0.08599	-0.00469					-0.155436	0.623487	-0.069416	17.6361	0.618703	0							0.085995	-0.051958
-0.155765	4.475	-0.069678	17.5815	0.618941	0							0.086073	-0.004682					-0.155352	0.623096	-0.06925	17.636	0.619536	0							0.086079	-0.051958
-0.155682	4.47417	-0.069512	17.5815	0.619773	0							0.086156	-0.004675					-0.155269	0.623486	-0.069083	17.636	0.620369	0							0.086162	-0.051958
-0.155599	4.47325	-0.069345	17.5816	0.620606	0							0.08624	-0.004667					-0.155186	0.624275	-0.068917	17.636	0.621201	0							0.086245	-0.051958
-0.155516	4.4724	-0.069179	17.5815	0.621438	0							0.086323	-0.004659					-0.155103	0.625107	-0.06875	17.636	0.622034	0							0.086328	-0.051958
-0.155432	4.47147	-0.069012	17.5814	0.622271	0							0.086406	-0.004651					-0.155019	0.625941	-0.068584	17.6361	0.622867	0							0.086412	-0.051958
-0.155349	4.47062	-0.068846	17.5814	0.623103	0							0.086489	-0.004644					-0.154936	0.62677	-0.068417	17.6362	0.623699	0							0.086495	-0.051958
-0.155266	4.46971	-0.068679	17.5813	0.623936	0							0.086572	-0.004636					-0.154853	0.627545	-0.068251	17.6362	0.624532	0							0.086578	-0.051958
-0.155183	4.46914	-0.068513	17.5813	0.624768	0							0.086656	-0.004628					-0.15477	0.628371	-0.068084	17.6362	0.625365	0							0.086661	-0.051958
-0.155099	4.46882	-0.068346	17.5813	0.625601	0							0.086739	-0.004621					-0.154686	0.628402	-0.067918	17.6362	0.626197	0							0.086745	-0.051958
-0.155016	4.46871	-0.06818	17.5813	0.626433	0							0.086822	-0.004613					-0.154603	0.628301	-0.067751	17.6362	0.62703	0							0.086828	-0.051958
-0.154933	4.46858	-0.068013	17.5813	0.627266	0							0.086905	-0.004605					-0.15452	0.628115	-0.067584	17.6362	0.627863	0							0.086911	-0.051958
-0.15485	4.46847	-0.067847	17.5813	0.628098	0							0.086989	-0.004597					-0.154437	0.627928	-0.067418	17.6362	0.628695	0							0.086994	-0.051958
-0.154767	4.46835	-0.06768	17.5813	0.628931	0							0.087072	-0.004589					-0.154353	0.627742	-0.067251	17.6362	0.629528	0							0.087078	-0.051958
-0.154683	4.46822	-0.067514	17.5813	0.629763	0							0.087155	-0.004582					-0.15427	0.627556	-0.067085	17.6362	0.630361	0							0.087161	-0.051958
-0.1546	4.46778	-0.067347	17.5813	0.630595	0							0.087238	-0.004574					-0.154187	0.627403	-0.066918	17.6362	0.631193	0							0.087244	-0.051958
-0.154517	4.4669	-0.067181	17.5812	0.631428	0							0.087322	-0.004566					-0.154104	0.627655	-0.066752	17.6362	0.632026	0							0.087327	-0.051958
-0.154434	4.46568	-0.067014	17.581	0.63226	0							0.087405	-0.004558					-0.15402	0.628287	-0.066585	17.6363	0.632859	0							0.087411	-0.051958
-0.15435	4.46437	-0.066848	17.5807	0.633093	0							0.087488	-0.004551					-0.153937	0.629114	-0.066419	17.6363	0.633691	0							0.087494	-0.051958
-0.154267	4.46316	-0.066681	17.5805	0.633925	0							0.087571	-0.004543					-0.153854	0.629941	-0.066252	17.6364	0.634524	0							0.087577	-0.051958
-0.154184	4.46195	-0.066515	17.5804	0.634758	0							0.087655	-0.004535					-0.153771	0.63077	-0.066086	17.6365	0.635356	0							0.08766	-0.051958
-0.154101	4.46073	-0.066348	17.5803	0.63559	0							0.087738	-0.004527					-0.153687	0.631599	-0.065919	17.6365	0.636189	0							0.087744	-0.051958
-0.154017	4.45963	-0.066182	17.5802	0.636423	0							0.087821	-0.00452					-0.153604	0.632426	-0.065753	17.6362	0.637022	0							0.087827	-0.051958
-0.153934	4.45914	-0.066015	17.5802	0.637255	0							0.087904	-0.004512					-0.153521	0.633264	-0.065586	17.6361	0.637854	0							0.08791	-0.051958
-0.153851	4.45864	-0.065849	17.5801	0.638088	0							0.087988	-0.004504					-0.153438	0.634419	-0.06542	17.6359	0.638687	0							0.087993	-0.051958
-0.153768	4.45812	-0.065682	17.5801	0.63892	0							0.088071	-0.004496					-0.153354	0.635011	-0.065253	17.6358	0.63952	0							0.088077	-0.051958
-0.153684	4.45757	-0.065516	17.58	0.639753	0							0.088154	-0.004488					-0.153271	0.635569	-0.065087	17.6357	0.640352	0							0.08816	-0.051958
-0.153601	4.45706	-0.065349	17.5799	0.640585	0							0.088237	-0.004481					-0.153188	0.636168	-0.06492	17.6356	0.641185	0							0.088243	-0.051958
-0.153518	4.45654	-0.065183	17.5799	0.641418	0							0.088321	-0.004481					-0.153105	0.636767	-0.064754	17.6356	0.642018	0							0.088326	-0.051958
-0.153435	4.45602	-0.065016	17.5799	0.64225	0							0.088404	-0.004481					-0.153021	0.63736	-0.064587	17.6357	0.64285	0							0.08841	-0.051958
-0.153351	4.45543	-0.06485	17.5798	0.643083	0							0.088487	-0.004481					-0.152938	0.637841	-0.064421	17.6357	0.643683	0							0.088493	-0.051958
-0.153268	4.45519	-0.064683	17.5797	0.643915	0							0.08857	-0.004481					-0.152855	0.637655	-0.064254	17.6357	0.644516	0							0.088576	-0.051958
-0.153185	4.45546	-0.064517	17.5797	0.644747	0							0.088654	-0.004481					-0.152772	0.637659	-0.064088	17.6357	0.645348	0							0.088659	-0.051958
-0.153102	4.45573	-0.06435	17.5797	0.64558	0							0.088737	-0.004481					-0.152688	0.637796	-0.063921	17.6358	0.646181	0							0.088743	-0.051958
-0.153018	4.456	-0.064184	17.5797	0.646412	0							0.08882	-0.004481					-0.152605	0.637941	-0.063755	17.6358	0.647014	0							0.088826	-0.051958
-0.152935	4.45627	-0.064017	17.5797	0.647245	0							0.088903	-0.004481					-0.152522	0.638079	-0.063588	17.6358	0.647846	0							0.088909	-0.051958
-0.152852	4.45655	-0.063851	17.5797	0.648077	0							0.088987	-0.004481					-0.152439	0.638226	-0.063421	17.6359	0.648679	0							0.088992	-0.051958
-0.152769	4.45698	-0.063684	17.5796	0.64891	0							0.08907	-0.004481					-0.152355	0.638427	-0.063255	17.6359	0.649512	0							0.089076	-0.051958
-0.152685	4.45756	-0.063518	17.5796	0.649742	0							0.089153	-0.004473					-0.152272	0.638931	-0.063088	17.636	0.650344	0							0.089159	-0.051958
-0.152602	4.45808	-0.063351	17.5795	0.650575	0							0.089236	-0.004465					-0.152189	0.63975	-0.062922	17.636	0.651177	0							0.089242	-0.051958
-0.152519	4.45859	-0.063185	17.5795	0.651407	0							0.089319	-0.004457					-0.152106	0.640535	-0.062755	17.636	0.65201	0							0.089325	-0.051958
-0.152436	4.45911	-0.063018	17.5795	0.65224	0							0.089403	-0.004449					-0.152022	0.641361	-0.062589	17.636	0.652842	0							0.089409	-0.051958
-0.152352	4.45959	-0.062852	17.5795	0.653072	0							0.089486	-0.004441					-0.151939	0.642148	-0.062422	17.636	0.653675	0							0.089492	-0.051958
-0.152269	4.46011	-0.062685	17.5794	0.653905	0							0.089569	-0.004434					-0.151856	0.642975	-0.062256	17.6361	0.654508	0							0.089575	-0.051958
-0.152186	4.4606	-0.062519	17.5794	0.654737	0							0.089652	-0.004426					-0.151773	0.643743	-0.062089	17.6362	0.65534	0							0.089658	-0.051958
-0.152103	4.4609	-0.062352	17.5794	0.65557	0							0.089736	-0.004418					-0.151689	0.644408	-0.061923	17.6362	0.656173	0							0.089742	-0.051958
-0.15202	4.46075	-0.062186	17.5794	0.656402	0							0.089819	-0.00441					-0.151606	0.644817	-0.061756	17.6362	0.657006	0							0.089825	-0.051958
-0.151936	4.46047	-0.062019	17.5793	0.657235	0							0.089902	-0.004402					-0.151523	0.645166	-0.06159	17.6362	0.657838	0							0.089908	-0.051958
-0.151853	4.4602	-0.061853	17.5793	0.658067	0							0.089985	-0.004395					-0.15144	0.645531	-0.061423	17.6362	0.658671	0							0.089991	-0.051958
-0.15177	4.45995	-0.061686	17.5792	0.6589	0							0.090069	-0.004387					-0.151356	0.645877	-0.061257	17.6361	0.659504	0							0.090075	-0.051958
-0.151687	4.45967	-0.06152	17.5791	0.659732	0							0.090152	-0.004379					-0.151273	0.646226	-0.06109	17.6361	0.660336	0							0.090158	-0.051958
-0.151603	4.45945	-0.061353	17.579	0.660565	0							0.090235	-0.004371					-0.15119	0.646593	-0.060924	17.6361	0.661169	0							0.090241	-0.051958
-0.15152	4.4595	-0.061187	17.579	0.661397	0							0.090318	-0.004363					-0.151107	0.646859	-0.060757	17.6362	0.662001	0							0.090324	-0.051958
-0.151437	4.45961	-0.06102	17.5789	0.662229	0							0.090402	-0.004355					-0.151023	0.64675	-0.060591	17.6363	0.662834	0							0.090408	-0.051958
-0.151354	4.45971	-0.060854	17.5789	0.663062	0							0.090485	-0.004347					-0.15094	0.646422	-0.060424	17.6363	0.663667	0							0.090491	-0.051958
-0.15127	4.45983	-0.060687	17.5789	0.663894	0							0.090568	-0.00434					-0.150857	0.646074	-0.060258	17.6365	0.664499	0							0.090574	-0.051958
-0.151187	4.45994	-0.060521	17.5789	0.664727	0							0.090651	-0.004332					-0.150774	0.645726	-0.060091	17.6365	0.665332	0							0.090657	-0.051958
-0.151104	4.46005	-0.060354	17.5788	0.665559	0							0.090735	-0.004324					-0.15069	0.645378	-0.059925	17.6366	0.666165	0							0.090741	-0.051958
-0.151021	4.46012	-0.060188	17.5787	0.666392	0							0.090818	-0.004316					-0.150607	0.645024	-0.059758	17.6366	0.666997	0							0.090824	-0.051958
-0.150937	4.46002	-0.060021	17.5788	0.667224	0							0.090901	-0.004308					-0.150524	0.644687	-0.059592	17.6367	0.66783	0							0.090907	-0.051958
-0.150854	4.45996	-0.059855	17.5788	0.668057	0							0.090984	-0.0043					-0.150441	0.644555	-0.059425	17.6366	0.668663	0							0.09099	-0.051958
-0.150771	4.4603	-0.059688	17.5786	0.668889	0							0.091068	-0.004292					-0.150357	0.64476	-0.059258	17.6366	0.669495	0							0.091074	-0.051958
-0.150688	4.46064	-0.059522	17.5782	0.669722	0							0.091151	-0.004284					-0.150274	0.645173	-0.059092	17.6366	0.670328	0							0.091157	-0.051958
-0.150604	4.46098	-0.059355	17.578	0.670554	0							0.091234	-0.004276					-0.150191	0.645587	-0.058925	17.6366	0.671161	0							0.09124	-0.051958
-0.150521	4.46134	-0.059189	17.578	0.671387	0							0.091317	-0.004269					-0.150108	0.646002	-0.058759	17.6365	0.671993	0							0.091323	-0.051958
-0.150438	4.46169	-0.059022	17.578	0.672219	0							0.091401	-0.004261					-0.150024	0.646418	-0.058592	17.6366	0.672826	0							0.091407	-0.051958
-0.150355	4.46218	-0.058856	17.578	0.673052	0							0.091484	-0.004253					-0.149941	0.646818	-0.058426	17.6367	0.673659	0							0.09149	-0.051958
-0.150271	4.46294	-0.058689	17.578	0.673884	0							0.091567	-0.004245					-0.149858	0.647126	-0.058259	17.6367	0.674491	0							0.091573	-0.051958
-0.150188	4.46355	-0.058523	17.5779	0.674717	0							0.09165	-0.004237					-0.149775	0.647235	-0.058093	17.6368	0.675324	0							0.091656	-0.051958
-0.150105	4.46414	-0.058356	17.5779	0.675549	0							0.091734	-0.004229					-0.149691	0.647158	-0.057926	17.6368	0.676157	0							0.09174	-0.051958
-0.150022	4.46474	-0.05819	17.5779	0.676382	0							0.091817	-0.004221					-0.149608	0.64708	-0.05776	17.6369	0.676989	0							0.091823	-0.051958
-0.149938	4.46533	-0.058023	17.5779	0.677214	0							0.0919	-0.004213					-0.149525	0.647002	-0.057593	17.6369	0.677822	0							0.091906	-0.051958
-0.149855	4.46593	-0.057857	17.5779	0.678047	0							0.091983	-0.004205					-0.149442	0.646926	-0.057427	17.6369	0.678655	0							0.091989	-0.051958
-0.149772	4.46652	-0.05769	17.5778	0.678879	0							0.092066	-0.004197					-0.149358	0.646852	-0.05726	17.6369	0.679487	0							0.092073	-0.051958
-0.149689	4.46708	-0.057524	17.5777	0.679711	0							0.09215	-0.004189					-0.149275	0.646928	-0.057094	17.637	0.68032	0							0.092156	-0.051958
-0.149605	4.46753	-0.057357	17.5777	0.680544	0							0.092233	-0.004181					-0.149192	0.647435	-0.056927	17.637	0.681153	0							0.092239	-0.051958
-0.149522	4.4679	-0.057191	17.5777	0.681376	0							0.092316	-0.004174					-0.149109	0.647841	-0.056761	17.637	0.681985	0							0.092322	-0.051958
-0.149439	4.46827	-0.057024	17.5776	0.682209	0							0.092399	-0.004166					-0.149025	0.648215	-0.056594	17.637	0.682818	0							0.092406	-0.051958
-0.149356	4.46863	-0.056858	17.5775	0.683041	0							0.092483	-0.004166					-0.148942	0.648609	-0.056428	17.637	0.683651	0							0.092489	-0.051958
-0.149272	4.46901	-0.056691	17.5775	0.683874	0							0.092566	-0.004166					-0.148859	0.649004	-0.056261	17.6371	0.684483	0							0.092572	-0.051958
-0.149189	4.46927	-0.056525	17.5774	0.684706	0							0.092649	-0.004166					-0.148776	0.649392	-0.056095	17.637	0.685316	0							0.092655	-0.051958
-0.149106	4.46914	-0.056358	17.5773	0.685539	0							0.092732	-0.004166					-0.148692	0.649662	-0.055928	17.637	0.686149	0							0.092739	-0.051958
-0.149023	4.46872	-0.056192	17.5773	0.686371	0							0.092816	-0.004166					-0.148609	0.64958	-0.055762	17.637	0.686981	0							0.092822	-0.051958
-0.14894	4.46844	-0.056025	17.5772	0.687204	0							0.092899	-0.004166					-0.148526	0.649257	-0.055595	17.637	0.687814	0							0.092905	-0.051958
-0.148856	4.46816	-0.055859	17.5772	0.688036	0							0.092982	-0.004166					-0.148443	0.648827	-0.055429	17.637	0.688646	0							0.092988	-0.051958
-0.148773	4.46789	-0.055692	17.5771	0.688869	0							0.093065	-0.004166					-0.148359	0.648408	-0.055262	17.6371	0.689479	0							0.093072	-0.051958
-0.14869	4.46761	-0.055526	17.5771	0.689701	0							0.093149	-0.004166					-0.148276	0.647976	-0.055095	17.6371	0.690312	0							0.093155	-0.051958
-0.148607	4.46733	-0.055359	17.577	0.690534	0							0.093232	-0.004166					-0.148193	0.647556	-0.054929	17.6371	0.691144	0							0.093238	-0.051958
-0.148523	4.46709	-0.055193	17.577	0.691366	0							0.093315	-0.004158					-0.14811	0.647121	-0.054762	17.6371	0.691977	0							0.093321	-0.051958
-0.14844	4.46685	-0.055026	17.577	0.692199	0							0.093398	-0.00415					-0.148026	0.646711	-0.054596	17.6372	0.69281	0							0.093404	-0.051958
-0.148357	4.46645	-0.05486	17.577	0.693031	0							0.093482	-0.004142					-0.147943	0.6464	-0.054429	17.6372	0.693642	0							0.093488	-0.051958
-0.148274	4.46605	-0.054693	17.577	0.693864	0							0.093565	-0.004134					-0.14786	0.646249	-0.054263	17.6373	0.694475	0							0.093571	-0.051958
-0.14819	4.46566	-0.054527	17.5769	0.694696	0							0.093648	-0.004126					-0.147777	0.646094	-0.054096	17.6373	0.695308	0							0.093654	-0.051958
-0.148107	4.46526	-0.05436	17.5769	0.695529	0							0.093731	-0.004118					-0.147693	0.645936	-0.05393	17.6373	0.69614	0							0.093737	-0.051958
-0.148024	4.46488	-0.054194	17.5769	0.696361	0							0.093815	-0.00411					-0.14761	0.645784	-0.053763	17.6373	0.696973	0							0.093821	-0.051958
-0.147941	4.46463	-0.054027	17.5769	0.697193	0							0.093898	-0.004102					-0.147527	0.645634	-0.053597	17.6372	0.697806	0							0.093904	-0.051958
-0.147857	4.46478	-0.053861	17.5769	0.698026	0							0.093981	-0.004094					-0.147444	0.645503	-0.05343	17.6373	0.698638	0							0.093987	-0.051958
-0.147774	4.465	-0.053694	17.5769	0.698858	0							0.094064	-0.004086					-0.14736	0.645265	-0.053264	17.6374	0.699471	0							0.09407	-0.051958
-0.147691	4.46519	-0.053528	17.5769	0.699691	0							0.094148	-0.004078					-0.147277	0.64472	-0.053097	17.6374	0.700304	0							0.094154	-0.051958
-0.147608	4.46538	-0.053361	17.5768	0.700523	0							0.094231	-0.00407					-0.147194	0.644168	-0.052931	17.6374	0.701136	0							0.094237	-0.051958
-0.147524	4.46557	-0.053195	17.5768	0.701356	0							0.094314	-0.004062					-0.147111	0.643615	-0.052764	17.6375	0.701969	0							0.09432	-0.051958
-0.147441	4.46577	-0.053028	17.5767	0.702188	0							0.094397	-0.004054					-0.147027	0.643061	-0.052598	17.6375	0.702802	0							0.094403	-0.051958
-0.147358	4.46596	-0.052862	17.5768	0.703021	0							0.094481	-0.004046					-0.146944	0.642505	-0.052431	17.6375	0.703634	0							0.094487	-0.051958
-0.147275	4.46613	-0.052695	17.5768	0.703853	0							0.094564	-0.004038					-0.146861	0.642034	-0.052265	17.6375	0.704467	0							0.09457	-0.051958
-0.147191	4.46619	-0.052529	17.5767	0.704686	0							0.094647	-0.00403					-0.146778	0.641718	-0.052098	17.6376	0.7053	0							0.094653	-0.051958
-0.147108	4.46604	-0.052362	17.5768	0.705518	0							0.09473	-0.004022					-0.146694	0.641457	-0.051932	17.6376	0.706132	0							0.094736	-0.051958
-0.147025	4.46589	-0.052196	17.5767	0.706351	0							0.094814	-0.004014					-0.146611	0.641216	-0.051765	17.6376	0.706965	0							0.09482	-0.051958
-0.146942	4.46573	-0.052029	17.5767	0.707183	0							0.094897	-0.004006					-0.146528	0.640974	-0.051599	17.6377	0.707798	0							0.094903	-0.051958
-0.146858	4.46559	-0.051863	17.5767	0.708016	0							0.09498	-0.003998					-0.146445	0.640737	-0.051432	17.6377	0.70863	0							0.094986	-0.051958
-0.146775	4.46539	-0.051696	17.5768	0.708848	0							0.095063	-0.00399					-0.146361	0.640504	-0.051266	17.6376	0.709463	0							0.095069	-0.051958
-0.146692	4.46493	-0.05153	17.5768	0.709681	0							0.095147	-0.003982					-0.146278	0.640151	-0.051099	17.6374	0.710296	0							0.095153	-0.051958
-0.146609	4.46418	-0.051363	17.5768	0.710513	0							0.09523	-0.003974					-0.146195	0.639527	-0.050933	17.6373	0.711128	0							0.095236	-0.051958
-0.146525	4.46349	-0.051197	17.5768	0.711345	0							0.095313	-0.003966					-0.146112	0.63874	-0.050766	17.6372	0.711961	0							0.095319	-0.051958
-0.146442	4.46284	-0.05103	17.5767	0.712178	0							0.095396	-0.003958					-0.146028	0.637933	-0.050599	17.6373	0.712794	0							0.095402	-0.051958
-0.146359	4.46218	-0.050864	17.5766	0.71301	0							0.095479	-0.00395					-0.145945	0.637136	-0.050433	17.6372	0.713626	0							0.095486	-0.051958
-0.146276	4.46154	-0.050697	17.5761	0.713843	0							0.095563	-0.003942					-0.145862	0.636326	-0.050266	17.6372	0.714459	0							0.095569	-0.051958
-0.146193	4.4609	-0.050531	17.5757	0.714675	0							0.095646	-0.003934					-0.145779	0.635524	-0.0501	17.6372	0.715292	0							0.095652	-0.051958
-0.146109	4.46032	-0.050364	17.5756	0.715508	0							0.095729	-0.003926					-0.145696	0.634722	-0.049933	17.6372	0.716124	0							0.095735	-0.051958
-0.146026	4.45989	-0.050198	17.5755	0.71634	0							0.095812	-0.003917					-0.145612	0.634063	-0.049767	17.6372	0.716957	0							0.095819	-0.051958
-0.145943	4.45952	-0.050031	17.5754	0.717173	0							0.095896	-0.003909					-0.145529	0.633961	-0.0496	17.6373	0.717789	0							0.095902	-0.051958
-0.14586	4.45922	-0.049865	17.5753	0.718005	0							0.095979	-0.003901					-0.145446	0.634524	-0.049434	17.6373	0.718622	0							0.095985	-0.051958
-0.145776	4.4589	-0.049698	17.5752	0.718838	0							0.096062	-0.003893					-0.145363	0.635132	-0.049267	17.6373	0.719455	0							0.096068	-0.051958
-0.145693	4.4586	-0.049532	17.5752	0.71967	0							0.096145	-0.003885					-0.145279	0.635743	-0.049101	17.6374	0.720287	0							0.096152	-0.051958
-0.14561	4.4583	-0.049365	17.5751	0.720503	0							0.096229	-0.003877					-0.145196	0.636355	-0.048934	17.6374	0.72112	0							0.096235	-0.051958
-0.145527	4.45806	-0.049199	17.5751	0.721335	0							0.096312	-0.003869					-0.145113	0.636969	-0.048768	17.6375	0.721953	0							0.096318	-0.051958
-0.145443	4.45794	-0.049032	17.5751	0.722168	0							0.096395	-0.003861					-0.14503	0.637635	-0.048601	17.6375	0.722785	0							0.096401	-0.051958
-0.14536	4.4578	-0.048866	17.5751	0.723	0							0.096478	-0.003853					-0.144946	0.638367	-0.048435	17.6374	0.723618	0							0.096485	-0.051958
-0.145277	4.45755	-0.048699	17.5751	0.723833	0							0.096562	-0.003845					-0.144863	0.63909	-0.048268	17.6374	0.724451	0							0.096568	-0.051958
-0.145194	4.45728	-0.048533	17.5751	0.724665	0							0.096645	-0.003845					-0.14478	0.639803	-0.048102	17.6374	0.725283	0							0.096651	-0.051958
-0.14511	4.45701	-0.048366	17.5751	0.725498	0							0.096728	-0.003845					-0.144697	0.640519	-0.047935	17.6375	0.726116	0							0.096734	-0.051958
-0.145027	4.45675	-0.0482	17.5752	0.72633	0							0.096811	-0.003845					-0.144613	0.641217	-0.047769	17.6376	0.726949	0							0.096818	-0.051958
-0.144944	4.45645	-0.048033	17.5751	0.727163	0							0.096895	-0.003845					-0.14453	0.641914	-0.047602	17.6376	0.727781	0							0.096901	-0.051958
-0.144861	4.45602	-0.047867	17.5751	0.727995	0							0.096978	-0.003845					-0.144447	0.6427	-0.047436	17.6376	0.728614	0							0.096984	-0.051958
-0.144777	4.45546	-0.0477	17.5749	0.728827	0							0.097061	-0.003845					-0.144364	0.64356	-0.047269	17.6376	0.729447	0							0.097067	-0.051958
-0.144694	4.45488	-0.047534	17.5749	0.72966	0							0.097144	-0.003845					-0.14428	0.64428	-0.047103	17.6376	0.730279	0							0.097151	-0.051958
-0.144611	4.45432	-0.047367	17.5749	0.730492	0							0.097228	-0.003845					-0.144197	0.644823	-0.046936	17.6376	0.731112	0							0.097234	-0.051958
-0.144528	4.45375	-0.047201	17.5748	0.731325	0							0.097311	-0.003845					-0.144114	0.645352	-0.04677	17.6376	0.731945	0							0.097317	-0.051958
-0.144444	4.45318	-0.047034	17.5747	0.732157	0							0.097394	-0.003845					-0.144031	0.645897	-0.046603	17.6375	0.732777	0							0.0974	-0.051958
-0.144361	4.45261	-0.046868	17.5748	0.73299	0							0.097477	-0.003837					-0.143947	0.646446	-0.046436	17.6375	0.73361	0							0.097484	-0.051958
-0.144278	4.45215	-0.046701	17.5748	0.733822	0							0.097561	-0.003829					-0.143864	0.646953	-0.04627	17.6376	0.734443	0							0.097567	-0.051958
-0.144195	4.45174	-0.046535	17.5748	0.734655	0							0.097644	-0.00382					-0.143781	0.647328	-0.046103	17.6377	0.735275	0							0.09765	-0.051958
-0.144111	4.45111	-0.046368	17.5748	0.735487	0							0.097727	-0.003812					-0.143698	0.647483	-0.045937	17.6379	0.736108	0							0.097733	-0.051958
-0.144028	4.45031	-0.046202	17.5747	0.73632	0							0.09781	-0.003804					-0.143614	0.647508	-0.04577	17.638	0.736941	0							0.097817	-0.051958
-0.143945	4.44951	-0.046035	17.5748	0.737152	0							0.097894	-0.003796					-0.143531	0.647519	-0.045604	17.638	0.737773	0							0.0979	-0.051958
-0.143862	4.44873	-0.045869	17.5748	0.737985	0							0.097977	-0.003788					-0.143448	0.64753	-0.045437	17.6379	0.738606	0							0.097983	-0.051958
-0.143778	4.44794	-0.045702	17.5748	0.738817	0							0.09806	-0.00378					-0.143365	0.647541	-0.045271	17.6379	0.739439	0							0.098066	-0.051958
-0.143695	4.44717	-0.045536	17.5748	0.73965	0							0.098143	-0.003772					-0.143281	0.647553	-0.045104	17.6379	0.740271	0							0.09815	-0.051958
-0.143612	4.44643	-0.045369	17.5747	0.740482	0							0.098226	-0.003764					-0.143198	0.647781	-0.044938	17.6378	0.741104	0							0.098233	-0.051958
-0.143529	4.44606	-0.045203	17.5747	0.741315	0							0.09831	-0.003755					-0.143115	0.648234	-0.044771	17.6379	0.741937	0							0.098316	-0.051958
-0.143445	4.44606	-0.045036	17.5746	0.742147	0							0.098393	-0.003747					-0.143032	0.648728	-0.044605	17.6379	0.742769	0							0.098399	-0.051958
-0.143362	4.44606	-0.04487	17.5745	0.74298	0							0.098476	-0.003739					-0.142948	0.64923	-0.044438	17.6379	0.743602	0							0.098483	-0.051958
-0.143279	4.44607	-0.044703	17.5743	0.743812	0							0.098559	-0.003731					-0.142865	0.649736	-0.044272	17.638	0.744435	0							0.098566	-0.051958
-0.143196	4.44607	-0.044537	17.5743	0.744645	0							0.098643	-0.003723					-0.142782	0.650241	-0.044105	17.638	0.745267	0							0.098649	-0.051958
-0.143113	4.44609	-0.04437	17.5742	0.745477	0							0.098726	-0.003715					-0.142699	0.650736	-0.043939	17.638	0.7461	0							0.098732	-0.051958
-0.143029	4.44628	-0.044204	17.5742	0.746309	0							0.098809	-0.003706					-0.142615	0.651224	-0.043772	17.638	0.746933	0							0.098816	-0.051958
-0.142946	4.44651	-0.044037	17.5742	0.747142	0							0.098892	-0.003698					-0.142532	0.651758	-0.043606	17.6381	0.747765	0							0.098899	-0.051958
-0.142863	4.44652	-0.043871	17.5741	0.747974	0							0.098976	-0.00369					-0.142449	0.652528	-0.043439	17.6381	0.748598	0							0.098982	-0.051958
-0.14278	4.44642	-0.043704	17.5741	0.748807	0							0.099059	-0.003682					-0.142366	0.653449	-0.043273	17.6381	0.74943	0							0.099065	-0.051958
-0.142696	4.44632	-0.043538	17.574	0.749639	0							0.099142	-0.003674					-0.142282	0.654375	-0.043106	17.6382	0.750263	0							0.099149	-0.051958
-0.142613	4.44622	-0.043371	17.574	0.750472	0							0.099225	-0.003666					-0.142199	0.655276	-0.04294	17.6383	0.751096	0							0.099232	-0.051958
-0.14253	4.44612	-0.043205	17.574	0.751304	0							0.099309	-0.003657					-0.142116	0.656188	-0.042773	17.6384	0.751928	0							0.099315	-0.051958
-0.142447	4.44598	-0.043038	17.574	0.752137	0							0.099392	-0.003649					-0.142033	0.657129	-0.042607	17.6383	0.752761	0							0.099398	-0.051958
-0.142363	4.44577	-0.042872	17.5739	0.752969	0							0.099475	-0.003641					-0.141949	0.658051	-0.04244	17.6383	0.753594	0							0.099482	-0.051958
-0.14228	4.44539	-0.042705	17.5739	0.753802	0							0.099558	-0.003633					-0.141866	0.658907	-0.042273	17.6383	0.754426	0							0.099565	-0.051958
-0.142197	4.4449	-0.042539	17.5738	0.754634	0							0.099642	-0.003625					-0.141783	0.659681	-0.042107	17.6383	0.755259	0							0.099648	-0.051958
-0.142114	4.44441	-0.042372	17.5738	0.755467	0							0.099725	-0.003616					-0.1417	0.660427	-0.04194	17.6384	0.756092	0							0.099731	-0.051958
-0.14203	4.44392	-0.042206	17.5735	0.756299	0							0.099808	-0.003608					-0.141616	0.661178	-0.041774	17.6385	0.756924	0							0.099815	-0.051958
-0.141947	4.44344	-0.042039	17.5732	0.757132	0							0.099891	-0.0036					-0.141533	0.661932	-0.041607	17.6385	0.757757	0							0.099898	-0.051958
-0.141864	4.44295	-0.041873	17.5731	0.757964	0							0.099975	-0.003592					-0.14145	0.66269	-0.041441	17.6385	0.75859	0							0.099981	-0.051958
-0.141781	4.44242	-0.041706	17.5731	0.758797	0							0.100058	-0.003583					-0.141367	0.662851	-0.041274	17.6385	0.759422	0							0.100064	-0.051958
-0.141697	4.44198	-0.04154	17.5731	0.759629	0							0.100141	-0.003575					-0.141283	0.662443	-0.041108	17.6385	0.760255	0							0.100148	-0.051958
-0.141614	4.44197	-0.041373	17.5731	0.760462	0							0.100224	-0.003567					-0.1412	0.661893	-0.040941	17.6385	0.761088	0							0.100231	-0.051958
-0.141531	4.44222	-0.041207	17.573	0.761294	0							0.100308	-0.003559					-0.141117	0.661291	-0.040775	17.6385	0.76192	0							0.100314	-0.051958
-0.141448	4.44248	-0.04104	17.573	0.762126	0							0.100391	-0.00355					-0.141034	0.660691	-0.040608	17.6385	0.762753	0							0.100397	-0.051958
-0.141364	4.44274	-0.040874	17.573	0.762959	0							0.100474	-0.003542					-0.14095	0.660082	-0.040442	17.6386	0.763586	0							0.100481	-0.051958
-0.141281	4.44299	-0.040707	17.5729	0.763791	0							0.100557	-0.003534					-0.140867	0.659476	-0.040275	17.6386	0.764418	0							0.100564	-0.051958
-0.141198	4.44324	-0.040541	17.5729	0.764624	0							0.100641	-0.003526					-0.140784	0.658897	-0.040109	17.6386	0.765251	0							0.100647	-0.051958
-0.141115	4.44359	-0.040374	17.5729	0.765456	0							0.100724	-0.003517					-0.140701	0.658332	-0.039942	17.6385	0.766084	0							0.10073	-0.051958
-0.141031	4.44397	-0.040208	17.5728	0.766289	0							0.100807	-0.003517					-0.140617	0.657734	-0.039776	17.6386	0.766916	0							0.100814	-0.051958
-0.140948	4.4442	-0.040041	17.5728	0.767121	0							0.10089	-0.003517					-0.140534	0.657132	-0.039609	17.6386	0.767749	0							0.100897	-0.051958
-0.140865	4.44422	-0.039875	17.5728	0.767954	0							0.100973	-0.003517					-0.140451	0.656519	-0.039443	17.6385	0.768582	0							0.10098	-0.051958
-0.140782	4.44425	-0.039708	17.5729	0.768786	0							0.101057	-0.003517					-0.140368	0.65589	-0.039276	17.6383	0.769414	0							0.101063	-0.051958
-0.140698	4.44427	-0.039542	17.5728	0.769619	0							0.10114	-0.003517					-0.140284	0.655276	-0.03911	17.638	0.770247	0							0.101147	-0.051958
-0.140615	4.4443	-0.039375	17.5728	0.770451	0							0.101223	-0.003517					-0.140201	0.654725	-0.038943	17.6378	0.771079	0							0.10123	-0.051958
-0.140532	4.44432	-0.039209	17.5727	0.771284	0							0.101306	-0.003517					-0.140118	0.654422	-0.038777	17.6378	0.771912	0							0.101313	-0.051958
-0.140449	4.44435	-0.039042	17.5727	0.772116	0							0.10139	-0.003517					-0.140035	0.654345	-0.03861	17.6379	0.772745	0							0.101396	-0.051958
-0.140366	4.44439	-0.038876	17.5727	0.772949	0							0.101473	-0.003517					-0.139951	0.654336	-0.038444	17.6379	0.773578	0							0.10148	-0.051958
-0.140282	4.44436	-0.038709	17.5727	0.773781	0							0.101556	-0.003517					-0.139868	0.654335	-0.038277	17.6379	0.77441	0							0.101563	-0.051958
-0.140199	4.44421	-0.038543	17.5726	0.774614	0							0.101639	-0.003509					-0.139785	0.654333	-0.03811	17.6379	0.775243	0							0.101646	-0.051958
-0.140116	4.44402	-0.038376	17.5726	0.775446	0							0.101723	-0.003501					-0.139702	0.654331	-0.037944	17.638	0.776075	0							0.101729	-0.051958
-0.140033	4.44381	-0.03821	17.5725	0.776279	0							0.101806	-0.003493					-0.139618	0.654329	-0.037777	17.638	0.776908	0							0.101813	-0.051958
-0.139949	4.44361	-0.038043	17.5725	0.777111	0							0.101889	-0.003484					-0.139535	0.65448	-0.037611	17.6381	0.777741	0							0.101896	-0.051958
-0.139866	4.4434	-0.037877	17.5724	0.777943	0							0.101972	-0.003476					-0.139452	0.65479	-0.037444	17.6381	0.778573	0							0.101979	-0.051958
-0.139783	4.44332	-0.03771	17.5724	0.778776	0							0.102056	-0.003468					-0.139369	0.655201	-0.037278	17.6381	0.779406	0							0.102062	-0.051958
-0.1397	4.44352	-0.037544	17.5725	0.779608	0							0.102139	-0.003459					-0.139285	0.655636	-0.037111	17.6381	0.780239	0							0.102146	-0.051958
-0.139616	4.44367	-0.037377	17.5725	0.780441	0							0.102222	-0.003451					-0.139202	0.656083	-0.036945	17.6381	0.781071	0							0.102229	-0.051958
-0.139533	4.44373	-0.037211	17.5724	0.781273	0							0.102305	-0.003443					-0.139119	0.656522	-0.036778	17.638	0.781904	0							0.102312	-0.051958
-0.13945	4.44379	-0.037044	17.5725	0.782106	0							0.102389	-0.003435					-0.139036	0.656956	-0.036612	17.6381	0.782737	0							0.102395	-0.051958
-0.139367	4.44384	-0.036878	17.5724	0.782938	0							0.102472	-0.003426					-0.138952	0.657365	-0.036445	17.6381	0.783569	0							0.102479	-0.051958
-0.139283	4.4439	-0.036711	17.5723	0.783771	0							0.102555	-0.003418					-0.138869	0.657744	-0.036279	17.6381	0.784402	0							0.102562	-0.051958
-0.1392	4.44396	-0.036545	17.5721	0.784603	0							0.102638	-0.00341					-0.138786	0.657957	-0.036112	17.6381	0.785235	0							0.102645	-0.051958
-0.139117	4.44338	-0.036378	17.5721	0.785436	0							0.102722	-0.003401					-0.138703	0.658042	-0.035946	17.6381	0.786067	0							0.102728	-0.051958
-0.139034	4.44269	-0.036212	17.5721	0.786268	0							0.102805	-0.003393					-0.138619	0.658125	-0.035779	17.638	0.7869	0							0.102812	-0.051958
-0.13895	4.44256	-0.036045	17.5721	0.787101	0							0.102888	-0.003385					-0.138536	0.658208	-0.035613	17.6381	0.787733	0							0.102895	-0.051958
-0.138867	4.44255	-0.035879	17.5721	0.787933	0							0.102971	-0.003376					-0.138453	0.658292	-0.035446	17.6381	0.788565	0							0.102978	-0.051958
-0.138784	4.44254	-0.035712	17.5721	0.788766	0							0.103055	-0.003368					-0.13837	0.658356	-0.03528	17.6382	0.789398	0							0.103061	-0.051958
-0.138701	4.44254	-0.035546	17.5722	0.789598	0							0.103138	-0.00336					-0.138286	0.658296	-0.035113	17.6382	0.790231	0							0.103145	-0.051958
-0.138617	4.44254	-0.035379	17.5722	0.790431	0							0.103221	-0.003351					-0.138203	0.657945	-0.034947	17.6382	0.791063	0							0.103228	-0.051958
-0.138534	4.44273	-0.035213	17.5722	0.791263	0							0.103304	-0.003343					-0.13812	0.657572	-0.03478	17.6383	0.791896	0							0.103311	-0.051958
-0.138451	4.44315	-0.035046	17.5722	0.792096	0							0.103388	-0.003335					-0.138037	0.6572	-0.034614	17.6383	0.792729	0							0.103394	-0.051958
-0.138368	4.44352	-0.03488	17.5721	0.792928	0							0.103471	-0.003326					-0.137953	0.656838	-0.034447	17.6383	0.793561	0							0.103478	-0.051958
-0.138284	4.44383	-0.034713	17.5721	0.793761	0							0.103554	-0.003318					-0.13787	0.656475	-0.034281	17.6382	0.794394	0							0.103561	-0.051958
-0.138201	4.44414	-0.034547	17.5724	0.794593	0							0.103637	-0.003309					-0.137787	0.656107	-0.034114	17.6383	0.795227	0							0.103644	-0.051958
-0.138118	4.44444	-0.03438	17.5724	0.795426	0							0.10372	-0.003301					-0.137704	0.655745	-0.033948	17.6384	0.796059	0							0.103727	-0.051958
-0.138035	4.44475	-0.034214	17.5724	0.796258	0							0.103804	-0.003293					-0.13762	0.655388	-0.033781	17.6385	0.796892	0							0.103811	-0.051958
-0.137951	4.44505	-0.034047	17.5724	0.79709	0							0.103887	-0.003284					-0.137537	0.655138	-0.033614	17.6386	0.797725	0							0.103894	-0.051958
-0.137868	4.44561	-0.033881	17.5724	0.797923	0							0.10397	-0.003276					-0.137454	0.655159	-0.033448	17.6386	0.798557	0							0.103977	-0.051958
-0.137785	4.44607	-0.033714	17.5724	0.798755	0							0.104053	-0.003268					-0.137371	0.655702	-0.033281	17.6386	0.79939	0							0.10406	-0.051958
-0.137702	4.44605	-0.033548	17.5723	0.799588	0							0.104137	-0.003259					-0.137287	0.656425	-0.033115	17.6387	0.800222	0							0.104144	-0.051958
-0.137618	4.44599	-0.033381	17.5724	0.80042	0							0.10422	-0.003251					-0.137204	0.657152	-0.032948	17.6386	0.801055	0							0.104227	-0.051958
-0.137535	4.44594	-0.033215	17.5723	0.801253	0							0.104303	-0.003242					-0.137121	0.65788	-0.032782	17.6386	0.801888	0							0.10431	-0.051958
-0.137452	4.44588	-0.033048	17.5723	0.802085	0							0.104386	-0.003234					-0.137038	0.658618	-0.032615	17.6386	0.80272	0							0.104393	-0.051958
-0.137369	4.44582	-0.032882	17.5721	0.802918	0							0.10447	-0.003225					-0.136954	0.659388	-0.032449	17.6387	0.803553	0							0.104477	-0.051958
-0.137286	4.44524	-0.032715	17.5719	0.80375	0							0.104553	-0.003217					-0.136871	0.660262	-0.032282	17.6387	0.804386	0							0.10456	-0.051958
-0.137202	4.44427	-0.032549	17.5719	0.804583	0							0.104636	-0.003209					-0.136788	0.661063	-0.032116	17.6387	0.805218	0							0.104643	-0.051958
-0.137119	4.44357	-0.032382	17.5719	0.805415	0							0.104719	-0.0032					-0.136705	0.660932	-0.031949	17.6387	0.806051	0							0.104726	-0.051958
-0.137036	4.44295	-0.032216	17.5717	0.806248	0							0.104803	-0.003192					-0.136621	0.660796	-0.031783	17.6387	0.806884	0							0.10481	-0.051958
-0.136953	4.44238	-0.032049	17.5715	0.80708	0							0.104886	-0.003183					-0.136538	0.660667	-0.031616	17.6387	0.807716	0							0.104893	-0.051958
-0.136869	4.44176	-0.031883	17.5714	0.807913	0							0.104969	-0.003183					-0.136455	0.660528	-0.03145	17.6387	0.808549	0							0.104976	-0.051958
-0.136786	4.44114	-0.031716	17.5713	0.808745	0							0.105052	-0.003183					-0.136372	0.66039	-0.031283	17.6387	0.809382	0							0.105059	-0.051958
-0.136703	4.44063	-0.03155	17.5711	0.809578	0							0.105136	-0.003183					-0.136288	0.660269	-0.031117	17.6388	0.810214	0							0.105142	-0.051958
-0.13662	4.44048	-0.031383	17.5707	0.81041	0							0.105219	-0.003183					-0.136205	0.66019	-0.03095	17.6389	0.811047	0							0.105226	-0.051958
-0.136536	4.44045	-0.031217	17.5705	0.811243	0							0.105302	-0.003183					-0.136122	0.659966	-0.030784	17.639	0.81188	0							0.105309	-0.051958
-0.136453	4.44061	-0.03105	17.5704	0.812075	0							0.105385	-0.003183					-0.136039	0.659606	-0.030617	17.639	0.812712	0							0.105392	-0.051958
-0.13637	4.44078	-0.030884	17.5702	0.812907	0							0.105469	-0.003183					-0.135955	0.659241	-0.030451	17.639	0.813545	0							0.105476	-0.051958
-0.136287	4.44093	-0.030717	17.5701	0.81374	0							0.105552	-0.003183					-0.135872	0.658872	-0.030284	17.639	0.814378	0							0.105559	-0.051958
-0.136203	4.44109	-0.030551	17.57	0.814572	0							0.105635	-0.003183					-0.135789	0.658518	-0.030118	17.639	0.81521	0							0.105642	-0.051958
-0.13612	4.44125	-0.030384	17.57	0.815405	0							0.105718	-0.003183					-0.135706	0.658141	-0.029951	17.6391	0.816043	0							0.105725	-0.051958
-0.136037	4.44159	-0.030218	17.5699	0.816237	0							0.105802	-0.003175					-0.135622	0.657632	-0.029785	17.6392	0.816876	0							0.105808	-0.051958
-0.135954	4.44203	-0.030051	17.5699	0.81707	0							0.105885	-0.003166					-0.135539	0.657124	-0.029618	17.6392	0.817708	0							0.105892	-0.051958
-0.13587	4.44248	-0.029885	17.5699	0.817902	0							0.105968	-0.003158					-0.135456	0.656799	-0.029451	17.6391	0.818541	0							0.105975	-0.051958
-0.135787	4.44291	-0.029718	17.5699	0.818735	0							0.106051	-0.003149					-0.135373	0.656472	-0.029285	17.6391	0.819374	0							0.106058	-0.051958
-0.135704	4.44336	-0.029552	17.5699	0.819567	0							0.106135	-0.003141					-0.135289	0.656139	-0.029118	17.6391	0.820206	0							0.106141	-0.051958
-0.135621	4.44381	-0.029385	17.5698	0.8204	0							0.106218	-0.003133					-0.135206	0.655814	-0.028952	17.6391	0.821039	0							0.106225	-0.051958
-0.135537	4.44425	-0.029219	17.5698	0.821232	0							0.106301	-0.003124					-0.135123	0.655482	-0.028785	17.639	0.821872	0							0.106308	-0.051958
-0.135454	4.44477	-0.029052	17.5698	0.822065	0							0.106384	-0.003116					-0.13504	0.655033	-0.028619	17.6389	0.822704	0							0.106391	-0.051958
-0.135371	4.44537	-0.028886	17.5698	0.822897	0							0.106468	-0.003107					-0.134956	0.654522	-0.028452	17.6388	0.823537	0							0.106474	-0.051958
-0.135288	4.44573	-0.028719	17.5699	0.82373	0							0.106551	-0.003099					-0.134873	0.653964	-0.028286	17.6389	0.824369	0							0.106558	-0.051958
-0.135204	4.44604	-0.028553	17.57	0.824562	0							0.106634	-0.00309					-0.13479	0.653379	-0.028119	17.6389	0.825202	0							0.106641	-0.051958
-0.135121	4.44633	-0.028386	17.57	0.825395	0							0.106717	-0.003082					-0.134707	0.652806	-0.027953	17.6387	0.826035	0							0.106724	-0.051958
-0.135038	4.44661	-0.02822	17.57	0.826227	0							0.1068	-0.003073					-0.134623	0.652222	-0.027786	17.6386	0.826868	0							0.106807	-0.051958
-0.134955	4.44691	-0.028053	17.5701	0.82706	0							0.106884	-0.003065					-0.13454	0.651652	-0.02762	17.6385	0.8277	0							0.106891	-0.051958
-0.134871	4.44718	-0.027887	17.57	0.827892	0							0.106967	-0.003056					-0.134457	0.651129	-0.027453	17.6384	0.828533	0							0.106974	-0.051958
-0.134788	4.44688	-0.02772	17.57	0.828725	0							0.10705	-0.003048					-0.134374	0.650872	-0.027287	17.6385	0.829365	0							0.107057	-0.051958
-0.134705	4.44641	-0.027554	17.5698	0.829557	0							0.107133	-0.003039					-0.13429	0.650496	-0.02712	17.6385	0.830198	0							0.10714	-0.051958
-0.134622	4.44588	-0.027387	17.5698	0.830389	0							0.107217	-0.003031					-0.134207	0.649967	-0.026954	17.6385	0.831031	0							0.107224	-0.051958
-0.134539	4.44533	-0.027221	17.5698	0.831222	0							0.1073	-0.003022					-0.134124	0.649435	-0.026787	17.6385	0.831863	0							0.107307	-0.051958
-0.134455	4.44478	-0.027054	17.5698	0.832054	0							0.107383	-0.003014					-0.134041	0.648905	-0.026621	17.6385	0.832696	0							0.10739	-0.051958
-0.134372	4.44425	-0.026888	17.5697	0.832887	0							0.107466	-0.003005					-0.133958	0.648363	-0.026454	17.6385	0.833529	0							0.107473	-0.051958
-0.134289	4.44373	-0.026721	17.5697	0.833719	0							0.10755	-0.002996					-0.133874	0.647833	-0.026288	17.6386	0.834361	0							0.107557	-0.051958
-0.134206	4.44328	-0.026555	17.5697	0.834552	0							0.107633	-0.002988					-0.133791	0.647322	-0.026121	17.6386	0.835194	0							0.10764	-0.051958
-0.134122	4.44296	-0.026388	17.5697	0.835384	0							0.107716	-0.002979					-0.133708	0.646825	-0.025955	17.6386	0.836027	0							0.107723	-0.051958
-0.134039	4.44296	-0.026222	17.5697	0.836217	0							0.107799	-0.002971					-0.133625	0.646487	-0.025788	17.6387	0.836859	0							0.107806	-0.051958
-0.133956	4.44297	-0.026055	17.5697	0.837049	0							0.107883	-0.002962					-0.133541	0.646141	-0.025622	17.6387	0.837692	0							0.10789	-0.051958
-0.133873	4.44297	-0.025889	17.5696	0.837882	0							0.107966	-0.002954					-0.133458	0.645803	-0.025455	17.6388	0.838525	0							0.107973	-0.051958
-0.133789	4.44298	-0.025722	17.5696	0.838714	0							0.108049	-0.002945					-0.133375	0.645472	-0.025288	17.6389	0.839357	0							0.108056	-0.051958
-0.133706	4.44301	-0.025556	17.5697	0.839547	0							0.108132	-0.002937					-0.133292	0.64507	-0.025122	17.6389	0.84019	0							0.108139	-0.051958
-0.133623	4.44321	-0.025389	17.5696	0.840379	0							0.108216	-0.002928					-0.133208	0.644311	-0.024955	17.6389	0.841023	0							0.108223	-0.051958
-0.13354	4.44385	-0.025223	17.5696	0.841212	0							0.108299	-0.002928					-0.133125	0.642896	-0.024789	17.6389	0.841855	0							0.108306	-0.051958
-0.133456	4.44446	-0.025056	17.5697	0.842044	0							0.108382	-0.002928					-0.133042	0.641483	-0.024622	17.6389	0.842688	0							0.108389	-0.051958
-0.133373	4.44507	-0.02489	17.5696	0.842877	0							0.108465	-0.002928					-0.132959	0.640103	-0.024456	17.6389	0.843521	0							0.108472	-0.051958
-0.13329	4.44567	-0.024723	17.5697	0.843709	0							0.108549	-0.002928					-0.132875	0.638653	-0.024289	17.6389	0.844353	0							0.108556	-0.051958
-0.133207	4.44622	-0.024557	17.5696	0.844542	0							0.108632	-0.002928					-0.132792	0.637234	-0.024123	17.639	0.845186	0							0.108639	-0.051958
-0.133123	4.44685	-0.02439	17.5696	0.845374	0							0.108715	-0.002928					-0.132709	0.635784	-0.023956	17.639	0.846019	0							0.108722	-0.051958
-0.13304	4.44742	-0.024224	17.5696	0.846206	0							0.108798	-0.002928					-0.132626	0.634556	-0.02379	17.639	0.846851	0							0.108805	-0.051958
-0.132957	4.44772	-0.024057	17.5695	0.847039	0							0.108882	-0.002928					-0.132542	0.634299	-0.023623	17.639	0.847684	0							0.108889	-0.051958
-0.132874	4.44781	-0.023891	17.5695	0.847871	0							0.108965	-0.002928					-0.132459	0.634158	-0.023457	17.6391	0.848517	0							0.108972	-0.051958
-0.13279	4.44757	-0.023724	17.5695	0.848704	0							0.109048	-0.002928					-0.132376	0.63415	-0.02329	17.639	0.849349	0							0.109055	-0.051958
-0.132707	4.44732	-0.023558	17.5694	0.849536	0							0.109131	-0.002919					-0.132293	0.634142	-0.023124	17.639	0.850182	0							0.109138	-0.051958
-0.132624	4.44707	-0.023391	17.5693	0.850369	0							0.109215	-0.002911					-0.132209	0.634133	-0.022957	17.6391	0.851015	0							0.109222	-0.051958
-0.132541	4.44683	-0.023225	17.5693	0.851201	0							0.109298	-0.002902					-0.132126	0.634125	-0.022791	17.6392	0.851847	0							0.109305	-0.051958
-0.132457	4.44658	-0.023058	17.5692	0.852034	0							0.109381	-0.002894					-0.132043	0.634146	-0.022624	17.6392	0.85268	0							0.109388	-0.051958
-0.132374	4.44619	-0.022892	17.5692	0.852866	0							0.109464	-0.002885					-0.13196	0.634313	-0.022458	17.6392	0.853513	0							0.109471	-0.051958
-0.132291	4.44568	-0.022725	17.5692	0.853699	0							0.109547	-0.002876					-0.131876	0.634544	-0.022291	17.6393	0.854345	0							0.109555	-0.051958
-0.132208	4.44551	-0.022559	17.5692	0.854531	0							0.109631	-0.002868					-0.131793	0.63466	-0.022125	17.6393	0.855178	0							0.109638	-0.051958
-0.132124	4.44537	-0.022392	17.5691	0.855364	0							0.109714	-0.002859					-0.13171	0.634782	-0.021958	17.6393	0.85601	0							0.109721	-0.051958
-0.132041	4.44524	-0.022226	17.5691	0.856196	0							0.109797	-0.002851					-0.131627	0.634901	-0.021792	17.6394	0.856843	0							0.109804	-0.051958
-0.131958	4.44509	-0.022059	17.5691	0.857029	0							0.10988	-0.002842					-0.131543	0.635023	-0.021625	17.6394	0.857676	0							0.109888	-0.051958
-0.131875	4.44495	-0.021893	17.569	0.857861	0							0.109964	-0.002833					-0.13146	0.635131	-0.021459	17.6394	0.858509	0							0.109971	-0.051958
-0.131792	4.44481	-0.021726	17.569	0.858694	0							0.110047	-0.002825					-0.131377	0.63517	-0.021292	17.6393	0.859341	0							0.110054	-0.051958
-0.131708	4.44463	-0.02156	17.5691	0.859526	0							0.11013	-0.002816					-0.131294	0.635054	-0.021125	17.6393	0.860174	0							0.110137	-0.051958
-0.131625	4.44428	-0.021393	17.569	0.860359	0							0.110213	-0.002807					-0.13121	0.634839	-0.020959	17.6393	0.861006	0							0.110221	-0.051958
-0.131542	4.44382	-0.021227	17.5689	0.861191	0							0.110297	-0.002799					-0.131127	0.63461	-0.020792	17.6392	0.861839	0							0.110304	-0.051958
-0.131459	4.44337	-0.02106	17.5688	0.862023	0							0.11038	-0.00279					-0.131044	0.634379	-0.020626	17.6393	0.862672	0							0.110387	-0.051958
-0.131375	4.44296	-0.020894	17.5688	0.862856	0							0.110463	-0.002781					-0.130961	0.634144	-0.020459	17.6394	0.863504	0							0.11047	-0.051958
-0.131292	4.4425	-0.020727	17.5688	0.863688	0							0.110546	-0.002773					-0.130877	0.633922	-0.020293	17.6394	0.864337	0							0.110554	-0.051958
-0.131209	4.4421	-0.020561	17.5687	0.864521	0							0.11063	-0.002764					-0.130794	0.6337	-0.020126	17.6393	0.86517	0							0.110637	-0.051958
-0.131126	4.44194	-0.020394	17.5687	0.865353	0							0.110713	-0.002755					-0.130711	0.633551	-0.01996	17.6394	0.866002	0							0.11072	-0.051958
-0.131042	4.44191	-0.020228	17.5687	0.866186	0							0.110796	-0.002747					-0.130628	0.633596	-0.019793	17.6395	0.866835	0							0.110803	-0.051958
-0.130959	4.442	-0.020061	17.5688	0.867018	0							0.110879	-0.002738					-0.130544	0.633768	-0.019627	17.6395	0.867668	0							0.110887	-0.051958
-0.130876	4.4421	-0.019895	17.5688	0.867851	0							0.110963	-0.002729					-0.130461	0.633948	-0.01946	17.6395	0.8685	0							0.11097	-0.051958
-0.130793	4.4422	-0.019728	17.5686	0.868683	0							0.111046	-0.002721					-0.130378	0.634121	-0.019294	17.6395	0.869333	0							0.111053	-0.051958
-0.130709	4.4423	-0.019562	17.5686	0.869516	0							0.111129	-0.002712					-0.130295	0.634303	-0.019127	17.6395	0.870166	0							0.111136	-0.051958
-0.130626	4.44241	-0.019395	17.5685	0.870348	0							0.111212	-0.002703					-0.130211	0.634503	-0.018961	17.6395	0.870998	0							0.11122	-0.051958
-0.130543	4.44261	-0.019229	17.5684	0.871181	0							0.111296	-0.002694					-0.130128	0.634831	-0.018794	17.6395	0.871831	0							0.111303	-0.051958
-0.13046	4.44282	-0.019062	17.568	0.872013	0							0.111379	-0.002686					-0.130045	0.63538	-0.018628	17.6395	0.872664	0							0.111386	-0.051958
-0.130376	4.44287	-0.018896	17.5678	0.872846	0							0.111462	-0.002677					-0.129962	0.636056	-0.018461	17.6395	0.873496	0							0.111469	-0.051958
-0.130293	4.44291	-0.018729	17.5676	0.873678	0							0.111545	-0.002668					-0.129878	0.636723	-0.018295	17.6395	0.874329	0							0.111553	-0.051958
-0.13021	4.44294	-0.018563	17.5675	0.874511	0							0.111629	-0.00266					-0.129795	0.637374	-0.018128	17.6395	0.875162	0							0.111636	-0.051958
-0.130127	4.44298	-0.018396	17.5675	0.875343	0							0.111712	-0.002651					-0.129712	0.638041	-0.017962	17.6395	0.875994	0							0.111719	-0.051958
-0.130043	4.443	-0.01823	17.5675	0.876176	0							0.111795	-0.002642					-0.129629	0.63872	-0.017795	17.6395	0.876827	0							0.111802	-0.051958
-0.12996	4.44289	-0.018063	17.5673	0.877008	0							0.111878	-0.002633					-0.129545	0.639369	-0.017629	17.6395	0.87766	0							0.111886	-0.051958
-0.129877	4.44257	-0.017897	17.5673	0.877841	0							0.111962	-0.002625					-0.129462	0.639832	-0.017462	17.6396	0.878492	0							0.111969	-0.051958
-0.129794	4.44243	-0.01773	17.5673	0.878673	0							0.112045	-0.002616					-0.129379	0.640229	-0.017296	17.6396	0.879325	0							0.112052	-0.051958
-0.12971	4.44243	-0.017564	17.5673	0.879506	0							0.112128	-0.002607					-0.129296	0.640616	-0.017129	17.6396	0.880158	0							0.112135	-0.051958
-0.129627	4.44244	-0.017397	17.5673	0.880338	0							0.112211	-0.002598					-0.129212	0.641	-0.016963	17.6393	0.88099	0							0.112219	-0.051958
-0.129544	4.44244	-0.017231	17.5673	0.88117	0							0.112294	-0.00259					-0.129129	0.641387	-0.016796	17.6391	0.881823	0							0.112302	-0.051958
-0.129461	4.44244	-0.017064	17.5673	0.882003	0							0.112378	-0.002581					-0.129046	0.641778	-0.016629	17.6389	0.882656	0							0.112385	-0.051958
-0.129377	4.44245	-0.016898	17.5672	0.882835	0							0.112461	-0.002581					-0.128963	0.64217	-0.016463	17.6388	0.883488	0							0.112468	-0.051958
-0.129294	4.44249	-0.016731	17.5671	0.883668	0							0.112544	-0.002581					-0.128879	0.642496	-0.016296	17.6388	0.884321	0							0.112552	-0.051958
-0.129211	4.44266	-0.016565	17.5671	0.8845	0							0.112627	-0.002581					-0.128796	0.64255	-0.01613	17.6388	0.885153	0							0.112635	-0.051958
-0.129128	4.44296	-0.016398	17.5671	0.885333	0							0.112711	-0.002581					-0.128713	0.642409	-0.015963	17.6389	0.885986	0							0.112718	-0.051958
-0.129045	4.44326	-0.016232	17.567	0.886165	0							0.112794	-0.002581					-0.12863	0.642268	-0.015797	17.6389	0.886819	0							0.112801	-0.051958
-0.128961	4.44357	-0.016065	17.5669	0.886998	0							0.112877	-0.002581					-0.128546	0.642127	-0.01563	17.6388	0.887652	0							0.112885	-0.051958
-0.128878	4.44389	-0.015899	17.5669	0.88783	0							0.11296	-0.002581					-0.128463	0.641984	-0.015464	17.6389	0.888484	0							0.112968	-0.051958
-0.128795	4.44425	-0.015732	17.5669	0.888663	0							0.113044	-0.002581					-0.12838	0.641806	-0.015297	17.6388	0.889317	0							0.113051	-0.051958
-0.128712	4.44477	-0.015566	17.5669	0.889495	0							0.113127	-0.002581					-0.128297	0.641549	-0.015131	17.6389	0.890149	0							0.113134	-0.051958
-0.128628	4.44554	-0.015399	17.567	0.890328	0							0.11321	-0.002581					-0.128213	0.641472	-0.014964	17.6389	0.890982	0							0.113218	-0.051958
-0.128545	4.44628	-0.015233	17.5669	0.89116	0							0.113293	-0.002572					-0.12813	0.64175	-0.014798	17.639	0.891815	0							0.113301	-0.051958
-0.128462	4.44701	-0.015066	17.567	0.891993	0							0.113377	-0.002563					-0.128047	0.642021	-0.014631	17.639	0.892647	0							0.113384	-0.051958
-0.128379	4.4477	-0.0149	17.567	0.892825	0							0.11346	-0.002554					-0.127964	0.642287	-0.014465	17.639	0.89348	0							0.113467	-0.051958
-0.128295	4.44846	-0.014733	17.5669	0.893658	0							0.113543	-0.002546					-0.12788	0.642561	-0.014298	17.639	0.894313	0							0.113551	-0.051958
-0.128212	4.4492	-0.014567	17.5669	0.89449	0							0.113626	-0.002537					-0.127797	0.642838	-0.014132	17.6391	0.895145	0							0.113634	-0.051958
-0.128129	4.44981	-0.0144	17.5669	0.895323	0							0.11371	-0.002528					-0.127714	0.643181	-0.013965	17.6391	0.895978	0							0.113717	-0.051958
-0.128046	4.45019	-0.014234	17.5668	0.896155	0							0.113793	-0.002519					-0.127631	0.643748	-0.013799	17.639	0.896811	0							0.1138	-0.051958
-0.127962	4.4506	-0.014067	17.5668	0.896987	0							0.113876	-0.002511					-0.127547	0.644514	-0.013632	17.639	0.897643	0							0.113884	-0.051958
-0.127879	4.45103	-0.013901	17.5667	0.89782	0							0.113959	-0.002502					-0.127464	0.645296	-0.013466	17.6391	0.898476	0							0.113967	-0.051958
-0.127796	4.45151	-0.013734	17.5666	0.898652	0							0.114043	-0.002493					-0.127381	0.646089	-0.013299	17.6391	0.899309	0							0.11405	-0.051958
-0.127713	4.45194	-0.013568	17.5666	0.899485	0							0.114126	-0.002484					-0.127298	0.646906	-0.013133	17.6391	0.900141	0							0.114133	-0.051958
-0.127629	4.45238	-0.013401	17.5666	0.900317	0							0.114209	-0.002475					-0.127214	0.64772	-0.012966	17.6391	0.900974	0							0.114217	-0.051958
-0.127546	4.45291	-0.013235	17.5666	0.90115	0							0.114292	-0.002466					-0.127131	0.648575	-0.0128	17.6391	0.901807	0							0.1143	-0.051958
-0.127463	4.45348	-0.013068	17.5666	0.901982	0							0.114376	-0.002458					-0.127048	0.649383	-0.012633	17.6392	0.902639	0							0.114383	-0.051958
-0.12738	4.45373	-0.012902	17.5667	0.902815	0							0.114459	-0.002449					-0.126965	0.649927	-0.012466	17.6391	0.903472	0							0.114466	-0.051958
-0.127296	4.45354	-0.012735	17.5667	0.903647	0							0.114542	-0.00244					-0.126881	0.650269	-0.0123	17.6391	0.904305	0							0.11455	-0.051958
-0.127213	4.45334	-0.012569	17.5668	0.90448	0							0.114625	-0.002431					-0.126798	0.650617	-0.012133	17.6391	0.905137	0							0.114633	-0.051958
-0.12713	4.45315	-0.012402	17.5668	0.905312	0							0.114709	-0.002422					-0.126715	0.650976	-0.011967	17.6392	0.90597	0							0.114716	-0.051958
-0.127047	4.45297	-0.012236	17.5669	0.906145	0							0.114792	-0.002413					-0.126632	0.651317	-0.0118	17.6392	0.906803	0							0.114799	-0.051958
-0.126963	4.45275	-0.012069	17.5668	0.906977	0							0.114875	-0.002404					-0.126548	0.651579	-0.011634	17.6393	0.907635	0							0.114883	-0.051958
-0.12688	4.45242	-0.011903	17.5667	0.90781	0							0.114958	-0.002396					-0.126465	0.651674	-0.011467	17.6392	0.908468	0							0.114966	-0.051958
-0.126797	4.4522	-0.011736	17.5666	0.908642	0							0.115042	-0.002387					-0.126382	0.651835	-0.011301	17.6393	0.909301	0							0.115049	-0.051958
-0.126714	4.45231	-0.01157	17.5666	0.909475	0							0.115125	-0.002378					-0.126299	0.652217	-0.011134	17.6394	0.910133	0							0.115132	-0.051958
-0.12663	4.45246	-0.011403	17.5666	0.910307	0							0.115208	-0.002369					-0.126215	0.652625	-0.010968	17.6394	0.910966	0							0.115216	-0.051958
-0.126547	4.45261	-0.011237	17.5666	0.911139	0							0.115291	-0.00236					-0.126132	0.653031	-0.010801	17.6394	0.911799	0							0.115299	-0.051958
-0.126464	4.45275	-0.01107	17.5666	0.911972	0							0.115374	-0.002351					-0.126049	0.653435	-0.010635	17.6394	0.912631	0							0.115382	-0.051958
-0.126381	4.45289	-0.010904	17.5665	0.912804	0							0.115458	-0.002342					-0.125966	0.653818	-0.010468	17.6394	0.913464	0							0.115465	-0.051958
-0.126297	4.45312	-0.010737	17.5665	0.913637	0							0.115541	-0.002333					-0.125882	0.654096	-0.010302	17.6394	0.914296	0							0.115549	-0.051958
-0.126214	4.45362	-0.010571	17.5664	0.914469	0							0.115624	-0.002324					-0.125799	0.65443	-0.010135	17.6394	0.915129	0							0.115632	-0.051958
-0.126131	4.45444	-0.010404	17.5664	0.915302	0							0.115707	-0.002315					-0.125716	0.655002	-0.009969	17.6393	0.915962	0							0.115715	-0.051958
-0.126048	4.45547	-0.010238	17.5663	0.916134	0							0.115791	-0.002315					-0.125633	0.655662	-0.009802	17.6393	0.916794	0							0.115798	-0.051958
-0.125965	4.45646	-0.010071	17.5663	0.916967	0							0.115874	-0.002315					-0.125549	0.656349	-0.009636	17.6393	0.917627	0							0.115882	-0.051958
-0.125881	4.45744	-0.009905	17.5663	0.917799	0							0.115957	-0.002315					-0.125466	0.657011	-0.009469	17.6393	0.91846	0							0.115965	-0.051958
-0.125798	4.45848	-0.009738	17.5663	0.918632	0							0.11604	-0.002315					-0.125383	0.657688	-0.009303	17.6393	0.919292	0							0.116048	-0.051958
-0.125715	4.45942	-0.009572	17.5663	0.919464	0							0.116124	-0.002315					-0.1253	0.658395	-0.009136	17.6393	0.920125	0							0.116131	-0.051958
-0.125632	4.46004	-0.009405	17.5664	0.920297	0							0.116207	-0.002315					-0.125216	0.659011	-0.00897	17.6393	0.920958	0							0.116214	-0.051958
-0.125548	4.46031	-0.009239	17.5664	0.921129	0							0.11629	-0.002315					-0.125133	0.659119	-0.008803	17.6393	0.92179	0							0.116298	-0.051958
-0.125465	4.46031	-0.009072	17.5664	0.921962	0							0.116373	-0.002315					-0.12505	0.658722	-0.008637	17.6392	0.922623	0							0.116381	-0.051958
-0.125382	4.46031	-0.008906	17.5663	0.922794	0							0.116457	-0.002315					-0.124967	0.658319	-0.00847	17.6393	0.923456	0							0.116464	-0.051958
-0.125299	4.46031	-0.008739	17.5662	0.923627	0							0.11654	-0.002315					-0.124883	0.657933	-0.008303	17.6392	0.924288	0							0.116548	-0.051958
-0.125215	4.4603	-0.008573	17.5661	0.924459	0							0.116623	-0.002307					-0.1248	0.657535	-0.008137	17.6392	0.925121	0							0.116631	-0.051958
-0.125132	4.46028	-0.008406	17.5661	0.925292	0							0.116706	-0.002298					-0.124717	0.65728	-0.00797	17.6392	0.925954	0							0.116714	-0.051958
-0.125049	4.46014	-0.00824	17.566	0.926124	0							0.11679	-0.002289					-0.124634	0.6573	-0.007804	17.6392	0.926786	0							0.116797	-0.051958
-0.124966	4.45969	-0.008073	17.5659	0.926957	0							0.116873	-0.00228					-0.12455	0.657487	-0.007637	17.6392	0.927619	0							0.11688	-0.051958
-0.124882	4.45897	-0.007907	17.5659	0.927789	0							0.116956	-0.002271					-0.124467	0.657673	-0.007471	17.6393	0.928452	0							0.116964	-0.051958
-0.124799	4.45819	-0.00774	17.5659	0.928622	0							0.117039	-0.002262					-0.124384	0.657852	-0.007304	17.6393	0.929284	0							0.117047	-0.051958
-0.124716	4.45741	-0.007574	17.5659	0.929454	0							0.117123	-0.002253					-0.124301	0.658037	-0.007138	17.6393	0.930117	0							0.11713	-0.051958
-0.124633	4.45666	-0.007407	17.5658	0.930286	0							0.117206	-0.002244					-0.124217	0.658221	-0.006971	17.6393	0.93095	0							0.117214	-0.051958
-0.124549	4.45589	-0.007241	17.5658	0.931119	0							0.117289	-0.002235					-0.124134	0.658342	-0.006805	17.6389	0.931782	0							0.117297	-0.051958
-0.124466	4.45512	-0.007074	17.5658	0.931951	0							0.117372	-0.002226					-0.124051	0.658126	-0.006638	17.6386	0.932615	0							0.11738	-0.051958
-0.124383	4.45445	-0.006908	17.5657	0.932784	0							0.117456	-0.002217					-0.123968	0.65798	-0.006472	17.6385	0.933448	0							0.117463	-0.051958
-0.1243	4.45383	-0.006741	17.5658	0.933616	0							0.117539	-0.002208					-0.123884	0.658337	-0.006305	17.6384	0.93428	0							0.117546	-0.051958
-0.124216	4.4532	-0.006575	17.5658	0.934449	0							0.117622	-0.002199					-0.123801	0.658857	-0.006139	17.6384	0.935113	0							0.11763	-0.051958
-0.124133	4.45257	-0.006408	17.5658	0.935281	0							0.117705	-0.00219					-0.123718	0.659374	-0.005972	17.6383	0.935946	0							0.117713	-0.051958
-0.12405	4.45194	-0.006242	17.5657	0.936114	0							0.117789	-0.002181					-0.123635	0.659874	-0.005806	17.6384	0.936778	0							0.117796	-0.051958
-0.123967	4.45134	-0.006075	17.5657	0.936946	0							0.117872	-0.002172					-0.123551	0.660373	-0.005639	17.6385	0.937611	0							0.117879	-0.051958
-0.123883	4.45066	-0.005909	17.5657	0.937779	0							0.117955	-0.002163					-0.123468	0.660752	-0.005473	17.6385	0.938443	0							0.117963	-0.051958
-0.1238	4.4499	-0.005742	17.5658	0.938611	0							0.118038	-0.002154					-0.123385	0.660686	-0.005306	17.6386	0.939276	0							0.118046	-0.051958
-0.123717	4.4491	-0.005576	17.5658	0.939444	0							0.118122	-0.002145					-0.123302	0.660023	-0.00514	17.6386	0.940109	0							0.118129	-0.051958
-0.123634	4.44828	-0.005409	17.5658	0.940276	0							0.118205	-0.002136					-0.123218	0.658956	-0.004973	17.6386	0.940942	0							0.118212	-0.051958
-0.12355	4.4474	-0.005243	17.5656	0.941109	0							0.118288	-0.002127					-0.123135	0.657893	-0.004807	17.6385	0.941774	0							0.118296	-0.051958
-0.123467	4.44653	-0.005076	17.5652	0.941941	0							0.118371	-0.002118					-0.123052	0.656869	-0.00464	17.6385	0.942607	0							0.118379	-0.051958
-0.123384	4.44572	-0.00491	17.565	0.942774	0							0.118454	-0.002109					-0.122969	0.655843	-0.004474	17.6385	0.943439	0							0.118462	-0.051958
-0.123301	4.44498	-0.004743	17.5649	0.943606	0							0.118538	-0.0021					-0.122885	0.654945	-0.004307	17.6384	0.944272	0							0.118545	-0.051958
-0.123218	4.44471	-0.004577	17.5648	0.944439	0							0.118621	-0.002091					-0.122802	0.654374	-0.00414	17.6384	0.945105	0							0.118629	-0.051958
-0.123134	4.44485	-0.00441	17.5647	0.945271	0							0.118704	-0.002082					-0.122719	0.654345	-0.003974	17.6384	0.945937	0							0.118712	-0.051958
-0.123051	4.44509	-0.004244	17.5647	0.946103	0							0.118787	-0.002073					-0.122636	0.654642	-0.003807	17.6384	0.94677	0							0.118795	-0.051958
-0.122968	4.44536	-0.004077	17.5647	0.946936	0							0.118871	-0.002064					-0.122552	0.654918	-0.003641	17.6385	0.947603	0							0.118878	-0.051958
-0.122885	4.44563	-0.003911	17.5647	0.947768	0							0.118954	-0.002055					-0.122469	0.655207	-0.003474	17.6385	0.948435	0							0.118962	-0.051958
-0.122801	4.44589	-0.003744	17.5647	0.948601	0							0.119037	-0.002046					-0.122386	0.65549	-0.003308	17.6385	0.949268	0							0.119045	-0.051958
-0.122718	4.44615	-0.003578	17.5647	0.949433	0							0.11912	-0.002046					-0.122303	0.655757	-0.003141	17.6385	0.950101	0							0.119128	-0.051958
-0.122635	4.44616	-0.003411	17.5647	0.950266	0							0.119204	-0.002046					-0.12222	0.65583	-0.002975	17.6385	0.950933	0							0.119211	-0.051958
-0.122552	4.44583	-0.003245	17.5647	0.951098	0							0.119287	-0.002046					-0.122136	0.65564	-0.002808	17.6386	0.951766	0							0.119295	-0.051958
-0.122468	4.44537	-0.003078	17.5647	0.951931	0							0.11937	-0.002046					-0.122053	0.655364	-0.002642	17.6385	0.952599	0							0.119378	-0.051958
-0.122385	4.44489	-0.002912	17.5647	0.952763	0							0.119453	-0.002046					-0.12197	0.655056	-0.002475	17.6385	0.953431	0							0.119461	-0.051958
-0.122302	4.4444	-0.002745	17.5647	0.953596	0							0.119537	-0.002046					-0.121887	0.654748	-0.002309	17.6386	0.954264	0							0.119544	-0.051958
-0.122219	4.44389	-0.002579	17.5647	0.954428	0							0.11962	-0.002046					-0.121803	0.654429	-0.002142	17.6386	0.955097	0							0.119628	-0.051958
-0.122135	4.44339	-0.002412	17.5646	0.955261	0							0.119703	-0.002046					-0.12172	0.654114	-0.001976	17.6386	0.955929	0							0.119711	-0.051958
-0.122052	4.44266	-0.002246	17.5646	0.956093	0							0.119786	-0.002046					-0.121637	0.653616	-0.001809	17.6386	0.956762	0							0.119794	-0.051958
-0.121969	4.44166	-0.002079	17.5646	0.956926	0							0.11987	-0.002046					-0.121554	0.6529	-0.001643	17.6385	0.957595	0							0.119877	-0.051958
-0.121886	4.44064	-0.001913	17.5645	0.957758	0							0.119953	-0.002037					-0.12147	0.652249	-0.001476	17.6385	0.958427	0							0.119961	-0.051958
-0.121802	4.43972	-0.001746	17.5645	0.958591	0							0.120036	-0.002027					-0.121387	0.651658	-0.00131	17.6385	0.95926	0							0.120044	-0.051958
-0.121719	4.43884	-0.00158	17.5644	0.959423	0							0.120119	-0.002018					-0.121304	0.651076	-0.001143	17.6385	0.960093	0							0.120127	-0.051958
-0.121636	4.43788	-0.001413	17.5644	0.960256	0							0.120203	-0.002009					-0.121221	0.650486	-0.000977	17.6385	0.960925	0							0.12021	-0.051958
-0.121553	4.43694	-0.001247	17.5644	0.961088	0							0.120286	-0.002					-0.121137	0.649929	-0.00081	17.6385	0.961758	0							0.120294	-0.051958
-0.121469	4.43613	-0.00108	17.5644	0.96192	0							0.120369	-0.001991					-0.121054	0.649559	-0.000644	17.6384	0.962591	0							0.120377	-0.051958
-0.121386	4.43562	-0.000914	17.5643	0.962753	0							0.120452	-0.001982					-0.120971	0.649794	-0.000477	17.6384	0.963423	0							0.12046	-0.051958
-0.121303	4.43525	-0.000747	17.5643	0.963585	0							0.120536	-0.001973					-0.120888	0.650307	-0.000311	17.6384	0.964256	0							0.120543	-0.051958
-0.12122	4.43479	-0.000581	17.5643	0.964418	0							0.120619	-0.001964					-0.120804	0.650729	-0.000144	17.6384	0.965089	0							0.120627	-0.051958
-0.121136	4.43432	-0.000414	17.5643	0.96525	0							0.120702	-0.001955					-0.120721	0.651129	2.2e-05	17.6384	0.965921	0							0.12071	-0.051958
-0.121053	4.43384	-0.000248	17.5643	0.966083	0							0.120785	-0.001946					-0.120638	0.651543	0.000189	17.6385	0.966754	0							0.120793	-0.051958
-0.12097	4.43336	-8.1e-05	17.5643	0.966915	0							0.120869	-0.001936					-0.120555	0.65197	0.000356	17.6392	0.967586	0							0.120876	-0.051958
-0.120887	4.43287	8.5e-05	17.5643	0.967748	0							0.120952	-0.001927					-0.120471	0.652378	0.000522	17.6402	0.968419	0							0.12096	-0.051958
-0.120803	4.43264	0.000252	17.5647	0.96858	0							0.121035	-0.001918					-0.120388	0.652785	0.000689	17.6415	0.969252	0							0.121043	-0.051958
-0.12072	4.43264	0.000418	17.5657	0.969413	0							0.121118	-0.001909					-0.120305	0.652946	0.000855	17.6427	0.970084	0							0.121126	-0.051958
-0.120637	4.4327	0.000585	17.567	0.970245	0							0.121201	-0.0019					-0.120222	0.652777	0.001022	17.6438	0.970917	0							0.121209	-0.051958
-0.120554	4.43278	0.000751	17.5686	0.971078	0							0.121285	-0.001891					-0.120138	0.652486	0.001188	17.6449	0.97175	0							0.121293	-0.051958
-0.12047	4.43286	0.000918	17.5703	0.97191	0							0.121368	-0.001881					-0.120055	0.652205	0.001355	17.6456	0.972582	0							0.121376	-0.051958
-0.120387	4.43294	0.001084	17.5717	0.972743	0							0.121451	-0.001872					-0.119972	0.651927	0.001521	17.6461	0.973415	0							0.121459	-0.051958
-0.120304	4.43301	0.001251	17.5729	0.973575	0							0.121534	-0.001863					-0.119889	0.651642	0.001688	17.6464	0.974248	0							0.121542	-0.051958
-0.120221	4.43307	0.001417	17.5739	0.974408	0							0.121618	-0.001854					-0.119805	0.650908	0.001854	17.6466	0.97508	0							0.121626	-0.051958
-0.120138	4.43308	0.001584	17.5747	0.97524	0							0.121701	-0.001845					-0.119722	0.649874	0.002021	17.6466	0.975913	0							0.121709	-0.051958
-0.120054	4.4334	0.00175	17.5755	0.976073	0							0.121784	-0.001836					-0.119639	0.649442	0.002187	17.6465	0.976746	0							0.121792	-0.051958
-0.119971	4.43398	0.001917	17.5759	0.976905	0							0.121867	-0.001826					-0.119556	0.649354	0.002354	17.6462	0.977578	0							0.121875	-0.051958
-0.119888	4.43456	0.002083	17.5761	0.977738	0							0.121951	-0.001817					-0.119472	0.649266	0.00252	17.6457	0.978411	0							0.121959	-0.051958
-0.119805	4.43517	0.00225	17.576	0.97857	0							0.122034	-0.001808					-0.119389	0.649175	0.002687	17.6452	0.979244	0							0.122042	-0.051958
-0.119721	4.4358	0.002416	17.5757	0.979403	0							0.122117	-0.001799					-0.119306	0.649085	0.002853	17.6448	0.980076	0							0.122125	-0.051958
-0.119638	4.43639	0.002583	17.5753	0.980235	0							0.1222	-0.00179					-0.119223	0.649331	0.00302	17.6442	0.980909	0							0.122208	-0.051958
-0.119555	4.43706	0.002749	17.5747	0.981067	0							0.122284	-0.00178					-0.119139	0.65019	0.003186	17.6436	0.981742	0							0.122292	-0.051958
-0.119472	4.43762	0.002916	17.5741	0.9819	0							0.122367	-0.001771					-0.119056	0.650813	0.003353	17.643	0.982574	0							0.122375	-0.051958
-0.119388	4.43809	0.003082	17.5735	0.982732	0							0.12245	-0.001771					-0.118973	0.65119	0.003519	17.6426	0.983407	0							0.122458	-0.051958
-0.119305	4.43856	0.003249	17.5728	0.983565	0							0.122533	-0.001771					-0.11889	0.65156	0.003686	17.6421	0.98424	0							0.122541	-0.051958
-0.119222	4.43903	0.003415	17.572	0.984397	0							0.122617	-0.001771					-0.118806	0.651901	0.003852	17.6416	0.985072	0							0.122625	-0.051958
-0.119139	4.43946	0.003582	17.5713	0.98523	0							0.1227	-0.001771					-0.118723	0.652261	0.004019	17.6411	0.985905	0							0.122708	-0.051958
-0.119055	4.43991	0.003748	17.5707	0.986062	0							0.122783	-0.001771					-0.11864	0.652568	0.004185	17.6406	0.986738	0							0.122791	-0.051958
-0.118972	4.44024	0.003915	17.57	0.986895	0							0.122866	-0.001771					-0.118557	0.652401	0.004352	17.6401	0.98757	0							0.122874	-0.051958
-0.118889	4.44041	0.004081	17.5695	0.987727	0							0.12295	-0.001771					-0.118473	0.651995	0.004519	17.6397	0.988403	0							0.122958	-0.051958
-0.118806	4.44028	0.004248	17.5689	0.98856	0							0.123033	-0.001771					-0.11839	0.651508	0.004685	17.6394	0.989236	0							0.123041	-0.051958
-0.118722	4.44006	0.004414	17.5683	0.989392	0							0.123116	-0.001771					-0.118307	0.651017	0.004852	17.6391	0.990068	0							0.123124	-0.051958
-0.118639	4.43981	0.004581	17.5678	0.990225	0							0.123199	-0.001771					-0.118224	0.650538	0.005018	17.6389	0.990901	0							0.123207	-0.051958
-0.118556	4.43957	0.004747	17.5674	0.991057	0							0.123283	-0.001762					-0.11814	0.650033	0.005185	17.6387	0.991733	0							0.123291	-0.051958
-0.118473	4.43934	0.004914	17.5669	0.99189	0							0.123366	-0.001753					-0.118057	0.649545	0.005351	17.6385	0.992566	0							0.123374	-0.051958
-0.118389	4.43916	0.00508	17.5665	0.992722	0							0.123449	-0.001743					-0.117974	0.649145	0.005518	17.6383	0.993399	0							0.123457	-0.051958
-0.118306	4.43909	0.005247	17.5662	0.993555	0							0.123532	-0.001734					-0.117891	0.648873	0.005684	17.6381	0.994232	0							0.12354	-0.051958
-0.118223	4.43904	0.005413	17.5659	0.994387	0							0.123616	-0.001725					-0.117807	0.648906	0.005851	17.638	0.995064	0							0.123624	-0.051958
-0.11814	4.43899	0.00558	17.5655	0.995219	0							0.123699	-0.001716					-0.117724	0.649032	0.006017	17.6379	0.995897	0							0.123707	-0.051958
-0.118056	4.43893	0.005746	17.565	0.996052	0							0.123782	-0.001706					-0.117641	0.649164	0.006184	17.6378	0.996729	0							0.12379	-0.051958
-0.117973	4.43888	0.005913	17.5645	0.996884	0							0.123865	-0.001697					-0.117558	0.6493	0.00635	17.6377	0.997562	0							0.123873	-0.051958
-0.11789	4.43882	0.006079	17.5641	0.997717	0							0.123948	-0.001688					-0.117474	0.649427	0.006517	17.6376	0.998395	0							0.123957	-0.051958
-0.117807	4.43877	0.006246	17.5638	0.998549	0							0.124032	-0.001679					-0.117391	0.649505	0.006683	17.6376	0.999227	0							0.12404	-0.051958
-0.117723	4.43857	0.006412	17.5636	0.999382	0							0.124115	-0.001669					-0.117308	0.649455	0.00685	17.6375	1.00006	0							0.124123	-0.051958
-0.11764	4.43846	0.006579	17.5635	1.00021	0							0.124198	-0.00166					-0.117225	0.649466	0.007016	17.6375	1.00089	0							0.124206	-0.051958
-0.117557	4.43847	0.006745	17.5634	1.00105	0							0.124281	-0.001651					-0.117141	0.649537	0.007183	17.6375	1.00172	0							0.12429	-0.051958
-0.117474	4.43851	0.006912	17.5631	1.00188	0							0.124365	-0.001641					-0.117058	0.649619	0.007349	17.6374	1.00256	0							0.124373	-0.051958
-0.117391	4.43855	0.007078	17.5629	1.00271	0							0.124448	-0.001632					-0.116975	0.649698	0.007516	17.6374	1.00339	0							0.124456	-0.051958
-0.117307	4.4386	0.007245	17.5626	1.00354	0							0.124531	-0.001623					-0.116892	0.64978	0.007682	17.6373	1.00422	0							0.124539	-0.051958
-0.117224	4.43864	0.007411	17.5624	1.00438	0							0.124614	-0.001614					-0.116808	0.649863	0.007849	17.6373	1.00506	0							0.124623	-0.051958
-0.117141	4.43876	0.007578	17.5622	1.00521	0							0.124698	-0.001604					-0.116725	0.650082	0.008015	17.6373	1.00589	0							0.124706	-0.051958
-0.117058	4.43896	0.007744	17.562	1.00604	0							0.124781	-0.001595					-0.116642	0.650364	0.008182	17.6373	1.00672	0							0.124789	-0.051958
-0.116974	4.43921	0.007911	17.5619	1.00687	0							0.124864	-0.001586					-0.116559	0.650685	0.008348	17.6374	1.00755	0							0.124872	-0.051958
-0.116891	4.43947	0.008077	17.5619	1.00771	0							0.124947	-0.001576					-0.116475	0.650993	0.008515	17.6374	1.00839	0							0.124956	-0.051958
-0.116808	4.43973	0.008244	17.5618	1.00854	0							0.125031	-0.001567					-0.116392	0.651296	0.008682	17.6374	1.00922	0							0.125039	-0.051958
-0.116725	4.44	0.00841	17.5618	1.00937	0							0.125114	-0.001558					-0.116309	0.651636	0.008848	17.6374	1.01005	0							0.125122	-0.051958
-0.116641	4.44027	0.008577	17.5618	1.0102	0							0.125197	-0.001548					-0.116226	0.651947	0.009015	17.6372	1.01089	0							0.125205	-0.051958
-0.116558	4.44052	0.008743	17.5617	1.01104	0							0.12528	-0.001539					-0.116142	0.65256	0.009181	17.637	1.01172	0							0.125289	-0.051958
-0.116475	4.44071	0.00891	17.5617	1.01187	0							0.125364	-0.00153					-0.116059	0.653502	0.009348	17.6368	1.01255	0							0.125372	-0.051958
-0.116392	4.44096	0.009076	17.5616	1.0127	0							0.125447	-0.00152					-0.115976	0.654306	0.009514	17.6368	1.01338	0							0.125455	-0.051958
-0.116308	4.44125	0.009243	17.5616	1.01353	0							0.12553	-0.001511					-0.115893	0.655039	0.009681	17.6367	1.01422	0							0.125538	-0.051958
-0.116225	4.44154	0.009409	17.5616	1.01437	0							0.125613	-0.001501					-0.115809	0.655729	0.009847	17.6367	1.01505	0							0.125622	-0.051958
-0.116142	4.44182	0.009576	17.5615	1.0152	0							0.125697	-0.001492					-0.115726	0.656493	0.010014	17.6366	1.01588	0							0.125705	-0.051958
-0.116059	4.4421	0.009742	17.5616	1.01603	0							0.12578	-0.001492					-0.115643	0.657233	0.01018	17.6365	1.01671	0							0.125788	-0.051958
-0.115975	4.4424	0.009909	17.5617	1.01686	0							0.125863	-0.001492					-0.11556	0.657722	0.010347	17.6365	1.01755	0							0.125871	-0.051958
-0.115892	4.44225	0.010075	17.5617	1.0177	0							0.125946	-0.001492					-0.115476	0.657417	0.010513	17.6365	1.01838	0							0.125955	-0.051958
-0.115809	4.44171	0.010242	17.5618	1.01853	0							0.12603	-0.001492					-0.115393	0.657206	0.01068	17.6365	1.01921	0							0.126038	-0.051958
-0.115726	4.44086	0.010408	17.5618	1.01936	0							0.126113	-0.001492					-0.11531	0.657148	0.010846	17.6367	1.02004	0							0.126121	-0.051958
-0.115642	4.43998	0.010575	17.5618	1.02019	0							0.126196	-0.001492					-0.115227	0.657124	0.011013	17.6367	1.02088	0							0.126204	-0.051958
-0.115559	4.43912	0.010741	17.5619	1.02103	0							0.126279	-0.001492					-0.115143	0.657099	0.011179	17.6367	1.02171	0							0.126288	-0.051958
-0.115476	4.4383	0.010908	17.5618	1.02186	0							0.126363	-0.001492					-0.11506	0.657074	0.011346	17.6367	1.02254	0							0.126371	-0.051958
-0.115393	4.43734	0.011074	17.5617	1.02269	0							0.126446	-0.001492					-0.114977	0.657047	0.011512	17.6368	1.02337	0							0.126454	-0.051958
-0.115309	4.43657	0.011241	17.5617	1.02352	0							0.126529	-0.001492					-0.114894	0.657585	0.011679	17.6368	1.02421	0							0.126537	-0.051958
-0.115226	4.43599	0.011407	17.5616	1.02436	0							0.126612	-0.001483					-0.11481	0.658161	0.011845	17.6367	1.02504	0							0.126621	-0.051958
-0.115143	4.43565	0.011574	17.5616	1.02519	0							0.126696	-0.001473					-0.114727	0.658542	0.012012	17.6366	1.02587	0							0.126704	-0.051958
-0.11506	4.43533	0.01174	17.5617	1.02602	0							0.126779	-0.001464					-0.114644	0.65889	0.012178	17.6366	1.0267	0							0.126787	-0.051958
-0.114976	4.43502	0.011907	17.5617	1.02685	0							0.126862	-0.001455					-0.114561	0.659237	0.012345	17.6367	1.02754	0							0.12687	-0.051958
-0.114893	4.43472	0.012073	17.5618	1.02769	0							0.126945	-0.001445					-0.114477	0.659583	0.012511	17.6367	1.02837	0							0.126954	-0.051958
-0.11481	4.43439	0.01224	17.5618	1.02852	0							0.127028	-0.001436					-0.114394	0.65993	0.012678	17.6367	1.0292	0							0.127037	-0.051958
-0.114727	4.4342	0.012406	17.5617	1.02935	0							0.127112	-0.001426					-0.114311	0.660327	0.012845	17.6367	1.03004	0							0.12712	-0.051958
-0.114643	4.43431	0.012573	17.5618	1.03018	0							0.127195	-0.001417					-0.114228	0.660741	0.013011	17.6366	1.03087	0							0.127203	-0.051958
-0.11456	4.43446	0.012739	17.5618	1.03102	0							0.127278	-0.001407					-0.114144	0.66109	0.013178	17.6366	1.0317	0							0.127287	-0.051958
-0.114477	4.43463	0.012906	17.5618	1.03185	0							0.127361	-0.001398					-0.114061	0.661402	0.013344	17.6365	1.03253	0							0.12737	-0.051958
-0.114394	4.43479	0.013072	17.5618	1.03268	0							0.127445	-0.001389					-0.113978	0.661691	0.013511	17.6366	1.03337	0							0.127453	-0.051958
-0.114311	4.43494	0.013239	17.5618	1.03351	0							0.127528	-0.001379					-0.113895	0.662017	0.013677	17.6367	1.0342	0							0.127536	-0.051958
-0.114227	4.43511	0.013405	17.5618	1.03435	0							0.127611	-0.00137					-0.113811	0.662327	0.013844	17.6367	1.03503	0							0.12762	-0.051958
-0.114144	4.43527	0.013572	17.5618	1.03518	0							0.127694	-0.00136					-0.113728	0.662558	0.01401	17.6368	1.03586	0							0.127703	-0.051958
-0.114061	4.43543	0.013738	17.5617	1.03601	0							0.127778	-0.001351					-0.113645	0.662469	0.014177	17.637	1.0367	0							0.127786	-0.051958
-0.113978	4.43556	0.013905	17.5618	1.03684	0							0.127861	-0.001341					-0.113562	0.662388	0.014343	17.637	1.03753	0							0.127869	-0.051958
-0.113894	4.43565	0.014071	17.5618	1.03768	0							0.127944	-0.001332					-0.113478	0.662331	0.01451	17.637	1.03836	0							0.127953	-0.051958
-0.113811	4.43573	0.014238	17.5618	1.03851	0							0.128027	-0.001322					-0.113395	0.662272	0.014676	17.637	1.0392	0							0.128036	-0.051958
-0.113728	4.43582	0.014404	17.5618	1.03934	0							0.128111	-0.001313					-0.113312	0.662216	0.014843	17.6371	1.04003	0							0.128119	-0.051958
-0.113645	4.43589	0.014571	17.5618	1.04017	0							0.128194	-0.001303					-0.113229	0.662161	0.015009	17.6371	1.04086	0							0.128202	-0.051958
-0.113561	4.43597	0.014737	17.5617	1.04101	0							0.128277	-0.001294					-0.113145	0.662106	0.015176	17.6372	1.04169	0							0.128286	-0.051958
-0.113478	4.4359	0.014904	17.5617	1.04184	0							0.12836	-0.001284					-0.113062	0.661933	0.015342	17.6372	1.04253	0							0.128369	-0.051958
-0.113395	4.43577	0.01507	17.5617	1.04267	0							0.128444	-0.001275					-0.112979	0.661733	0.015509	17.6372	1.04336	0							0.128452	-0.051958
-0.113312	4.43576	0.015237	17.5617	1.0435	0							0.128527	-0.001265					-0.112896	0.661576	0.015675	17.6373	1.04419	0							0.128535	-0.051958
-0.113228	4.43579	0.015403	17.5616	1.04434	0							0.12861	-0.001256					-0.112812	0.661416	0.015842	17.6374	1.04502	0							0.128618	-0.051958
-0.113145	4.43581	0.01557	17.5616	1.04517	0							0.128693	-0.001246					-0.112729	0.661266	0.016008	17.6374	1.04586	0							0.128702	-0.051958
-0.113062	4.43583	0.015736	17.5617	1.046	0							0.128777	-0.001237					-0.112646	0.661106	0.016175	17.6375	1.04669	0							0.128785	-0.051958
-0.112979	4.43585	0.015903	17.5618	1.04683	0							0.12886	-0.001227					-0.112563	0.660968	0.016341	17.6375	1.04752	0							0.128868	-0.051958
-0.112895	4.43587	0.016069	17.5619	1.04767	0							0.128943	-0.001218					-0.112479	0.660787	0.016508	17.6376	1.04835	0							0.128952	-0.051958
-0.112812	4.43585	0.016236	17.5618	1.0485	0							0.129026	-0.001208					-0.112396	0.660582	0.016674	17.6376	1.04919	0							0.129035	-0.051958
-0.112729	4.43538	0.016402	17.5617	1.04933	0							0.12911	-0.001208					-0.112313	0.660716	0.016841	17.6376	1.05002	0							0.129118	-0.051958
-0.112646	4.43481	0.016569	17.5617	1.05016	0							0.129193	-0.001208					-0.11223	0.660866	0.017007	17.6376	1.05085	0							0.129201	-0.051958
-0.112562	4.43428	0.016735	17.5614	1.05099	0							0.129276	-0.001208					-0.112146	0.661027	0.017174	17.6376	1.05168	0							0.129284	-0.051958
-0.112479	4.43376	0.016902	17.5612	1.05183	0							0.129359	-0.001208					-0.112063	0.661177	0.017341	17.6377	1.05252	0							0.129368	-0.051958
-0.112396	4.43324	0.017068	17.561	1.05266	0							0.129443	-0.001208					-0.11198	0.661326	0.017507	17.6377	1.05335	0							0.129451	-0.051958
-0.112313	4.43271	0.017235	17.5609	1.05349	0							0.129526	-0.001208					-0.111897	0.661476	0.017674	17.6377	1.05418	0							0.129534	-0.051958
-0.112229	4.43203	0.017401	17.5609	1.05432	0							0.129609	-0.001208					-0.111813	0.661935	0.01784	17.6377	1.05502	0							0.129617	-0.051958
-0.112146	4.43178	0.017568	17.5608	1.05516	0							0.129692	-0.001208					-0.11173	0.662471	0.018007	17.6377	1.05585	0							0.129701	-0.051958
-0.112063	4.43163	0.017734	17.5608	1.05599	0							0.129775	-0.001208					-0.111647	0.663153	0.018173	17.6378	1.05668	0							0.129784	-0.051958
-0.11198	4.43151	0.017901	17.5608	1.05682	0							0.129859	-0.001208					-0.111564	0.663792	0.01834	17.6377	1.05751	0							0.129867	-0.051958
-0.111896	4.43139	0.018067	17.5607	1.05766	0							0.129942	-0.001199					-0.11148	0.66443	0.018506	17.6377	1.05835	0							0.12995	-0.051958
-0.111813	4.43126	0.018234	17.5607	1.05849	0							0.130025	-0.001189					-0.111397	0.665118	0.018673	17.6377	1.05918	0							0.130034	-0.051958
-0.11173	4.43113	0.0184	17.5607	1.05932	0							0.130108	-0.00118					-0.111314	0.665753	0.018839	17.6377	1.06001	0							0.130117	-0.051958
-0.111647	4.43133	0.018567	17.5608	1.06015	0							0.130192	-0.00117					-0.111231	0.666078	0.019006	17.6377	1.06084	0							0.1302	-0.051958
-0.111564	4.43178	0.018733	17.5608	1.06099	0							0.130275	-0.001161					-0.111147	0.666063	0.019172	17.6376	1.06168	0							0.130283	-0.051958
-0.11148	4.43226	0.0189	17.5608	1.06182	0							0.130358	-0.001151					-0.111064	0.665739	0.019339	17.6376	1.06251	0							0.130367	-0.051958
-0.111397	4.43279	0.019066	17.5608	1.06265	0							0.130441	-0.001141					-0.110981	0.665409	0.019505	17.6377	1.06334	0							0.13045	-0.051958
-0.111314	4.43328	0.019233	17.5608	1.06348	0							0.130525	-0.001132					-0.110898	0.665028	0.019672	17.6378	1.06418	0							0.130533	-0.051958
-0.111231	4.43376	0.019399	17.5608	1.06431	0							0.130608	-0.001122					-0.110814	0.664721	0.019838	17.6378	1.06501	0							0.130616	-0.051958
-0.111147	4.43429	0.019566	17.5608	1.06515	0							0.130691	-0.001113					-0.110731	0.664371	0.020005	17.6378	1.06584	0							0.1307	-0.051958
-0.111064	4.43471	0.019732	17.5609	1.06598	0							0.130774	-0.001103					-0.110648	0.664189	0.020171	17.6377	1.06667	0							0.130783	-0.051958
-0.110981	4.43486	0.019899	17.5609	1.06681	0							0.130858	-0.001094					-0.110565	0.664192	0.020338	17.6375	1.0675	0							0.130866	-0.051958
-0.110898	4.43467	0.020065	17.561	1.06764	0							0.130941	-0.001084					-0.110482	0.663955	0.020504	17.6373	1.06834	0							0.130949	-0.051958
-0.110814	4.43447	0.020232	17.5611	1.06848	0							0.131024	-0.001074					-0.110398	0.663699	0.020671	17.6371	1.06917	0							0.131033	-0.051958
-0.110731	4.43425	0.020398	17.5611	1.06931	0							0.131107	-0.001065					-0.110315	0.663462	0.020837	17.6371	1.07	0							0.131116	-0.051958
-0.110648	4.43405	0.020565	17.5611	1.07014	0							0.131191	-0.001055					-0.110232	0.663225	0.021004	17.6371	1.07084	0							0.131199	-0.051958
-0.110565	4.43386	0.020731	17.5611	1.07098	0							0.131274	-0.001045					-0.110149	0.66297	0.02117	17.637	1.07167	0							0.131282	-0.051958
-0.110481	4.43364	0.020898	17.561	1.07181	0							0.131357	-0.001036					-0.110065	0.662753	0.021337	17.637	1.0725	0							0.131366	-0.051958
-0.110398	4.43345	0.021064	17.561	1.07264	0							0.13144	-0.001026					-0.109982	0.662704	0.021504	17.6369	1.07333	0							0.131449	-0.051958
-0.110315	4.43306	0.021231	17.561	1.07347	0							0.131524	-0.001017					-0.109899	0.663143	0.02167	17.6369	1.07417	0							0.131532	-0.051958
-0.110232	4.43263	0.021397	17.5609	1.07431	0							0.131607	-0.001007					-0.109816	0.663703	0.021837	17.6368	1.075	0							0.131615	-0.051958
-0.110148	4.43216	0.021564	17.5608	1.07514	0							0.13169	-0.000997					-0.109732	0.664263	0.022003	17.6368	1.07583	0							0.131699	-0.051958
-0.110065	4.43173	0.02173	17.5607	1.07597	0							0.131773	-0.000988					-0.109649	0.664822	0.02217	17.6368	1.07666	0							0.131782	-0.051958
-0.109982	4.43129	0.021897	17.5606	1.0768	0							0.131857	-0.000978					-0.109566	0.665428	0.022336	17.6368	1.0775	0							0.131865	-0.051958
-0.109899	4.43082	0.022063	17.5606	1.07763	0							0.13194	-0.000968					-0.109483	0.666024	0.022503	17.6369	1.07833	0							0.131948	-0.051958
-0.109815	4.43044	0.02223	17.5606	1.07847	0							0.132023	-0.000959					-0.109399	0.666524	0.022669	17.6369	1.07916	0							0.132032	-0.051958
-0.109732	4.43019	0.022396	17.5605	1.0793	0							0.132106	-0.000949					-0.109316	0.666896	0.022836	17.637	1.08	0							0.132115	-0.051958
-0.109649	4.43018	0.022563	17.5605	1.08013	0							0.13219	-0.000939					-0.109233	0.66718	0.023002	17.637	1.08083	0							0.132198	-0.051958
-0.109566	4.43017	0.022729	17.5605	1.08096	0							0.132273	-0.00093					-0.10915	0.667445	0.023169	17.6369	1.08166	0							0.132281	-0.051958
-0.109482	4.43016	0.022896	17.5605	1.0818	0							0.132356	-0.00092					-0.109066	0.667709	0.023335	17.6369	1.08249	0							0.132365	-0.051958
-0.109399	4.43015	0.023062	17.5606	1.08263	0							0.132439	-0.00092					-0.108983	0.667974	0.023502	17.637	1.08333	0							0.132448	-0.051958
-0.109316	4.43014	0.023229	17.5606	1.08346	0							0.132522	-0.00092					-0.1089	0.668256	0.023668	17.637	1.08416	0							0.132531	-0.051958
-0.109233	4.43005	0.023395	17.5606	1.08429	0							0.132606	-0.00092					-0.108817	0.668502	0.023835	17.637	1.08499	0							0.132614	-0.051958
-0.109149	4.42979	0.023562	17.5607	1.08513	0							0.132689	-0.00092					-0.108733	0.668826	0.024001	17.637	1.08582	0							0.132698	-0.051958
-0.109066	4.42938	0.023728	17.5607	1.08596	0							0.132772	-0.00092					-0.10865	0.669622	0.024168	17.6369	1.08666	0							0.132781	-0.051958
-0.108983	4.42897	0.023895	17.5608	1.08679	0							0.132855	-0.00092					-0.108567	0.670407	0.024334	17.6369	1.08749	0							0.132864	-0.051958
-0.1089	4.42856	0.024061	17.5609	1.08762	0							0.132939	-0.00092					-0.108484	0.671141	0.024501	17.6368	1.08832	0							0.132947	-0.051958
-0.108817	4.42814	0.024228	17.5609	1.08846	0							0.133022	-0.00092					-0.1084	0.671882	0.024667	17.6367	1.08915	0							0.133031	-0.051958
-0.108733	4.42769	0.024394	17.5608	1.08929	0							0.133105	-0.00092					-0.108317	0.672659	0.024834	17.6367	1.08999	0							0.133114	-0.051958
-0.10865	4.42732	0.024561	17.5607	1.09012	0							0.133188	-0.00092					-0.108234	0.673323	0.025	17.6366	1.09082	0							0.133197	-0.051958
-0.108567	4.42741	0.024727	17.5607	1.09095	0							0.133272	-0.00091					-0.108151	0.67369	0.025167	17.6365	1.09165	0							0.13328	-0.051958
-0.108484	4.42753	0.024894	17.5608	1.09179	0							0.133355	-0.0009					-0.108067	0.673689	0.025333	17.6365	1.09248	0							0.133364	-0.051958
-0.1084	4.42769	0.02506	17.5608	1.09262	0							0.133438	-0.000891					-0.107984	0.673598	0.0255	17.6365	1.09332	0							0.133447	-0.051958
-0.108317	4.42786	0.025227	17.5608	1.09345	0							0.133521	-0.000881					-0.107901	0.673508	0.025667	17.6365	1.09415	0							0.13353	-0.051958
-0.108234	4.42802	0.025393	17.5608	1.09428	0							0.133605	-0.000871					-0.107818	0.673428	0.025833	17.6365	1.09498	0							0.133613	-0.051958
-0.108151	4.42817	0.02556	17.5608	1.09512	0							0.133688	-0.000862					-0.107734	0.673337	0.026	17.6366	1.09582	0							0.133697	-0.051958
-0.108067	4.42831	0.025726	17.5609	1.09595	0							0.133771	-0.000852					-0.107651	0.673231	0.026166	17.6367	1.09665	0							0.13378	-0.051958
-0.107984	4.42807	0.025893	17.5609	1.09678	0							0.133854	-0.000842					-0.107568	0.672958	0.026333	17.6368	1.09748	0							0.133863	-0.051958
-0.107901	4.42775	0.026059	17.561	1.09761	0							0.133938	-0.000832					-0.107485	0.672546	0.026499	17.6368	1.09831	0							0.133946	-0.051958
-0.107818	4.42725	0.026226	17.561	1.09845	0							0.134021	-0.000823					-0.107401	0.672045	0.026666	17.6368	1.09915	0							0.13403	-0.051958
-0.107734	4.42671	0.026392	17.5609	1.09928	0							0.134104	-0.000813					-0.107318	0.671538	0.026832	17.6368	1.09998	0							0.134113	-0.051958
-0.107651	4.4262	0.026559	17.5609	1.10011	0							0.134187	-0.000803					-0.107235	0.671002	0.026999	17.6369	1.10081	0							0.134196	-0.051958
-0.107568	4.42569	0.026725	17.5608	1.10094	0							0.134271	-0.000793					-0.107152	0.6705	0.027165	17.6369	1.10164	0							0.134279	-0.051958
-0.107485	4.42514	0.026892	17.5607	1.10178	0							0.134354	-0.000784					-0.107068	0.67002	0.027332	17.637	1.10248	0							0.134363	-0.051958
-0.107401	4.42464	0.027058	17.5606	1.10261	0							0.134437	-0.000774					-0.106985	0.66975	0.027498	17.6369	1.10331	0							0.134446	-0.051958
-0.107318	4.42406	0.027225	17.5606	1.10344	0							0.13452	-0.000764					-0.106902	0.669688	0.027665	17.637	1.10414	0							0.134529	-0.051958
-0.107235	4.42387	0.027391	17.5606	1.10427	0							0.134604	-0.000754					-0.106819	0.669501	0.027831	17.637	1.10498	0							0.134612	-0.051958
-0.107152	4.42398	0.027558	17.5606	1.10511	0							0.134687	-0.000745					-0.106735	0.669291	0.027998	17.637	1.10581	0							0.134696	-0.051958
-0.107068	4.42411	0.027724	17.5606	1.10594	0							0.13477	-0.000735					-0.106652	0.669091	0.028164	17.637	1.10664	0							0.134779	-0.051958
-0.106985	4.42422	0.027891	17.5606	1.10677	0							0.134853	-0.000725					-0.106569	0.668882	0.028331	17.6369	1.10747	0							0.134862	-0.051958
-0.106902	4.42434	0.028057	17.5607	1.1076	0							0.134937	-0.000715					-0.106486	0.66869	0.028497	17.637	1.10831	0							0.134945	-0.051958
-0.106819	4.42453	0.028224	17.5607	1.10844	0							0.13502	-0.000705					-0.106402	0.668559	0.028664	17.6371	1.10914	0							0.135029	-0.051958
-0.106735	4.42502	0.02839	17.5606	1.10927	0							0.135103	-0.000696					-0.106319	0.668646	0.02883	17.6371	1.10997	0							0.135112	-0.051958
-0.106652	4.42532	0.028557	17.5606	1.1101	0							0.135186	-0.000686					-0.106236	0.668777	0.028997	17.6372	1.1108	0							0.135195	-0.051958
-0.106569	4.42509	0.028723	17.5606	1.11093	0							0.13527	-0.000676					-0.106153	0.668921	0.029163	17.6371	1.11164	0							0.135278	-0.051958
-0.106486	4.42487	0.02889	17.5606	1.11177	0							0.135353	-0.000666					-0.106069	0.669073	0.02933	17.6371	1.11247	0							0.135362	-0.051958
-0.106402	4.42466	0.029056	17.5606	1.1126	0							0.135436	-0.000656					-0.105986	0.669215	0.029496	17.637	1.1133	0							0.135445	-0.051958
-0.106319	4.42444	0.029223	17.5606	1.11343	0							0.135519	-0.000646					-0.105903	0.66936	0.029663	17.6369	1.11413	0							0.135528	-0.051958
-0.106236	4.42424	0.029389	17.5606	1.11426	0							0.135602	-0.000637					-0.10582	0.669385	0.02983	17.6367	1.11497	0							0.135611	-0.051958
-0.106153	4.42424	0.029556	17.5606	1.1151	0							0.135686	-0.000627					-0.105736	0.668973	0.029996	17.6366	1.1158	0							0.135695	-0.051958
-0.106069	4.42441	0.029722	17.5606	1.11593	0							0.135769	-0.000627					-0.105653	0.668419	0.030163	17.6366	1.11663	0							0.135778	-0.051958
-0.105986	4.42529	0.029889	17.5605	1.11676	0							0.135852	-0.000627					-0.10557	0.667814	0.030329	17.6366	1.11746	0							0.135861	-0.051958
-0.105903	4.42633	0.030055	17.5605	1.11759	0							0.135935	-0.000627					-0.105487	0.667244	0.030496	17.6365	1.1183	0							0.135944	-0.051958
-0.10582	4.42738	0.030222	17.5605	1.11843	0							0.136019	-0.000627					-0.105403	0.666663	0.030662	17.6365	1.11913	0							0.136028	-0.051958
-0.105737	4.42842	0.030388	17.5605	1.11926	0							0.136102	-0.000627					-0.10532	0.66607	0.030829	17.6365	1.11996	0							0.136111	-0.051958
-0.105653	4.42946	0.030555	17.5606	1.12009	0							0.136185	-0.000627					-0.105237	0.665546	0.030995	17.6365	1.12079	0							0.136194	-0.051958
-0.10557	4.43037	0.030721	17.5605	1.12092	0							0.136268	-0.000627					-0.105154	0.665096	0.031162	17.6366	1.12163	0							0.136277	-0.051958
-0.105487	4.43104	0.030888	17.5603	1.12176	0							0.136352	-0.000627					-0.10507	0.664814	0.031328	17.6366	1.12246	0							0.136361	-0.051958
-0.105404	4.43142	0.031054	17.56	1.12259	0							0.136435	-0.000627					-0.104987	0.664634	0.031495	17.6365	1.12329	0							0.136444	-0.051958
-0.10532	4.43131	0.031221	17.5599	1.12342	0							0.136518	-0.000627					-0.104904	0.664451	0.031661	17.6366	1.12413	0							0.136527	-0.051958
-0.105237	4.4312	0.031387	17.5597	1.12425	0							0.136601	-0.000617					-0.104821	0.664255	0.031828	17.6366	1.12496	0							0.13661	-0.051958
-0.105154	4.43109	0.031554	17.5596	1.12509	0							0.136685	-0.000607					-0.104737	0.664064	0.031994	17.6365	1.12579	0							0.136694	-0.051958
-0.105071	4.43098	0.03172	17.5595	1.12592	0							0.136768	-0.000597					-0.104654	0.663852	0.032161	17.6364	1.12662	0							0.136777	-0.051958
-0.104987	4.43089	0.031887	17.5596	1.12675	0							0.136851	-0.000587					-0.104571	0.663443	0.032327	17.6364	1.12746	0							0.13686	-0.051958
-0.104904	4.43093	0.032053	17.5595	1.12758	0							0.136934	-0.000577					-0.104488	0.662725	0.032494	17.6364	1.12829	0							0.136943	-0.051958
-0.104821	4.43094	0.03222	17.5595	1.12842	0							0.137018	-0.000567					-0.104404	0.662078	0.03266	17.6363	1.12912	0							0.137027	-0.051958
-0.104738	4.43072	0.032386	17.5595	1.12925	0							0.137101	-0.000558					-0.104321	0.661484	0.032827	17.6363	1.12995	0							0.13711	-0.051958
-0.104654	4.43051	0.032553	17.5595	1.13008	0							0.137184	-0.000548					-0.104238	0.66083	0.032993	17.6363	1.13079	0							0.137193	-0.051958
-0.104571	4.43031	0.032719	17.5595	1.13091	0							0.137267	-0.000538					-0.104155	0.660199	0.03316	17.6362	1.13162	0							0.137276	-0.051958
-0.104488	4.43008	0.032886	17.5595	1.13175	0							0.137351	-0.000528					-0.104071	0.659561	0.033326	17.6362	1.13245	0							0.13736	-0.051958
-0.104405	4.42987	0.033052	17.5596	1.13258	0							0.137434	-0.000518					-0.103988	0.659064	0.033493	17.6362	1.13329	0							0.137443	-0.051958
-0.104321	4.42964	0.033219	17.5596	1.13341	0							0.137517	-0.000508					-0.103905	0.659004	0.033659	17.6362	1.13412	0							0.137526	-0.051958
-0.104238	4.42943	0.033385	17.5595	1.13424	0							0.1376	-0.000498					-0.103822	0.659502	0.033826	17.6362	1.13495	0							0.137609	-0.051958
-0.104155	4.42959	0.033552	17.5595	1.13508	0							0.137684	-0.000488					-0.103738	0.660271	0.033992	17.6361	1.13578	0							0.137693	-0.051958
-0.104072	4.42987	0.033718	17.5595	1.13591	0							0.137767	-0.000478					-0.103655	0.661063	0.034159	17.636	1.13662	0							0.137776	-0.051958
-0.103988	4.43017	0.033885	17.5595	1.13674	0							0.13785	-0.000468					-0.103572	0.661796	0.034326	17.6359	1.13745	0							0.137859	-0.051958
-0.103905	4.43044	0.034051	17.5594	1.13757	0							0.137933	-0.000458					-0.103489	0.662524	0.034492	17.6359	1.13828	0							0.137942	-0.051958
-0.103822	4.43074	0.034218	17.5595	1.1384	0							0.138017	-0.000448					-0.103405	0.663353	0.034659	17.6359	1.13911	0							0.138026	-0.051958
-0.103739	4.43105	0.034384	17.5595	1.13924	0							0.1381	-0.000439					-0.103322	0.66417	0.034825	17.6359	1.13995	0							0.138109	-0.051958
-0.103655	4.43147	0.034551	17.5594	1.14007	0							0.138183	-0.000429					-0.103239	0.664594	0.034992	17.636	1.14078	0							0.138192	-0.051958
-0.103572	4.43187	0.034717	17.5594	1.1409	0							0.138266	-0.000419					-0.103156	0.664535	0.035158	17.636	1.14161	0							0.138275	-0.051958
-0.103489	4.43217	0.034884	17.5594	1.14173	0							0.13835	-0.000409					-0.103072	0.664475	0.035325	17.6361	1.14244	0							0.138359	-0.051958
-0.103406	4.43249	0.03505	17.5594	1.14257	0							0.138433	-0.000399					-0.102989	0.664413	0.035491	17.6363	1.14328	0							0.138442	-0.051958
-0.103322	4.43282	0.035217	17.5594	1.1434	0							0.138516	-0.000389					-0.102906	0.664353	0.035658	17.6363	1.14411	0							0.138525	-0.051958
-0.103239	4.43312	0.035383	17.5594	1.14423	0							0.138599	-0.000379					-0.102823	0.664304	0.035824	17.6364	1.14494	0							0.138608	-0.051958
-0.103156	4.43334	0.03555	17.5593	1.14506	0							0.138682	-0.000369					-0.102739	0.664341	0.035991	17.6364	1.14577	0							0.138692	-0.051958
-0.103073	4.43322	0.035716	17.5593	1.1459	0							0.138766	-0.000359					-0.102656	0.664599	0.036157	17.6363	1.14661	0							0.138775	-0.051958
-0.10299	4.43295	0.035883	17.5593	1.14673	0							0.138849	-0.000349					-0.102573	0.66521	0.036324	17.6363	1.14744	0							0.138858	-0.051958
-0.102906	4.43292	0.036049	17.5593	1.14756	0							0.138932	-0.000339					-0.10249	0.665833	0.03649	17.6363	1.14827	0							0.138941	-0.051958
-0.102823	4.43288	0.036216	17.5593	1.1484	0							0.139015	-0.000329					-0.102406	0.66641	0.036657	17.6364	1.14911	0							0.139025	-0.051958
-0.10274	4.43284	0.036382	17.5594	1.14923	0							0.139099	-0.000329					-0.102323	0.666975	0.036823	17.6365	1.14994	0							0.139108	-0.051958
-0.102657	4.4328	0.036549	17.5594	1.15006	0							0.139182	-0.000329					-0.10224	0.66757	0.03699	17.6364	1.15077	0							0.139191	-0.051958
-0.102573	4.4328	0.036715	17.5593	1.15089	0							0.139265	-0.000329					-0.102157	0.668161	0.037156	17.6363	1.1516	0							0.139274	-0.051958
-0.10249	4.43306	0.036882	17.5592	1.15173	0							0.139348	-0.000329					-0.102073	0.668738	0.037323	17.6361	1.15244	0							0.139358	-0.051958
-0.102407	4.43363	0.037048	17.5593	1.15256	0							0.139432	-0.000329					-0.10199	0.669336	0.037489	17.636	1.15327	0							0.139441	-0.051958
-0.102324	4.43384	0.037215	17.5594	1.15339	0							0.139515	-0.000329					-0.101907	0.669962	0.037656	17.636	1.1541	0							0.139524	-0.051958
-0.10224	4.43397	0.037381	17.5593	1.15422	0							0.139598	-0.000329					-0.101824	0.670575	0.037822	17.636	1.15493	0							0.139607	-0.051958
-0.102157	4.4341	0.037548	17.5594	1.15505	0							0.139681	-0.000329					-0.10174	0.671219	0.037989	17.636	1.15577	0							0.139691	-0.051958
-0.102074	4.43422	0.037714	17.5594	1.15589	0							0.139765	-0.000329					-0.101657	0.671882	0.038155	17.6359	1.1566	0							0.139774	-0.051958
-0.101991	4.43435	0.037881	17.5594	1.15672	0							0.139848	-0.000329					-0.101574	0.672553	0.038322	17.6359	1.15743	0							0.139857	-0.051958
-0.101907	4.43419	0.038047	17.5594	1.15755	0							0.139931	-0.000319					-0.101491	0.673229	0.038489	17.6357	1.15827	0							0.13994	-0.051958
-0.101824	4.43348	0.038214	17.5594	1.15838	0							0.140014	-0.000309					-0.101407	0.673943	0.038655	17.6354	1.1591	0							0.140024	-0.051958
-0.101741	4.43285	0.03838	17.5594	1.15922	0							0.140098	-0.000299					-0.101324	0.674616	0.038822	17.6352	1.15993	0							0.140107	-0.051958
-0.101658	4.43232	0.038547	17.5594	1.16005	0							0.140181	-0.000289					-0.101241	0.675313	0.038988	17.6351	1.16076	0							0.14019	-0.051958
-0.101574	4.43178	0.038713	17.5593	1.16088	0							0.140264	-0.000279					-0.101158	0.675969	0.039155	17.6351	1.16159	0							0.140273	-0.051958
-0.101491	4.43128	0.03888	17.5594	1.16172	0							0.140347	-0.000269					-0.101074	0.676678	0.039321	17.635	1.16243	0							0.140356	-0.051958
-0.101408	4.43071	0.039046	17.5593	1.16255	0							0.140431	-0.000259					-0.100991	0.67736	0.039488	17.635	1.16326	0							0.14044	-0.051958
-0.101325	4.43025	0.039213	17.5593	1.16338	0							0.140514	-0.000248					-0.100908	0.677934	0.039654	17.6349	1.16409	0							0.140523	-0.051958
-0.101241	4.43014	0.039379	17.5593	1.16421	0							0.140597	-0.000238					-0.100825	0.678421	0.039821	17.635	1.16493	0							0.140606	-0.051958
-0.101158	4.43042	0.039546	17.5592	1.16504	0							0.14068	-0.000228					-0.100741	0.678823	0.039987	17.635	1.16576	0							0.140689	-0.051958
-0.101075	4.43065	0.039712	17.5592	1.16588	0							0.140764	-0.000218					-0.100658	0.679197	0.040154	17.635	1.16659	0							0.140773	-0.051958
-0.100992	4.43088	0.039879	17.5591	1.16671	0							0.140847	-0.000208					-0.100575	0.679583	0.04032	17.635	1.16742	0							0.140856	-0.051958
-0.100908	4.43112	0.040045	17.5591	1.16754	0							0.14093	-0.000198					-0.100492	0.679947	0.040487	17.6351	1.16826	0							0.140939	-0.051958
-0.100825	4.43135	0.040212	17.5591	1.16837	0							0.141013	-0.000188					-0.100408	0.680328	0.040653	17.6351	1.16909	0							0.141022	-0.051958
-0.100742	4.43159	0.040378	17.5591	1.16921	0							0.141097	-0.000178					-0.100325	0.680657	0.04082	17.6351	1.16992	0							0.141106	-0.051958
-0.100659	4.43194	0.040545	17.5591	1.17004	0							0.14118	-0.000168					-0.100242	0.680897	0.040986	17.6351	1.17075	0							0.141189	-0.051958
-0.100575	4.43239	0.040711	17.559	1.17087	0							0.141263	-0.000158					-0.100159	0.681031	0.041153	17.6351	1.17159	0							0.141272	-0.051958
-0.100492	4.43276	0.040878	17.5589	1.1717	0							0.141346	-0.000148					-0.100075	0.681075	0.041319	17.635	1.17242	0							0.141355	-0.051958
-0.100409	4.43311	0.041044	17.5589	1.17254	0							0.141429	-0.000138					-0.099992	0.681119	0.041486	17.635	1.17325	0							0.141439	-0.051958
-0.100326	4.43344	0.041211	17.5588	1.17337	0							0.141513	-0.000127					-0.099909	0.681161	0.041652	17.635	1.17409	0							0.141522	-0.051958
-0.100242	4.43379	0.041377	17.5588	1.1742	0							0.141596	-0.000117					-0.099826	0.681204	0.041819	17.635	1.17492	0							0.141605	-0.051958
-0.100159	4.43415	0.041544	17.5589	1.17503	0							0.141679	-0.000107					-0.099742	0.680995	0.041985	17.635	1.17575	0							0.141688	-0.051958
-0.100076	4.43433	0.04171	17.5588	1.17587	0							0.141762	-9.7e-05					-0.099659	0.680329	0.042152	17.635	1.17658	0							0.141772	-0.051958
-0.099993	4.43429	0.041877	17.5585	1.1767	0							0.141846	-8.7e-05					-0.099576	0.679595	0.042318	17.6349	1.17742	0							0.141855	-0.051958
-0.09991	4.43438	0.042043	17.5584	1.17753	0							0.141929	-7.7e-05					-0.099493	0.678914	0.042485	17.6349	1.17825	0							0.141938	-0.051958
-0.099826	4.43461	0.04221	17.5583	1.17836	0							0.142012	-6.7e-05					-0.099409	0.678232	0.042652	17.635	1.17908	0							0.142021	-0.051958
-0.099743	4.43483	0.042376	17.5583	1.1792	0							0.142095	-5.6e-05					-0.099326	0.677573	0.042818	17.635	1.17991	0							0.142105	-0.051958
-0.09966	4.43508	0.042543	17.5582	1.18003	0							0.142179	-4.6e-05					-0.099243	0.676893	0.042985	17.6351	1.18075	0							0.142188	-0.051958
-0.099577	4.43532	0.042709	17.5581	1.18086	0							0.142262	-3.6e-05					-0.09916	0.676371	0.043151	17.6351	1.18158	0							0.142271	-0.051958
-0.099493	4.43559	0.042876	17.5581	1.18169	0							0.142345	-2.6e-05					-0.099076	0.676397	0.043318	17.6351	1.18241	0							0.142354	-0.051958
-0.09941	4.43591	0.043042	17.558	1.18253	0							0.142428	-2.6e-05					-0.098993	0.676729	0.043484	17.6351	1.18324	0							0.142438	-0.051958
-0.099327	4.43616	0.043209	17.5581	1.18336	0							0.142512	-2.6e-05					-0.09891	0.677	0.043651	17.6351	1.18408	0							0.142521	-0.051958
-0.099244	4.43627	0.043375	17.5581	1.18419	0							0.142595	-2.6e-05					-0.098827	0.677253	0.043817	17.635	1.18491	0							0.142604	-0.051958
-0.09916	4.43637	0.043542	17.5581	1.18502	0							0.142678	-2.6e-05					-0.098744	0.677497	0.043984	17.6351	1.18574	0							0.142687	-0.051958
-0.099077	4.43647	0.043708	17.5581	1.18586	0							0.142761	-2.6e-05					-0.09866	0.677761	0.04415	17.6351	1.18657	0							0.142771	-0.051958
-0.098994	4.43658	0.043875	17.558	1.18669	0							0.142845	-2.6e-05					-0.098577	0.678023	0.044317	17.635	1.18741	0							0.142854	-0.051958
-0.098911	4.43666	0.044041	17.558	1.18752	0							0.142928	-2.6e-05					-0.098494	0.678063	0.044483	17.6349	1.18824	0							0.142937	-0.051958
-0.098827	4.43659	0.044208	17.558	1.18835	0							0.143011	-2.6e-05					-0.098411	0.677808	0.04465	17.6349	1.18907	0							0.14302	-0.051958
-0.098744	4.43638	0.044374	17.5579	1.18919	0							0.143094	-2.6e-05					-0.098327	0.677277	0.044816	17.6348	1.18991	0							0.143104	-0.051958
-0.098661	4.43622	0.044541	17.5579	1.19002	0							0.143178	-2.6e-05					-0.098244	0.676594	0.044983	17.6348	1.19074	0							0.143187	-0.051958
-0.098578	4.43606	0.044707	17.558	1.19085	0							0.143261	-1.6e-05					-0.098161	0.67591	0.045149	17.6348	1.19157	0							0.14327	-0.051958
-0.098494	4.4359	0.044874	17.5581	1.19168	0							0.143344	-6e-06					-0.098078	0.675226	0.045316	17.6348	1.1924	0							0.143353	-0.051958
-0.098411	4.43575	0.04504	17.5581	1.19252	0							0.143427	5e-06					-0.097994	0.674565	0.045482	17.6348	1.19324	0							0.143437	-0.051958
-0.098328	4.43559	0.045207	17.5581	1.19335	0							0.143511	1.5e-05					-0.097911	0.673854	0.045649	17.6348	1.19407	0							0.14352	-0.051958
-0.098245	4.43565	0.045373	17.5581	1.19418	0							0.143594	2.5e-05					-0.097828	0.673108	0.045815	17.6348	1.1949	0							0.143603	-0.051958
-0.098161	4.43591	0.04554	17.5581	1.19501	0							0.143677	3.5e-05					-0.097745	0.672859	0.045982	17.6348	1.19573	0							0.143686	-0.051958
-0.098078	4.43596	0.045706	17.558	1.19585	0							0.14376	4.5e-05					-0.097661	0.673243	0.046148	17.6349	1.19657	0							0.14377	-0.051958
-0.097995	4.43579	0.045873	17.558	1.19668	0							0.143844	5.6e-05					-0.097578	0.673677	0.046315	17.635	1.1974	0							0.143853	-0.051958
-0.097912	4.43562	0.046039	17.558	1.19751	0							0.143927	6.6e-05					-0.097495	0.674088	0.046481	17.6349	1.19823	0							0.143936	-0.051958
-0.097828	4.43546	0.046206	17.5579	1.19834	0							0.14401	7.6e-05					-0.097412	0.674492	0.046648	17.6347	1.19907	0							0.144019	-0.051958
-0.097745	4.43529	0.046372	17.5579	1.19918	0							0.144093	8.6e-05					-0.097328	0.67491	0.046815	17.6344	1.1999	0							0.144103	-0.051958
-0.097662	4.43504	0.046539	17.5579	1.20001	0							0.144176	9.6e-05					-0.097245	0.675359	0.046981	17.6343	1.20073	0							0.144186	-0.051958
-0.097579	4.4346	0.046705	17.5578	1.20084	0							0.14426	0.000107					-0.097162	0.675567	0.047148	17.6342	1.20156	0							0.144269	-0.051958
-0.097495	4.43417	0.046872	17.5577	1.20167	0							0.144343	0.000117					-0.097079	0.675396	0.047314	17.6342	1.2024	0							0.144352	-0.051958
-0.097412	4.4338	0.047038	17.5577	1.20251	0							0.144426	0.000127					-0.096995	0.675089	0.047481	17.6342	1.20323	0							0.144436	-0.051958
-0.097329	4.43342	0.047205	17.5578	1.20334	0							0.144509	0.000137					-0.096912	0.674768	0.047647	17.6343	1.20406	0							0.144519	-0.051958
-0.097246	4.43305	0.047371	17.5578	1.20417	0							0.144593	0.000148					-0.096829	0.674463	0.047814	17.6343	1.20489	0							0.144602	-0.051958
-0.097163	4.43268	0.047538	17.5579	1.205	0							0.144676	0.000158					-0.096746	0.674164	0.04798	17.6344	1.20573	0							0.144685	-0.051958
-0.097079	4.43231	0.047704	17.5579	1.20584	0							0.144759	0.000168					-0.096662	0.67389	0.048147	17.6344	1.20656	0							0.144769	-0.051958
-0.096996	4.43195	0.047871	17.5577	1.20667	0							0.144842	0.000178					-0.096579	0.673711	0.048313	17.6343	1.20739	0							0.144852	-0.051958
-0.096913	4.43178	0.048037	17.5578	1.2075	0							0.144926	0.000178					-0.096496	0.673611	0.04848	17.6343	1.20822	0							0.144935	-0.051958
-0.09683	4.43184	0.048204	17.5578	1.20833	0							0.145009	0.000178					-0.096413	0.673547	0.048646	17.6343	1.20906	0							0.145018	-0.051958
-0.096746	4.43196	0.04837	17.5578	1.20917	0							0.145092	0.000178					-0.096329	0.673488	0.048813	17.6344	1.20989	0							0.145102	-0.051958
-0.096663	4.43208	0.048537	17.5578	1.21	0							0.145175	0.000178					-0.096246	0.673428	0.048979	17.6345	1.21072	0							0.145185	-0.051958
-0.09658	4.43219	0.048703	17.5578	1.21083	0							0.145259	0.000178					-0.096163	0.673363	0.049146	17.6345	1.21155	0							0.145268	-0.051958
-0.096497	4.43231	0.04887	17.5577	1.21166	0							0.145342	0.000178					-0.09608	0.673341	0.049312	17.6346	1.21239	0							0.145351	-0.051958
-0.096413	4.43252	0.049036	17.5577	1.2125	0							0.145425	0.000178					-0.095996	0.673438	0.049479	17.6345	1.21322	0							0.145435	-0.051958
-0.09633	4.43275	0.049203	17.5577	1.21333	0							0.145508	0.000178					-0.095913	0.67325	0.049645	17.6345	1.21405	0							0.145518	-0.051958
-0.096247	4.43294	0.049369	17.5577	1.21416	0							0.145592	0.000178					-0.09583	0.672823	0.049812	17.6346	1.21488	0							0.145601	-0.051958
-0.096164	4.43312	0.049536	17.5577	1.21499	0							0.145675	0.000178					-0.095747	0.67236	0.049978	17.6346	1.21572	0							0.145684	-0.051958
-0.09608	4.4333	0.049702	17.5577	1.21582	0							0.145758	0.000189					-0.095663	0.671916	0.050145	17.6346	1.21655	0							0.145768	-0.051958
-0.095997	4.43347	0.049869	17.5578	1.21666	0							0.145841	0.000199					-0.09558	0.671443	0.050311	17.6346	1.21738	0							0.145851	-0.051958
-0.095914	4.43364	0.050035	17.5578	1.21749	0							0.145925	0.000209					-0.095497	0.671005	0.050478	17.6346	1.21822	0							0.145934	-0.051958
-0.095831	4.4337	0.050202	17.5578	1.21832	0							0.146008	0.00022					-0.095414	0.670448	0.050644	17.6346	1.21905	0							0.146017	-0.051958
-0.095747	4.43351	0.050368	17.5578	1.21915	0							0.146091	0.00023					-0.09533	0.669798	0.050811	17.6345	1.21988	0							0.146101	-0.051958
-0.095664	4.43301	0.050535	17.5578	1.21999	0							0.146174	0.00024					-0.095247	0.669189	0.050977	17.6344	1.22071	0							0.146184	-0.051958
-0.095581	4.43235	0.050701	17.5578	1.22082	0							0.146258	0.000251					-0.095164	0.66862	0.051144	17.6344	1.22155	0							0.146267	-0.051958
-0.095498	4.43167	0.050868	17.5579	1.22165	0							0.146341	0.000261					-0.095081	0.66804	0.051311	17.6345	1.22238	0							0.14635	-0.051958
-0.095414	4.43102	0.051034	17.5579	1.22249	0							0.146424	0.000271					-0.094997	0.667443	0.051477	17.6345	1.22321	0							0.146434	-0.051958
-0.095331	4.43037	0.051201	17.5579	1.22332	0							0.146507	0.000281					-0.094914	0.666872	0.051644	17.6345	1.22405	0							0.146517	-0.051958
-0.095248	4.42975	0.051367	17.5579	1.22415	0							0.146591	0.000292					-0.094831	0.666367	0.05181	17.6344	1.22488	0							0.1466	-0.051958
-0.095165	4.42926	0.051534	17.5578	1.22498	0							0.146674	0.000302					-0.094748	0.665953	0.051977	17.6343	1.22571	0							0.146683	-0.051958
-0.095081	4.42879	0.0517	17.5579	1.22582	0							0.146757	0.000313					-0.094664	0.665831	0.052143	17.6342	1.22654	0							0.146767	-0.051958
-0.094998	4.42822	0.051867	17.5579	1.22665	0							0.14684	0.000323					-0.094581	0.66584	0.05231	17.6342	1.22738	0							0.14685	-0.051958
-0.094915	4.42766	0.052033	17.5579	1.22748	0							0.146924	0.000333					-0.094498	0.66585	0.052476	17.6342	1.22821	0							0.146933	-0.051958
-0.094832	4.42707	0.0522	17.5579	1.22831	0							0.147007	0.000344					-0.094415	0.665859	0.052643	17.6341	1.22904	0							0.147016	-0.051958
-0.094748	4.42649	0.052366	17.5578	1.22914	0							0.14709	0.000354					-0.094331	0.665869	0.052809	17.634	1.22987	0							0.1471	-0.051958
-0.094665	4.42589	0.052533	17.5579	1.22998	0							0.147173	0.000364					-0.094248	0.666012	0.052976	17.634	1.23071	0							0.147183	-0.051958
-0.094582	4.42524	0.052699	17.5579	1.23081	0							0.147256	0.000375					-0.094165	0.666412	0.053142	17.634	1.23154	0							0.147266	-0.051958
-0.094499	4.42466	0.052866	17.5579	1.23164	0							0.14734	0.000385					-0.094082	0.666701	0.053309	17.634	1.23237	0							0.147349	-0.051958
-0.094416	4.42426	0.053032	17.5577	1.23247	0							0.147423	0.000395					-0.093998	0.666812	0.053475	17.6341	1.2332	0							0.147433	-0.051958
-0.094332	4.42394	0.053199	17.5577	1.23331	0							0.147506	0.000406					-0.093915	0.666903	0.053642	17.6342	1.23404	0							0.147516	-0.051958
-0.094249	4.42363	0.053365	17.5577	1.23414	0							0.147589	0.000416					-0.093832	0.666994	0.053808	17.6343	1.23487	0							0.147599	-0.051958
-0.094166	4.42331	0.053532	17.5575	1.23497	0							0.147673	0.000427					-0.093749	0.667083	0.053975	17.6343	1.2357	0							0.147682	-0.051958
-0.094083	4.42299	0.053698	17.5574	1.23581	0							0.147756	0.000437					-0.093665	0.667173	0.054141	17.6344	1.23653	0							0.147766	-0.051958
-0.093999	4.42279	0.053865	17.557	1.23664	0							0.147839	0.000447					-0.093582	0.666493	0.054308	17.6344	1.23737	0							0.147849	-0.051958
-0.093916	4.42292	0.054031	17.5568	1.23747	0							0.147922	0.000458					-0.093499	0.665201	0.054474	17.6344	1.2382	0							0.147932	-0.051958
-0.093833	4.42322	0.054198	17.5566	1.2383	0							0.148006	0.000468					-0.093416	0.663595	0.054641	17.6343	1.23903	0							0.148015	-0.051958
-0.09375	4.42355	0.054364	17.5566	1.23914	0							0.148089	0.000479					-0.093332	0.661905	0.054807	17.6344	1.23986	0							0.148099	-0.051958
-0.093666	4.42389	0.054531	17.5565	1.23997	0							0.148172	0.000489					-0.093249	0.660211	0.054974	17.6344	1.2407	0							0.148182	-0.051958
-0.093583	4.42423	0.054697	17.5564	1.2408	0							0.148255	0.000489					-0.093166	0.658591	0.05514	17.6344	1.24153	0							0.148265	-0.051958
-0.0935	4.42456	0.054864	17.5565	1.24163	0							0.148339	0.000489					-0.093083	0.656921	0.055307	17.6345	1.24236	0							0.148348	-0.051958
-0.093417	4.42488	0.05503	17.5564	1.24246	0							0.148422	0.000489					-0.092999	0.655542	0.055474	17.6345	1.2432	0							0.148432	-0.051958
-0.093333	4.42513	0.055197	17.5564	1.2433	0							0.148505	0.000489					-0.092916	0.654687	0.05564	17.6347	1.24403	0							0.148515	-0.051958
-0.09325	4.42505	0.055363	17.5565	1.24413	0							0.148588	0.000489					-0.092833	0.654651	0.055807	17.6348	1.24486	0							0.148598	-0.051958
-0.093167	4.42476	0.05553	17.5564	1.24496	0							0.148672	0.000489					-0.09275	0.654851	0.055973	17.6349	1.24569	0							0.148681	-0.051958
-0.093084	4.42441	0.055696	17.5565	1.24579	0							0.148755	0.000489					-0.092666	0.655045	0.05614	17.6348	1.24653	0							0.148765	-0.051958
-0.093	4.42406	0.055863	17.5565	1.24663	0							0.148838	0.000489					-0.092583	0.655256	0.056306	17.6348	1.24736	0							0.148848	-0.051958
-0.092917	4.42371	0.056029	17.5566	1.24746	0							0.148921	0.000489					-0.0925	0.655445	0.056473	17.6345	1.24819	0							0.148931	-0.051958
-0.092834	4.42335	0.056195	17.5566	1.24829	0							0.149005	0.000489					-0.092417	0.655628	0.056639	17.6342	1.24902	0							0.149014	-0.051958
-0.092751	4.42277	0.056362	17.5567	1.24912	0							0.149088	0.0005					-0.092333	0.65574	0.056806	17.634	1.24986	0							0.149098	-0.051958
-0.092667	4.42216	0.056529	17.5567	1.24996	0							0.149171	0.00051					-0.09225	0.656266	0.056972	17.6339	1.25069	0							0.149181	-0.051958
-0.092584	4.42197	0.056695	17.5568	1.25079	0							0.149254	0.00052					-0.092167	0.656939	0.057139	17.6338	1.25152	0							0.149264	-0.051958
-0.092501	4.42192	0.056861	17.5568	1.25162	0							0.149338	0.000531					-0.092084	0.657609	0.057305	17.6337	1.25236	0							0.149347	-0.051958
-0.092418	4.42187	0.057028	17.5568	1.25245	0							0.149421	0.000541					-0.092	0.658281	0.057472	17.6337	1.25319	0							0.149431	-0.051958
-0.092334	4.42182	0.057195	17.5567	1.25329	0							0.149504	0.000552					-0.091917	0.658923	0.057638	17.6337	1.25402	0							0.149514	-0.051958
-0.092251	4.42177	0.057361	17.5566	1.25412	0							0.149587	0.000562					-0.091834	0.659619	0.057805	17.6337	1.25485	0							0.149597	-0.051958
-0.092168	4.42175	0.057528	17.5566	1.25495	0							0.149671	0.000573					-0.091751	0.660789	0.057971	17.6336	1.25569	0							0.14968	-0.051958
-0.092085	4.4218	0.057694	17.5565	1.25578	0							0.149754	0.000583					-0.091667	0.661886	0.058138	17.6336	1.25652	0							0.149764	-0.051958
-0.092001	4.42162	0.05786	17.5565	1.25662	0							0.149837	0.000594					-0.091584	0.662767	0.058304	17.6336	1.25735	0							0.149847	-0.051958
-0.091918	4.42136	0.058027	17.5564	1.25745	0							0.14992	0.000604					-0.091501	0.663656	0.058471	17.6337	1.25818	0							0.14993	-0.051958
-0.091835	4.42112	0.058194	17.5563	1.25828	0							0.150003	0.000615					-0.091418	0.664606	0.058637	17.6337	1.25902	0							0.150013	-0.051958
-0.091752	4.42086	0.05836	17.5563	1.25911	0							0.150087	0.000625					-0.091334	0.665476	0.058804	17.6336	1.25985	0							0.150097	-0.051958
-0.091668	4.42061	0.058526	17.5564	1.25995	0							0.15017	0.000636					-0.091251	0.666332	0.05897	17.6335	1.26068	0							0.15018	-0.051958
-0.091585	4.42037	0.058693	17.5564	1.26078	0							0.150253	0.000646					-0.091168	0.667201	0.059137	17.6335	1.26151	0							0.150263	-0.051958
-0.091502	4.42039	0.058859	17.5565	1.26161	0							0.150336	0.000657					-0.091085	0.668041	0.059303	17.6335	1.26235	0							0.150346	-0.051958
-0.091419	4.42064	0.059026	17.5565	1.26244	0							0.15042	0.000667					-0.091001	0.668861	0.05947	17.6335	1.26318	0							0.15043	-0.051958
-0.091336	4.42102	0.059193	17.5565	1.26328	0							0.150503	0.000678					-0.090918	0.66968	0.059637	17.6335	1.26401	0							0.150513	-0.051958
-0.091252	4.4214	0.059359	17.5564	1.26411	0							0.150586	0.000688					-0.090835	0.670462	0.059803	17.6334	1.26484	0							0.150596	-0.051958
-0.091169	4.42178	0.059525	17.5564	1.26494	0							0.150669	0.000699					-0.090752	0.671277	0.05997	17.6334	1.26568	0							0.150679	-0.051958
-0.091086	4.42217	0.059692	17.5564	1.26577	0							0.150753	0.000709					-0.090668	0.672064	0.060136	17.6333	1.26651	0							0.150763	-0.051958
-0.091003	4.42255	0.059859	17.5564	1.26661	0							0.150836	0.00072					-0.090585	0.672771	0.060303	17.6332	1.26734	0							0.150846	-0.051958
-0.090919	4.42304	0.060025	17.5564	1.26744	0							0.150919	0.000731					-0.090502	0.673187	0.060469	17.6332	1.26818	0							0.150929	-0.051958
-0.090836	4.42353	0.060191	17.5563	1.26827	0							0.151002	0.000741					-0.090419	0.673153	0.060636	17.6331	1.26901	0							0.151012	-0.051958
-0.090753	4.4239	0.060358	17.5563	1.2691	0							0.151086	0.000752					-0.090335	0.67301	0.060802	17.6331	1.26984	0							0.151096	-0.051958
-0.09067	4.42422	0.060524	17.5564	1.26994	0							0.151169	0.000762					-0.090252	0.672859	0.060969	17.6332	1.27067	0							0.151179	-0.051958
-0.090586	4.42454	0.060691	17.5564	1.27077	0							0.151252	0.000773					-0.090169	0.672707	0.061135	17.6331	1.27151	0							0.151262	-0.051958
-0.090503	4.42485	0.060858	17.5564	1.2716	0							0.151335	0.000783					-0.090086	0.672546	0.061302	17.6331	1.27234	0							0.151345	-0.051958
-0.09042	4.42519	0.061024	17.5564	1.27243	0							0.151419	0.000794					-0.090002	0.672392	0.061468	17.6332	1.27317	0							0.151429	-0.051958
-0.090337	4.42541	0.06119	17.5563	1.27327	0							0.151502	0.000805					-0.089919	0.672529	0.061635	17.6331	1.274	0							0.151512	-0.051958
-0.090253	4.42542	0.061357	17.5563	1.2741	0							0.151585	0.000805					-0.089836	0.673142	0.061801	17.633	1.27484	0							0.151595	-0.051958
-0.09017	4.42562	0.061523	17.5563	1.27493	0							0.151668	0.000805					-0.089753	0.674085	0.061968	17.633	1.27567	0							0.151678	-0.051958
-0.090087	4.42591	0.06169	17.5563	1.27576	0							0.151752	0.000805					-0.089669	0.675072	0.062134	17.6329	1.2765	0							0.151761	-0.051958
-0.090004	4.42625	0.061856	17.5563	1.2766	0							0.151835	0.000805					-0.089586	0.676012	0.062301	17.6329	1.27734	0							0.151845	-0.051958
-0.08992	4.42659	0.062023	17.5563	1.27743	0							0.151918	0.000805					-0.089503	0.676999	0.062467	17.6328	1.27817	0							0.151928	-0.051958
-0.089837	4.42691	0.062189	17.5563	1.27826	0							0.152001	0.000805					-0.08942	0.677948	0.062634	17.6327	1.279	0							0.152011	-0.051958
-0.089754	4.42722	0.062356	17.5562	1.27909	0							0.152085	0.000805					-0.089336	0.679192	0.0628	17.6326	1.27983	0							0.152094	-0.051958
-0.089671	4.42749	0.062522	17.5562	1.27993	0							0.152168	0.000805					-0.089253	0.680601	0.062967	17.6326	1.28066	0							0.152178	-0.051958
-0.089587	4.4278	0.062689	17.5563	1.28076	0							0.152251	0.000805					-0.08917	0.68189	0.063133	17.6325	1.2815	0							0.152261	-0.051958
-0.089504	4.42815	0.062855	17.5563	1.28159	0							0.152334	0.000805					-0.089087	0.68317	0.0633	17.6325	1.28233	0							0.152344	-0.051958
-0.089421	4.42852	0.063022	17.5563	1.28242	0							0.152418	0.000815					-0.089003	0.684456	0.063466	17.6324	1.28316	0							0.152427	-0.051958
-0.089338	4.42889	0.063188	17.5564	1.28326	0							0.152501	0.000826					-0.08892	0.685747	0.063633	17.6324	1.284	0							0.152511	-0.051958
-0.089254	4.42926	0.063355	17.5564	1.28409	0							0.152584	0.000836					-0.088837	0.687044	0.0638	17.6324	1.28483	0							0.152594	-0.051958
-0.089171	4.42963	0.063521	17.5564	1.28492	0							0.152667	0.000847					-0.088754	0.688144	0.063966	17.6323	1.28566	0							0.152677	-0.051958
-0.089088	4.43033	0.063688	17.5563	1.28575	0							0.15275	0.000858					-0.08867	0.688404	0.064133	17.6323	1.28649	0							0.15276	-0.051958
-0.089005	4.4311	0.063854	17.5562	1.28659	0							0.152834	0.000868					-0.088587	0.689216	0.064299	17.6323	1.28733	0							0.152844	-0.051958
-0.088921	4.43145	0.064021	17.5562	1.28742	0							0.152917	0.000879					-0.088504	0.69004	0.064466	17.6322	1.28816	0							0.152927	-0.051958
-0.088838	4.43174	0.064187	17.5562	1.28825	0							0.153	0.000889					-0.088421	0.690865	0.064632	17.632	1.28899	0							0.15301	-0.051958
-0.088755	4.43203	0.064354	17.556	1.28908	0							0.153083	0.0009					-0.088337	0.691736	0.064799	17.6319	1.28982	0							0.153093	-0.051958
-0.088672	4.43232	0.06452	17.5558	1.28992	0							0.153167	0.000911					-0.088254	0.692572	0.064965	17.6319	1.29066	0							0.153177	-0.051958
-0.088589	4.43261	0.064687	17.5556	1.29075	0							0.15325	0.000921					-0.088171	0.69341	0.065132	17.6318	1.29149	0							0.15326	-0.051958
-0.088505	4.43271	0.064853	17.5555	1.29158	0							0.153333	0.000932					-0.088088	0.693786	0.065298	17.6317	1.29232	0							0.153343	-0.051958
-0.088422	4.43239	0.06502	17.5554	1.29241	0							0.153416	0.000943					-0.088004	0.693858	0.065465	17.6317	1.29316	0							0.153426	-0.051958
-0.088339	4.43196	0.065186	17.5553	1.29325	0							0.1535	0.000953					-0.087921	0.693796	0.065631	17.6315	1.29399	0							0.15351	-0.051958
-0.088256	4.43154	0.065353	17.5553	1.29408	0							0.153583	0.000964					-0.087838	0.693728	0.065798	17.6314	1.29482	0							0.153593	-0.051958
-0.088172	4.43112	0.065519	17.5553	1.29491	0							0.153666	0.000975					-0.087755	0.693664	0.065964	17.6313	1.29565	0							0.153676	-0.051958
-0.088089	4.4307	0.065686	17.5552	1.29574	0							0.153749	0.000985					-0.087671	0.693596	0.066131	17.6313	1.29649	0							0.153759	-0.051958
-0.088006	4.43029	0.065852	17.5552	1.29658	0							0.153833	0.000996					-0.087588	0.693527	0.066297	17.6311	1.29732	0							0.153843	-0.051958
-0.087923	4.4299	0.066019	17.5552	1.29741	0							0.153916	0.001007					-0.087505	0.693685	0.066464	17.6306	1.29815	0							0.153926	-0.051958
-0.087839	4.42955	0.066185	17.5552	1.29824	0							0.153999	0.000791					-0.087422	0.693892	0.06663	17.6304	1.29898	0							0.154009	-0.051958
-0.087756	4.42944	0.066352	17.5552	1.29907	0							0.154082	0.000437					-0.087339	0.693812	0.066797	17.6302	1.29982	0							0.154092	-0.051958
-0.087673	4.42938	0.066518	17.5551	1.29991	0							0.154166	0.000165					-0.087255	0.693719	0.066963	17.63	1.30065	0							0.154176	-0.051958
-0.08759	4.42952	0.066685	17.5551	1.30074	0							0.154249	0.000147					-0.087172	0.693631	0.06713	17.6299	1.30148	0							0.154259	-0.051958
-0.087506	4.42967	0.066851	17.5551	1.30157	0							0.154332	0.000129					-0.087089	0.693545	0.067296	17.6298	1.30231	0							0.154342	-0.051958
-0.087423	4.42982	0.067018	17.555	1.3024	0							0.154415	0.00011					-0.087006	0.693456	0.067463	17.6298	1.30315	0							0.154425	-0.051958
-0.08734	4.42998	0.067184	17.555	1.30323	0							0.154499	9.2e-05					-0.086922	0.693373	0.067629	17.6297	1.30398	0							0.154509	-0.051958
-0.087257	4.43013	0.067351	17.5549	1.30407	0							0.154582	7.4e-05					-0.086839	0.693306	0.067796	17.6296	1.30481	0							0.154592	-0.051958
-0.087173	4.43025	0.067517	17.5549	1.3049	0							0.154665	5.8e-05					-0.086756	0.693135	0.067962	17.6295	1.30564	0							0.154675	-0.051958
-0.08709	4.43023	0.067684	17.5549	1.30573	0							0.154748	8.3e-05					-0.086673	0.692952	0.068129	17.6295	1.30648	0							0.154758	-0.051958
-0.087007	4.43015	0.06785	17.5548	1.30656	0							0.154832	0.000388					-0.086589	0.692776	0.068296	17.6294	1.30731	0							0.154842	-0.051958
-0.086924	4.42993	0.068017	17.5549	1.3074	0							0.154915	0.000783					-0.086506	0.692592	0.068462	17.6293	1.30814	0							0.154925	-0.051958
-0.08684	4.42968	0.068183	17.555	1.30823	0							0.154998	0.001039					-0.086423	0.692429	0.068629	17.6293	1.30898	0							0.155008	-0.051958
-0.086757	4.42943	0.06835	17.5549	1.30906	0							0.155081	0.00105					-0.08634	0.692257	0.068795	17.6293	1.30981	0							0.155091	-0.051958
-0.086674	4.42918	0.068516	17.5549	1.3099	0							0.155165	0.00106					-0.086256	0.692515	0.068962	17.6293	1.31064	0							0.155175	-0.051958
-0.086591	4.42893	0.068683	17.5549	1.31073	0							0.155248	0.001071					-0.086173	0.692602	0.069128	17.6292	1.31147	0							0.155258	-0.051958
-0.086507	4.42872	0.068849	17.5549	1.31156	0							0.155331	0.001082					-0.08609	0.692596	0.069295	17.6291	1.31231	0							0.155341	-0.051958
-0.086424	4.42863	0.069016	17.5549	1.31239	0							0.155414	0.001092					-0.086007	0.692588	0.069461	17.6291	1.31314	0							0.155424	-0.051958
-0.086341	4.42865	0.069182	17.5549	1.31323	0							0.155497	0.001103					-0.085923	0.69258	0.069628	17.6289	1.31397	0							0.155508	-0.051958
-0.086258	4.42874	0.069349	17.5549	1.31406	0							0.155581	0.001114					-0.08584	0.692572	0.069794	17.6288	1.3148	0							0.155591	-0.051958
-0.086174	4.42888	0.069515	17.5549	1.31489	0							0.155664	0.001125					-0.085757	0.692532	0.069961	17.6288	1.31564	0							0.155674	-0.051958
-0.086091	4.42901	0.069682	17.5549	1.31572	0							0.155747	0.001135					-0.085674	0.692106	0.070127	17.6286	1.31647	0							0.155757	-0.051958
-0.086008	4.42915	0.069848	17.5549	1.31655	0							0.15583	0.001146					-0.08559	0.691621	0.070294	17.6287	1.3173	0							0.155841	-0.051958
-0.085925	4.42929	0.070015	17.5549	1.31739	0							0.155914	0.001157					-0.085507	0.69143	0.07046	17.6287	1.31814	0							0.155924	-0.051958
-0.085841	4.42938	0.070181	17.5549	1.31822	0							0.155997	0.001168					-0.085424	0.691238	0.070627	17.6287	1.31897	0							0.156007	-0.051958
-0.085758	4.4292	0.070348	17.5549	1.31905	0							0.15608	0.001179					-0.085341	0.69106	0.070793	17.6287	1.3198	0							0.15609	-0.051958
-0.085675	4.42897	0.070514	17.5549	1.31988	0							0.156163	0.001189					-0.085257	0.690876	0.07096	17.6287	1.32063	0							0.156174	-0.051958
-0.085592	4.42873	0.070681	17.5549	1.32072	0							0.156247	0.0012					-0.085174	0.690691	0.071126	17.6286	1.32146	0							0.156257	-0.051958
-0.085509	4.4285	0.070847	17.5549	1.32155	0							0.15633	0.001211					-0.085091	0.690556	0.071293	17.6285	1.3223	0							0.15634	-0.051958
-0.085425	4.42827	0.071014	17.5548	1.32238	0							0.156413	0.001222					-0.085008	0.690583	0.071459	17.6285	1.32313	0							0.156423	-0.051958
-0.085342	4.42803	0.07118	17.5547	1.32322	0							0.156496	0.001232					-0.084924	0.691141	0.071626	17.6285	1.32396	0							0.156507	-0.051958
-0.085259	4.42778	0.071347	17.5546	1.32405	0							0.15658	0.001243					-0.084841	0.691999	0.071792	17.6286	1.3248	0							0.15659	-0.051958
-0.085176	4.42748	0.071513	17.5546	1.32488	0							0.156663	0.001254					-0.084758	0.692826	0.071959	17.6285	1.32563	0							0.156673	-0.051958
-0.085092	4.42716	0.07168	17.5546	1.32571	0							0.156746	0.001265					-0.084675	0.693662	0.072125	17.6283	1.32646	0							0.156756	-0.051958
-0.085009	4.42699	0.071846	17.5546	1.32655	0							0.156829	0.001276					-0.084591	0.694517	0.072292	17.6282	1.32729	0							0.15684	-0.051958
-0.084926	4.42683	0.072013	17.5546	1.32738	0							0.156913	0.001287					-0.084508	0.695342	0.072459	17.628	1.32813	0							0.156923	-0.051958
-0.084843	4.42668	0.072179	17.5546	1.32821	0							0.156996	0.001297					-0.084425	0.696175	0.072625	17.6279	1.32896	0							0.157006	-0.051958
-0.084759	4.42654	0.072346	17.5546	1.32904	0							0.157079	0.001308					-0.084342	0.696497	0.072792	17.6278	1.32979	0							0.157089	-0.051958
-0.084676	4.42642	0.072512	17.5545	1.32987	0							0.157162	0.001319					-0.084258	0.696427	0.072958	17.6278	1.33062	0							0.157173	-0.051958
-0.084593	4.42651	0.072679	17.5545	1.33071	0							0.157246	0.00133					-0.084175	0.69608	0.073125	17.6278	1.33146	0							0.157256	-0.051958
-0.08451	4.42696	0.072845	17.5545	1.33154	0							0.157329	0.001341					-0.084092	0.695619	0.073291	17.6277	1.33229	0							0.157339	-0.051958
-0.084426	4.42729	0.073012	17.5546	1.33237	0							0.157412	0.001341					-0.084009	0.695162	0.073458	17.6277	1.33312	0							0.157422	-0.051958
-0.084343	4.42753	0.073178	17.5546	1.3332	0							0.157495	0.001341					-0.083925	0.694679	0.073624	17.6277	1.33396	0							0.157506	-0.051958
-0.08426	4.42776	0.073345	17.5546	1.33404	0							0.157579	0.001341					-0.083842	0.694196	0.073791	17.6277	1.33479	0							0.157589	-0.051958
-0.084177	4.42799	0.073511	17.5546	1.33487	0							0.157662	0.001341					-0.083759	0.693741	0.073957	17.6277	1.33562	0							0.157672	-0.051958
-0.084093	4.42822	0.073678	17.5546	1.3357	0							0.157745	0.001341					-0.083676	0.693414	0.074124	17.6277	1.33645	0							0.157755	-0.051958
-0.08401	4.42845	0.073844	17.5546	1.33653	0							0.157828	0.001341					-0.083592	0.693123	0.07429	17.6276	1.33729	0							0.157839	-0.051958
-0.083927	4.42869	0.074011	17.5545	1.33737	0							0.157912	0.001341					-0.083509	0.692734	0.074457	17.6277	1.33812	0							0.157922	-0.051958
-0.083844	4.42906	0.074177	17.5544	1.3382	0							0.157995	0.001341					-0.083426	0.692287	0.074623	17.6276	1.33895	0							0.158005	-0.051958
-0.08376	4.4297	0.074344	17.5542	1.33903	0							0.158078	0.001341					-0.083343	0.691834	0.07479	17.6276	1.33978	0							0.158088	-0.051958
-0.083677	4.43034	0.07451	17.5539	1.33986	0							0.158161	0.001341					-0.083259	0.69138	0.074956	17.6276	1.34062	0							0.158172	-0.051958
-0.083594	4.43099	0.074677	17.5537	1.3407	0							0.158245	0.001352					-0.083176	0.690926	0.075123	17.6276	1.34145	0							0.158255	-0.051958
-0.083511	4.43163	0.074843	17.5535	1.34153	0							0.158328	0.001362					-0.083093	0.690514	0.075289	17.6276	1.34228	0							0.158338	-0.051958
-0.083427	4.43225	0.07501	17.5534	1.34236	0							0.158411	0.001373					-0.08301	0.690288	0.075456	17.6275	1.34312	0							0.158421	-0.051958
-0.083344	4.43275	0.075176	17.5533	1.34319	0							0.158494	0.001384					-0.082926	0.69022	0.075622	17.6275	1.34395	0							0.158505	-0.051958
-0.083261	4.43304	0.075343	17.5532	1.34403	0							0.158578	0.001395					-0.082843	0.690132	0.075789	17.6275	1.34478	0							0.158588	-0.051958
-0.083178	4.43321	0.075509	17.5532	1.34486	0							0.158661	0.001406					-0.08276	0.690043	0.075955	17.6275	1.34561	0							0.158671	-0.051958
-0.083094	4.43336	0.075676	17.5531	1.34569	0							0.158744	0.001417					-0.082677	0.689956	0.076122	17.6275	1.34644	0							0.158754	-0.051958
-0.083011	4.43351	0.075842	17.5531	1.34652	0							0.158827	0.001428					-0.082593	0.689869	0.076288	17.6275	1.34728	0							0.158838	-0.051958
-0.082928	4.43366	0.076009	17.5532	1.34736	0							0.15891	0.001439					-0.08251	0.689781	0.076455	17.6275	1.34811	0							0.158921	-0.051958
-0.082845	4.43381	0.076175	17.5532	1.34819	0							0.158994	0.001449					-0.082427	0.689735	0.076622	17.6275	1.34894	0							0.159004	-0.051958
-0.082762	4.43401	0.076342	17.5532	1.34902	0							0.159077	0.00146					-0.082344	0.689733	0.076788	17.6275	1.34978	0							0.159087	-0.051958
-0.082678	4.43426	0.076508	17.5532	1.34985	0							0.15916	0.001471					-0.08226	0.689686	0.076955	17.6275	1.35061	0							0.159171	-0.051958
-0.082595	4.4343	0.076675	17.5532	1.35069	0							0.159243	0.001482					-0.082177	0.68962	0.077121	17.6274	1.35144	0							0.159254	-0.051958
-0.082512	4.43415	0.076841	17.5533	1.35152	0							0.159327	0.001493					-0.082094	0.689554	0.077288	17.6274	1.35227	0							0.159337	-0.051958
-0.082429	4.434	0.077008	17.5533	1.35235	0							0.15941	0.001504					-0.082011	0.689485	0.077454	17.6273	1.35311	0							0.15942	-0.051958
-0.082345	4.43384	0.077174	17.5533	1.35318	0							0.159493	0.001515					-0.081927	0.689418	0.077621	17.6272	1.35394	0							0.159504	-0.051958
-0.082262	4.43369	0.077341	17.5532	1.35402	0							0.159576	0.001526					-0.081844	0.689445	0.077787	17.6271	1.35477	0							0.159587	-0.051958
-0.082179	4.43351	0.077507	17.5532	1.35485	0							0.15966	0.001537					-0.081761	0.689689	0.077954	17.627	1.3556	0							0.15967	-0.051958
-0.082096	4.43327	0.077674	17.5532	1.35568	0							0.159743	0.001548					-0.081678	0.690177	0.07812	17.6268	1.35644	0							0.159753	-0.051958
-0.082012	4.43307	0.07784	17.5532	1.35651	0							0.159826	0.001559					-0.081594	0.690813	0.078287	17.6268	1.35727	0							0.159837	-0.051958
-0.081929	4.43302	0.078007	17.5533	1.35735	0							0.159909	0.00157					-0.081511	0.691441	0.078453	17.6267	1.3581	0							0.15992	-0.051958
-0.081846	4.43298	0.078173	17.5533	1.35818	0							0.159993	0.001581					-0.081428	0.692074	0.07862	17.6266	1.35894	0							0.160003	-0.051958
-0.081763	4.43293	0.07834	17.5533	1.35901	0							0.160076	0.001592					-0.081345	0.69271	0.078786	17.6265	1.35977	0							0.160086	-0.051958
-0.081679	4.43288	0.078506	17.5533	1.35984	0							0.160159	0.001603					-0.081261	0.693245	0.078953	17.6265	1.3606	0							0.16017	-0.051958
-0.081596	4.43284	0.078673	17.5533	1.36068	0							0.160242	0.001614					-0.081178	0.693531	0.079119	17.6265	1.36143	0							0.160253	-0.051958
-0.081513	4.43279	0.078839	17.5532	1.36151	0							0.160326	0.001625					-0.081095	0.693814	0.079286	17.6265	1.36227	0							0.160336	-0.051958
-0.08143	4.43269	0.079006	17.5532	1.36234	0							0.160409	0.001636					-0.081012	0.694304	0.079452	17.6266	1.3631	0							0.160419	-0.051958
-0.081346	4.43246	0.079172	17.5532	1.36317	0							0.160492	0.001647					-0.080928	0.69479	0.079619	17.6265	1.36393	0							0.160503	-0.051958
-0.081263	4.43216	0.079339	17.5533	1.36401	0							0.160575	0.001658					-0.080845	0.695289	0.079785	17.6265	1.36476	0							0.160586	-0.051958
-0.08118	4.43186	0.079505	17.5533	1.36484	0							0.160659	0.001669					-0.080762	0.695783	0.079952	17.6265	1.3656	0							0.160669	-0.051958
-0.081097	4.43156	0.079672	17.5533	1.36567	0							0.160742	0.001669					-0.080679	0.696234	0.080118	17.6264	1.36643	0							0.160752	-0.051958
-0.081013	4.43126	0.079838	17.5533	1.3665	0							0.160825	0.001669					-0.080595	0.696242	0.080285	17.6263	1.36726	0							0.160836	-0.051958
-0.08093	4.43089	0.080005	17.5533	1.36734	0							0.160908	0.001669					-0.080512	0.695744	0.080451	17.6264	1.36809	0							0.160919	-0.051958
-0.080847	4.43043	0.080171	17.5533	1.36817	0							0.160992	0.001669					-0.080429	0.695124	0.080618	17.6264	1.36893	0							0.161002	-0.051958
-0.080764	4.43003	0.080338	17.5533	1.369	0							0.161075	0.001669					-0.080346	0.694485	0.080785	17.6265	1.36976	0							0.161085	-0.051958
-0.08068	4.42971	0.080504	17.5533	1.36983	0							0.161158	0.001669					-0.080262	0.693847	0.080951	17.6265	1.37059	0							0.161169	-0.051958
-0.080597	4.42938	0.080671	17.5533	1.37067	0							0.161241	0.001669					-0.080179	0.693201	0.081118	17.6265	1.37142	0							0.161252	-0.051958
-0.080514	4.42906	0.080837	17.5533	1.3715	0							0.161325	0.001669					-0.080096	0.692562	0.081284	17.6265	1.37226	0							0.161335	-0.051958
-0.080431	4.42873	0.081004	17.5533	1.37233	0							0.161408	0.001669					-0.080013	0.69219	0.081451	17.6264	1.37309	0							0.161418	-0.051958
-0.080347	4.42845	0.08117	17.5533	1.37316	0							0.161491	0.001669					-0.079929	0.69212	0.081617	17.6263	1.37392	0							0.161502	-0.051958
-0.080264	4.42827	0.081337	17.5533	1.374	0							0.161574	0.00168					-0.079846	0.691899	0.081784	17.6263	1.37476	0							0.161585	-0.051958
-0.080181	4.42826	0.081503	17.5533	1.37483	0							0.161657	0.001691					-0.079763	0.691504	0.08195	17.6264	1.37559	0							0.161668	-0.051958
-0.080098	4.42835	0.08167	17.5533	1.37566	0							0.161741	0.001702					-0.07968	0.691117	0.082117	17.6265	1.37642	0							0.161751	-0.051958
-0.080014	4.42844	0.081836	17.5534	1.37649	0							0.161824	0.001713					-0.079596	0.690728	0.082283	17.6265	1.37725	0							0.161835	-0.051958
-0.079931	4.42853	0.082003	17.5534	1.37733	0							0.161907	0.001724					-0.079513	0.690337	0.08245	17.6263	1.37809	0							0.161918	-0.051958
-0.079848	4.42862	0.082169	17.5535	1.37816	0							0.16199	0.001735					-0.07943	0.690002	0.082616	17.6262	1.37892	0							0.162001	-0.051958
-0.079765	4.42869	0.082336	17.5535	1.37899	0							0.162074	0.001746					-0.079347	0.689812	0.082783	17.6262	1.37975	0							0.162084	-0.051958
-0.079682	4.42857	0.082502	17.5535	1.37982	0							0.162157	0.001757					-0.079263	0.689789	0.082949	17.6262	1.38058	0							0.162168	-0.051958
-0.079598	4.42816	0.082669	17.5534	1.38066	0							0.16224	0.001768					-0.07918	0.689836	0.083116	17.6262	1.38142	0							0.162251	-0.051958
-0.079515	4.42763	0.082835	17.5534	1.38149	0							0.162323	0.001779					-0.079097	0.689884	0.083282	17.6263	1.38225	0							0.162334	-0.051958
-0.079432	4.42706	0.083002	17.5534	1.38232	0							0.162407	0.00179					-0.079014	0.689932	0.083449	17.6264	1.38308	0							0.162417	-0.051958
-0.079349	4.42647	0.083168	17.5534	1.38315	0							0.16249	0.001801					-0.07893	0.68998	0.083615	17.6265	1.38392	0							0.162501	-0.051958
-0.079265	4.4259	0.083335	17.5534	1.38399	0							0.162573	0.001812					-0.078847	0.690028	0.083782	17.6265	1.38475	0							0.162584	-0.051958
-0.079182	4.42532	0.083501	17.5533	1.38482	0							0.162656	0.001823					-0.078764	0.690091	0.083948	17.6266	1.38558	0							0.162667	-0.051958
-0.079099	4.42481	0.083668	17.5531	1.38565	0							0.16274	0.001834					-0.078681	0.690039	0.084115	17.6266	1.38641	0							0.16275	-0.051958
-0.079016	4.42442	0.083834	17.5528	1.38648	0							0.162823	0.001845					-0.078597	0.689788	0.084281	17.6266	1.38725	0							0.162834	-0.051958
-0.078932	4.42406	0.084001	17.5526	1.38732	0							0.162906	0.001856					-0.078514	0.689467	0.084448	17.6266	1.38808	0							0.162917	-0.051958
-0.078849	4.42372	0.084167	17.5525	1.38815	0							0.162989	0.001867					-0.078431	0.68915	0.084614	17.6266	1.38891	0							0.163	-0.051958
-0.078766	4.42338	0.084334	17.5524	1.38898	0							0.163073	0.001879					-0.078348	0.688826	0.084781	17.6266	1.38974	0							0.163083	-0.051958
-0.078683	4.42303	0.0845	17.5523	1.38981	0							0.163156	0.00189					-0.078264	0.688505	0.084948	17.6267	1.39058	0							0.163167	-0.051958
-0.078599	4.42269	0.084667	17.5523	1.39064	0							0.163239	0.00189					-0.078181	0.688215	0.085114	17.6267	1.39141	0							0.16325	-0.051958
-0.078516	4.42244	0.084833	17.5523	1.39148	0							0.163322	0.00189					-0.078098	0.688004	0.085281	17.6266	1.39224	0							0.163333	-0.051958
-0.078433	4.42243	0.085	17.5522	1.39231	0							0.163406	0.00189					-0.078015	0.687939	0.085447	17.6267	1.39307	0							0.163416	-0.051958
-0.07835	4.4226	0.085166	17.5522	1.39314	0							0.163489	0.00189					-0.077931	0.687942	0.085614	17.6267	1.39391	0							0.163499	-0.051958
-0.078266	4.4228	0.085333	17.5523	1.39397	0							0.163572	0.00189					-0.077848	0.687946	0.08578	17.6266	1.39474	0							0.163583	-0.051958
-0.078183	4.423	0.085499	17.5523	1.39481	0							0.163655	0.00189					-0.077765	0.68795	0.085947	17.6266	1.39557	0							0.163666	-0.051958
-0.0781	4.42319	0.085666	17.5523	1.39564	0							0.163739	0.00189					-0.077682	0.687953	0.086113	17.6265	1.3964	0							0.163749	-0.051958
-0.078017	4.42339	0.085832	17.5523	1.39647	0							0.163822	0.00189					-0.077598	0.687888	0.08628	17.6265	1.39724	0							0.163833	-0.051958
-0.077933	4.42358	0.085999	17.5522	1.39731	0							0.163905	0.00189					-0.077515	0.687618	0.086446	17.6264	1.39807	0							0.163916	-0.051958
-0.07785	4.42366	0.086165	17.5522	1.39814	0							0.163988	0.00189					-0.077432	0.687176	0.086613	17.6263	1.3989	0							0.163999	-0.051958
-0.077767	4.42366	0.086332	17.5522	1.39897	0							0.164072	0.001901					-0.077349	0.686682	0.086779	17.6263	1.39973	0							0.164082	-0.051958
-0.077684	4.42372	0.086498	17.5522	1.3998	0							0.164155	0.001912					-0.077265	0.686183	0.086946	17.6263	1.40057	0							0.164165	-0.051958
-0.0776	4.4238	0.086665	17.5522	1.40064	0							0.164238	0.001923					-0.077182	0.685682	0.087112	17.6263	1.4014	0							0.164249	-0.051958
-0.077517	4.42388	0.086831	17.5523	1.40147	0							0.164321	0.001934					-0.077099	0.685181	0.087279	17.6264	1.40223	0							0.164332	-0.051958
-0.077434	4.42396	0.086998	17.5523	1.4023	0							0.164404	0.001945					-0.077016	0.68468	0.087445	17.6264	1.40307	0							0.164415	-0.051958
-0.077351	4.42404	0.087164	17.5523	1.40313	0							0.164488	0.001956					-0.076932	0.683952	0.087612	17.6263	1.4039	0							0.164498	-0.051958
-0.077267	4.42419	0.087331	17.5523	1.40396	0							0.164571	0.001968					-0.076849	0.683134	0.087778	17.6262	1.40473	0							0.164582	-0.051958
-0.077184	4.42452	0.087497	17.5523	1.4048	0							0.164654	0.001979					-0.076766	0.682395	0.087945	17.6262	1.40556	0							0.164665	-0.051958
-0.077101	4.42502	0.087664	17.5522	1.40563	0							0.164737	0.00199					-0.076683	0.681682	0.088111	17.6262	1.4064	0							0.164748	-0.051958
-0.077018	4.42559	0.08783	17.5522	1.40646	0							0.164821	0.002001					-0.076599	0.680968	0.088278	17.6261	1.40723	0							0.164831	-0.051958
-0.076935	4.42618	0.087997	17.5522	1.40729	0							0.164904	0.002012					-0.076516	0.680253	0.088444	17.6262	1.40806	0							0.164915	-0.051958
-0.076851	4.42675	0.088163	17.5522	1.40813	0							0.164987	0.002023					-0.076433	0.679538	0.088611	17.6261	1.40889	0							0.164998	-0.051958
-0.076768	4.42732	0.08833	17.5523	1.40896	0							0.16507	0.002035					-0.07635	0.678919	0.088777	17.6261	1.40973	0							0.165081	-0.051958
-0.076685	4.42787	0.088496	17.5524	1.40979	0							0.165154	0.002046					-0.076266	0.678411	0.088944	17.6261	1.41056	0							0.165164	-0.051958
-0.076602	4.42832	0.088663	17.5524	1.41063	0							0.165237	0.002057					-0.076183	0.677961	0.08911	17.6261	1.41139	0							0.165248	-0.051958
-0.076518	4.42852	0.088829	17.5524	1.41146	0							0.16532	0.002068					-0.0761	0.677539	0.089277	17.6261	1.41223	0							0.165331	-0.051958
-0.076435	4.42854	0.088996	17.5523	1.41229	0							0.165403	0.002079					-0.076017	0.677114	0.089444	17.6262	1.41306	0							0.165414	-0.051958
-0.076352	4.42858	0.089162	17.5523	1.41312	0							0.165487	0.00209					-0.075934	0.676685	0.08961	17.6261	1.41389	0							0.165497	-0.051958
-0.076269	4.4286	0.089329	17.5522	1.41395	0							0.16557	0.002102					-0.07585	0.676259	0.089777	17.6261	1.41472	0							0.165581	-0.051958
-0.076185	4.42863	0.089495	17.5522	1.41479	0							0.165653	0.002113					-0.075767	0.675983	0.089943	17.6261	1.41556	0							0.165664	-0.051958
-0.076102	4.42866	0.089662	17.5523	1.41562	0							0.165736	0.002124					-0.075684	0.675999	0.09011	17.626	1.41639	0							0.165747	-0.051958
-0.076019	4.42858	0.089828	17.5523	1.41645	0							0.16582	0.002135					-0.075601	0.67607	0.090276	17.626	1.41722	0							0.16583	-0.051958
-0.075936	4.42848	0.089995	17.5522	1.41728	0							0.165903	0.002147					-0.075517	0.676105	0.090443	17.626	1.41805	0							0.165914	-0.051958
-0.075852	4.42844	0.090161	17.5522	1.41812	0							0.165986	0.002158					-0.075434	0.676137	0.090609	17.6259	1.41889	0							0.165997	-0.051958
-0.075769	4.42842	0.090328	17.5521	1.41895	0							0.166069	0.002169					-0.075351	0.67617	0.090776	17.6259	1.41972	0							0.16608	-0.051958
[truncated: 33,933 more rows]

## Sheet: Figure1e
FL
	scatter				AllosMod
#	s	I	error		# q	qx10	exp_intensity	error mode	l_intensity
1	0.075018	2054.43	12.6317		0.0075018	0.075018	2054.21	12.6317	2035.86
2	0.0779033	2048.87	12.1508		0.00779033	0.0779033	2048.64	12.1508	2029.36
3	0.0807886	2036.42	11.2514		0.00807886	0.0807886	2036.17	11.2514	2022.01
4	0.0836739	2051.6	10.7282		0.00836739	0.0836739	2051.33	10.7282	2012.38
5	0.0865592	2011.15	9.91368		0.00865592	0.0865592	2010.87	9.91368	2002.76
6	0.0894445	2018.07	9.63376		0.00894445	0.0894445	2017.77	9.63376	1993.13
7	0.0923298	2023.31	9.41095		0.00923298	0.0923298	2022.99	9.41095	1983.8
8	0.0952151	1982.78	8.53132		0.00952151	0.0952151	1982.44	8.53132	1974.55
9	0.0981004	1978.33	8.67069		0.00981004	0.0981004	1977.97	8.67069	1965.29
10	0.100986	1961.14	7.99355		0.0100986	0.100986	1960.77	7.99355	1955.7
11	0.103871	1950.98	7.93161		0.0103871	0.103871	1950.59	7.93161	1945.45
12	0.106756	1946.61	7.65526		0.0106756	0.106756	1946.19	7.65526	1935.21
13	0.109642	1951.71	7.29637		0.0109642	0.109642	1951.28	7.29637	1924.97
14	0.112527	1933.32	7.25324		0.0112527	0.112527	1932.86	7.25324	1913.9
15	0.115412	1914.6	6.89957		0.0115412	0.115412	1914.12	6.89958	1902.72
16	0.118297	1904.68	6.87728		0.0118297	0.118297	1904.18	6.87728	1891.53
17	0.121183	1888.01	6.65426		0.0121183	0.121183	1887.49	6.65426	1880.09
18	0.124068	1877.42	6.43647		0.0124068	0.124068	1876.88	6.43647	1868.26
19	0.126953	1862.83	6.38366		0.0126953	0.126953	1862.27	6.38366	1856.44
20	0.129839	1852.15	6.06515		0.0129839	0.129839	1851.56	6.06515	1844.61
21	0.132724	1839.18	6.1686		0.0132724	0.132724	1838.58	6.1686	1832.11
22	0.135609	1817.23	5.85479		0.0135609	0.135609	1816.6	5.85479	1819.57
23	0.138494	1801.89	5.88151		0.0138494	0.138494	1801.24	5.88151	1807.04
24	0.14138	1794.62	5.81113		0.014138	0.14138	1793.94	5.81113	1794.14
25	0.144265	1776.26	5.50863		0.0144265	0.144265	1775.57	5.50863	1780.85
26	0.14715	1773.61	5.58886		0.014715	0.14715	1772.89	5.58886	1767.56
27	0.150036	1751.08	5.40541		0.0150036	0.150036	1750.34	5.40541	1754.28
28	0.152921	1754.56	5.4757		0.0152921	0.152921	1753.79	5.4757	1741.57
29	0.155806	1730.14	5.34557		0.0155806	0.155806	1729.35	5.34557	1728.86
30	0.158691	1714.81	5.21975		0.0158691	0.158691	1714	5.21975	1716.15
31	0.161577	1710.14	5.26615		0.0161577	0.161577	1709.3	5.26615	1702.52
32	0.164462	1685.16	5.12188		0.0164462	0.164462	1684.3	5.12188	1688.12
33	0.167347	1681.13	5.11953		0.0167347	0.167347	1680.25	5.11953	1673.72
34	0.170233	1658.08	5.02304		0.0170233	0.170233	1657.18	5.02304	1659.26
35	0.173118	1635.88	4.83282		0.0173118	0.173118	1634.96	4.83282	1644.1
36	0.176003	1631.58	4.88521		0.0176003	0.176003	1630.64	4.88521	1628.94
37	0.178888	1608.05	4.70301		0.0178888	0.178888	1607.09	4.70301	1613.78
38	0.181774	1607.28	4.7325		0.0181774	0.181774	1606.29	4.7325	1598.58
39	0.184659	1576.38	4.6063		0.0184659	0.184659	1575.37	4.60631	1583.34
40	0.187544	1563.7	4.58662		0.0187544	0.187544	1562.66	4.58662	1568.11
41	0.190429	1547.63	4.56455		0.0190429	0.190429	1546.57	4.56455	1552.9
42	0.193315	1539.82	4.40587		0.0193315	0.193315	1538.74	4.40587	1537.81
43	0.1962	1524.78	4.4466		0.01962	0.1962	1523.68	4.4466	1522.72
44	0.199085	1500.58	4.30452		0.0199085	0.199085	1499.46	4.30452	1507.63
45	0.20197	1491.45	4.31478		0.0201971	0.20197	1490.31	4.31478	1492.52
46	0.204856	1475.41	4.23062		0.0204856	0.204856	1474.25	4.23062	1477.39
47	0.207741	1465.72	4.16263		0.0207741	0.207741	1464.54	4.16263	1462.27
48	0.210626	1447.43	4.17322		0.0210626	0.210626	1446.23	4.17322	1447.02
49	0.213511	1432.41	4.06642		0.0213511	0.213511	1431.18	4.06642	1431.32
50	0.216397	1408.5	4.07862		0.0216397	0.216397	1407.26	4.07862	1415.62
51	0.219282	1400.51	3.95392		0.0219282	0.219282	1399.25	3.95392	1399.93
52	0.222167	1380.11	3.99619		0.0222167	0.222167	1378.83	3.99619	1384.31
53	0.225052	1373.02	4.06657		0.0225053	0.225053	1371.71	4.06657	1368.73
54	0.227938	1349.81	3.99664		0.0227938	0.227938	1348.5	3.99664	1353.14
55	0.230823	1335.4	4.01923		0.0230823	0.230823	1334.06	4.01923	1337.71
56	0.233708	1316.79	3.96644		0.0233708	0.233708	1315.44	3.96644	1322.67
57	0.236593	1304.1	3.99447		0.0236593	0.236593	1302.73	3.99447	1307.64
58	0.239479	1294.07	3.95996		0.0239479	0.239479	1292.68	3.95996	1292.6
59	0.242364	1274.13	3.92978		0.0242364	0.242364	1272.73	3.92978	1276.9
60	0.245249	1261.9	3.92435		0.0245249	0.245249	1260.47	3.92435	1261.06
61	0.248134	1235.34	3.85404		0.0248134	0.248134	1233.91	3.85404	1245.22
62	0.25102	1228.41	3.91467		0.025102	0.25102	1226.95	3.91467	1229.51
63	0.253905	1213.33	3.82384		0.0253905	0.253905	1211.86	3.82384	1214.06
64	0.25679	1194.88	3.79912		0.025679	0.25679	1193.4	3.79912	1198.61
65	0.259675	1180.23	3.81667		0.0259675	0.259675	1178.74	3.81667	1183.16
66	0.26256	1171.4	3.73413		0.026256	0.26256	1169.88	3.73412	1167.38
67	0.265446	1152.5	3.78055		0.0265446	0.265446	1150.97	3.78055	1151.57
68	0.268331	1141.36	3.67955		0.0268331	0.268331	1139.82	3.67955	1135.75
69	0.271216	1120.63	3.68641		0.0271216	0.271216	1119.08	3.68641	1120.28
70	0.274101	1108.13	3.66458		0.0274101	0.274101	1106.57	3.66458	1105.29
71	0.276987	1100.26	3.64274		0.0276987	0.276987	1098.67	3.64274	1090.3
72	0.279872	1081.9	3.6254		0.0279872	0.279872	1080.31	3.6254	1075.31
73	0.282757	1065.35	3.56276		0.0282757	0.282757	1063.74	3.56276	1060.25
74	0.285642	1052.37	3.58449		0.0285642	0.285642	1050.75	3.58449	1045.19
75	0.288527	1029.64	3.56498		0.0288527	0.288527	1028.03	3.56498	1030.13
76	0.291413	1020.13	3.41856		0.0291413	0.291413	1018.5	3.41856	1015.23
77	0.294298	1009.43	3.39197		0.0294298	0.294298	1007.79	3.39197	1000.51
78	0.297183	989.479	3.24963		0.0297183	0.297183	987.835	3.24963	985.789
79	0.300068	980.391	3.29333		0.0300068	0.300068	978.73	3.29333	971.077
80	0.302953	963.717	3.20647		0.0302953	0.302953	962.052	3.20647	956.798
81	0.305839	949.055	3.16834		0.0305839	0.305839	947.384	3.16834	942.52
82	0.308724	933.708	3.1247		0.0308724	0.308724	932.033	3.1247	928.241
83	0.311609	909.654	3.09545		0.0311609	0.311609	907.991	3.09545	914.028
84	0.314494	907.368	3.07975		0.0314494	0.314494	905.678	3.07975	899.866
85	0.317379	892.288	2.99176		0.0317379	0.317379	890.595	2.99176	885.705
86	0.320265	875.761	2.98434		0.0320264	0.320264	874.069	2.98434	871.544
87	0.32315	859.685	2.98384		0.032315	0.32315	857.994	2.98384	857.388
88	0.326035	848.436	3.02791		0.0326035	0.326035	846.737	3.02791	843.232
89	0.32892	834.658	3.00847		0.032892	0.32892	832.957	3.00847	829.076
90	0.331805	823.645	2.9905		0.0331805	0.331805	821.937	2.9905	815.591
91	0.33469	803.224	2.99997		0.033469	0.33469	801.528	2.99997	802.505
92	0.337576	790.322	2.95445		0.0337576	0.337576	788.625	2.95445	789.419
93	0.340461	776.94	2.94022		0.0340461	0.340461	775.243	2.94022	776.354
94	0.343346	764.14	2.93359		0.0343346	0.343346	762.441	2.93359	763.394
95	0.346231	755.505	2.9019		0.0346231	0.346231	753.797	2.9019	750.435
96	0.349116	736.198	2.93584		0.0349116	0.349116	734.506	2.93584	737.475
97	0.352001	725.875	2.85921		0.0352001	0.352001	724.179	2.85921	724.895
98	0.354886	710.276	2.86248		0.0354886	0.354886	708.589	2.86248	712.482
99	0.357772	699.071	2.82587		0.0357772	0.357772	697.383	2.82587	700.069
100	0.360657	685.603	2.83679		0.0360657	0.360657	683.92	2.8368	687.776
101	0.363542	670.979	2.81875		0.0363542	0.363542	669.306	2.81875	675.888
102	0.366427	660.266	2.77079		0.0366427	0.366427	658.593	2.77079	663.999
103	0.369312	648.608	2.7611		0.0369312	0.369312	646.939	2.7611	652.111
104	0.372197	640.459	2.74517		0.0372197	0.372197	638.784	2.74517	640.627
105	0.375082	627.082	2.73584		0.0375082	0.375082	625.416	2.73584	629.27
106	0.377968	617.072	2.73879		0.0377968	0.377968	615.407	2.73879	617.914
107	0.380853	604.461	2.67532		0.0380853	0.380853	602.806	2.67532	606.616
108	0.383738	595.946	2.69236		0.0383738	0.383738	594.288	2.69235	595.459
109	0.386623	580.967	2.64224		0.0386623	0.386623	579.327	2.64224	584.302
110	0.389508	571.029	2.66707		0.0389508	0.389508	569.393	2.66707	573.144
111	0.392393	567.077	2.57583		0.0392393	0.392393	565.428	2.57583	562.868
112	0.395278	550.7	2.51744		0.0395278	0.395278	549.074	2.51744	552.773
113	0.398164	540.927	2.50956		0.0398164	0.398164	539.306	2.50956	542.679
114	0.401049	533.052	2.45427		0.0401049	0.401049	531.431	2.45427	532.734
115	0.403934	524.528	2.43856		0.0403934	0.403934	522.91	2.43856	523.051
116	0.406819	515.833	2.39167		0.0406819	0.406819	514.219	2.39167	513.369
117	0.409704	502.079	2.37437		0.0409704	0.409704	500.485	2.37437	503.686
118	0.412589	497.128	2.36775		0.0412589	0.412589	495.528	2.36775	494.274
119	0.415474	489.018	2.31191		0.0415474	0.415474	487.421	2.31191	484.893
120	0.418359	472.664	2.30815		0.0418359	0.418359	471.099	2.30815	475.511
121	0.421244	466.84	2.29024		0.0421244	0.421244	465.273	2.29024	466.413
122	0.424129	460.773	2.26864		0.0424129	0.424129	459.204	2.26864	457.688
123	0.427014	448.62	2.26749		0.0427014	0.427014	447.072	2.26749	448.963
124	0.429899	439.427	2.19578		0.0429899	0.429899	437.89	2.19578	440.238
125	0.432785	433.846	2.20703		0.0432785	0.432785	432.307	2.20703	432.028
126	0.43567	424.175	2.17522		0.043567	0.43567	422.65	2.17522	423.837
127	0.438555	418.339	2.16075		0.0438555	0.438555	416.816	2.16075	415.646
128	0.44144	410.128	2.15237		0.044144	0.44144	408.614	2.15236	407.63
129	0.444325	396.121	2.0994		0.0444325	0.444325	394.64	2.09941	399.79
130	0.44721	395.394	2.12824		0.044721	0.44721	393.896	2.12824	391.949
131	0.450095	379.653	2.07451		0.0450095	0.450095	378.196	2.07451	384.134
132	0.45298	380.855	2.12005		0.045298	0.45298	379.374	2.12005	377.06
133	0.455865	368.78	2.1084		0.0455865	0.455865	367.327	2.1084	369.985
134	0.45875	362.88	2.11649		0.045875	0.45875	361.433	2.11649	362.91
135	0.461635	357.599	2.12581		0.0461635	0.461635	356.154	2.12581	355.991
136	0.46452	349.617	2.07627		0.046452	0.46452	348.186	2.07627	349.189
137	0.467405	341.085	2.10506		0.0467405	0.467405	339.672	2.10506	342.388
138	0.47029	334.043	2.1014		0.047029	0.47029	332.641	2.1014	335.656
139	0.473175	331.999	2.09213		0.0473175	0.473175	330.589	2.09213	329.549
140	0.47606	320.993	2.08638		0.047606	0.47606	319.613	2.08638	323.442
141	0.478945	315.674	2.05885		0.0478945	0.478945	314.3	2.05885	317.335
142	0.48183	312.019	2.07631		0.048183	0.48183	310.643	2.07631	311.314
143	0.484715	308.186	2.0606		0.0484715	0.484715	306.811	2.0606	305.342
144	0.4876	299.723	2.04996		0.04876	0.4876	298.37	2.04996	299.37
145	0.490485	296.259	2.06287		0.0490485	0.490485	294.905	2.06287	293.533
146	0.49337	291.261	1.99525		0.049337	0.49337	289.915	1.99525	288.359
147	0.496255	283.309	1.9868		0.0496255	0.496255	281.984	1.9868	283.185
148	0.49914	280.486	1.93727		0.049914	0.49914	279.158	1.93727	278.01
149	0.502025	273.21	1.93125		0.0502025	0.502025	271.901	1.93125	273.001
150	0.50491	268.451	1.90741		0.050491	0.50491	267.15	1.90741	268.062
151	0.507795	259.01	1.87702		0.0507795	0.507795	257.74	1.87702	263.123
152	0.51068	259.079	1.86973		0.051068	0.51068	257.795	1.86972	258.299
153	0.513565	256.495	1.8511		0.0513565	0.513565	255.208	1.8511	253.845
154	0.51645	250.866	1.83986		0.051645	0.51645	249.593	1.83986	249.391
155	0.519335	240.121	1.81629		0.0519335	0.519335	238.889	1.81629	244.937
156	0.52222	237.917	1.79729		0.052222	0.52222	236.683	1.79729	240.664
157	0.525105	237.908	1.79568		0.0525105	0.525105	236.659	1.79568	236.446
158	0.52799	232.888	1.75901		0.052799	0.52799	231.653	1.75901	232.229
159	0.530875	227.383	1.76294		0.0530875	0.530875	226.163	1.76294	228.147
160	0.53376	221.745	1.73841		0.053376	0.53376	220.542	1.73841	224.379
161	0.536645	220.945	1.73259		0.0536645	0.536645	219.733	1.73259	220.61
162	0.53953	216.244	1.7178		0.053953	0.53953	215.045	1.7178	216.842
163	0.542415	211.349	1.71267		0.0542415	0.542415	210.165	1.71267	213.397
164	0.5453	211.685	1.72058		0.05453	0.5453	210.486	1.72058	210.016
165	0.548185	209.148	1.69198		0.0548185	0.548185	207.95	1.69198	206.635
166	0.55107	201.807	1.69489		0.055107	0.55107	200.639	1.69489	203.35
167	0.553955	199.49	1.66867		0.0553955	0.553955	198.322	1.66867	200.228
168	0.55684	193.303	1.67038		0.055684	0.55684	192.16	1.67038	197.107
169	0.559724	195.224	1.67184		0.0559724	0.559724	194.057	1.67184	193.985
170	0.562609	191.156	1.65241		0.0562609	0.562609	190.002	1.65242	191.192
171	0.565494	190.35	1.66266		0.0565494	0.565494	189.188	1.66266	188.434
172	0.568379	187.114	1.6362		0.0568379	0.568379	185.96	1.6362	185.675
173	0.571264	183.173	1.63867		0.0571264	0.571264	182.032	1.63867	183.006
174	0.574149	179.073	1.61327		0.0574149	0.574149	177.946	1.61327	180.453
175	0.577034	174.369	1.61577		0.0577034	0.577034	173.26	1.61577	177.9
176	0.579919	172.703	1.61204		0.0579919	0.579919	171.594	1.61205	175.346
177	0.582804	171.556	1.58544		0.0582804	0.582804	170.443	1.58544	173.11
178	0.585688	169.891	1.60442		0.0585688	0.585688	168.777	1.60442	170.883
179	0.588573	165.565	1.5732		0.0588573	0.588573	164.469	1.5732	168.656
180	0.591458	169.019	1.58595		0.0591458	0.591458	167.889	1.58595	166.48
181	0.594343	164.333	1.57477		0.0594343	0.594343	163.223	1.57477	164.356
182	0.597228	158.956	1.56284		0.0597228	0.597228	157.872	1.56284	162.232
183	0.600113	158.904	1.57016		0.0600113	0.600113	157.81	1.57016	160.12
184	0.602998	154.761	1.54479		0.0602998	0.602998	153.685	1.54479	158.31
185	0.605882	156.364	1.56773		0.0605883	0.605882	155.266	1.56773	156.5
186	0.608767	154.937	1.54709		0.0608767	0.608767	153.838	1.54709	154.69
187	0.611652	153.732	1.54384		0.0611652	0.611652	152.631	1.54384	152.967
188	0.614537	152.117	1.5537		0.0614537	0.614537	151.017	1.5537	151.309
189	0.617422	146.562	1.53095		0.0617422	0.617422	145.493	1.53095	149.65
190	0.620307	150.384	1.53923		0.0620307	0.620307	149.276	1.53923	148.007
191	0.623192	146.289	1.51563		0.0623191	0.623192	145.201	1.51563	146.492
192	0.626076	145.762	1.53071		0.0626076	0.626076	144.667	1.53071	144.977
193	0.628961	142.281	1.52466		0.0628961	0.628961	141.203	1.52466	143.462
194	0.631846	143.668	1.51775		0.0631846	0.631846	142.568	1.51775	142.095
195	0.634731	142.221	1.52313		0.0634731	0.634731	141.123	1.52313	140.811
196	0.637616	138.425	1.49436		0.0637616	0.637616	137.346	1.49436	139.527
197	0.6405	136.334	1.49812		0.06405	0.6405	135.261	1.49812	138.244
198	0.643385	136.071	1.48928		0.0643385	0.643385	134.99	1.48928	136.962
199	0.64627	135.804	1.48044		0.064627	0.64627	134.716	1.48044	135.68
200	0.649155	136.137	1.48709		0.0649155	0.649155	135.036	1.48709	134.399
201	0.652039	135.156	1.47027		0.0652039	0.652039	134.053	1.47027	133.309
202	0.654924	134.887	1.48544		0.0654924	0.654924	133.777	1.48544	132.298
203	0.657809	134.333	1.46798		0.0657809	0.657809	133.216	1.46798	131.287
204	0.660694	128.573	1.45654		0.0660694	0.660694	127.494	1.45654	130.283
205	0.663578	132.665	1.45916		0.0663578	0.663578	131.542	1.45916	129.303
206	0.666463	130.23	1.45335		0.0666463	0.666463	129.118	1.45334	128.323
207	0.669348	128.07	1.45497		0.0669348	0.669348	126.967	1.45498	127.343
208	0.672233	127.237	1.43429		0.0672233	0.672233	126.132	1.43429	126.435
209	0.675118	126.731	1.43646		0.0675117	0.675117	125.621	1.43646	125.548
210	0.678002	126.877	1.4418		0.0678002	0.678002	125.755	1.4418	124.661
211	0.680887	125.42	1.42324		0.0680887	0.680887	124.302	1.42324	123.782
212	0.683772	123.184	1.43663		0.0683772	0.683772	122.075	1.43663	122.922
213	0.686656	124.013	1.4177		0.0686656	0.686656	122.888	1.4177	122.061
214	0.689541	123.332	1.42262		0.0689541	0.689541	122.203	1.42262	121.2
215	0.692426	123.069	1.41214		0.0692426	0.692426	121.933	1.41214	120.448
216	0.695311	121.18	1.40956		0.069531	0.69531	120.052	1.40956	119.715
217	0.698195	121.46	1.4139		0.0698195	0.698195	120.319	1.4139	118.983
218	0.70108	121.701	1.40199		0.070108	0.70108	120.549	1.40199	118.248
219	0.703965	115.917	1.40498		0.0703965	0.703965	114.81	1.40498	117.509
220	0.706849	119.008	1.39182		0.0706849	0.706849	117.861	1.39182	116.77
221	0.709734	115.317	1.38915		0.0709734	0.709734	114.197	1.38915	116.03
222	0.712619	116.331	1.39543		0.0712619	0.712619	115.191	1.39543	115.334
223	0.715503	116.367	1.37824		0.0715503	0.715503	115.218	1.37824	114.642
224	0.718388	116.728	1.38456		0.0718388	0.718388	115.565	1.38456	113.95
225	0.721273	114.582	1.36673		0.0721273	0.721273	113.432	1.36673	113.303
226	0.724157	115.304	1.37755		0.0724157	0.724157	114.136	1.37755	112.714
227	0.727042	113.408	1.36617		0.0727042	0.727042	112.25	1.36617	112.125
228	0.729927	113.675	1.36118		0.0729927	0.729927	112.505	1.36118	111.535
229	0.732811	112.533	1.36093		0.0732811	0.732811	111.366	1.36093	110.856
230	0.735696	110.786	1.34689		0.0735696	0.735696	109.627	1.34689	110.174
231	0.73858	111.204	1.35688		0.073858	0.73858	110.031	1.35687	109.492
232	0.741465	110.631	1.3476		0.0741465	0.741465	109.455	1.3476	108.845
233	0.74435	111.349	1.34395		0.074435	0.74435	110.156	1.34395	108.232
234	0.747234	109.626	1.34111		0.0747234	0.747234	108.441	1.34111	107.619
235	0.750119	109.651	1.32949		0.0750119	0.750119	108.457	1.32949	107.011
236	0.753003	108.305	1.34812		0.0753003	0.753003	107.117	1.34812	106.51
237	0.755888	107.158	1.3236		0.0755888	0.755888	105.973	1.3236	106.009
238	0.758773	108.901	1.32552		0.0758773	0.758773	107.687	1.32552	105.508
239	0.761657	107.488	1.31977		0.0761657	0.761657	106.28	1.31977	104.968
240	0.764542	106.152	1.31875		0.0764542	0.764542	104.95	1.31876	104.398
241	0.767426	104.226	1.31958		0.0767426	0.767426	103.037	1.31958	103.829
242	0.770311	104.393	1.30872		0.0770311	0.770311	103.192	1.30872	103.258
243	0.773195	106.444	1.31615		0.0773195	0.773195	105.21	1.31615	102.68
244	0.77608	105.604	1.30899		0.077608	0.77608	104.371	1.30899	102.101
245	0.778964	102.081	1.30581		0.0778965	0.778965	100.88	1.3058	101.523
246	0.781849	103.592	1.30787		0.0781849	0.781849	102.363	1.30787	100.934
247	0.784734	103.138	1.28531		0.0784734	0.784734	101.905	1.28532	100.339
248	0.787618	99.2682	1.30076		0.0787618	0.787618	98.0728	1.30076	99.7436
249	0.790503	104.676	1.28972		0.0790503	0.790503	103.406	1.28972	99.1509
250	0.793387	99.6149	1.28558		0.0793387	0.793387	98.3971	1.28558	98.5698
251	0.796272	99.2525	1.2838		0.0796272	0.796272	98.0299	1.2838	97.9887
252	0.799156	101.229	1.28168		0.0799156	0.799156	99.9727	1.28168	97.4076
253	0.802041	100.98	1.2877		0.0802041	0.802041	99.717	1.2877	96.8047
254	0.804925	97.1795	1.27041		0.0804925	0.804925	95.9554	1.27041	96.1928
255	0.80781	96.5105	1.27636		0.080781	0.80781	95.2857	1.27636	95.5809
256	0.810694	95.7336	1.26533		0.0810694	0.810694	94.5097	1.26533	94.9733
257	0.813579	95.3709	1.26886		0.0813579	0.813579	94.1427	1.26886	94.3789
258	0.816463	95.4868	1.26806		0.0816463	0.816463	94.248	1.26806	93.7846
259	0.819348	93.4139	1.24612		0.0819348	0.819348	92.193	1.24611	93.1903
260	0.822232	93.995	1.26696		0.0822232	0.822232	92.7576	1.26696	92.6015
261	0.825117	92.8508	1.24842		0.0825117	0.825117	91.6196	1.24841	92.0142
262	0.828001	91.8443	1.2599		0.0828001	0.828001	90.6175	1.2599	91.427
263	0.830885	90.3543	1.24506		0.0830885	0.830885	89.1387	1.24506	90.8315
264	0.83377	90.3187	1.25507		0.083377	0.83377	89.0948	1.25507	90.2171
265	0.836654	92.8819	1.27019		0.0836654	0.836654	91.6142	1.27019	89.6028
266	0.839539	91.4025	1.26571		0.0839539	0.839539	90.146	1.26571	88.9885
267	0.842423	89.5696	1.2691		0.0842423	0.842423	88.3295	1.2691	88.3926
268	0.845307	88.6772	1.27431		0.0845308	0.845308	87.4407	1.27431	87.8003
269	0.848192	87.47	1.27327		0.0848192	0.848192	86.2417	1.27327	87.208
270	0.851076	88.7931	1.28307		0.0851076	0.851076	87.5374	1.28307	86.5793
271	0.853961	86.8286	1.27111		0.0853961	0.853961	85.592	1.27111	85.8894
272	0.856845	88.6087	1.27511		0.0856845	0.856845	87.3379	1.27511	85.1994
273	0.859729	86.6539	1.27295		0.0859729	0.859729	85.4023	1.27295	84.5095
274	0.862614	85.8776	1.27625		0.0862614	0.862614	84.6286	1.27625	83.8909
275	0.865498	83.782	1.28764		0.0865498	0.865498	82.555	1.28764	83.2797
276	0.868382	83.1023	1.26739		0.0868383	0.868383	81.8767	1.26739	82.6684
277	0.871267	83.5919	1.2824		0.0871267	0.871267	82.3506	1.2824	82.0355
278	0.874151	82.21	1.2686		0.0874151	0.874151	80.9808	1.2686	81.3748
279	0.877035	80.9495	1.27584		0.0877036	0.877036	79.7308	1.27584	80.7141
280	0.87992	84.6812	1.27776		0.087992	0.87992	83.3975	1.27776	80.0534
281	0.882804	81.1994	1.26869		0.0882804	0.882804	79.9601	1.26868	79.4078
282	0.885688	79.4661	1.27326		0.0885689	0.885689	78.245	1.27326	78.7627
283	0.888573	79.6432	1.27422		0.0888573	0.888573	78.4111	1.27422	78.1176
284	0.891457	79.1642	1.27582		0.0891457	0.891457	77.9311	1.27582	77.4588
285	0.894342	78.6676	1.26947		0.0894342	0.894342	77.434	1.26947	76.7866
286	0.897226	76.7363	1.26698		0.0897226	0.897226	75.5249	1.26698	76.1145
287	0.90011	75.2658	1.27538		0.090011	0.90011	74.0696	1.27538	75.4441
288	0.902994	74.8274	1.24565		0.0902994	0.902994	73.6302	1.24565	74.8173
289	0.905879	75.2158	1.25084		0.0905879	0.905879	74.0043	1.25084	74.1906
290	0.908763	75.4598	1.22677		0.0908763	0.908763	74.2363	1.22677	73.5638
291	0.911647	75.4345	1.2351		0.0911647	0.911647	74.2032	1.2351	72.9302
292	0.914531	72.0566	1.22756		0.0914531	0.914531	70.8727	1.22756	72.2913
293	0.917416	71.9945	1.21339		0.0917416	0.917416	70.8038	1.21339	71.6524
294	0.9203	71.6769	1.21925		0.09203	0.9203	70.4836	1.21925	71.0102
295	0.923184	72.4847	1.20371		0.0923184	0.923184	71.2701	1.20371	70.3391
296	0.926068	71.5756	1.21157		0.0926068	0.926068	70.3684	1.21157	69.6679
297	0.928953	71.0974	1.19684		0.0928952	0.928952	69.8904	1.19684	68.9968
298	0.931837	69.6591	1.1928		0.0931837	0.931837	68.4689	1.1928	68.3321
299	0.934721	70.3968	1.2155		0.0934721	0.934721	69.1861	1.2155	67.671
300	0.937605	69.1028	1.20394		0.0937605	0.937605	67.9066	1.20394	67.0099
301	0.940489	67.5287	1.22869		0.0940489	0.940489	66.3522	1.22869	66.3594
302	0.943374	69.5189	1.2249		0.0943374	0.943374	68.3	1.2249	65.7604
303	0.946258	67.8895	1.23419		0.0946258	0.946258	66.6915	1.23419	65.1614
304	0.949142	64.363	1.2399		0.0949142	0.949142	63.22	1.2399	64.5624
305	0.952026	65.4225	1.236		0.0952026	0.952026	64.2533	1.236	63.9477
306	0.95491	64.0546	1.25282		0.095491	0.95491	62.9025	1.25282	63.3263
307	0.957794	63.3478	1.24347		0.0957794	0.957794	62.2012	1.24347	62.7049
308	0.960679	65.0503	1.25879		0.0960679	0.960679	63.8654	1.25879	62.0817
309	0.963563	62.5825	1.25125		0.0963563	0.963563	61.4353	1.25125	61.4527
310	0.966447	62.8256	1.24452		0.0966447	0.966447	61.6668	1.24452	60.8237
311	0.969331	63.1232	1.26391		0.0969331	0.969331	61.9516	1.26391	60.1947
312	0.972215	59.7433	1.24679		0.0972215	0.972215	58.6275	1.24679	59.5349
313	0.975099	60.2174	1.26379		0.0975099	0.975099	59.0856	1.26379	58.8658
314	0.977983	63.0321	1.2541		0.0977983	0.977983	61.8401	1.2541	58.1967
315	0.980867	58.7185	1.24939		0.0980867	0.980867	57.6012	1.24939	57.5548
316	0.983752	59.3612	1.25717		0.0983751	0.983751	58.2247	1.25717	56.9761
317	0.986636	58.5396	1.23992		0.0986636	0.986636	57.4119	1.23993	56.3974
318	0.98952	58.1622	1.24558		0.098952	0.98952	57.0348	1.24558	55.8187
319	0.992404	56.0065	1.23014		0.0992404	0.992404	54.9143	1.23014	55.2676
320	0.995288	57.0378	1.22608		0.0995288	0.995288	55.9186	1.22608	54.722
321	0.998172	55.8466	1.2322		0.0998172	0.998172	54.7441	1.2322	54.1764
322	1.00106	55.2841	1.22204		0.100106	1.00106	54.186	1.22204	53.6185
323	1.00394	53.3836	1.21168		0.100394	1.00394	52.3168	1.21168	53.0394
324	1.00682	53.8212	1.19211		0.100682	1.00682	52.7392	1.19211	52.4603
325	1.00971	56.4229	1.19656		0.100971	1.00971	55.2818	1.19656	51.8812
326	1.01259	52.1868	1.18263		0.101259	1.01259	51.125	1.18263	51.309
327	1.01548	52.7421	1.17728		0.101548	1.01548	51.6625	1.17728	50.7375
328	1.01836	52.9819	1.17905		0.101836	1.01836	51.8909	1.17905	50.166
329	1.02124	50.6002	1.16598		0.102124	1.02124	49.552	1.16598	49.6027
330	1.02413	52.3751	1.17138		0.102413	1.02413	51.2836	1.17139	49.0501
331	1.02701	49.137	1.15719		0.102701	1.02701	48.1069	1.15719	48.4975
332	1.0299	52.9211	1.1554		0.10299	1.0299	51.8052	1.1554	47.945
333	1.03278	48.7528	1.16082		0.103278	1.03278	47.7187	1.16082	47.4509
334	1.03566	49.5445	1.14781		0.103566	1.03566	48.4873	1.14781	46.9591
335	1.03855	48.2407	1.15399		0.103855	1.03855	47.2053	1.15399	46.4672
336	1.04143	44.74	1.14094		0.104143	1.04143	43.7741	1.14094	45.9633
337	1.04432	49.1292	1.1431		0.104432	1.04432	48.0623	1.1431	45.4472
338	1.0472	48.6968	1.13529		0.10472	1.0472	47.6331	1.13529	44.9311
339	1.05008	47.1533	1.13476		0.105008	1.05008	46.1173	1.13476	44.4158
340	1.05297	46.1249	1.13331		0.105297	1.05297	45.1056	1.13331	43.9265
341	1.05585	46.9568	1.1236		0.105585	1.05585	45.9131	1.1236	43.437
342	1.05873	45.2436	1.12648		0.105873	1.05873	44.2321	1.12648	42.9475
343	1.06162	44.3602	1.12264		0.106162	1.06162	43.3628	1.12264	42.4913
344	1.0645	43.7033	1.11506		0.10645	1.0645	42.715	1.11506	42.0611
345	1.06739	44.7336	1.11716		0.106739	1.06739	43.7162	1.11716	41.6308
346	1.07027	43.2908	1.10509		0.107027	1.07027	42.3006	1.1051	41.1994
347	1.07316	41.8127	1.10995		0.107315	1.07315	40.8508	1.10995	40.756
348	1.07604	43.2666	1.10177		0.107604	1.07604	42.2656	1.10177	40.3129
349	1.07892	40.613	1.10312		0.107892	1.07892	39.668	1.10312	39.8695
350	1.08181	41.8284	1.09917		0.108181	1.08181	40.8496	1.09917	39.4385
351	1.08469	39.8022	1.09426		0.108469	1.08469	38.8656	1.09426	39.015
352	1.08757	38.2964	1.0964		0.108757	1.08757	37.3901	1.0964	38.5914
353	1.09046	40.8966	1.08669		0.109046	1.09046	39.9233	1.08669	38.1725
354	1.09334	39.7422	1.09177		0.109334	1.09334	38.7911	1.09177	37.7789
355	1.09623	40.7052	1.08786		0.109622	1.09623	39.7255	1.08786	37.3851
356	1.09911	40.055	1.08383		0.109911	1.09911	39.0856	1.08382	36.9913
357	1.10199	38.0684	1.08173		0.110199	1.10199	37.1419	1.08173	36.6045
358	1.10488	36.6047	1.07197		0.110488	1.10488	35.7089	1.07197	36.2209
359	1.10776	36.7067	1.08549		0.110776	1.10776	35.8034	1.08549	35.8375
360	1.11064	37.9888	1.07221		0.111064	1.11064	37.0488	1.07221	35.4601
361	1.11353	36.4064	1.07392		0.111353	1.11353	35.5006	1.07392	35.1042
362	1.11641	37.2853	1.07142		0.111641	1.11641	36.3525	1.07142	34.7484
363	1.11929	34.3412	1.06653		0.11193	1.11929	33.4773	1.06653	34.3926
364	1.12218	36.2808	1.07228		0.112218	1.12218	35.3631	1.07228	34.0472
365	1.12506	37.0257	1.06354		0.112506	1.12506	36.084	1.06354	33.7052
366	1.12795	33.9365	1.06663		0.112795	1.12795	33.0687	1.06663	33.3633
367	1.13083	34.7193	1.06156		0.113083	1.13083	33.8266	1.06156	33.023
368	1.13371	33.4646	1.05605		0.113371	1.13371	32.5995	1.05605	32.6872
369	1.1366	34.0254	1.05662		0.11366	1.1366	33.141	1.05663	32.3515
370	1.13948	33.8186	1.04801		0.113948	1.13948	32.9348	1.04801	32.0156
371	1.14237	32.6502	1.05624		0.114237	1.14237	31.7924	1.05624	31.6959
372	1.14525	33.8144	1.05005		0.114525	1.14525	32.9212	1.05005	31.3797
373	1.14813	34.0929	1.04656		0.114813	1.14813	33.1875	1.04656	31.0635
374	1.15102	31.103	1.05014		0.115102	1.15102	30.2726	1.05014	30.764
375	1.1539	31.8999	1.04016		0.11539	1.1539	31.0437	1.04016	30.4954
376	1.15678	31.7193	1.04629		0.115678	1.15678	30.8633	1.04629	30.2267
377	1.15967	31.7898	1.03516		0.115967	1.15967	30.9274	1.03516	29.958
378	1.16255	31.8527	1.03804		0.116255	1.16255	30.9839	1.03804	29.7001
379	1.16543	32.6066	1.03611		0.116543	1.16543	31.7126	1.03611	29.4435
380	1.16832	30.7799	1.02961		0.116832	1.16832	29.9315	1.02961	29.187
381	1.1712	30.1842	1.03603		0.11712	1.1712	29.3478	1.03603	28.9294
382	1.17409	31.7245	1.02361		0.117408	1.17409	30.8408	1.02361	28.6706
383	1.17697	29.7896	1.03122		0.117697	1.17697	28.9554	1.03122	28.4119
384	1.17985	30.5707	1.02633		0.117985	1.17985	29.7102	1.02633	28.153
385	1.18274	30.378	1.02416		0.118274	1.18274	29.5184	1.02416	27.9252
386	1.18562	29.2321	1.02246		0.118562	1.18562	28.4007	1.02246	27.6989
387	1.1885	28.2671	1.01535		0.11885	1.1885	27.4588	1.01535	27.4727
388	1.19139	29.2231	1.02292		0.119139	1.19139	28.3832	1.02292	27.2453
389	1.19427	27.1355	1.01587		0.119427	1.19427	26.3515	1.01587	27.0167
390	1.19715	30.2939	1.01592		0.119715	1.19715	29.4141	1.01592	26.788
391	1.20004	29.0971	1.01272		0.120004	1.20004	28.2477	1.01272	26.5598
392	1.20292	29.2959	1.01275		0.120292	1.20292	28.4364	1.01275	26.3609
393	1.2058	26.5943	1.00804		0.12058	1.2058	25.81	1.00804	26.162
394	1.20869	27.8948	1.00677		0.120869	1.20869	27.0679	1.00677	25.9631
395	1.21157	26.6532	1.00574		0.121157	1.21157	25.859	1.00574	25.7776
396	1.21445	27.0838	1.00244		0.121445	1.21445	26.2727	1.00244	25.6033
397	1.21734	25.2006	1.00455		0.121734	1.21734	24.442	1.00455	25.429
398	1.22022	27.2758	1.00217		0.122022	1.22022	26.4506	1.00217	25.2534
399	1.2231	28.869	0.9982		0.12231	1.2231	27.9912	0.9982	25.0629
400	1.22599	26.3598	0.997429		0.122599	1.22599	25.5542	0.997428	24.8724
401	1.22887	26.5168	0.995328		0.122887	1.22887	25.7024	0.995328	24.6819
402	1.23175	26.3374	0.995617		0.123175	1.23175	25.5243	0.995617	24.5119
403	1.23464	26.7915	0.991926		0.123464	1.23464	25.9603	0.991926	24.3551
404	1.23752	26.6963	0.987778		0.123752	1.23752	25.8639	0.987778	24.1984
405	1.2404	26.3878	0.993681		0.12404	1.2404	25.5608	0.993681	24.0408
406	1.24329	23.9161	0.988127		0.124329	1.24329	23.1629	0.988127	23.8777
407	1.24617	26.0634	0.988003		0.124617	1.24617	25.2385	0.988003	23.7147
408	1.24905	26.1381	0.983082		0.124905	1.24905	25.3067	0.983082	23.5517
409	1.25194	23.4089	0.982882		0.125194	1.25194	22.6606	0.982882	23.4018
410	1.25482	25.3752	0.981972		0.125482	1.25482	24.56	0.981972	23.2582
411	1.2577	23.6322	0.979184		0.12577	1.2577	22.8692	0.979184	23.1147
412	1.26059	24.9142	0.978757		0.126059	1.26059	24.1058	0.978757	22.9756
413	1.26347	24.0543	0.971507		0.126347	1.26347	23.27	0.971507	22.8539
414	1.26635	23.5555	0.974673		0.126635	1.26635	22.7836	0.974673	22.7322
415	1.26924	25.2246	0.973824		0.126924	1.26924	24.394	0.973824	22.6104
416	1.27212	22.178	0.965498		0.127212	1.27212	21.4442	0.965498	22.4737
417	1.275	24.2605	0.972993		0.1275	1.275	23.4539	0.972993	22.3316
418	1.27789	23.4541	0.962858		0.127789	1.27789	22.6704	0.962858	22.1895
419	1.28077	23.6626	0.962897		0.128077	1.28077	22.8681	0.962897	22.0573
420	1.28365	25.179	0.95799		0.128365	1.28365	24.3295	0.957991	21.9529
421	1.28654	25.6999	0.960921		0.128654	1.28654	24.8286	0.960921	21.8484
422	1.28942	20.943	0.962607		0.128942	1.28942	20.2295	0.962607	21.7439
423	1.2923	22.7383	0.957256		0.12923	1.2923	21.96	0.957256	21.6326
424	1.29519	21.5106	0.955618		0.129519	1.29519	20.7707	0.955618	21.5196
425	1.29807	24.4953	0.952671		0.129807	1.29807	23.6487	0.952671	21.4066
426	1.30095	22.727	0.953903		0.130095	1.30095	21.9377	0.953903	21.2971
427	1.30384	23.3187	0.953346		0.130384	1.30384	22.505	0.953346	21.1949
428	1.30672	21.0938	0.949405		0.130672	1.30672	20.3542	0.949405	21.0927
429	1.3096	22.939	0.95061		0.13096	1.3096	22.1309	0.95061	20.9905
430	1.31249	20.422	0.94755		0.131249	1.31249	19.6992	0.94755	20.8969
431	1.31537	19.9422	0.948871		0.131537	1.31537	19.2329	0.948871	20.8047
432	1.31825	20.9976	0.947368		0.131825	1.31825	20.2473	0.947367	20.7125
433	1.32113	21.0476	0.944785		0.132113	1.32113	20.2919	0.944785	20.6192
434	1.32402	21.7176	0.946455		0.132402	1.32402	20.9341	0.946455	20.5242
435	1.3269	22.6176	0.94743		0.13269	1.3269	21.7978	0.94743	20.4293
436	1.32978	22.4139	0.941596		0.132978	1.32978	21.5976	0.941595	20.3343
437	1.33267	20.6727	0.942069		0.133267	1.33267	19.9163	0.942069	20.251
438	1.33555	20.6724	0.936866		0.133555	1.33555	19.9126	0.936866	20.1686
439	1.33843	23.279	0.939894		0.133843	1.33843	22.4193	0.939894	20.0862
440	1.34132	20.9264	0.935875		0.134132	1.34132	20.15	0.935875	20.004
441	1.3442	20.1543	0.935722		0.13442	1.3442	19.403	0.935722	19.922
442	1.34708	22.5437	0.932566		0.134708	1.34708	21.6994	0.932566	19.84
443	1.34997	22.1879	0.932887		0.134996	1.34996	21.3531	0.932887	19.758
444	1.35285	21.6637	0.932022		0.135285	1.35285	20.8448	0.932022	19.6715
445	1.35573	21.2885	0.927913		0.135573	1.35573	20.4801	0.927913	19.5851
446	1.35861	18.4788	0.92645		0.135861	1.35861	17.7739	0.92645	19.4986
447	1.3615	21.4401	0.930922		0.13615	1.3615	20.6184	0.930922	19.414
448	1.36438	20.1076	0.924429		0.136438	1.36438	19.3335	0.924429	19.3311
449	1.36726	20.9574	0.930354		0.136726	1.36726	20.1468	0.930354	19.2483
450	1.37015	20.6075	0.918651		0.137015	1.37015	19.8068	0.918651	19.1659
451	1.37303	19.7435	0.920392		0.137303	1.37303	18.9729	0.920392	19.0928
452	1.37591	20.459	0.920692		0.137591	1.37591	19.6567	0.920692	19.0197
453	1.37879	20.419	0.921724		0.13788	1.3788	19.6147	0.921723	18.9465
454	1.38168	17.649	0.921096		0.138168	1.38168	16.9506	0.921096	18.8724
455	1.38456	18.5935	0.916755		0.138456	1.38456	17.8544	0.916754	18.7975
456	1.38744	19.4968	0.920529		0.138744	1.38744	18.7182	0.920529	18.7226
457	1.39033	19.4949	0.913761		0.139033	1.39033	18.7129	0.913761	18.6471
458	1.39321	17.6284	0.916583		0.139321	1.39321	16.9181	0.916583	18.5677
459	1.39609	18.7638	0.91374		0.139609	1.39609	18.0043	0.91374	18.4883
460	1.39898	18.8712	0.915107		0.139898	1.39898	18.1039	0.915107	18.4088
461	1.40186	19.0894	0.913609		0.140186	1.40186	18.3098	0.913609	18.3344
462	1.40474	19.3004	0.908515		0.140474	1.40474	18.5087	0.908515	18.2629
463	1.40762	18.0069	0.911326		0.140762	1.40762	17.2649	0.911326	18.1913
464	1.41051	19.2937	0.908549		0.141051	1.41051	18.4951	0.908549	18.1187
465	1.41339	20.6932	0.911222		0.141339	1.41339	19.8328	0.911222	18.0414
466	1.41627	19.4043	0.907328		0.141627	1.41627	18.594	0.907328	17.9641
467	1.41915	17.7007	0.905639		0.141915	1.41915	16.9582	0.905639	17.8868
468	1.42204	19.4039	0.906883		0.142204	1.42204	18.5863	0.906883	17.8132
469	1.42492	18.5706	0.899899		0.142492	1.42492	17.7847	0.899899	17.741
470	1.4278	18.7309	0.90426		0.14278	1.4278	17.9347	0.90426	17.6689
471	1.43069	20.0231	0.901149		0.143069	1.43069	19.1682	0.901149	17.5983
472	1.43357	16.6249	0.899729		0.143357	1.43357	15.9119	0.899729	17.5327
473	1.43645	16.6685	0.902467		0.143645	1.43645	15.9506	0.902467	17.467
474	1.43933	19.1682	0.893383		0.143933	1.43933	18.3389	0.893383	17.4013
475	1.44222	18.1372	0.898801		0.144222	1.44222	17.3491	0.898801	17.3209
476	1.4451	17.6597	0.899034		0.14451	1.4451	16.889	0.899034	17.2361
477	1.44798	18.7271	0.910205		0.144798	1.44798	17.9063	0.910205	17.1512
478	1.45087	17.233	0.908533		0.145087	1.45087	16.4744	0.908533	17.0684
479	1.45375	18.9307	0.911342		0.145375	1.45375	18.0937	0.911342	16.9905
480	1.45663	16.7944	0.913689		0.145663	1.45663	16.0486	0.913689	16.9126
481	1.45951	18.705	0.910955		0.145951	1.45951	17.8708	0.910955	16.8348
482	1.46239	17.3627	0.920025		0.146239	1.46239	16.585	0.920025	16.7687
483	1.46528	16.1911	0.913393		0.146528	1.46528	15.4627	0.913393	16.7052
484	1.46816	17.9929	0.915469		0.146816	1.46816	17.1799	0.915469	16.6416
485	1.47104	16.5921	0.920878		0.147104	1.47104	15.8393	0.920878	16.5709
486	1.47392	17.7836	0.914816		0.147393	1.47393	16.9732	0.914816	16.4876
487	1.47681	18.399	0.924042		0.147681	1.47681	17.557	0.924042	16.4043
488	1.47969	16.0755	0.916539		0.147969	1.47969	15.3366	0.916539	16.321
489	1.48257	19.2643	0.91846		0.148257	1.48257	18.3751	0.91846	16.2444
490	1.48546	16.9813	0.924705		0.148546	1.48546	16.1941	0.924705	16.1687
491	1.48834	17.1224	0.914239		0.148834	1.48834	16.3253	0.914239	16.093
492	1.49122	16.2368	0.921469		0.149122	1.49122	15.4777	0.921469	16.0158
493	1.4941	15.9203	0.916134		0.14941	1.4941	15.1728	0.916134	15.9368
494	1.49699	17.3562	0.925988		0.149699	1.49699	16.5379	0.925988	15.8577
495	1.49987	15.9833	0.918467		0.149987	1.49987	15.2265	0.918467	15.7787
496	1.50275	19.137	0.92196		0.150275	1.50275	18.2271	0.92196	15.7002
497	1.50563	15.6157	0.924267		0.150563	1.50563	14.87	0.924267	15.6217
498	1.50852	16.4175	0.917235		0.150851	1.50852	15.6303	0.917235	15.5433
499	1.5114	16.2977	0.923977		0.15114	1.5114	15.5129	0.923977	15.4656
500	1.51428	16.3823	0.913018		0.151428	1.51428	15.5901	0.913018	15.3888
501	1.51716	15.1333	0.905084		0.151716	1.51716	14.3985	0.905084	15.312
502	1.52005	15.694	0.906882		0.152005	1.52005	14.9288	0.906882	15.2352
503	1.52293	15.6579	0.893873		0.152293	1.52293	14.8913	0.893873	15.1614
504	1.52581	16.5447	0.900383		0.152581	1.52581	15.7312	0.900383	15.0875
505	1.52869	15.7364	0.890087		0.152869	1.52869	14.9594	0.890087	15.0136
506	1.53157	14.5756	0.892576		0.153158	1.53158	13.853	0.892576	14.9384
507	1.53446	17.0836	0.891527		0.153446	1.53446	16.2332	0.891527	14.862
508	1.53734	16.443	0.884819		0.153734	1.53734	15.621	0.88482	14.7856
509	1.54022	15.2204	0.887641		0.154022	1.54022	14.4564	0.88764	14.7085
510	1.5431	15.0161	0.879654		0.15431	1.5431	14.2592	0.879654	14.6223
511	1.54599	14.7415	0.892502		0.154599	1.54599	13.9954	0.892502	14.5361
512	1.54887	15.0646	0.89098		0.154887	1.54887	14.299	0.89098	14.45
513	1.55175	15.3156	0.892716		0.155175	1.55175	14.5341	0.892716	14.3685
514	1.55463	15.3624	0.900847		0.155463	1.55463	14.5753	0.900847	14.2901
515	1.55751	14.1108	0.892993		0.155751	1.55751	13.3849	0.892994	14.2117
516	1.5604	14.6245	0.901243		0.15604	1.5604	13.869	0.901243	14.1335
517	1.56328	15.31	0.89773		0.156328	1.56328	14.5159	0.89773	14.0563
518	1.56616	15.5834	0.897668		0.156616	1.56616	14.7719	0.897668	13.9792
519	1.56904	13.5506	0.899569		0.156904	1.56904	12.842	0.899569	13.902
520	1.57193	14.4378	0.899231		0.157193	1.57193	13.6798	0.899231	13.8218
521	1.57481	12.8503	0.899201		0.157481	1.57481	12.1729	0.899202	13.7399
522	1.57769	14.0647	0.897075		0.157769	1.57769	13.3203	0.897075	13.6581
523	1.58057	14.9088	0.900154		0.158057	1.58057	14.1165	0.900154	13.5766
524	1.58346	14.7025	0.903854		0.158345	1.58345	13.918	0.903854	13.4969
525	1.58634	14.4864	0.897058		0.158634	1.58634	13.7103	0.897058	13.4171
526	1.58922	13.0867	0.902334		0.158922	1.58922	12.3827	0.902334	13.3373
527	1.5921	14.7428	0.900117		0.15921	1.5921	13.9466	0.900117	13.2467
528	1.59498	12.9037	0.906974		0.159498	1.59498	12.204	0.906974	13.152
529	1.59787	12.4572	0.900285		0.159786	1.59786	11.7791	0.900285	13.0573
530	1.60075	14.0993	0.901282		0.160075	1.60075	13.3287	0.901282	12.9669
531	1.60363	14.5164	0.901522		0.160363	1.60363	13.7198	0.901522	12.8888
532	1.60651	14.1179	0.900617		0.160651	1.60651	13.3401	0.900617	12.8106
533	1.60939	12.9469	0.903638		0.160939	1.60939	12.2308	0.903638	12.7324
534	1.61228	13.0875	0.897433		0.161228	1.61228	12.3608	0.897433	12.6541
535	1.61516	13.8198	0.892042		0.161516	1.61516	13.0494	0.892042	12.5757
536	1.61804	13.6146	0.885044		0.161804	1.61804	12.8526	0.885044	12.4973
537	1.62092	12.4721	0.881724		0.162092	1.62092	11.7712	0.881724	12.417
538	1.6238	11.5871	0.878759		0.16238	1.6238	10.9335	0.878759	12.3326
539	1.62669	12.5197	0.871199		0.162669	1.62669	11.8106	0.871199	12.2481
540	1.62957	13.8855	0.875989		0.162957	1.62957	13.096	0.875989	12.1637
541	1.63245	12.0271	0.86723		0.163245	1.63245	11.3405	0.86723	12.0888
542	1.63533	11.6347	0.866024		0.163533	1.63533	10.9679	0.866024	12.0155
543	1.63821	12.1734	0.868498		0.163821	1.63821	11.4731	0.868498	11.9423
544	1.64109	12.6435	0.86052		0.164109	1.64109	11.9133	0.86052	11.8691
545	1.64398	11.9302	0.868725		0.164398	1.64398	11.2385	0.868725	11.7961
546	1.64686	11.187	0.855492		0.164686	1.64686	10.5358	0.855492	11.723
547	1.64974	12.3132	0.861162		0.164974	1.64974	11.5937	0.861162	11.65
548	1.65262	11.7689	0.854792		0.165262	1.65262	11.0785	0.854792	11.5699
549	1.65551	12.2097	0.856403		0.16555	1.6555	11.4907	0.856403	11.4891
550	1.65839	10.9848	0.855515		0.165839	1.65839	10.3355	0.855515	11.4084
551	1.66127	11.0776	0.84812		0.166127	1.66127	10.4202	0.84812	11.3309
552	1.66415	11.4347	0.852159		0.166415	1.66415	10.7535	0.852159	11.2577
553	1.66703	12.1761	0.850701		0.166703	1.66703	11.4479	0.850701	11.1844
554	1.66991	11.2545	0.849345		0.166991	1.66991	10.5788	0.849345	11.1112
555	1.6728	11.1645	0.848296		0.16728	1.6728	10.4917	0.848296	11.0375
556	1.67568	10.4771	0.838907		0.167568	1.67568	9.84331	0.838907	10.9638
557	1.67856	10.6689	0.849558		0.167856	1.67856	10.021	0.849558	10.8901
558	1.68144	10.5259	0.842328		0.168144	1.68144	9.88431	0.842328	10.8166
559	1.68432	11.2688	0.845711		0.168432	1.68432	10.5793	0.845711	10.7434
560	1.6872	10.3623	0.841317		0.16872	1.6872	9.7258	0.841317	10.6703
561	1.69009	10.2321	0.837904		0.169009	1.69009	9.6012	0.837904	10.5972
562	1.69297	10.145	0.843892		0.169297	1.69297	9.51715	0.843892	10.5281
563	1.69585	11.0706	0.834905		0.169585	1.69585	10.3828	0.834905	10.4589
564	1.69873	10.2413	0.840086		0.169873	1.69873	9.60258	0.840086	10.3897
565	1.70161	10.1014	0.834015		0.170161	1.70161	9.46903	0.834015	10.3196
566	1.70449	9.97106	0.835143		0.170449	1.70449	9.34453	0.835143	10.2487
567	1.70738	10.2679	0.83838		0.170738	1.70738	9.6203	0.83838	10.1778
568	1.71026	10.0822	0.828598		0.171026	1.71026	9.44386	0.828598	10.1075
569	1.71314	10.2818	0.83568		0.171314	1.71314	9.62844	0.83568	10.0439
570	1.71602	11.7147	0.830845		0.171602	1.71602	10.9675	0.830845	9.98035
571	1.7189	10.1414	0.830393		0.17189	1.7189	9.49212	0.830393	9.91678
572	1.72178	10.6615	0.831616		0.172178	1.72178	9.97638	0.831616	9.84886
573	1.72467	9.46138	0.820054		0.172467	1.72467	8.85108	0.820054	9.77828
574	1.72755	11.1203	0.829188		0.172755	1.72755	10.4003	0.829189	9.70772
575	1.73043	9.84855	0.82188		0.173043	1.73043	9.20852	0.82188	9.63898
576	1.73331	9.58051	0.825768		0.173331	1.73331	8.95558	0.825768	9.5808
577	1.73619	11.8782	0.822301		0.173619	1.73619	11.1005	0.822301	9.52259
578	1.73907	9.92395	0.817605		0.173907	1.73907	9.27181	0.817605	9.4644
579	1.74195	10.0724	0.82356		0.174196	1.74195	9.40801	0.82356	9.39971
580	1.74484	8.68302	0.815116		0.174484	1.74484	8.10819	0.815116	9.33196
581	1.74772	10.3132	0.818444		0.174772	1.74772	9.62791	0.818444	9.26419
582	1.7506	10.7508	0.813655		0.17506	1.7506	10.0338	0.813655	9.19844
583	1.75348	10.5747	0.813795		0.175348	1.75348	9.86683	0.813795	9.14027
584	1.75636	7.63122	0.817558		0.175636	1.75636	7.11853	0.817558	9.08208
585	1.75924	8.87317	0.807755		0.175924	1.75924	8.27486	0.807755	9.02391
586	1.76212	10.7668	0.814929		0.176212	1.76212	10.0381	0.814929	8.9646
587	1.76501	8.0113	0.80772		0.176501	1.76501	7.46714	0.80772	8.90491
588	1.76789	9.80993	0.80975		0.176789	1.76789	9.14116	0.80975	8.84522
589	1.77077	9.29309	0.811559		0.177077	1.77077	8.65725	0.811559	8.78755
590	1.77365	9.3247	0.804739		0.177365	1.77365	8.68437	0.804739	8.7355
591	1.77653	9.3457	0.809146		0.177653	1.77653	8.70159	0.809147	8.68345
592	1.77941	7.7033	0.803203		0.177941	1.77941	7.17046	0.803204	8.63139
593	1.78229	9.23758	0.80622		0.178229	1.78229	8.59629	0.80622	8.57141
594	1.78517	8.98043	0.805376		0.178517	1.78517	8.35474	0.805376	8.5094
595	1.78806	8.20167	0.801544		0.178806	1.78806	7.62816	0.801544	8.44736
596	1.79094	8.17031	0.805668		0.179094	1.79094	7.59693	0.805668	8.38873
597	1.79382	8.45147	0.800808		0.179382	1.79382	7.85622	0.800808	8.33711
598	1.7967	8.51057	0.801198		0.17967	1.7967	7.90899	0.801198	8.28549
599	1.79958	7.62258	0.799531		0.179958	1.79958	7.08184	0.799531	8.23385
600	1.80246	9.6434	0.80039		0.180246	1.80246	8.95684	0.80039	8.18084
601	1.80534	7.39603	0.802113		0.180534	1.80534	6.86758	0.802113	8.12759
602	1.80822	8.15702	0.79566		0.180823	1.80823	7.57211	0.79566	8.07434
603	1.81111	7.82111	0.796464		0.181111	1.81111	7.25829	0.796464	8.02254
604	1.81399	8.65718	0.794307		0.181399	1.81399	8.03197	0.794307	7.97305
605	1.81687	8.5771	0.795775		0.181687	1.81687	7.95546	0.795775	7.92358
606	1.81975	9.49673	0.793965		0.181975	1.81975	8.80599	0.793965	7.87411
607	1.82263	8.08002	0.792142		0.182263	1.82263	7.49023	0.792142	7.82208
608	1.82551	9.01465	0.793752		0.182551	1.82551	8.35431	0.793752	7.76982
609	1.82839	8.31897	0.787789		0.182839	1.82839	7.70742	0.787789	7.71756
610	1.83127	9.06644	0.792271		0.183127	1.83127	8.39758	0.792271	7.66908
611	1.83415	8.74459	0.786773		0.183416	1.83415	8.09719	0.786773	7.62538
612	1.83704	7.08828	0.787052		0.183704	1.83704	6.56165	0.787052	7.58169
613	1.83992	6.76087	0.789684		0.183992	1.83992	6.2568	0.789684	7.53799
614	1.8428	7.12618	0.781836		0.18428	1.8428	6.593	0.781836	7.48987
615	1.84568	6.89518	0.787789		0.184568	1.84568	6.37748	0.787789	7.44161
616	1.84856	7.56397	0.781601		0.184856	1.84856	6.99406	0.781601	7.39335
617	1.85144	6.87938	0.78551		0.185144	1.85144	6.35923	0.78551	7.3477
618	1.85432	6.97232	0.782741		0.185432	1.85432	6.4433	0.782741	7.30464
619	1.8572	7.22835	0.781886		0.18572	1.8572	6.67799	0.781886	7.26158
620	1.86008	7.67123	0.782569		0.186008	1.86008	7.0851	0.782569	7.21845
621	1.86296	6.44874	0.776776		0.186296	1.86296	5.9543	0.776776	7.17322
622	1.86585	7.45968	0.781011		0.186585	1.86585	6.88574	0.781011	7.12798
623	1.86873	7.33828	0.776996		0.186873	1.86873	6.77172	0.776996	7.08275
624	1.87161	6.23583	0.776381		0.187161	1.87161	5.75271	0.776381	7.03831
625	1.87449	8.46186	0.779768		0.187449	1.87449	7.80401	0.779768	6.99452
626	1.87737	6.94475	0.776058		0.187737	1.87737	6.40298	0.776058	6.95072
627	1.88025	6.78731	0.786445		0.188025	1.88025	6.25599	0.786445	6.90628
628	1.88313	6.10135	0.78335		0.188313	1.88313	5.62207	0.78335	6.85511
629	1.88601	6.20796	0.78669		0.188601	1.88601	5.71863	0.78669	6.80392
630	1.88889	7.14894	0.792059		0.188889	1.88889	6.5835	0.792059	6.75273
631	1.89177	5.93121	0.788135		0.189177	1.89177	5.46047	0.788135	6.70915
632	1.89465	6.36106	0.794361		0.189465	1.89465	5.85448	0.794361	6.67033
633	1.89753	7.52483	0.788223		0.189753	1.89753	6.92351	0.788222	6.63151
634	1.90042	7.56331	0.795842		0.190042	1.90042	6.95684	0.795842	6.59238
635	1.9033	6.0384	0.788991		0.19033	1.9033	5.55256	0.788991	6.55147
636	1.90618	6.70024	0.792466		0.190618	1.90618	6.15931	0.792467	6.51057
637	1.90906	6.06247	0.794036		0.190906	1.90906	5.57135	0.794036	6.46968
638	1.91194	6.93331	0.789837		0.191194	1.91194	6.36974	0.789837	6.43046
639	1.91482	6.02284	0.796463		0.191482	1.91482	5.53161	0.796463	6.39208
640	1.9177	7.04661	0.789881		0.19177	1.9177	6.46993	0.789881	6.35371
641	1.92058	7.20399	0.78745		0.192058	1.92058	6.61243	0.78745	6.31461
642	1.92346	8.07162	0.785982		0.192346	1.92346	7.40657	0.785982	6.27272
643	1.92634	5.63619	0.775588		0.192634	1.92634	5.17024	0.775588	6.23084
644	1.92922	6.19888	0.783195		0.192922	1.92922	5.68468	0.783195	6.18895
645	1.9321	7.09405	0.773268		0.19321	1.9321	6.5036	0.773268	6.14769
646	1.93498	5.9196	0.774911		0.193498	1.93498	5.42525	0.774911	6.10664
647	1.93786	7.05576	0.77668		0.193787	1.93786	6.46455	0.77668	6.0656
648	1.94074	6.04971	0.772369		0.194075	1.94075	5.5411	0.772369	6.02475
649	1.94363	6.20804	0.776181		0.194363	1.94363	5.68436	0.776181	5.98439
650	1.94651	6.72197	0.770284		0.194651	1.94651	6.15305	0.770284	5.94405
651	1.94939	4.21542	0.772909		0.194939	1.94939	3.85744	0.772909	5.9037
652	1.95227	5.9392	0.769421		0.195227	1.95227	5.43316	0.769421	5.86506
653	1.95515	6.49863	0.769544		0.195515	1.95515	5.94307	0.769544	5.82686
654	1.95803	5.92104	0.772595		0.195803	1.95803	5.41318	0.772595	5.78868
655	1.96091	5.3613	0.76474		0.196091	1.96091	4.89992	0.76474	5.74825
656	1.96379	4.83117	0.770902		0.196379	1.96379	4.41403	0.770902	5.70298
657	1.96667	6.3486	0.767014		0.196667	1.96667	5.79862	0.767014	5.6577
658	1.96955	4.74619	0.765325		0.196955	1.96955	4.33366	0.765325	5.61244
659	1.97243	5.14321	0.767702		0.197243	1.97243	4.6947	0.767702	5.57166
660	1.97531	5.98772	0.762611		0.197531	1.97531	5.46384	0.762611	5.5317
661	1.97819	5.34441	0.764654		0.197819	1.97819	4.87527	0.764654	5.49176
662	1.98107	6.06871	0.759564		0.198107	1.98107	5.53424	0.759564	5.4544
663	1.98395	6.32117	0.763054		0.198395	1.98395	5.76263	0.763054	5.42144
664	1.98683	5.34771	0.759643		0.198683	1.98683	4.87363	0.759643	5.38848
665	1.98971	4.16493	0.759415		0.198971	1.98971	3.79449	0.759415	5.3555
666	1.99259	5.03826	0.761231		0.199259	1.99259	4.58868	0.761231	5.31679
667	1.99547	5.36515	0.755623		0.199547	1.99547	4.88484	0.755623	5.27745
668	1.99835	3.72009	0.760946		0.199835	1.99835	3.38596	0.760946	5.23811
669	2.00123	4.6977	0.752342		0.200123	2.00123	4.27439	0.752342	5.19644
670	2.00411	3.98066	0.755004		0.200411	2.00411	3.62079	0.755004	5.15172
671	2.00699	4.92471	0.755042		0.200699	2.00699	4.47805	0.755042	5.10699
672	2.00987	4.59844	0.752398		0.200987	2.00987	4.18001	0.752397	5.06226
673	2.01275	3.90206	0.755646		0.201275	2.01275	3.54585	0.755646	5.02429
674	2.01564	5.4273	0.749715		0.201564	2.01564	4.93025	0.749715	4.98664
675	2.01851	6.04501	0.751897		0.201852	2.01852	5.4896	0.751898	4.94899
676	2.0214	3.66725	0.751043		0.202139	2.0214	3.32921	0.751043	4.91129
677	2.02427	4.69572	0.75002		0.202428	2.02428	4.26148	0.75002	4.87353
678	2.02716	4.30198	0.75049		0.202715	2.02715	3.90287	0.75049	4.83577
679	2.03003	4.75054	0.74597		0.203004	2.03003	4.3084	0.74597	4.79799
680	2.03292	3.76564	0.750117		0.203292	2.03292	3.41404	0.750117	4.75909
681	2.0358	4.86213	0.747502		0.20358	2.0358	4.40669	0.747502	4.72018
682	2.03868	4.87195	0.744641		0.203868	2.03868	4.41413	0.744641	4.68127
683	2.04156	5.80442	0.748735		0.204156	2.04156	5.25723	0.748735	4.64475
684	2.04444	3.17144	0.74073		0.204444	2.04444	2.8715	0.74073	4.61024
685	2.04732	3.92681	0.746623		0.204732	2.04732	3.55425	0.746623	4.57573
686	2.0502	4.06636	0.742227		0.20502	2.0502	3.67933	0.742226	4.54118
687	2.05308	3.75863	0.742662		0.205308	2.05308	3.39975	0.742662	4.5059
688	2.05596	3.78795	0.746477		0.205596	2.05596	3.42512	0.746477	4.47062
689	2.05884	4.26942	0.749345		0.205884	2.05884	3.85917	0.749345	4.43535
690	2.06172	4.23655	0.753088		0.206172	2.06172	3.82817	0.753088	4.39726
691	2.0646	4.03591	0.751578		0.20646	2.0646	3.64563	0.751578	4.35726
692	2.06747	4.44615	0.754258		0.206748	2.06747	4.01485	0.754258	4.31728
693	2.07036	5.67629	0.752799		0.207036	2.07036	5.12391	0.7528	4.27785
694	2.07323	3.6506	0.754661		0.207324	2.07324	3.29423	0.754661	4.24245
695	2.07612	4.74659	0.754059		0.207611	2.07611	4.28177	0.754059	4.20706
696	2.07899	4.19781	0.75539		0.207899	2.07899	3.78543	0.75539	4.17166
697	2.08188	5.25666	0.754995		0.208188	2.08188	4.73864	0.754995	4.13686
698	2.08475	5.22334	0.756183		0.208476	2.08475	4.70699	0.756183	4.10237
699	2.08763	2.45457	0.75507		0.208763	2.08763	2.21116	0.75507	4.06789
700	2.09051	3.35457	0.755862		0.209051	2.09051	3.02088	0.755862	4.03339
701	2.09339	3.96221	0.758498		0.209339	2.09339	3.56684	0.758498	3.99887
702	2.09627	3.62065	0.757397		0.209627	2.09627	3.25823	0.757397	3.96434
703	2.09915	3.09989	0.755078		0.209915	2.09915	2.78863	0.755078	3.92982
704	2.10203	5.02364	0.75845		0.210203	2.10203	4.51764	0.75845	3.89438
705	2.10491	4.73278	0.756617		0.210491	2.10491	4.2546	0.756617	3.85855
706	2.10779	4.38492	0.76107		0.210779	2.10779	3.94051	0.76107	3.82271
707	2.11067	4.3518	0.759544		0.211067	2.11067	3.90937	0.759544	3.78742
708	2.11355	3.60483	0.75449		0.211355	2.11355	3.23721	0.75449	3.75385
709	2.11643	3.14001	0.759131		0.211643	2.11643	2.8188	0.759131	3.72029
710	2.11931	4.68011	0.757129		0.211931	2.11931	4.19988	0.757129	3.68674
711	2.12219	4.91415	0.760054		0.212219	2.12219	4.40834	0.760054	3.65601
712	2.12507	5.31295	0.753239		0.212507	2.12507	4.76441	0.753239	3.62617
713	2.12795	2.62948	0.745439		0.212795	2.12795	2.35716	0.745439	3.59634
714	2.13083	2.59895	0.747444		0.213083	2.13083	2.32896	0.747445	3.56549
715	2.13371	3.22663	0.740825		0.213371	2.13371	2.89041	0.740825	3.53217
716	2.13659	4.83643	0.744789		0.213659	2.13659	4.33092	0.744789	3.49883
717	2.13947	3.52878	0.739236		0.213947	2.13947	3.15882	0.739236	3.4655
718	2.14235	3.37631	0.740143		0.214235	2.14235	3.02125	0.740143	3.43292
719	2.14523	4.08447	0.740291		0.214523	2.14523	3.65363	0.740291	3.40051
720	2.14811	4.12861	0.73431		0.214811	2.14811	3.69178	0.73431	3.36812
721	2.15099	3.2646	0.737655		0.215099	2.15099	2.91814	0.737655	3.33626
722	2.15387	3.86066	0.731944		0.215387	2.15387	3.44969	0.731944	3.30542
723	2.15674	2.9704	0.742486		0.215674	2.15674	2.65324	0.742486	3.2746
724	2.15963	3.63833	0.744201		0.215963	2.15963	3.24867	0.744201	3.24376
725	2.1625	3.21738	0.742273		0.21625	2.1625	2.87176	0.742273	3.21968
726	2.16538	2.39053	0.746352		0.216538	2.16538	2.13296	0.746352	3.19661
727	2.16826	3.69224	0.745553		0.216826	2.16826	3.29321	0.745553	3.17355
728	2.17114	2.40284	0.746865		0.217114	2.17114	2.14237	0.746865	3.14671
729	2.17402	4.10141	0.74834		0.217402	2.17402	3.65547	0.74834	3.11412
730	2.1769	4.11495	0.747033		0.21769	2.1769	3.66619	0.747033	3.08154
731	2.17978	4.05072	0.753892		0.217978	2.17978	3.60765	0.753892	3.04896
732	2.18266	3.51787	0.750052		0.218266	2.18266	3.13192	0.750052	3.02547
733	2.18554	3.83934	0.75338		0.218554	2.18554	3.41686	0.75338	3.00275
734	2.18842	4.39291	0.750679		0.218842	2.18842	3.90806	0.750679	2.98002
735	2.1913	3.18588	0.747344		0.21913	2.1913	2.8332	0.747344	2.95584
736	2.19418	3.4826	0.754757		0.219418	2.19418	3.09592	0.754757	2.92987
737	2.19706	3.58482	0.748688		0.219706	2.19706	3.18561	0.748688	2.90391
738	2.19993	3.47517	0.755751		0.219994	2.19993	3.08701	0.755751	2.87796
739	2.20281	3.01708	0.749709		0.220281	2.20281	2.67908	0.749709	2.85222
740	2.20569	2.63934	0.75317		0.220569	2.20569	2.34278	0.75317	2.82649
741	2.20857	4.1411	0.752219		0.220857	2.20857	3.67442	0.752219	2.80075
742	2.21145	4.08924	0.747084		0.221145	2.21145	3.62704	0.747084	2.77705
743	2.21433	4.23194	0.752332		0.221433	2.21433	3.7522	0.752333	2.75536
744	2.21721	4.21013	0.750561		0.221721	2.21721	3.73144	0.750561	2.73366
745	2.22009	4.43604	0.753568		0.222009	2.22009	3.93018	0.753568	2.71204
746	2.22297	2.50695	0.750414		0.222297	2.22297	2.22023	0.750414	2.6926
747	2.22585	4.40991	0.742174		0.222585	2.22585	3.90406	0.742175	2.67316
748	2.22873	3.2684	0.744504		0.222873	2.22873	2.89239	0.744504	2.65372
749	2.23161	2.87493	0.73873		0.223161	2.23161	2.54321	0.738729	2.6343
750	2.23448	3.33707	0.737429		0.223448	2.23448	2.95089	0.737429	2.61491
751	2.23736	3.53175	0.73458		0.223736	2.23736	3.12184	0.73458	2.59551
752	2.24024	4.97825	0.730295		0.224024	2.24024	4.39877	0.730295	2.57616
753	2.24312	3.67807	0.735853		0.224312	2.24312	3.24868	0.735853	2.55731
754	2.246	4.64424	0.727999		0.2246	2.246	4.10047	0.727999	2.53845
755	2.24888	3.67117	0.730578		0.224888	2.24888	3.24008	0.730578	2.5196
756	2.25176	2.82211	0.726997		0.225176	2.25176	2.48976	0.726997	2.50208
757	2.25464	2.55241	0.725275		0.225464	2.25464	2.25094	0.725275	2.48541
758	2.25752	2.6797	0.726016		0.225752	2.25752	2.36228	0.726016	2.46873
759	2.26039	2.85106	0.719905		0.22604	2.26039	2.51236	0.719905	2.45244
760	2.26327	1.37858	0.724177		0.226327	2.26327	1.21433	0.724177	2.43854
761	2.26615	3.25942	0.721418		0.226615	2.26615	2.86996	0.721418	2.42464
762	2.26903	2.57953	0.71958		0.226903	2.26903	2.27041	0.71958	2.41074
763	2.27191	4.02445	0.720046		0.227191	2.27191	3.54079	0.720046	2.39716
764	2.27479	2.98691	0.715787		0.227479	2.27479	2.62691	0.715787	2.38374
765	2.27767	4.13405	0.720788		0.227767	2.27767	3.63435	0.720788	2.37032
766	2.28055	3.3843	0.716552		0.228055	2.28055	2.97406	0.716552	2.35686
767	2.28342	2.20635	0.716648		0.228343	2.28343	1.93813	0.716648	2.34321
768	2.2863	2.3649	0.71276		0.22863	2.2863	2.07658	0.71276	2.32957
769	2.28918	3.86447	0.714138		0.228918	2.28918	3.39197	0.714138	2.31593
770	2.29206	4.98815	0.717231		0.229206	2.29206	4.37651	0.717231	2.3041
771	2.29494	2.18366	0.711594		0.229494	2.29494	1.91514	0.711594	2.293
772	2.29782	3.26272	0.713112		0.229782	2.29782	2.86036	0.713112	2.28191
773	2.3007	3.3012	0.710057		0.23007	2.3007	2.89294	0.710057	2.27062
774	2.30358	3.91158	0.710861		0.230358	2.30358	3.42646	0.710861	2.25876
775	2.30645	2.57618	0.708902		0.230645	2.30645	2.25576	0.708902	2.2469
776	2.30933	3.72151	0.709157		0.230933	2.30933	3.25732	0.709157	2.23504
777	2.31221	2.98926	0.706672		0.231221	2.31221	2.61535	0.706672	2.22724
778	2.31509	1.63004	0.70809		0.231509	2.31509	1.42557	0.70809	2.22066
779	2.31797	2.47276	0.706551		0.231797	2.31797	2.1617	0.706551	2.21409
780	2.32085	3.20877	0.704988		0.232085	2.32085	2.80399	0.704988	2.20725
781	2.32373	1.70937	0.705933		0.232373	2.32373	1.49312	0.705933	2.19975
782	2.3266	3.86452	0.705461		0.23266	2.3266	3.37426	0.705461	2.19226
783	2.32948	3.03876	0.702012		0.232948	2.32948	2.65217	0.702012	2.18477
784	2.33236	3.40362	0.705008		0.233236	2.33236	2.9694	0.705008	2.17695
785	2.33524	3.16574	0.701375		0.233524	2.33524	2.76073	0.701375	2.16907
786	2.33812	3.06077	0.706294		0.233812	2.33812	2.66809	0.706294	2.16118
787	2.341	3.46031	0.701601		0.2341	2.341	3.01513	0.701601	2.15375
788	2.34388	2.53131	0.700379		0.234387	2.34387	2.20474	0.700379	2.14717
789	2.34675	4.3437	0.702586		0.234675	2.34675	3.78173	0.702586	2.14059
790	2.34963	2.69258	0.698336		0.234963	2.34963	2.34326	0.698336	2.13401
791	2.35251	4.08644	0.702303		0.235251	2.35251	3.55481	0.702304	2.12889
792	2.35539	1.72863	0.697531		0.235539	2.35539	1.50311	0.697531	2.12399
793	2.35827	1.51726	0.69399		0.235827	2.35827	1.31877	0.693991	2.11909
794	2.36114	3.02028	0.697777		0.236114	2.36114	2.62406	0.697777	2.11402
795	2.36402	2.76455	0.695209		0.236402	2.36402	2.40087	0.695209	2.10872
796	2.3669	3.41016	0.698158		0.23669	2.3669	2.96031	0.698158	2.10341
797	2.36978	2.90203	0.69777		0.236978	2.36978	2.51815	0.69777	2.0981
798	2.37266	2.48448	0.698049		0.237266	2.37266	2.15493	0.698049	2.09494
799	2.37554	3.10684	0.699606		0.237554	2.37554	2.69359	0.699606	2.09197
800	2.37841	2.25731	0.697329		0.237841	2.37841	1.95623	0.697329	2.08899
801	2.38129	2.76217	0.699527		0.238129	2.38129	2.39274	0.699527	2.08558
802	2.38417	3.64237	0.695025		0.238417	2.38417	3.15388	0.695025	2.08163
803	2.38705	3.56954	0.700665		0.238705	2.38705	3.0895	0.700665	2.07768
804	2.38993	3.79514	0.699168		0.238993	2.38993	3.28336	0.699168	2.07373
805	2.3928	2.82642	0.697963		0.23928	2.3928	2.44423	0.697963	2.07213
806	2.39568	3.09676	0.700097		0.239568	2.39568	2.67687	0.700097	2.07059
807	2.39856	2.6061	0.694808		0.239856	2.39856	2.25177	0.694808	2.06904
808	2.40144	3.17075	0.701031		0.240144	2.40144	2.73847	0.701031	2.06694
809	2.40432	3.30696	0.696539		0.240432	2.40432	2.85489	0.696539	2.06428
810	2.4072	3.25234	0.698558		0.24072	2.4072	2.80652	0.698558	2.06162
811	2.41007	3.93206	0.697242		0.241007	2.41007	3.3916	0.697242	2.05898
812	2.41295	2.45645	0.692545		0.241295	2.41295	2.11789	0.692545	2.0574
813	2.41583	3.01662	0.697969		0.241583	2.41583	2.59973	0.697969	2.05581
814	2.41871	2.8067	0.691554		0.241871	2.41871	2.41778	0.691554	2.05423
815	2.42158	2.74283	0.694417		0.242158	2.42158	2.36172	0.694417	2.05204
816	2.42446	1.61587	0.692428		0.242446	2.42446	1.39075	0.692428	2.04937
817	2.42734	2.2829	0.691679		0.242734	2.42734	1.96398	0.691679	2.04669
818	2.43022	1.79138	0.693951		0.243022	2.43022	1.54045	0.693951	2.0443
819	2.4331	2.21839	0.689679		0.24331	2.4331	1.90682	0.689679	2.04536
820	2.43597	3.91338	0.695508		0.243597	2.43597	3.36226	0.695508	2.04641
821	2.43885	3.18659	0.6891		0.243885	2.43885	2.73662	0.6891	2.04747
822	2.44173	2.76563	0.691033		0.244173	2.44173	2.37406	0.691033	2.04596
823	2.44461	3.79137	0.692434		0.244461	2.44461	3.25312	0.692434	2.04273
824	2.44748	3.11712	0.684757		0.244749	2.44748	2.67341	0.684757	2.03951
825	2.45036	2.92743	0.68916		0.245036	2.45036	2.50961	0.68916	2.0368
826	2.45324	2.66277	0.684103		0.245324	2.45324	2.28171	0.684103	2.03756
827	2.45612	2.48278	0.685071		0.245612	2.45612	2.12653	0.685071	2.03833
828	2.459	1.99376	0.685135		0.2459	2.459	1.70692	0.685135	2.0391
829	2.46187	2.50634	0.682845		0.246187	2.46187	2.14479	0.682845	2.03762
830	2.46475	2.01726	0.685643		0.246475	2.46475	1.72549	0.685643	2.03493
831	2.46763	2.41309	0.679705		0.246763	2.46763	2.06314	0.679705	2.03224
832	2.47051	2.79897	0.681909		0.247051	2.47051	2.39198	0.681909	2.03
833	2.47338	2.35524	0.68245		0.247338	2.47338	2.01187	0.68245	2.02983
834	2.47626	1.8237	0.67782		0.247626	2.47626	1.55712	0.67782	2.02966
835	2.47914	3.01336	0.682044		0.247914	2.47914	2.57172	0.682044	2.02949
836	2.48202	1.61812	0.675944		0.248202	2.48202	1.38034	0.675944	2.02863
837	2.48489	1.9752	0.682423		0.248489	2.48489	1.68418	0.682423	2.02747
838	2.48777	2.82321	0.677696		0.248777	2.48777	2.40616	0.677696	2.0263
839	2.49065	3.10118	0.677556		0.249065	2.49065	2.64186	0.677556	2.02555
840	2.49353	2.37574	0.678113		0.249353	2.49353	2.02295	0.678113	2.02621
841	2.4964	2.84501	0.674171		0.24964	2.4964	2.42142	0.674171	2.02686
842	2.49928	2.33727	0.678514		0.249928	2.49928	1.98836	0.678514	2.02752
843	2.50216	3.11247	0.674027		0.250216	2.50216	2.64663	0.674027	2.02764
844	2.50504	2.62887	0.675453		0.250504	2.50504	2.23438	0.675453	2.02759
845	2.50791	1.75858	0.675007		0.250791	2.50791	1.494	0.675007	2.02753
846	2.51079	3.44857	0.673847		0.251079	2.51079	2.92838	0.673847	2.02618
847	2.51367	3.9237	0.675658		0.251367	2.51367	3.3303	0.675658	2.02141
848	2.51654	2.97145	0.669286		0.251655	2.51655	2.5209	0.669286	2.01664
849	2.51942	0.724147	0.67137		0.251942	2.51942	0.614061	0.67137	2.01186
850	2.5223	1.68125	0.670659		0.25223	2.5223	1.425	0.670659	2.01132
851	2.52518	1.67464	0.667443		0.252518	2.52518	1.41874	0.667443	2.01185
852	2.52805	2.16268	0.671356		0.252805	2.52805	1.83135	0.671356	2.01237
853	2.53093	2.21547	0.665358		0.253093	2.53093	1.87517	0.665358	2.01176
854	2.53381	3.4016	0.670512		0.253381	2.53381	2.87776	0.670512	2.00877
855	2.53669	1.79825	0.665918		0.253669	2.53669	1.52061	0.665918	2.00578
856	2.53956	1.93762	0.665648		0.253956	2.53956	1.63769	0.665649	2.00279
857	2.54244	2.28914	0.665939		0.254244	2.54244	1.93389	0.665939	2.00142
858	2.54532	3.26893	0.663677		0.254532	2.54532	2.76033	0.663677	2.00033
859	2.5482	1.51635	0.666372		0.254819	2.54819	1.27982	0.666372	1.99924
860	2.55107	3.0127	0.66412		0.255107	2.55107	2.54156	0.66412	1.99807
861	2.55395	2.82295	0.665674		0.255395	2.55395	2.38036	0.665674	1.99677
862	2.55683	3.55943	0.66305		0.255683	2.55683	2.99994	0.66305	1.99546
863	2.5597	2.07686	0.661595		0.25597	2.5597	1.74957	0.661595	1.99416
864	2.56258	2.39617	0.663131		0.256258	2.56258	2.0176	0.663131	1.99249
865	2.56546	2.46374	0.659686		0.256546	2.56546	2.0735	0.659686	1.99078
866	2.56833	2.33378	0.662271		0.256833	2.56833	1.96319	0.662271	1.98907
867	2.57121	2.54658	0.661703		0.257121	2.57121	2.14117	0.661703	1.98679
868	2.57409	2.93819	0.66051		0.257409	2.57409	2.46925	0.66051	1.98373
869	2.57696	1.62798	0.658868		0.257697	2.57697	1.36749	0.658868	1.98067
870	2.57984	2.66345	0.660121		0.257984	2.57984	2.23621	0.660121	1.97761
871	2.58272	1.9974	0.661468		0.258272	2.58272	1.67619	0.661468	1.97623
872	2.5856	1.77607	0.658752		0.25856	2.5856	1.48974	0.658752	1.97496
873	2.58847	2.29474	0.658536		0.258847	2.58847	1.92386	0.658536	1.97368
874	2.59135	1.56702	0.656368		0.259135	2.59135	1.31311	0.656368	1.97212
875	2.59423	3.85617	0.65876		0.259423	2.59423	3.22978	0.65876	1.97024
876	2.5971	2.4843	0.659066		0.25971	2.5971	2.07974	0.659066	1.96835
877	2.59998	1.52571	0.655428		0.259998	2.59998	1.27663	0.655428	1.96646
878	2.60286	3.36938	0.659001		0.260286	2.60286	2.81794	0.659001	1.96223
879	2.60573	2.14037	0.656286		0.260573	2.60573	1.7892	0.656286	1.95798
880	2.60861	2.85171	0.656619		0.260861	2.60861	2.38266	0.656619	1.95373
881	2.61149	2.76365	0.658587		0.261149	2.61149	2.30794	0.658587	1.95041
882	2.61436	2.40289	0.652838		0.261436	2.61436	2.00568	0.652838	1.94796
883	2.61724	2.39985	0.656382		0.261724	2.61724	2.00215	0.656382	1.94551
884	2.62012	1.75174	0.654013		0.262012	2.62012	1.46073	0.654013	1.94304
885	2.62299	2.24913	0.655185		0.262299	2.62299	1.87456	0.655185	1.93995
886	2.62587	1.42036	0.653709		0.262587	2.62587	1.18323	0.653709	1.93687
887	2.62875	2.4807	0.651408		0.262875	2.62875	2.06552	0.651408	1.93378
888	2.63162	3.18173	0.654453		0.263162	2.63162	2.6479	0.654453	1.93076
889	2.6345	3.52934	0.650069		0.26345	2.6345	2.93572	0.650069	1.9278
890	2.63738	2.79387	0.652913		0.263738	2.63738	2.32279	0.652913	1.92483
891	2.64025	1.88745	0.650926		0.264025	2.64025	1.56843	0.650926	1.92191
892	2.64313	2.05031	0.651893		0.264313	2.64313	1.7029	0.651893	1.91943
893	2.64601	2.03726	0.649718		0.264601	2.64601	1.69121	0.649718	1.91696
894	2.64888	3.95203	0.64993		0.264888	2.64888	3.2791	0.64993	1.91448
895	2.65176	3.31834	0.65053		0.265176	2.65176	2.75192	0.65053	1.9128
896	2.65463	2.08475	0.647728		0.265464	2.65464	1.72803	0.647727	1.91161
897	2.65751	1.70932	0.648513		0.265751	2.65751	1.41612	0.648513	1.91042
898	2.66039	1.92636	0.648339		0.266039	2.66039	1.59512	0.648339	1.9088
899	2.66326	2.31742	0.647497		0.266326	2.66326	1.91797	0.647497	1.9044
900	2.66614	1.86954	0.649902		0.266614	2.66614	1.54651	0.649902	1.9
901	2.66902	1.17088	0.652525		0.266902	2.66902	0.968069	0.652525	1.89559
902	2.67189	3.64919	0.656375		0.267189	2.67189	3.01558	0.656375	1.89158
903	2.67477	3.24625	0.6557		0.267477	2.67477	2.68124	0.6557	1.88778
904	2.67765	2.34128	0.65591		0.267765	2.67765	1.93279	0.65591	1.88397
905	2.68052	2.92542	0.658414		0.268052	2.68052	2.41378	0.658414	1.88035
906	2.6834	3.04126	0.658628		0.26834	2.6834	2.50807	0.658629	1.87761
907	2.68627	2.73651	0.658301		0.268627	2.68627	2.25558	0.658301	1.87488
908	2.68915	1.82529	0.658579		0.268915	2.68915	1.50374	0.658579	1.87214
909	2.69203	2.88694	0.660277		0.269203	2.69203	2.37713	0.660277	1.86954
910	2.6949	1.69258	0.661941		0.26949	2.6949	1.39296	0.661941	1.86699
911	2.69778	2.94876	0.660592		0.269778	2.69778	2.42552	0.660592	1.86444
912	2.70065	3.0987	0.661564		0.270065	2.70065	2.54754	0.661564	1.86214
913	2.70353	1.47182	0.658539		0.270353	2.70353	1.2094	0.658539	1.86064
914	2.70641	3.62245	0.662987		0.270641	2.70641	2.97504	0.662987	1.85915
915	2.70928	2.34761	0.660219		0.270928	2.70928	1.92704	0.660219	1.85765
916	2.71216	2.45587	0.6592		0.271216	2.71216	2.01485	0.6592	1.8538
917	2.71503	3.88805	0.663565		0.271504	2.71504	3.18817	0.663565	1.84916
918	2.71791	1.1178	0.660384		0.271791	2.71791	0.916109	0.660384	1.84453
919	2.72079	2.74588	0.663956		0.272079	2.72079	2.24924	0.663956	1.8407
920	2.72366	1.38456	0.660841		0.272366	2.72366	1.13354	0.660842	1.83904
921	2.72654	2.43823	0.661408		0.272654	2.72654	1.99514	0.661408	1.83739
922	2.72941	1.92794	0.664356		0.272942	2.72941	1.57675	0.664356	1.83573
923	2.73229	2.48298	0.660831		0.273229	2.73229	2.02961	0.660831	1.83328
924	2.73517	2.24336	0.660561		0.273517	2.73517	1.83278	0.660561	1.83064
925	2.73804	2.28266	0.653372		0.273804	2.73804	1.86389	0.653372	1.828
926	2.74092	1.91661	0.654372		0.274092	2.74092	1.56417	0.654372	1.82562
927	2.74379	2.48238	0.654076		0.274379	2.74379	2.02483	0.654076	1.82382
928	2.74667	2.77908	0.651101		0.274667	2.74667	2.26564	0.651101	1.82202
929	2.74955	2.31953	0.65258		0.274955	2.74955	1.88998	0.65258	1.82022
930	2.75242	1.713	0.64555		0.275242	2.75242	1.39503	0.64555	1.81785
931	2.7553	2.34218	0.649225		0.27553	2.7553	1.90639	0.649225	1.81538
932	2.75817	3.40756	0.648702		0.275817	2.75817	2.77207	0.648701	1.8129
933	2.76105	2.94432	0.646068		0.276105	2.76105	2.39393	0.646068	1.81069
934	2.76392	2.87087	0.648519		0.276392	2.76392	2.33296	0.648519	1.80894
935	2.7668	2.87022	0.647928		0.27668	2.7668	2.33117	0.647928	1.80718
936	2.76968	3.04802	0.653587		0.276968	2.76968	2.47425	0.653587	1.80543
937	2.77255	3.14801	0.651402		0.277255	2.77255	2.55404	0.651402	1.80465
938	2.77543	2.57934	0.652532		0.277543	2.77543	2.09153	0.652532	1.804
939	2.7783	2.16477	0.657584		0.27783	2.7783	1.75442	0.657584	1.80335
940	2.78118	2.28751	0.653115		0.278118	2.78118	1.85288	0.653115	1.80271
941	2.78405	1.34034	0.655913		0.278405	2.78405	1.08508	0.655913	1.80207
942	2.78693	3.42991	0.655047		0.278693	2.78693	2.7752	0.655047	1.80143
943	2.7898	2.46692	0.657548		0.27898	2.7898	1.99494	0.657548	1.80079
944	2.79268	2.36875	0.654647		0.279268	2.79268	1.9145	0.654647	1.80022
945	2.79556	2.90404	0.656064		0.279556	2.79556	2.34587	0.656064	1.79964
946	2.79843	3.05721	0.656487		0.279843	2.79843	2.46824	0.656487	1.79907
947	2.80131	2.44036	0.653722		0.280131	2.80131	1.96915	0.653722	1.79817
948	2.80418	3.35005	0.656106		0.280418	2.80418	2.70169	0.656106	1.79687
949	2.80706	1.66577	0.655253		0.280706	2.80706	1.34265	0.655253	1.79557
950	2.80993	1.90466	0.655227		0.280993	2.80993	1.53434	0.655227	1.79428
951	2.81281	3.16112	0.65791		0.281281	2.81281	2.54511	0.65791	1.79381
952	2.81568	2.09849	0.655212		0.281568	2.81568	1.68862	0.655212	1.79337
953	2.81856	2.1841	0.656685		0.281856	2.81856	1.75654	0.656685	1.79293
954	2.82143	1.78782	0.655506		0.282143	2.82143	1.43704	0.655506	1.79295
955	2.82431	2.63153	0.656583		0.282431	2.82431	2.11403	0.656583	1.79343
956	2.82718	2.16703	0.65775		0.282718	2.82718	1.7399	0.65775	1.79392
957	2.83006	2.62921	0.655008		0.283006	2.83006	2.10981	0.655008	1.79437
958	2.83293	2.17358	0.6575		0.283294	2.83294	1.74321	0.657499	1.79318
959	2.83581	2.1192	0.649521		0.283581	2.83581	1.69865	0.649521	1.79199
960	2.83868	2.69787	0.651068		0.283868	2.83868	2.16127	0.651068	1.79079
961	2.84156	1.68899	0.646845		0.284156	2.84156	1.3523	0.646846	1.79034
962	2.84443	2.69222	0.643631		0.284444	2.84444	2.15432	0.643631	1.79051
963	2.84731	2.56643	0.644802		0.284731	2.84731	2.05251	0.644802	1.79068
964	2.85019	1.39228	0.64093		0.285019	2.85019	1.11285	0.64093	1.79096
965	2.85306	2.37906	0.643523		0.285306	2.85306	1.90052	0.643523	1.79289
966	2.85594	3.09693	0.638903		0.285594	2.85594	2.47258	0.638903	1.79481
967	2.85881	2.31945	0.640501		0.285881	2.85881	1.8508	0.640501	1.79673
968	2.86169	1.95175	0.638845		0.286169	2.86169	1.55651	0.638845	1.7974
969	2.86456	3.26762	0.637474		0.286456	2.86456	2.60443	0.637474	1.79717
970	2.86743	2.42157	0.638943		0.286743	2.86743	1.92899	0.638943	1.79694
971	2.87031	2.87427	0.634263		0.287031	2.87031	2.2883	0.634264	1.79687
972	2.87318	2.5446	0.636698		0.287318	2.87318	2.02468	0.636698	1.79811
973	2.87606	2.58773	0.635774		0.287606	2.87606	2.05782	0.635774	1.79935
974	2.87893	2.49376	0.634802		0.287894	2.87894	1.98196	0.634802	1.80059
975	2.88181	2.80275	0.635036		0.288181	2.88181	2.22626	0.635036	1.80157
976	2.88468	2.45652	0.631668		0.288468	2.88468	1.95012	0.631668	1.80239
977	2.88756	1.59995	0.635107		0.288756	2.88756	1.2694	0.635107	1.80321
978	2.89043	3.20509	0.630914		0.289043	2.89043	2.54144	0.630914	1.80413
979	2.89331	1.64702	0.632199		0.289331	2.89331	1.30524	0.632199	1.80554
980	2.89618	2.31899	0.631678		0.289618	2.89618	1.83669	0.631678	1.80696
981	2.89906	2.97793	0.631757		0.289906	2.89906	2.35722	0.631757	1.80837
982	2.90193	3.70309	0.632231		0.290193	2.90193	2.92954	0.632231	1.80891
983	2.90481	2.13877	0.629084		0.290481	2.90481	1.69101	0.629084	1.80901
984	2.90768	2.92829	0.630865		0.290768	2.90768	2.3139	0.630865	1.80912
985	2.91056	2.52696	0.629545		0.291056	2.91056	1.99561	0.629545	1.80953
986	2.91343	1.90135	0.627699		0.291343	2.91343	1.50067	0.627699	1.81122
987	2.91631	3.67145	0.62907		0.291631	2.91631	2.89605	0.62907	1.81291
988	2.91918	2.78711	0.62617		0.291918	2.91918	2.1972	0.626171	1.8146
989	2.92205	2.5528	0.62868		0.292206	2.92206	2.0113	0.62868	1.81565
990	2.92493	2.94692	0.627129		0.292493	2.92493	2.32045	0.627129	1.81645
991	2.9278	2.21307	0.625581		0.29278	2.9278	1.74159	0.625581	1.81724
[truncated: 526 more rows]

## Sheet: Figure2b
L8D_histogram			L8D_Gaussian			L11D_histogram				L11D_Gaussian			L15D_histogram				L15D_Gaussian
[truncated: 1,001 more rows]

[truncated: 3 more sheets: Figure3c, Figure4c, Figure5d]
