# Supplementary material for: Structural mechanisms of autoinhibition and substrate recognition by the ubiquitin ligase HACE1
Source: Nat Struct Mol Biol. 2024 Feb 8;31(2):364–77. doi: 10.1038/s41594-023-01203-4 (PMC10873202; doi:10.1038/s41594-023-01203-4)
Supplement: Supplementary file 11 — Mass photometry, SAXs source data. [file 41594_2023_1203_MOESM11_ESM.xlsx]

## Sheet: ED_Figure1b
Histogram				Gaussian
mass / kDa	bacterial	insect	mammalian	mass / kDa	bacterial	insect	mammalian
2.5	0	0	0	2.5
7.5	0	0	0	2.99437
12.5	0	0	0	3.48874
17.5	0	0.000399	0	3.9831
22.5	0.000204	0.009573	0.001868	4.47747
27.5	0.002442	0.011568	0.005604	4.97184
32.5	0.003663	0.008377	0.003736	5.46621
37.5	0.005495	0.004388	0.005338	5.96058
42.5	0.001832	0.006781	0.002135	6.45494
47.5	0.001832	0.009174	0.002936	6.94931
52.5	0.002646	0.009174	0.001601	7.44368
57.5	0.000611	0.009174	0.003203	7.93805
62.5	0.000814	0.009174	0.003736	8.43242
67.5	0.001221	0.006382	0.00427	8.92678
72.5	0.001425	0.012365	0.003736	9.42115
77.5	0.001832	0.007579	0.003469	9.91552
82.5	0.001018	0.009972	0.002402	10.4099
87.5	0.002849	0.00718	0.006138	10.9043
92.5	0.003256	0.011966	0.00427	11.3986
97.5	0.003663	0.011568	0.006138	11.893
102.5	0.005088	0.007579	0.006939	12.3874
107.5	0.006105	0.010371	0.00854	12.8817
112.5	0.002442	0.011966	0.003736	13.3761
117.5	0.003256	0.008377	0.005604	13.8705
122.5	0.002646	0.007579	0.005071	14.3648
127.5	0.001425	0.00718	0.00427	14.8592
132.5	0.000611	0.00718	0.003203	15.3536
137.5	0.000814	0.005185	0.005338	15.8479
142.5	0.001221	0.003989	0.002402	16.3423
147.5	0.002035	0.005584	0.004804	16.8367
152.5	0.002035	0.006382	0.00427	17.331
157.5	0.002442	0.002792	0.005604	17.8254
162.5	0.006919	0.00718	0.005071	18.3198
167.5	0.005698	0.004388	0.005871	18.8141
172.5	0.011193	0.004388	0.010408	19.3085
177.5	0.014856	0.00718	0.013077	19.8029
182.5	0.017094	0.009573	0.018948	20.2972
187.5	0.026862	0.011169	0.030157	20.7916
192.5	0.047212	0.021141	0.039765	21.286
197.5	0.066341	0.035899	0.064852	21.7803
202.5	0.088523	0.058237	0.099279	22.2747
207.5	0.09707	0.094535	0.119562	22.7691
212.5	0.114571	0.125249	0.127569	23.2634
217.5	0.114571	0.114081	0.103016	23.7578
222.5	0.091982	0.098125	0.07873	24.2522
227.5	0.062068	0.070602	0.056045	24.7466
232.5	0.049044	0.035501	0.029357	25.2409
237.5	0.025031	0.020742	0.016813	25.7353
242.5	0.01974	0.01436	0.012276	26.2297
247.5	0.013024	0.004388	0.007473	26.724
252.5	0.006919	0.005185	0.002669	27.2184
257.5	0.00346	0.001994	0.003469	27.7128
262.5	0.006309	0.002792	0.002402	28.2071
267.5	0.003053	0.002792	0.002402	28.7015
272.5	0.00407	0.002393	0.001601	29.1959
277.5	0.002849	0.001197	0.001601	29.6902
282.5	0.003663	0.000399	0.002936	30.1846
287.5	0.002646	0.001994	0.001868	30.679
292.5	0.000814	0.000798	0.001601	31.1733
297.5	0.003053	0	0.000534	31.6677
302.5	0.002035	0.001596	0.001068	32.1621
307.5	0.001832	0.001197	0.001868	32.6564
312.5	0.002849	0.000399	0.001601	33.1508
317.5	0.002035	0.000798	0.000801	33.6452
322.5	0.001018	0.000798	0.001334	34.1395
327.5	0.001628	0.000798	0.002402	34.6339
332.5	0.002646	0.000798	0.002135	35.1283
337.5	0.002442	0.001197	0.000267	35.6227
342.5	0.001425	0.001596	0.000801	36.117
347.5	0.001425	0.000399	0.000534	36.6114
352.5	0.000814	0	0.001068	37.1058
357.5	0.000611	0.000399	0.001068	37.6001
362.5	0.000814	0.000399	0.001068	38.0945
367.5	0.001018	0.000399	0.000534	38.5889
372.5	0.000814	0.000399	0.001334	39.0832
377.5	0.001018	0.000798	0.000534	39.5776
382.5	0.000814	0.000798	0.000801	40.072
387.5	0.000407	0.001197	0.000534	40.5663
392.5	0.000407	0	0.000534	41.0607
397.5	0.000407	0.000798	0	41.5551
				42.0494
				42.5438
				43.0382
				43.5325
				44.0269
				44.5213
				45.0156
				45.51
				46.0044
				46.4988
				46.9931
				47.4875
				47.9819
				48.4762
				48.9706
				49.465
				49.9593
				50.4537
				50.9481
				51.4424
				51.9368
				52.4312
				52.9255
				53.4199
				53.9143
				54.4086
				54.903
				55.3974
				55.8917
				56.3861
				56.8805
				57.3748
				57.8692
				58.3636
				58.858
				59.3523
				59.8467
				60.3411
				60.8354
				61.3298
				61.8242
				62.3185
				62.8129
				63.3073
				63.8016
				64.296
				64.7904
				65.2847
				65.7791
				66.2735
				66.7678
				67.2622
				67.7566
				68.2509
				68.7453
				69.2397
				69.734
				70.2284
				70.7228
				71.2172
				71.7115
				72.2059
				72.7002
				73.1946
				73.689
				74.1834
				74.6777
				75.1721
				75.6665
				76.1608
				76.6552
				77.1496
				77.6439
				78.1383
				78.6327
				79.127
				79.6214
				80.1158
				80.6101
				81.1045
				81.5989
				82.0932
				82.5876
				83.082
				83.5764
				84.0707
				84.5651
				85.0594
				85.5538
				86.0482
				86.5426
				87.0369
				87.5313
				88.0257
				88.52
				89.0144
				89.5088
				90.0031
				90.4975
				90.9919
				91.4862
				91.9806
				92.475
				92.9693
				93.4637
				93.9581
				94.4524
				94.9468
				95.4412
				95.9355
				96.4299
				96.9243
				97.4186
				97.913
				98.4074
				98.9018
				99.3961
				99.8905
				100.385
				100.879
				101.374
				101.868
				102.362
				102.857
				103.351
				103.845
				104.34
				104.834
				105.329
				105.823
				106.317
				106.812
				107.306
				107.8
				108.295
				108.789
				109.284
				109.778
				110.272
				110.767
				111.261
				111.755
				112.25
				112.744
				113.238
				113.733
				114.227
				114.722
				115.216
				115.71
				116.205
				116.699
				117.193
				117.688
				118.182
				118.677
				119.171
				119.665
				120.16
				120.654
				121.148
				121.643
				122.137
				122.631
				123.126
				123.62
				124.115
				124.609
				125.103
				125.598
				126.092
				126.586
				127.081
				127.575
				128.07
				128.564
				129.058
				129.553
				130.047
				130.541
				131.036
				131.53
				132.024
				132.519
				133.013
				133.507
				134.002
				134.496
				134.991
				135.485
				135.979
				136.474
				136.968
				137.463
				137.957
				138.451
				138.946
				139.44
				139.934
				140.429
				140.923
				141.417
				141.912
				142.406
				142.9
				143.395
				143.889
				144.384
				144.878
				145.372
				145.867
				146.361	1.04e-05
				146.855	1.2e-05
				147.35	1.37e-05
				147.844	1.57e-05
				148.339	1.8e-05
				148.833	2.06e-05
				149.327	2.35e-05
				149.822	2.68e-05
				150.316	3.05e-05
				150.81	3.47e-05
				151.305	3.95e-05
				151.799	4.48e-05
				152.293	5.08e-05
				152.788	5.76e-05
				153.282	6.52e-05
				153.777	7.38e-05
				154.271	8.34e-05
				154.765	9.41e-05		1.54e-05
				155.26	0.000106		1.8e-05
				155.754	0.00012		2.1e-05
				156.248	0.000135		2.46e-05
				156.743	0.000151		2.86e-05
				157.237	0.00017		3.33e-05
				157.732	0.00019		3.87e-05
				158.226	0.000213		4.49e-05
				158.72	0.000239		5.21e-05
				159.215	0.000267		6.02e-05
				159.709	0.000299		6.96e-05
				160.203	0.000333		8.04e-05
				160.698	0.000371		9.26e-05
				161.192	0.000414		0.000107
				161.686	0.00046		0.000123
				162.181	0.000512		0.000141
				162.675	0.000568		0.000161
				163.17	0.00063		0.000184
				163.664	0.000698		0.000211
				164.158	0.000773		0.000241
				164.653	0.000854		0.000274
				165.147	0.000944		0.000312
				165.641	0.001042		0.000355
				166.136	0.001148		0.000403
				166.63	0.001264		0.000456
				167.125	0.001391	2.28e-05	0.000517
				167.619	0.001529	2.72e-05	0.000584
				168.113	0.001678	3.23e-05	0.000659
				168.608	0.00184	3.84e-05	0.000743
				169.102	0.002016	4.55e-05	0.000836
				169.596	0.002207	5.38e-05	0.00094
				170.091	0.002413	6.35e-05	0.001055
				170.585	0.002635	7.48e-05	0.001182
				171.079	0.002875	8.79e-05	0.001324
				171.574	0.003134	0.000103	0.00148
				172.068	0.003412	0.000121	0.001651
				172.563	0.003712	0.000141	0.001841
				173.057	0.004033	0.000165	0.002049
				173.551	0.004378	0.000193	0.002278
				174.046	0.004747	0.000224	0.002528
				174.54	0.005142	0.00026	0.002803
				175.034	0.005565	0.000302	0.003103
				175.529	0.006016	0.000349	0.00343
				176.023	0.006496	0.000403	0.003786
				176.518	0.007008	0.000465	0.004173
				177.012	0.007553	0.000535	0.004594
				177.506	0.008131	0.000615	0.00505
				178.001	0.008745	0.000705	0.005544
				178.495	0.009396	0.000807	0.006078
				178.989	0.010084	0.000922	0.006653
				179.484	0.010812	0.001051	0.007273
				179.978	0.011581	0.001197	0.00794
				180.472	0.012391	0.001361	0.008656
				180.967	0.013244	0.001543	0.009423
				181.461	0.014142	0.001748	0.010244
				181.956	0.015085	0.001976	0.011122
				182.45	0.016074	0.002229	0.012057
				182.944	0.017111	0.002511	0.013053
				183.439	0.018195	0.002823	0.014112
				183.933	0.019329	0.003168	0.015235
				184.427	0.020512	0.003549	0.016425
				184.922	0.021745	0.003968	0.017683
				185.416	0.023029	0.004429	0.019011
				185.911	0.024363	0.004935	0.02041
				186.405	0.025748	0.005489	0.021882
				186.899	0.027184	0.006093	0.023427
				187.394	0.02867	0.006753	0.025047
				187.888	0.030207	0.00747	0.026742
				188.382	0.031793	0.008248	0.028511
				188.877	0.033429	0.009091	0.030355
				189.371	0.035112	0.010002	0.032274
				189.865	0.036842	0.010984	0.034266
				190.36	0.038618	0.012042	0.036331
				190.854	0.040437	0.013177	0.038467
				191.349	0.042299	0.014393	0.040671
				191.843	0.044201	0.015694	0.042942
				192.337	0.046141	0.017081	0.045277
				192.832	0.048117	0.018557	0.047673
				193.326	0.050126	0.020124	0.050125
				193.82	0.052165	0.021785	0.052631
				194.315	0.054231	0.02354	0.055185
				194.809	0.056321	0.02539	0.057782
				195.304	0.058432	0.027337	0.060418
				195.798	0.060559	0.02938	0.063086
				196.292	0.0627	0.031519	0.06578
				196.787	0.064849	0.033753	0.068494
				197.281	0.067003	0.03608	0.071221
				197.775	0.069157	0.038498	0.073953
				198.27	0.071308	0.041004	0.076684
				198.764	0.073449	0.043594	0.079405
				199.258	0.075578	0.046265	0.082108
				199.753	0.077688	0.049011	0.084786
				200.247	0.079774	0.051826	0.087429
				200.742	0.081833	0.054705	0.090029
				201.236	0.083859	0.057639	0.092578
				201.73	0.085846	0.060621	0.095066
				202.225	0.08779	0.063643	0.097486
				202.719	0.089686	0.066695	0.099828
				203.213	0.091529	0.069768	0.102085
				203.708	0.093314	0.072851	0.104247
				204.202	0.095035	0.075933	0.106308
				204.696	0.096689	0.079003	0.108258
				205.191	0.098271	0.082049	0.110091
				205.685	0.099776	0.085059	0.1118
				206.18	0.1012	0.08802	0.113377
				206.674	0.102538	0.090921	0.114817
				207.168	0.103788	0.093748	0.116113
				207.663	0.104945	0.09649	0.117261
				208.157	0.106005	0.099132	0.118256
				208.651	0.106967	0.101663	0.119093
				209.146	0.107826	0.104072	0.11977
				209.64	0.108581	0.106345	0.120283
				210.135	0.109228	0.108473	0.12063
				210.629	0.109766	0.110443	0.12081
				211.123	0.110194	0.112247	0.120823
				211.618	0.110509	0.113876	0.120667
				212.112	0.110712	0.115319	0.120345
				212.606	0.110801	0.116571	0.119856
				213.101	0.110776	0.117624	0.119203
				213.595	0.110638	0.118473	0.11839
				214.089	0.110385	0.119113	0.117418
				214.584	0.110021	0.119541	0.116293
				215.078	0.109545	0.119755	0.115018
				215.573	0.108958	0.119753	0.113599
				216.067	0.108264	0.119535	0.112042
				216.561	0.107464	0.119103	0.110352
				217.056	0.106559	0.118458	0.108537
				217.55	0.105554	0.117605	0.106604
				218.044	0.104451	0.116548	0.104559
				218.539	0.103253	0.115293	0.102411
				219.033	0.101964	0.113845	0.100168
				219.528	0.100588	0.112213	0.097838
				220.022	0.099128	0.110406	0.095429
				220.516	0.097589	0.108432	0.09295
				221.011	0.095975	0.106302	0.09041
				221.505	0.094291	0.104025	0.087817
				221.999	0.092541	0.101614	0.08518
				222.494	0.090731	0.099081	0.082507
				222.988	0.088864	0.096436	0.079807
				223.482	0.086947	0.093693	0.077088
				223.977	0.084983	0.090865	0.074358
				224.471	0.082978	0.087962	0.071625
				224.966	0.080938	0.085	0.068897
				225.46	0.078866	0.081989	0.066181
				225.954	0.076769	0.078942	0.063483
				226.449	0.07465	0.075872	0.060811
				226.943	0.072515	0.07279	0.05817
				227.437	0.070369	0.069707	0.055567
				227.932	0.068217	0.066635	0.053006
				228.426	0.066062	0.063583	0.050493
				228.921	0.063909	0.060562	0.048032
				229.415	0.061763	0.057581	0.045628
				229.909	0.059628	0.054647	0.043284
				230.404	0.057508	0.05177	0.041003
				230.898	0.055406	0.048956	0.038789
				231.392	0.053326	0.046212	0.036643
				231.887	0.051271	0.043542	0.034568
				232.381	0.049245	0.040954	0.032564
				232.875	0.04725	0.038449	0.030635
				233.37	0.045289	0.036033	0.028779
				233.864	0.043366	0.033708	0.026999
				234.359	0.041481	0.031476	0.025293
				234.853	0.039637	0.029339	0.023662
				235.347	0.037837	0.027298	0.022106
				235.842	0.036081	0.025353	0.020623
				236.336	0.034371	0.023504	0.019213
				236.83	0.032708	0.021751	0.017875
				237.325	0.031094	0.020092	0.016607
				237.819	0.02953	0.018527	0.015407
				238.314	0.028015	0.017052	0.014274
				238.808	0.026551	0.015667	0.013206
				239.302	0.025137	0.014368	0.012201
				239.797	0.023774	0.013154	0.011256
				240.291	0.022462	0.01202	0.010371
				240.785	0.0212	0.010964	0.009542
				241.28	0.019989	0.009983	0.008766
				241.774	0.018828	0.009073	0.008043
				242.268	0.017716	0.008232	0.007369
				242.763	0.016652	0.007455	0.006742
				243.257	0.015636	0.006739	0.00616
				243.752	0.014667	0.006081	0.005621
				244.246	0.013744	0.005477	0.005121
				244.74	0.012866	0.004925	0.00466
				245.235	0.012032	0.00442	0.004234
				245.729	0.01124	0.00396	0.003841
				246.223	0.010489	0.003541	0.003481
				246.718	0.009779	0.003161	0.003149
				247.212	0.009107	0.002816	0.002846
				247.707	0.008473	0.002505	0.002568
				248.201	0.007874	0.002224	0.002314
				248.695	0.007311	0.001971	0.002082
				249.19	0.006781	0.001744	0.00187
				249.684	0.006283	0.00154	0.001678
				250.178	0.005815	0.001357	0.001504
				250.673	0.005377	0.001194	0.001346
				251.167	0.004966	0.001049	0.001202
				251.661	0.004583	0.000919	0.001073
				252.156	0.004224	0.000805	0.000956
				252.65	0.00389	0.000703	0.000851
				253.145	0.003578	0.000613	0.000756
				253.639	0.003288	0.000533	0.000671
				254.133	0.003018	0.000464	0.000594
				254.628	0.002768	0.000402	0.000526
				255.122	0.002536	0.000348	0.000465
				255.616	0.002321	0.000301	0.00041
				256.111	0.002122	0.000259	0.000362
				256.605	0.001938	0.000223	0.000318
				257.099	0.001768	0.000192	0.00028
				257.594	0.001611	0.000165	0.000245
				258.088	0.001467	0.000141	0.000215
				258.583	0.001334	0.000121	0.000188
				259.077	0.001212	0.000103	0.000164
				259.571	0.0011	8.76e-05	0.000143
				260.066	0.000998	7.45e-05	0.000125
				260.56	0.000904	6.32e-05	0.000109
				261.054	0.000818	5.36e-05	9.46e-05
				261.549	0.000739	4.53e-05	8.21e-05
				262.043	0.000668	3.82e-05	7.11e-05
				262.538	0.000602	3.22e-05	6.16e-05
				263.032	0.000543	2.71e-05	5.32e-05
				263.526	0.000489	2.28e-05	4.59e-05
				264.021	0.000439		3.96e-05
				264.515	0.000395		3.41e-05
				265.009	0.000354		2.93e-05
				265.504	0.000318		2.51e-05
				265.998	0.000284		2.15e-05
				266.493	0.000255		1.84e-05
				266.987	0.000227		1.57e-05
				267.481	0.000203		1.34e-05
				267.976	0.000181
				268.47	0.000161
				268.964	0.000144
				269.459	0.000128
				269.953	0.000113
				270.447	0.000101
				270.942	8.93e-05
				271.436	7.91e-05
				271.93	6.99e-05
				272.425	6.18e-05
				272.919	5.46e-05
				273.414	4.81e-05
				273.908	4.24e-05
				274.402	3.73e-05
				274.897	3.28e-05
				275.391	2.88e-05
				275.885	2.53e-05
				276.38	2.22e-05
				276.874	1.94e-05
				277.369	1.7e-05
				277.863	1.48e-05
				278.357	1.29e-05
				278.852	1.13e-05
				279.346
				279.84
				280.335
				280.829
				281.324
				281.818
				282.312
				282.807
				283.301
				283.795
				284.29
				284.784
				285.279
				285.773
				286.267
				286.762
				287.256
				287.75
				288.245
				288.739
				289.233
				289.728
				290.222
				290.716
				291.211
				291.705
				292.2
				292.694
				293.188
				293.683
				294.177
				294.671
				295.166
				295.66
				296.155
				296.649
				297.143
				297.638
				298.132
				298.626
				299.121
				299.615
				300.11
				300.604
				301.098
				301.593
				302.087
				302.581
				303.076
				303.57
				304.065
				304.559
				305.053
				305.548
				306.042
				306.536
				307.031
				307.525
				308.019
				308.514
				309.008
				309.502
				309.997
				310.491
				310.986
				311.48
				311.974
				312.469
				312.963
				313.457
				313.952
				314.446
				314.941
				315.435
				315.929
				316.424
				316.918
				317.412
				317.907
				318.401
				318.896
				319.39
				319.884
				320.379
				320.873
				321.367
				321.862
				322.356
				322.85
				323.345
				323.839
				324.334
				324.828
				325.322
				325.817
				326.311
				326.805
				327.3
				327.794
				328.288
				328.783
				329.277
				329.772
				330.266
				330.76
				331.255
				331.749
				332.243
				332.738
				333.232
				333.726
				334.221
				334.715
				335.21
				335.704
				336.198
				336.693
				337.187
				337.682
				338.176
				338.67
				339.165
				339.659
				340.153
				340.648
				341.142
				341.636
				342.131
				342.625
				343.12
				343.614
				344.108
				344.603
				345.097
				345.591
				346.086
				346.58
				347.075
				347.569
				348.063
				348.558
				349.052
				349.546
				350.041
				350.535
				351.029
				351.524
				352.018
				352.512
				353.007
				353.501
				353.996
				354.49
				354.984
				355.479
				355.973
				356.467
				356.962
				357.456
				357.951
				358.445
				358.939
				359.434
				359.928
				360.422
				360.917
				361.411
				361.906
				362.4
				362.894
				363.389
				363.883
				364.377
				364.872
				365.366
				365.861
				366.355
				366.849
				367.344
				367.838
				368.332
				368.827
				369.321
				369.815
				370.31
				370.804
				371.298
				371.793
				372.287
				372.782
				373.276
				373.77
				374.265
				374.759
				375.253
				375.748
				376.242
				376.736
				377.231
				377.725
				378.22
				378.714
				379.208
				379.703
				380.197
				380.692
				381.186
				381.68
				382.175
				382.669
				383.163
				383.658
				384.152
				384.646
				385.141
				385.635
				386.13
				386.624
				387.118
				387.613
				388.107
				388.601
				389.096
				389.59
				390.084
				390.579
				391.073
				391.568
				392.062
				392.556
				393.051
				393.545
				394.039
				394.534
				395.028
				395.522
				396.017
				396.511
				397.006
				397.5

## Sheet: ED_Figure1h
Histogram			Gaussian
mass / kDa	FL	ΔN	mass / kDa	FL	ΔN
32.5	0.001609	0.002033	32.5
37.5	0.002548	0.002922	32.9655
42.5	0.001744	0.00305	33.4309
47.5	0.003487	0.005591	33.8964
52.5	0.00456	0.009657	34.3619
57.5	0.004962	0.011182	34.8273
62.5	0.003085	0.016518	35.2928		7e-06
67.5	0.003621	0.019695	35.7583		8.05e-06
72.5	0.002548	0.022618	36.2237		9.26e-06
77.5	0.002146	0.03507	36.6892		1.06e-05
82.5	0.00228	0.051842	37.1546		1.22e-05
87.5	0.002146	0.079288	37.6201		1.4e-05
92.5	0.004158	0.103431	38.0856		1.6e-05
97.5	0.002951	0.125286	38.551		1.83e-05
102.5	0.004024	0.123888	39.0165		2.09e-05
107.5	0.001878	0.109657	39.482		2.38e-05
112.5	0.002548	0.086404	39.9475		2.72e-05
117.5	0.001475	0.059466	40.4129		3.1e-05
122.5	0.001609	0.035451	40.8784		3.52e-05
127.5	0.001878	0.019314	41.3438		4e-05
132.5	0.001609	0.012071	41.8093		4.55e-05
137.5	0.002146	0.008895	42.2748		5.16e-05
142.5	0.003353	0.007497	42.7402		5.84e-05
147.5	0.00456	0.007497	43.2057		6.62e-05
152.5	0.005097	0.005718	43.6712		7.48e-05
157.5	0.008315	0.00432	44.1366		8.45e-05
162.5	0.010059	0.005845	44.6021		9.54e-05
167.5	0.019179	0.004447	45.0676		0.000108
172.5	0.02052	0.002541	45.533		0.000121
177.5	0.031921	0.003304	45.9985		0.000136
182.5	0.05338	0.003685	46.464		0.000153
187.5	0.083557	0.002033	46.9294		0.000172
192.5	0.099115	0.001525	47.3949		0.000193
197.5	0.107028	0.001271	47.8604		0.000216
202.5	0.117623	0.001398	48.3258		0.000242
207.5	0.098847	0.000762	48.7913		0.000271
212.5	0.080204	0.001271	49.2568		0.000303
217.5	0.050429	0.000762	49.7222		0.000338
222.5	0.035139	0.000381	50.1877		0.000377
227.5	0.021459	0.000381	50.6531		0.000419
232.5	0.015156	0.000381	51.1186		0.000467
237.5	0.008718	0	51.5841		0.000519
242.5	0.007108	0.000127	52.0496		0.000576
247.5	0.005633	0.000381	52.515		0.000639
252.5	0.004426	0.000127	52.9805		0.000708
257.5	0.00456	0.000127	53.446		0.000784
262.5	0.004024	0.000254	53.9114		0.000867
267.5	0.004426	0.000127	54.3769		0.000958
272.5	0.003621	0	54.8423		0.001057
277.5	0.004024	0	55.3078		0.001166
282.5	0.002548	0	55.7733		0.001284
287.5	0.00228	0.000127	56.2387		0.001413
292.5	0.002951	0	56.7042		0.001553
297.5	0.000671	0	57.1697		0.001705
302.5	0.002414	0	57.6351		0.001871
307.5	0.001341	0	58.1006		0.00205
312.5	0.001207	0	58.5661		0.002245
317.5	0.000671	0	59.0315		0.002455
322.5	0.000939	0.000127	59.497		0.002682
327.5	0.000671	0	59.9625		0.002928
332.5	0.000536	0	60.4279		0.003192
337.5	0.001341	0	60.8934		0.003477
342.5	0.001073	0.000127	61.3589		0.003784
347.5	0.001341	0	61.8243		0.004113
352.5	0.001073	0	62.2898		0.004467
357.5	0.000536	0	62.7553		0.004845
362.5	0.000671	0	63.2207		0.005251
367.5	0.000939	0	63.6862		0.005685
372.5	0.000805	0	64.1517		0.006149
377.5	0.000268	0	64.6171		0.006644
382.5	0.000134	0	65.0826		0.007171
387.5	0.000134	0	65.5481		0.007732
392.5	0.000671	0	66.0135		0.008329
397.5	0.000536	0	66.479		0.008963
402.5	0.000402	0	66.9444		0.009635
407.5	0.000939	0	67.4099		0.010347
412.5	0.000402	0	67.8754		0.0111
417.5	0.000671	0	68.3408		0.011896
422.5	0.000402	0	68.8063		0.012737
427.5	0.000134	0	69.2718		0.013623
432.5	0.000402	0	69.7372		0.014555
437.5	0.000134	0.000127	70.2027		0.015536
442.5	0	0	70.6682		0.016567
447.5	0.000134	0	71.1336		0.017647
452.5	0.000134	0	71.5991		0.018779
457.5	0	0	72.0646		0.019963
462.5	0	0	72.53		0.021201
467.5	0	0	72.9955		0.022492
472.5	0	0	73.461		0.023838
477.5	0	0	73.9264		0.025239
482.5	0	0	74.3919		0.026695
487.5	0	0	74.8574		0.028207
492.5	0	0	75.3228		0.029774
497.5	0	0	75.7883		0.031396
			76.2537		0.033072
			76.7192		0.034804
			77.1847		0.036588
			77.6501		0.038425
			78.1156		0.040314
			78.5811		0.042252
			79.0465		0.044239
			79.512		0.046272
			79.9775		0.048349
			80.4429		0.050469
			80.9084		0.052628
			81.3739		0.054824
			81.8393		0.057054
			82.3048		0.059314
			82.7703		0.061601
			83.2357		0.063912
			83.7012		0.066241
			84.1667		0.068587
			84.6321		0.070943
			85.0976		0.073306
			85.5631		0.075671
			86.0285		0.078033
			86.494		0.080387
			86.9595		0.082728
			87.4249		0.085052
			87.8904		0.087351
			88.3559		0.089622
			88.8213		0.091859
			89.2868		0.094057
			89.7523		0.096209
			90.2177		0.098311
			90.6832		0.100356
			91.1487		0.102341
			91.6141		0.104259
			92.0796		0.106105
			92.5451		0.107875
			93.0105		0.109563
			93.476		0.111164
			93.9414		0.112675
			94.4069		0.11409
			94.8724		0.115407
			95.3378		0.11662
			95.8033		0.117726
			96.2688		0.118722
			96.7342		0.119606
			97.1997		0.120373
			97.6652		0.121023
			98.1306		0.121554
			98.5961		0.121962
			99.0616		0.122248
			99.527		0.122411
			99.9925		0.12245
			100.458		0.122364
			100.923		0.122154
			101.389		0.121822
			101.854		0.121367
			102.32		0.120791
			102.785		0.120096
			103.251		0.119284
			103.716		0.118358
			104.182		0.117319
			104.647		0.116172
			105.113		0.11492
			105.578		0.113566
			106.043		0.112114
			106.509		0.110568
			106.975		0.108933
			107.44		0.107214
			107.905		0.105414
			108.371		0.10354
			108.836		0.101596
			109.302		0.099588
			109.767		0.09752
			110.233		0.095399
			110.698		0.093229
			111.164		0.091016
			111.629		0.088765
			112.095		0.086483
			112.56		0.084174
			113.025		0.081843
			113.491		0.079496
			113.957		0.077138
			114.422		0.074775
			114.887		0.07241
			115.353		0.070049
			115.818		0.067696
			116.284		0.065356
			116.749		0.063033
			117.215		0.060731
			117.68		0.058454
			118.146		0.056205
			118.611		0.053988
			119.077		0.051805
			119.542		0.049661
			120.007		0.047557
			120.473		0.045496
			120.938		0.04348
			121.404		0.041512
			121.869		0.039592
			122.335		0.037723
			122.8		0.035906
			123.266		0.034141
			123.731		0.032431
			124.197		0.030774
			124.662		0.029173
			125.128		0.027627
			125.593		0.026137
			126.059		0.024702
			126.524		0.023322
			126.99		0.021997
			127.455		0.020726
			127.92		0.019508
			128.386		0.018344
			128.851		0.017232
			129.317		0.01617
			129.782		0.015159
			130.248		0.014196
			130.713		0.013281
			131.179		0.012413
			131.644		0.01159
			132.11		0.01081
			132.575		0.010072
			133.041	6.97e-06	0.009375
			133.506	7.97e-06	0.008718
			133.971	9.12e-06	0.008099
			134.437	1.04e-05	0.007515
			134.902	1.19e-05	0.006967
			135.368	1.36e-05	0.006452
			135.833	1.55e-05	0.00597
			136.299	1.76e-05	0.005517
			136.764	2e-05	0.005094
			137.23	2.27e-05	0.004699
			137.695	2.58e-05	0.00433
			138.161	2.93e-05	0.003985
			138.626	3.32e-05	0.003665
			139.092	3.75e-05	0.003367
			139.557	4.24e-05	0.00309
			140.023	4.8e-05	0.002832
			140.488	5.41e-05	0.002594
			140.953	6.1e-05	0.002373
			141.419	6.87e-05	0.002169
			141.884	7.74e-05	0.001981
			142.35	8.7e-05	0.001807
			142.815	9.77e-05	0.001646
			143.281	0.00011	0.001499
			143.746	0.000123	0.001363
			144.212	0.000138	0.001238
			144.677	0.000154	0.001123
			145.143	0.000172	0.001019
			145.608	0.000192	0.000922
			146.074	0.000215	0.000835
			146.539	0.000239	0.000754
			147.005	0.000267	0.000681
			147.47	0.000297	0.000614
			147.935	0.00033	0.000554
			148.401	0.000366	0.000498
			148.866	0.000406	0.000448
			149.332	0.00045	0.000403
			149.797	0.000499	0.000361
			150.263	0.000552	0.000324
			150.728	0.00061	0.00029
			151.194	0.000673	0.00026
			151.659	0.000743	0.000232
			152.125	0.000818	0.000207
			152.59	0.000901	0.000185
			153.056	0.000991	0.000165
			153.521	0.001089	0.000147
			153.987	0.001196	0.00013
			154.452	0.001312	0.000116
			154.917	0.001438	0.000103
			155.383	0.001574	9.11e-05
			155.848	0.001722	8.07e-05
			156.314	0.001881	7.14e-05
			156.779	0.002054	6.31e-05
			157.245	0.00224	5.58e-05
			157.71	0.00244	4.92e-05
			158.176	0.002657	4.33e-05
			158.641	0.002889	3.82e-05
			159.107	0.003139	3.36e-05
			159.572	0.003407	2.95e-05
			160.037	0.003695	2.59e-05
			160.503	0.004003	2.27e-05
			160.969	0.004333	1.99e-05
			161.434	0.004686	1.74e-05
			161.899	0.005062	1.52e-05
			162.365	0.005463	1.33e-05
			162.83	0.005891	1.16e-05
			163.296	0.006346	1.01e-05
			163.761	0.00683	8.78e-06
			164.227	0.007343	7.64e-06
			164.692	0.007888	6.63e-06
			165.158	0.008465
			165.623	0.009075
			166.089	0.009721
			166.554	0.010402
			167.019	0.01112
			167.485	0.011877
			167.951	0.012673
			168.416	0.01351
			168.881	0.014389
			169.347	0.01531
			169.812	0.016274
			170.278	0.017283
			170.743	0.018336
			171.209	0.019436
			171.674	0.020582
			172.14	0.021774
			172.605	0.023014
			173.071	0.024301
			173.536	0.025636
			174.001	0.027019
			174.467	0.028449
			174.932	0.029926
			175.398	0.03145
			175.863	0.03302
			176.329	0.034636
			176.794	0.036296
			177.26	0.037999
			177.725	0.039745
			178.191	0.041531
			178.656	0.043357
			179.122	0.045219
			179.587	0.047117
			180.053	0.049048
			180.518	0.051009
			180.983	0.052998
			181.449	0.055013
			181.914	0.057049
			182.38	0.059105
			182.845	0.061177
			183.311	0.063261
			183.776	0.065354
			184.242	0.067452
			184.707	0.069552
			185.173	0.071648
			185.638	0.073737
			186.104	0.075816
			186.569	0.077878
			187.035	0.079921
			187.5	0.081939
			187.965	0.083929
			188.431	0.085885
			188.896	0.087803
			189.362	0.089678
			189.827	0.091507
			190.293	0.093283
			190.758	0.095005
			191.224	0.096665
			191.689	0.098262
			192.155	0.099789
			192.62	0.101245
			193.086	0.102623
			193.551	0.103922
			194.017	0.105137
			194.482	0.106265
			194.947	0.107303
			195.413	0.108248
			195.878	0.109098
			196.344	0.109849
			196.809	0.110501
			197.275	0.111051
			197.74	0.111498
			198.206	0.11184
			198.671	0.112076
			199.137	0.112206
			199.602	0.11223
			200.068	0.112146
			200.533	0.111957
			200.999	0.111661
			201.464	0.11126
			201.929	0.110755
			202.395	0.110148
			202.86	0.10944
			203.326	0.108633
			203.791	0.10773
			204.257	0.106732
			204.722	0.105643
			205.188	0.104466
			205.653	0.103204
			206.119	0.10186
			206.584	0.100438
			207.049	0.098941
			207.515	0.097375
			207.981	0.095742
			208.446	0.094046
			208.911	0.092293
			209.377	0.090487
			209.842	0.088632
			210.308	0.086732
			210.773	0.084792
			211.239	0.082817
			211.704	0.080811
			212.17	0.078778
			212.635	0.076724
			213.101	0.074652
			213.566	0.072567
			214.031	0.070473
			214.497	0.068374
			214.963	0.066275
			215.428	0.06418
			215.893	0.062091
			216.359	0.060013
			216.824	0.05795
			217.29	0.055905
			217.755	0.05388
			218.221	0.051879
			218.686	0.049905
			219.152	0.047961
			219.617	0.046048
			220.083	0.04417
			220.548	0.042328
			221.013	0.040525
			221.479	0.038761
			221.944	0.037039
			222.41	0.035359
			222.875	0.033724
			223.341	0.032134
			223.806	0.030589
			224.272	0.029092
			224.737	0.027641
			225.203	0.026237
			225.668	0.024882
			226.134	0.023573
			226.599	0.022313
			227.065	0.021099
			227.53	0.019933
			227.995	0.018813
			228.461	0.01774
			228.926	0.016711
			229.392	0.015728
			229.857	0.014788
			230.323	0.013891
			230.788	0.013036
			231.254	0.012222
			231.719	0.011448
			232.185	0.010713
			232.65	0.010015
			233.116	0.009354
			233.581	0.008729
			234.047	0.008137
			234.512	0.007578
			234.977	0.007051
			235.443	0.006555
			235.908	0.006087
			236.374	0.005648
			236.839	0.005235
			237.305	0.004848
			237.77	0.004485
			238.236	0.004145
			238.701	0.003828
			239.167	0.003531
			239.632	0.003255
			240.098	0.002997
			240.563	0.002757
			241.029	0.002533
			241.494	0.002326
			241.959	0.002134
			242.425	0.001955
			242.89	0.00179
			243.356	0.001637
			243.821	0.001496
			244.287	0.001366
			244.752	0.001246
			245.218	0.001135
			245.683	0.001033
			246.149	0.00094
			246.614	0.000854
			247.08	0.000775
			247.545	0.000703
			248.011	0.000637
			248.476	0.000576
			248.941	0.000521
			249.407	0.000471
			249.872	0.000425
			250.338	0.000383
			250.803	0.000345
			251.269	0.000311
			251.734	0.000279
			252.2	0.000251
			252.665	0.000225
			253.131	0.000202
			253.596	0.000181
			254.062	0.000162
			254.527	0.000145
			254.993	0.000129
			255.458	0.000115
			255.923	0.000103
			256.389	9.16e-05
			256.854	8.15e-05
			257.32	7.24e-05
			257.785	6.43e-05
			258.251	5.71e-05
			258.716	5.06e-05
			259.182	4.48e-05
			259.647	3.96e-05
			260.113	3.5e-05
			260.578	3.09e-05
			261.043	2.73e-05
			261.509	2.4e-05
			261.974	2.12e-05
			262.44	1.86e-05
			262.905	1.64e-05
			263.371	1.44e-05
			263.836	1.26e-05
			264.302	1.1e-05
			264.767	9.67e-06
			265.233	8.46e-06
			265.698	7.39e-06
			266.164
			266.629
			267.095
			267.56
			268.026
			268.491
			268.957
			269.422
			269.887
			270.353
			270.818
			271.284
			271.749
			272.215
			272.68
			273.146
			273.611
			274.077
			274.542
			275.007
			275.473
			275.938
			276.404
			276.869
			277.335
			277.8
			278.266
			278.731
			279.197
			279.662
			280.128
			280.593
			281.059
			281.524
			281.99
			282.455
			282.92
			283.386
			283.851
			284.317
			284.782
			285.248
			285.713
			286.179
			286.644
			287.11
			287.575
			288.041
			288.506
			288.971
			289.437
			289.902
			290.368
			290.833
			291.299
			291.764
			292.23
			292.695
			293.161
			293.626
			294.092
			294.557
			295.022
			295.488
			295.954
			296.419
			296.884
			297.35
			297.815
			298.281
			298.746
			299.212
			299.677
			300.143
			300.608
			301.074
			301.539
			302.005
			302.47
			302.935
			303.401
			303.866
			304.332
			304.797
			305.263
			305.728
			306.194
			306.659
			307.125
			307.59
			308.056
			308.521
			308.986
			309.452
			309.917
			310.383
			310.848
			311.314
			311.779
			312.245
			312.71
			313.176
			313.641
			314.107
			314.572
			315.038
			315.503
			315.969
			316.434
			316.899
			317.365
			317.83
			318.296
			318.761
			319.227
			319.692
			320.158
			320.623
			321.089
			321.554
			322.019
			322.485
			322.95
			323.416
			323.881
			324.347
			324.812
			325.278
			325.743
			326.209
			326.674
			327.14
			327.605
			328.071
			328.536
			329.002
			329.467
			329.932
			330.398
			330.863
			331.329
			331.794
			332.26
			332.725
			333.191
			333.656
			334.122
			334.587
			335.053
			335.518
			335.983
			336.449
			336.914
			337.38
			337.845
			338.311
			338.776
			339.242
			339.707
			340.173
			340.638
			341.104
			341.569
			342.034
			342.5
			342.966
			343.431
			343.896
			344.362
			344.827
			345.293
			345.758
			346.224
			346.689
			347.155
			347.62
			348.086
			348.551
			349.017
			349.482
			349.947
			350.413
			350.878
			351.344
			351.809
			352.275
			352.74
			353.206
			353.671
			354.137
			354.602
			355.068
			355.533
			355.998
			356.464
			356.929
			357.395
			357.86
			358.326
			358.791
			359.257
			359.722
			360.188
			360.653
			361.119
			361.584
			362.05
			362.515
			362.981
			363.446
			363.911
			364.377
			364.842
			365.308
			365.773
			366.239
			366.704
			367.17
			367.635
			368.101
			368.566
			369.031
			369.497
			369.962
			370.428
			370.893
			371.359
			371.824
			372.29
			372.755
			373.221
			373.686
			374.152
			374.617
			375.083
			375.548
			376.014
			376.479
			376.944
			377.41
			377.875
			378.341
			378.806
			379.272
			379.737
			380.203
			380.668
			381.134
			381.599
			382.065
			382.53
			382.995
			383.461
			383.926
			384.392
			384.857
			385.323
			385.788
			386.254
			386.719
			387.185
			387.65
			388.116
			388.581
			389.046
			389.512
			389.978
			390.443
			390.908
			391.374
			391.839
			392.305
			392.77
			393.236
			393.701
			394.167
			394.632
			395.098
			395.563
			396.029
			396.494
			396.959
			397.425
			397.89
			398.356
			398.821
			399.287
			399.752
			400.218
			400.683
			401.149
			401.614
			402.08
			402.545
			403.01
			403.476
			403.941
			404.407
			404.872
			405.338
			405.803
			406.269
			406.734
			407.2
			407.665
			408.131
			408.596
			409.062
			409.527
			409.993
			410.458
			410.923
			411.389
			411.854
			412.32
			412.785
			413.251
			413.716
			414.182
			414.647
			415.113
			415.578
			416.043
			416.509
			416.974
			417.44
			417.905
			418.371
			418.836
			419.302
			419.767
			420.233
			420.698
			421.164
			421.629
			422.095
			422.56
			423.026
			423.491
			423.957
			424.422
			424.887
			425.353
			425.818
			426.284
			426.749
			427.215
			427.68
			428.146
			428.611
			429.077
			429.542
			430.007
			430.473
			430.938
			431.404
			431.869
			432.335
			432.8
			433.266
			433.731
			434.197
			434.662
			435.128
			435.593
			436.059
			436.524
			436.99
			437.455
			437.92
			438.386
			438.851
			439.317
			439.782
			440.248
			440.713
			441.179
			441.644
			442.11
			442.575
			443.041
			443.506
			443.971
			444.437
			444.902
			445.368
			445.833
			446.299
			446.764
			447.23
			447.695
			448.161
			448.626
			449.092
			449.557
			450.022
			450.488
			450.954
			451.419
			451.884
			452.35
			452.815
			453.281
			453.746
			454.212
			454.677
			455.143
			455.608
			456.074
			456.539
			457.005
			457.47
			457.935
			458.401
			458.866
			459.332
			459.797
			460.263
			460.728
			461.194
			461.659
			462.125
			462.59
			463.056
			463.521
			463.986
			464.452
			464.917
			465.383
			465.848
			466.314
			466.779
			467.245
			467.71
			468.176
			468.641
			469.107
			469.572
			470.038
			470.503
			470.969
			471.434
			471.899
			472.365
			472.83
			473.296
			473.761
			474.227
			474.692
			475.158
			475.623
			476.089
			476.554
			477.019
			477.485
			477.95
			478.416
			478.881
			479.347
			479.812
			480.278
			480.743
			481.209
			481.674
			482.14
			482.605
			483.071
			483.536
			484.002
			484.467
			484.932
			485.398
			485.863
			486.329
			486.794
			487.26
			487.725
			488.191
			488.656
			489.122
			489.587
			490.053
			490.518
			490.983
			491.449
			491.914
			492.38
			492.845
			493.311
			493.776
			494.242
			494.707
			495.173
			495.638
			496.104
			496.569
			497.034
			497.5

## Sheet: ED_Figure2a
FL
Guinier
s2	ln(I)
0.0056277	7.62775
0.00606892	7.62504
0.0065268	7.61895
0.00700132	7.62637
0.00749249	7.60646
0.00800032	7.6099
0.00852479	7.61249
0.00906591	7.59225
0.00962368	7.59001
0.0101981	7.58128
0.0107892	7.57609
0.0113969	7.57384
0.0120213	7.57646
0.0126623	7.56699
0.01332	7.55727
0.0139943	7.55207
0.0146852	7.54328
0.0153929	7.53765
0.0161171	7.52985
0.0168581	7.5241
0.0176156	7.51708
0.0183899	7.50507
0.0191807	7.49659
0.0199882	7.49255
0.0208124	7.48227
0.0216532	7.48077
0.0225107	7.46799
0.0233848	7.46997
0.0242756	7.45596
0.025183	7.44706
0.026107	7.44433
0.0270477	7.42961
0.0280051	7.42722
0.0289791	7.41341
0.0299698	7.39993
0.0309771	7.39731
0.032001	7.38278
0.0330416	7.3823
0.0340989	7.36288
0.0351728	7.35481
0.0362634	7.34448
0.0373706	7.33942
0.0384944	7.32961
0.0396349	7.3136
0.0407921	7.30751
0.0419659	7.29669
0.0431563	7.29011
0.0443634	7.27755
0.0455872	7.26711
0.0468275	7.25028
0.0480846	7.24459
0.0493583	7.22991
0.0506486	7.22477
0.0519556	7.20772
0.0532793	7.19699
0.0546195	7.18295
0.0559764	7.17327
0.05735	7.16555
0.0587403	7.15002
0.0601471	7.14037
0.0615707	7.1191
0.0630108	7.11347
0.0644676	7.10113
0.0659412	7.0858
0.0674313	7.07347
0.068938	7.06595
0.0704614	7.04969
0.0720015	7.03998
0.0735582	7.02164
0.0751316	7.01043
0.0767216	7.0033
0.0783282	6.98648
0.0799515	6.97106
0.0815915	6.9588
0.0832481	6.93697
0.0849213	6.92769
0.0866112	6.91715
0.0883177	6.89718
0.0900409	6.88795
0.0917808	6.8708
0.0935372	6.85547
0.0953104	6.83916
0.0971002	6.81306
0.0989066	6.81055
0.10073	6.79379
0.102569	6.77509
0.104426	6.75657
0.106299	6.74339
0.108188	6.72702
0.110095	6.71374
0.112018	6.68863
0.113957	6.67244
0.115913	6.65536
0.117886	6.63875
0.119876	6.62739
0.121882	6.6015
0.123905	6.58738
0.125944	6.56565
0.128001	6.54975
0.130073	6.5303
0.132163	6.50874
0.134269	6.49264
0.136392	6.47483
0.138531	6.46219
0.140687	6.44108
0.14286	6.42498
0.145049	6.40434
0.147255	6.39015
0.149477	6.36469
0.151717	6.34744
0.153973	6.3405
0.156245	6.31119
0.158534	6.29328
0.16084	6.27862
0.163162	6.2625
0.165502	6.24578
0.167857	6.21876
0.17023	6.20885
0.172619	6.1924
0.175024	6.15838
0.177447	6.14599
0.179886	6.13291
0.182341	6.10618
0.184814	6.08547
0.187303	6.07269
0.189808	6.05015
0.19233	6.03629
0.194869	6.01647
0.197425	5.98172
0.199997	5.97988
0.202586	5.93926
0.205191	5.94242
0.207813	5.9102
0.210452	5.89407
0.213107	5.87941
0.215779	5.85684
0.218468	5.83213
0.221173	5.81127
0.223895	5.80513
0.226633	5.77142
0.229389	5.75471
0.23216	5.74306
0.234949	5.7307
0.237754	5.70286
0.240576	5.69123
0.243414	5.67422
0.246269	5.64654
0.249141	5.63652
0.25203	5.61024
0.254935	5.59267
0.257856	5.55687
0.260794	5.55713
0.263749	5.54711
0.266721	5.52492
0.269709	5.48115
0.272714	5.47192
0.275735	5.47188
0.278774	5.45056
0.281828	5.42663
0.2849	5.40153
0.287988	5.39791
0.291093	5.37641
0.294214	5.35351
0.297352	5.3551
0.300506	5.34304
0.303678	5.30731
0.306866	5.29576
0.31007	5.26426
0.313291	5.27415
0.316529	5.25309
0.319784	5.24886
0.323055	5.23172
0.326343	5.21043
0.329647	5.18779
0.332968	5.16117
0.336306	5.15157
0.33966	5.14491
0.343031	5.13516
0.346419	5.10936
0.349823	5.13001
0.353244	5.10189
0.356681	5.06863
0.360135	5.0683
0.363606	5.04188
0.367094	5.05219
0.370598	5.04302
0.374118	5.03521
0.377656	5.02465
0.38121	4.98745
0.38478	5.01319
0.388368	4.98558
0.391972	4.98197
0.395592	4.95781
0.399229	4.9675
0.402883	4.95738
0.406554	4.93033
0.410241	4.91511
0.413944	4.91318
0.417665	4.91122
0.421402	4.91366
0.425155	4.90643
0.428926	4.90444
0.432713	4.90032
0.436516	4.85649
0.440336	4.88782
0.444173	4.8693
0.448027	4.85257
0.451897	4.84605
0.455784	4.84207
0.459687	4.84322
0.463607	4.83167
0.467544	4.81368
0.471497	4.82039
0.475467	4.81488
0.479453	4.81275
0.483457	4.79728
0.487477	4.79958
0.491513	4.80157
0.495566	4.75287
0.499636	4.77919
0.503722	4.74769
0.507825	4.75644
0.511945	4.75675
0.516081	4.75984
0.520234	4.74129
0.524404	4.74757
0.52859	4.73099
0.532793	4.73335
0.537012	4.72325
0.541248	4.7076
0.545501	4.71137
0.54977	4.7062
0.554056	4.71267
0.558359	4.69707
0.562678	4.6973
0.567014	4.68495
0.571367	4.67431
0.575736	4.69044
0.580122	4.67738
0.584524	4.66487
0.588943	4.64656
0.593379	4.64816
0.597831	4.66762
0.6023	4.6597
0.606786	4.62577
0.611288	4.64046
0.615807	4.63607
0.620342	4.59782
0.624894	4.65087
0.629463	4.60131
0.634049	4.59767
0.638651	4.61739
0.643269	4.61492
0.647905	4.57656
0.652557	4.56965
0.657225	4.56157
0.66191	4.55777
0.666612	4.55899
0.67133	4.53704
0.676065	4.54324
0.680817	4.53099
0.685585	4.52009
0.69037	4.50374
0.695172	4.50335
0.69999	4.53133
0.704825	4.51527
0.709677	4.49502
0.714545	4.485
0.719429	4.4713
0.724331	4.48631
0.729249	4.46394
0.734183	4.48423
0.739135	4.46192
0.744103	4.45292
0.749087	4.42822
0.754088	4.42007
0.759106	4.42595
0.76414	4.40928
0.769191	4.39383
0.774259	4.43889
0.779343	4.39691
0.784444	4.37533
0.789562	4.37756
0.794696	4.37152
0.799847	4.36523
0.805014	4.34038
0.810198	4.32103
0.815399	4.31518
0.820616	4.32036
0.82585	4.3236
0.8311	4.32326
0.836368	4.27745
0.841651	4.27659
0.846952	4.27217
0.852269	4.28338
0.857602	4.27075
0.862953	4.26405
0.86832	4.24361
0.873703	4.25415
0.879104	4.23559
0.88452	4.21255
0.889954	4.2416
0.895404	4.21788
0.90087	4.16454
0.906354	4.18087
0.911854	4.15974
0.91737	4.14864
0.922903	4.17516
0.928453	4.13648
0.934019	4.14036
0.939603	4.14509
0.945202	4.09006
0.950818	4.09796
0.956451	4.14364
0.962101	4.07276
0.967767	4.08364
0.97345	4.0697
0.979149	4.06324
0.984865	4.02547
0.990598	4.04371
0.996347	4.02261
1.00211	4.01248
1.0079	3.9775
1.01369	3.98567
1.01951	4.03288
1.02534	3.95483
1.03119	3.96541
1.03706	3.96995
1.04294	3.92395
1.04884	3.95843
1.05475	3.89461
1.06069	3.9688
1.06663	3.88676
1.0726	3.90287
1.07858	3.8762
1.08458	3.80087
1.0906	3.89445
1.09663	3.88561
1.10268	3.8534
1.10874	3.83135
1.11482	3.84923
1.12092	3.81206
1.12703	3.79234
1.13317	3.77742
1.13932	3.80072
1.14548	3.76794
1.15166	3.7332
1.15786	3.76738
1.16407	3.70409
1.1703	3.73357
1.17655	3.68392
1.18282	3.64536
1.1891	3.71105
1.19539	3.68241
1.20171	3.70636
1.20804	3.69025
1.21439	3.63938
1.22075	3.60018
1.22713	3.60296
1.23353	3.63729
1.23994	3.59474
1.24638	3.6186
1.25282	3.53635
1.25929	3.59129
1.26577	3.61161
1.27226	3.52449
1.27878	3.5473
1.28531	3.51049
1.29185	3.52711
1.29842	3.52101
1.305	3.48585
1.31159	3.52089
1.31821	3.52909
1.32484	3.4373
1.33148	3.4626
1.33815	3.45693
1.34483	3.45915
1.35152	3.46112
1.35824	3.48452
1.36496	3.42686
1.37171	3.40732
1.37848	3.45709
1.38525	3.39416
1.39205	3.42004
1.39886	3.41372
1.40569	3.37527
1.41254	3.3417
1.4194	3.37496
1.42628	3.30084
1.43318	3.41095
1.44009	3.37064
1.44702	3.37745
1.45396	3.2807
1.46092	3.32844
1.4679	3.28291
1.4749	3.29893
1.48191	3.22687
1.48894	3.306
1.49598	3.36277
1.50304	3.27184
1.51012	3.27778
1.51722	3.27099
1.52433	3.28808
1.53146	3.28452
1.5386	3.2729
1.54577	3.17455
1.55294	3.26053
1.56014	3.26339
1.56735	3.15312
1.57458	3.23377
1.58182	3.16261
1.58908	3.21544
1.59636	3.18031
1.60365	3.15936
1.61097	3.22782
1.61829	3.0991
1.62564	3.18885
1.633	3.15504
1.64037	3.1639
1.64777	3.22601
1.65518	3.24649
1.6626	3.0418
1.67005	3.12405
1.67751	3.06854
1.68499	3.19848
1.69248	3.12355
1.69999	3.14925
1.70751	3.04898
1.71506	3.13284
1.72262	3.01661
1.7302	2.99284
1.73779	3.04441
1.7454	3.04679
1.75302	3.07812
1.76067	3.11873
1.76833	3.10968
1.776	3.02881
1.78369	3.0288
1.7914	3.14755
1.79913	3.04101
1.80687	3.00342
1.81463	3.11545
1.82241	3.09954
1.8302	3.07564
1.83801	3.05817
1.84583	2.91662
1.85367	3.06526
1.86153	3.0011
1.86941	3.04249
1.8773	3.02566
1.88521	2.98283
1.89313	3.01842
1.90108	3.01647
1.90903	2.87068
1.91701	2.92281
1.925	2.97025
1.93301	2.97015
1.94103	2.86951
1.94907	2.93193
1.95713	2.93764
1.96521	2.94914
1.9733	2.96013
1.98141	2.89076
1.98953	2.95978
1.99767	3.0298
2.00583	2.9655
2.014	2.8736
2.02219	2.96547
2.0304	2.92158
2.03862	2.93018
2.04686	2.99689
2.05512	2.8109
2.06339	2.81352
2.07168	2.95325
2.07999	2.89797
2.08831	2.87129
2.09665	2.92997
2.10501	2.84683
2.11338	2.94078
2.12177	2.82104
2.13018	2.92879
2.1386	2.85433
2.14704	2.78446
2.15549	2.88998
2.16397	2.80893
2.17245	2.87828
2.18096	2.9123
2.18949	2.7773
2.19802	2.95825
2.20658	2.83211
2.21515	2.84039
2.22374	2.78728
2.23234	2.76759
2.24097	2.85395
2.2496	2.77154
2.25826	2.95162
2.26693	2.74828
2.27562	2.79835
2.28432	2.79102
2.29304	2.7962
2.30178	2.7169
2.31054	2.75328
2.31931	2.75098
2.3281	2.80607
2.3369	2.75597
2.34572	2.67935
2.35456	2.83812
2.36341	2.7999
2.37228	2.72264
2.38117	2.70912
2.39007	2.69067
2.39899	2.71235
2.40793	2.72887
2.41688	2.73193
2.42585	2.64694
2.43484	2.6827
2.44384	2.72851
2.45286	2.74621
2.4619	2.60643
2.47095	2.66985
2.48002	2.55337
2.48911	2.64367
2.49821	2.70195
2.50733	2.68801
2.51647	2.67321
2.52562	2.57159
2.53479	2.69076
2.54397	2.55751
2.55317	2.5223
2.56239	2.64613
2.57163	2.67528
2.58088	2.64744
2.59015	2.56085
2.59943	2.57166
2.60874	2.6261
2.61805	2.61114
2.62739	2.52349
2.63674	2.4499
2.64611	2.5273
2.65549	2.63085
2.66489	2.48716
2.67431	2.45399
2.68374	2.49925
2.69319	2.53715
2.70266	2.47907
2.71214	2.41475
2.72165	2.51067
2.73116	2.46546
2.7407	2.50223
2.75025	2.39652
2.75981	2.40492
2.7694	2.43665
2.779	2.49947
2.78861	2.42077
2.79825	2.41274
2.80789	2.34919
2.81756	2.36733
2.82724	2.35384
2.83694	2.42204
2.84666	2.33817
2.85639	2.32553
2.86614	2.31699
2.8759	2.40429
2.88569	2.32642
2.89549	2.31267
2.9053	2.29969
2.91513	2.32902
2.92498	2.31077
2.93485	2.33038
2.94473	2.46085
2.95462	2.31663
2.96454	2.36664
2.97447	2.24722
2.98442	2.40877
2.99438	2.28732
3.00436	2.25973
3.01436	2.47471
3.02437	2.29495
3.03441	2.3098
3.04445	2.16137
3.05452	2.33342
3.0646	2.37498
3.07469	2.35846
3.08481	2.03225
3.09494	2.18303
3.10508	2.37646
3.11525	2.08085
3.12542	2.2834
3.13562	2.22927
3.14583	2.23267
3.15606	2.23492
3.16631	2.04165
3.17657	2.22328
3.18685	2.19505
3.19715	2.10434
3.20746	2.10051
3.21779	2.13434
3.22813	2.14131
3.2385	2.03112
3.24887	2.26627
3.25927	2.00094
3.26968	2.09888
3.2801	2.05683
3.29055	2.15839
3.30101	2.1491
3.31149	2.25095
3.32198	2.08939
3.33249	2.19885
3.34302	2.11854
3.35356	2.20458
3.36412	2.16843
3.3747	1.95844
3.38529	1.91115
3.3959	1.96377
3.40653	1.93082
3.41717	2.0234
3.42783	1.92853
3.43851	1.94195
3.4492	1.97801
3.45991	2.03748
3.47064	1.86388
3.48138	2.00951
3.49214	1.99311
3.50292	1.83031
3.51371	2.13557
3.52452	1.93799
3.53534	1.91506
3.54618	1.80851
3.55704	1.82583
3.56792	1.96696
3.57881	1.78023
3.58972	1.8502
3.60064	2.01821
3.61158	2.02331
3.62254	1.79814
3.63351	1.90214
3.6445	1.80212
3.65551	1.93634
3.66654	1.79556
3.67757	1.95255
3.68863	1.97464
3.69971	2.08835
3.71079	1.72921
3.7219	1.82437
3.73302	1.95926
3.74416	1.77827
3.75532	1.95384
3.76649	1.80001
3.77768	1.82584
3.78889	1.90538
3.80011	1.43875
3.81135	1.78157
3.8226	1.87159
3.83387	1.77851
3.84516	1.67921
3.85647	1.57509
3.86779	1.84823
3.87913	1.55734
3.89048	1.63768
3.90185	1.78971
3.91324	1.67605
3.92465	1.80315
3.93607	1.8439
3.9475	1.67667
3.95896	1.4267
3.97043	1.61706
3.98191	1.67992
3.99341	1.31375
4.00494	1.54707
4.01647	1.38145
4.02802	1.59426
4.03959	1.52572
4.05118	1.36151
4.06278	1.69144
4.0744	1.79923
4.08604	1.29944
4.09769	1.54665
4.10936	1.45908
4.12104	1.55826
4.13274	1.32592
4.14447	1.58148
4.1562	1.58349
4.16795	1.75862
4.17972	1.15418
4.1915	1.36783
4.2033	1.40275
4.21512	1.32405
4.22696	1.33182
4.23881	1.45148
4.25067	1.44375
4.26256	1.39523
4.27445	1.49204
4.28637	1.7363
4.2983	1.29489
4.31025	1.55743
4.32222	1.43456
4.3342	1.6595
4.3462	1.65314
4.35822	0.897951
4.37025	1.21032
4.3823	1.3768
4.39436	1.28665
4.40645	1.13137
4.41854	1.61415
4.43066	1.55451
4.44279	1.47817
4.45494	1.47059
4.4671	1.28227
4.47928	1.14423
4.49148	1.54332
4.50369	1.59212
4.51593	1.67015
4.52817	0.966787
4.54044	0.955107
4.55271	1.17144
4.56501	1.57618
4.57732	1.26095
4.58965	1.21678
4.602	1.40719
4.61436	1.41794
4.62674	1.18314
4.63914	1.35084
4.65155	1.0887
4.66398	1.29152
4.67642	1.16857
4.68889	0.871517
4.70136	1.30623
4.71386	0.87665
4.72637	1.41133
4.7389	1.41463
4.75144	1.3989
4.764	1.25785
4.77658	1.3453
4.78917	1.47999
4.80178	1.15873
4.81441	1.24778
4.82706	1.27671
4.83971	1.24564
4.85239	1.10429
4.86508	0.970529
4.87779	1.42096
4.89052	1.40836
4.90326	1.44266
4.91602	1.43749
4.9288	1.48976
4.94159	0.919068
4.95439	1.48385
4.96722	1.1843
4.98006	1.05603
4.99292	1.20509
5.00579	1.26179
5.01868	1.60508
5.03159	1.30239
5.04452	1.53563
5.05746	1.30051
5.07041	1.03748
5.08339	0.937038
5.09638	0.985704
5.10939	1.04769
5.12241	0.321052
5.13544	1.18155
5.1485	0.947606
5.16158	1.39239
5.17466	1.09424
5.18777	1.41926
5.20089	1.21915
5.21403	0.79134
5.22719	0.860738
5.24035	1.35183
5.25354	1.60706
5.26675	0.781005
5.27997	1.18256
5.29321	1.19429
5.30646	1.36394
5.31973	0.946308
5.33302	1.31413
5.34632	1.09503
5.35964	0.488605
5.37298	0.905335
5.38633	1.16589
5.3997	0.536122
5.41309	1.35184
5.42649	1.11145
5.43991	1.22484
5.45334	1.15239
5.4668	1.11867
5.48026	1.24136
5.49375	0.928738
5.50725	1.46873
5.52077	0.990501
5.5343	1.40767
5.54785	0.54733
5.56142	0.416905
5.575	1.10535
5.5886	1.01688
5.60222	1.22676
5.61585	1.06541
5.6295	0.910065
5.64317	1.13361
5.65685	0.814173
5.67055	1.01602
5.68427	1.29263
5.698	1.27244
5.71175	1.33372
5.72551	1.03901
5.73929	1.13036
5.75309	0.957856
5.76691	1.15397
5.78074	1.19603
5.79459	1.17937
5.80845	1.36916
5.82233	0.898716
5.83622	1.10414
5.85014	1.03201
5.86407	1.00899
5.87802	0.479875
5.89198	0.825447
5.90596	0.582984
5.91996	0.796783
5.93397	1.3644
5.94799	1.15895
5.96204	1.01727
5.9761	1.33273
5.99018	1.13691
6.00427	1.07412
6.01839	0.979369
6.03252	0.909381
6.04666	0.690024
6.06082	0.918825
6.075	0.701742
6.08919	0.880909
6.1034	1.02925
6.11763	0.856644
6.13187	0.600869
6.14613	1.10306
6.1604	0.481267
6.1747	0.680668
6.189	1.03788
6.20333	1.13178
6.21767	0.865311
6.23203	1.04557
6.24641	0.848983
6.2608	1.13542
6.27521	0.966554
6.28963	0.564508
6.30407	1.23796
6.31853	1.36704
6.333	1.08905
6.34749	-0.322761
6.362	0.519541
6.37652	0.5156
6.39106	0.77135
6.40562	0.795466
6.42019	1.22425
6.43478	0.586815
6.44938	0.661461
6.464	0.828175
6.47864	1.18446
6.4933	0.416305
6.50797	1.10284
6.52266	1.03778
6.53736	1.2696
6.55208	0.730855
6.56682	0.873872
6.58157	0.901679
6.59634	0.847488
6.61113	0.934751
6.62593	1.07779
6.64075	0.487338
6.65558	0.979621
6.67044	0.691846
6.68531	0.574405
6.70019	0.830621
6.71509	0.449173
6.73001	1.34967
6.74494	0.909991
6.7599	0.422461
6.77486	1.21473
6.78984	0.760981
6.80485	1.04792
6.81986	1.01655
6.83489	0.876672
6.84995	0.875405
6.86501	0.56061
6.88009	0.810542
6.89519	0.35091
6.91031	0.908543
6.92544	1.15743
6.94059	1.26111
6.95575	1.02743
6.97094	0.635228
6.98613	0.717991
7.00135	0.711603
7.01658	1.37423
7.03183	1.19946
7.04709	0.734649
7.06236	0.536096
7.07766	0.65563
7.09298	0.840452
7.1083	0.625694
7.12365	0.157751
7.13901	1.29451
7.15439	1.1775
7.16979	0.850699
7.1852	1.07344
7.20062	1.11227
7.21607	1.00668
7.23153	0.601742
7.24701	1.0602
7.2625	0.526252
7.27801	1.08138
7.29354	1.13098
7.30908	0.386502
7.32464	1.28715
7.34021	0.853399
7.35581	0.898483
7.37142	1.35791
7.38704	0.111362
7.40268	1.0101
7.41834	0.325381
7.43401	0.891272
7.44971	0.656453
7.46541	0.909459
7.48114	0.807976
7.49688	0.82534
7.51264	0.650559
7.52841	0.909219
7.5442	1.02212
7.56	0.841365
7.57583	0.538247
7.59166	0.851081
7.60752	1.226
7.62339	1.07988
7.63928	1.05462
7.65518	1.05439
7.67111	1.11449
7.68704	1.14677
7.703	0.947533
7.71897	0.772316
7.73495	0.827463
7.75096	0.29292
7.76697	1.23253
7.78301	0.902969
7.79906	0.862361
7.81513	1.0661
7.83122	1.1175
7.84732	0.892148
7.86344	1.20897
7.87957	0.510289
7.89572	0.644302
7.91189	1.15093
7.92807	0.741217
7.94427	0.781203
7.96049	0.580998
7.97672	0.967565
7.99297	0.773357
8.00923	0.966683
8.02552	0.776374
8.04182	0.751037
8.05813	0.992461
8.07446	0.524131
8.09081	0.990365
8.10717	0.942515
8.12355	0.330941
8.13995	0.866707
8.15636	1.13041
8.17279	0.841331
8.18924	0.668726
8.2057	1.18406
8.22218	0.884414
8.23868	1.0558
8.25519	0.933972
8.27172	0.950781
8.28827	0.913793
8.30483	1.0306
8.3214	0.898745
8.338	0.469975
8.35461	1.16474
8.37124	0.498971
8.38788	0.84113
8.40454	1.09123
8.42122	1.30917
8.43791	0.760232
8.45461	1.07442
8.47134	0.927017
8.48808	0.642565
8.50484	1.30059
8.52162	1.02501
8.53841	0.93719
8.55522	1.08076
8.57204	0.794383
8.58888	0.833348
8.60573	0.729742
8.6226	0.934551
8.6395	1.05654
8.6564	0.849513
8.67333	1.06275
8.69026	0.691849
8.70721	0.735242
8.72419	0.776082
8.74118	1.00537
8.75818	0.958886
8.7752	0.703444
8.79224	0.997392
8.80929	1.13414
8.82636	1.04516
8.84344	1.12459
8.86055	0.487071
8.87766	1.15159
8.89481	0.960166
8.91196	1.15468
8.92912	0.869353
8.94631	0.932795
8.96351	0.84287
8.98073	0.642335
8.99796	0.689096
9.01521	0.508667
9.03247	0.982393
9.04975	0.926793
9.06705	1.03114
9.08437	0.752777
9.1017	1.15764
9.11905	1.03572
9.13642	1.21546
9.1538	0.748589
9.17119	1.15004
9.18861	0.289006
9.20604	1.14076
9.22348	1.16103
9.24095	0.987616
9.25842	0.626176
9.27592	0.845229
9.29344	0.164475
9.31096	1.14855
9.32851	1.14617
9.34607	0.822026
9.36365	0.807802
9.38124	1.16814
9.39885	0.786336
9.41648	0.627601
9.43412	1.26979
9.45178	1.11606
9.46946	0.951558
9.48715	0.828838
9.50486	0.89892
9.52258	1.11328
9.54033	1.07401
9.55808	0.943222
9.57586	0.476769
9.59365	1.14642
9.61145	0.668467
9.62928	1.15996
9.64712	1.03595
9.66497	0.826692
9.68284	0.78987
9.70073	0.847201
9.71864	0.689279
9.73656	0.597722
9.7545	1.33921
9.77245	0.863911
9.79042	0.549529
9.80841	0.957867
9.82641	1.26375
9.84443	0.779197
9.86247	0.901501
9.88052	0.764474
9.89859	0.981091
9.91667	0.395386
9.93478	0.830079
9.9529	0.781602
9.97103	1.11796
9.98918	1.1056
10.0073	1.4217
10.0255	1.25335
10.0437	1.04912
10.0619	1.15697
10.0802	0.92172
10.0984	0.898734
10.1167	1.07653
10.135	1.07618
10.1533	0.725863
10.1716	0.78795
10.1899	1.35493
10.2083	0.954308
10.2266	0.923326
10.245	0.900491
10.2634	1.13801
10.2818	0.952865
10.3002	1.15786
10.3187	0.889377
10.3371	1.03076
10.3556	1.15264
10.3741	1.03488
10.3926	0.884158
10.4112	1.08925
10.4297	0.383685
10.4483	0.780873
10.4668	1.09029
10.4854	0.867398
10.504	1.08615
10.5227	0.956164
10.5413	0.628855
10.56	0.621094
10.5786	0.762425
10.5973	1.16753
10.616	0.965044
10.6348	1.10172
10.6535	1.21047
10.6722	1.1035
10.691	0.610524
10.7098	1.12235
10.7286	1.12752
10.7474	-0.21346
10.7663	1.11598
10.7851	1.20972
10.804	0.946259
10.8229	1.23407
10.8418	1.13777
10.8607	1.14522
10.8796	1.25341
10.8986	0.924849
10.9176	0.736977
10.9365	1.02836
10.9555	1.19755
10.9746	1.07971
10.9936	1.11373
11.0126	0.662818
11.0317	1.00588
11.0508	0.771084
11.0699	0.715276
11.089	0.907906
11.1081	1.09739
11.1273	0.950999
11.1464	1.01128
11.1656	1.24259
11.1848	0.965602
11.204	0.868517
11.2233	0.640873
11.2425	0.805942
11.2618	1.26361
11.281	0.981932
11.3003	0.984295
11.3197	1.08578
11.339	0.579381
11.3583	0.638393
11.3777	1.22554
11.3971	0.964909
11.4165	1.03073
11.4359	0.740802
11.4553	0.680293
11.4747	0.585217
11.4942	1.11539
11.5137	1.19628
11.5331	0.918938
11.5527	1.36162
11.5722	0.994565
11.5917	0.954576
11.6113	1.0567
11.6308	1.20266
11.6504	1.07705
11.67	0.97816
11.6897	1.01236
11.7093	1.25688
11.7289	1.13041
11.7486	0.916516
11.7683	0.908552
11.788	0.916217
11.8077	1.0926
11.8275	1.20478
11.8472	1.05351
11.867	0.588632
11.8868	0.734928
11.9066	1.09705
11.9264	0.588609
11.9462	1.08043
11.9661	1.08034
11.9859	1.06302
12.0058	0.963883
12.0257	0.465675
12.0456	0.847171
12.0655	1.14083
12.0855	1.24048
12.1055	0.71355
12.1254	1.28704
12.1454	1.12034
12.1654	1.11345
12.1855	1.00127
12.2055	0.711088
12.2256	1.10285
12.2457	0.890039
12.2658	0.719447
12.2859	1.25762
12.306	1.37485
12.3261	0.741721
12.3463	0.852717
12.3665	0.816031
12.3867	1.11958
12.4069	0.98358
12.4271	1.24391
12.4473	1.29018
12.4676	1.27751
12.4879	0.586605
12.5081	1.15868
12.5284	0.849637
12.5488	0.719913
12.5691	1.2602
12.5895	0.800438
12.6098	1.12886
12.6302	0.863805
12.6506	1.07915
12.671	1.23317
12.6915	1.01517
12.7119	0.680382
12.7324	1.30513
12.7529	0.831452
12.7734	1.18683
12.7939	1.33996
12.8144	1.116
12.835	0.938387
12.8556	1.23282
12.8761	1.19892
12.8967	1.08179
12.9173	1.24006
12.938	1.16973
12.9586	1.01088
12.9793	1.23796
13	0.702481
13.0207	0.757339
13.0414	0.982652
13.0621	0.919853
13.0828	1.27018
13.1036	1.04365
13.1244	1.24049
13.1452	1.04257
13.166	1.26509
13.1868	0.997
13.2077	1.12985
13.2285	0.820163
13.2494	1.40716
13.2703	1.06958
13.2912	0.887996
13.3121	0.293545
13.3331	1.00642
13.354	1.29217
13.375	0.465564
13.396	1.02654
13.417	1.06743
13.438	1.33471
13.459	0.852233
13.4801	0.977236
13.5012	1.17535
13.5223	1.13621
13.5434	1.06783
13.5645	0.786527
13.5856	1.10523
13.6068	0.416305
13.6279	1.20274
13.6491	1.27188
13.6703	0.994891
13.6915	0.569986
13.7128	0.658702
13.734	0.978716
13.7553	1.17464
13.7766	1.21315
13.7979	0.617725
13.8192	1.23996
13.8405	0.757977
13.8618	1.09955
13.8832	1.39501
13.9046	1.04565
13.926	0.869215
13.9474	0.972123
13.9688	1.07189
13.9903	0.868179
14.0117	0.229842
14.0332	1.04121
14.0547	1.23152
14.0762	1.10615
14.0977	0.180271
14.1193	1.32517
14.1408	0.913788
14.1624	0.76416
14.184	0.903537
14.2056	1.00459
14.2272	1.20365
14.2489	1.37596
14.2705	1.18575
14.2922	0.555907
14.3139	1.32698
14.3356	0.655246
14.3573	0.814698
14.379	1.2731
14.4008	1.33787
14.4226	1.08163
14.4443	0.92793
14.4661	0.992046
14.488	1.12068
14.5098	1.21314
14.5316	0.898944
14.5535	0.646117
14.5754	1.19008
14.5973	1.21731
14.6192	1.0329
14.6411	1.18207
14.6631	1.22179
14.6851	0.883284
14.707	1.16297
14.729	1.08904
14.751	1.27028
14.7731	1.43605
14.7951	1.1601
14.8172	0.819801
14.8393	0.592912
14.8613	1.05209
14.8835	0.865514
14.9056	1.27818
14.9277	1.37944
14.9499	1.18874
14.9721	0.948414
14.9942	1.10554
15.0164	0.642574
15.0387	1.18576
15.0609	0.733139
15.0832	0.320577
15.1054	1.03647
15.1277	0.802257
15.15	1.26988
15.1723	1.34019
15.1947	0.921974
15.217	1.19735
15.2394	1.02841
15.2618	1.59364
15.2842	0.73092
15.3066	1.3556
15.329	1.02528
15.3515	1.04077
15.374	1.04215
15.3964	1.2892
15.4189	1.15718
15.4415	1.11805
15.464	1.00965
15.4865	1.00309
15.5091	0.674224
15.5317	0.936676
15.5543	1.06368
15.5769	0.796623
15.5995	1.14491
15.6222	1.33993
15.6448	1.20615
15.6675	1.30697
15.6902	1.27068
15.7129	0.886729
15.7356	1.12493
15.7584	0.964764
15.7811	1.01282
15.8039	0.79451
15.8267	1.41969
15.8495	0.982085
15.8723	1.2853
15.8952	1.23874
15.918	0.834667
15.9409	1.14461
15.9638	0.845342
15.9867	1.16522
16.0096	1.37851
16.0325	0.937362
16.0555	1.00452
16.0784	0.934238
16.1014	1.01468
16.1244	0.984291
16.1475	1.21307
16.1705	1.23108
16.1935	0.771332
16.2166	0.480347
16.2397	0.840748
16.2628	1.01273
16.2859	0.891558
16.309	1.18238
16.3322	1.23526
16.3553	1.22102
16.3785	1.25902
16.4017	1.25839
16.4249	1.44649
16.4481	1.24026
16.4714	0.87208
16.4946	1.06115
16.5179	0.424174
16.5412	0.793534
16.5645	1.00931
16.5878	0.965372
16.6112	0.626838
16.6345	-0.212992
16.6579	0.256812
16.6813	1.12601
16.7047	1.04575
16.7281	1.2663
16.7516	0.934807
16.775	1.22739
16.7985	1.00846
16.822	0.983479
16.8455	1.0535
16.869	1.31019
16.8925	0.707922
16.9161	0.70007
16.9397	0.821217
16.9632	1.11077
16.9868	0.843677
17.0104	1.21904
17.0341	1.24532
17.0577	0.50457
17.0814	1.67812
17.1051	0.738876
17.1288	0.446965
17.1525	1.08478
17.1762	1.42303
17.1999	1.11624
17.2237	1.02629
17.2475	1.25669
17.2713	1.20117
17.2951	0.791925
17.3189	1.02888
17.3428	1.23873
17.3666	1.12431
17.3905	1.03009
17.4144	0.263095
17.4383	1.27743
17.4622	1.60498
17.4861	0.929189
17.5101	1.50478
17.5341	0.939148
17.5581	0.132614
17.5821	1.56965
17.6061	1.11625
17.6301	1.01524
17.6542	1.16568
17.6782	1.60397
17.7023	1.48746
17.7264	0.878877
17.7505	0.838098
17.7747	1.06248
17.7988	0.75858
17.823	0.953043
17.8472	0.543741
17.8714	1.30757
17.8956	0.847293
17.9198	1.00972
17.944	0.331688
17.9683	1.27657
17.9926	1.58393
18.0169	1.86392
18.0412	1.35495
18.0655	-1.89642
18.0898	1.30906
18.1142	1.33547
18.1386	-0.514987
18.163	1.36587
18.1874	0.854646
18.2118	1.01337
18.2362	1.19442
18.2607	1.46735
18.2852	1.47935
18.3096	-0.317186
18.3341	0.909777
18.3587	1.32466
18.3832	0.869659
18.4077	1.58322
18.4323	1.18009
18.4569	1.06443
18.4815	0.859113
18.5061	1.00379
18.5307	1.01885
18.5554	1.16552
18.5801	0.729586
18.6047	1.27721
18.6294	0.989607
18.6541	0.44544
18.6789	-0.221554
18.7036	0.859445
18.7284	1.33077
18.7532	1.52669
18.7779	0.867727
18.8028	1.02114
18.8276	1.26334
18.8524	1.77028
18.8773	1.82407
18.9022	1.5306
18.9271	1.20701
18.952	1.16186
18.9769	0.804952
19.0018	1.21
19.0268	1.28245
19.0517	0.686566
19.0767	1.23632
19.1017	-1.19491
19.1267	1.42587
19.1518	1.27316
19.1768	1.38248
19.2019	0.773512
19.227	0.849696
19.2521	0.985655
19.2772	0.544653
19.3023	0.597808
19.3275	1.15172
19.3526	0.0185244
19.3778	0.430366
19.403	-0.343137
19.4282	0.392765
19.4534	#NUM!
19.4787	1.85811
19.504	#NUM!
19.5292	1.88806
19.5545	1.16939
19.5798	0.375734
19.6051	-0.10566
19.6305	-0.281568
19.6558	#NUM!
19.6812	2.02352

## Sheet: ED_Figure2c
ΔN
	scatter				AllosMod
#	s	I	error		# q	qx10	exp_intensity	model_intensity	error
1	0.0605915	1932.56	41.07		0.00605915	0.0605915	1932.56	1833.01	41.07
2	0.0634768	1896.33	38.8407		0.00634768	0.0634768	1896.32	1828.53	38.8407
3	0.0663621	1916.39	33.6969		0.00663621	0.0663621	1916.39	1824.04	33.6969
4	0.0692474	1901.91	32.0312		0.00692474	0.0692474	1901.91	1819.54	32.0312
5	0.0721327	1935.76	29.1597		0.00721327	0.0721327	1935.76	1814.23	29.1597
6	0.075018	1869.83	26.3087		0.0075018	0.075018	1869.83	1808.62	26.3087
7	0.0779033	1843.53	25.0061		0.00779033	0.0779033	1843.53	1803.01	25.0061
8	0.0807886	1843.41	22.8825		0.00807886	0.0807886	1843.41	1797.39	22.8825
9	0.0836739	1833.6	21.532		0.00836739	0.0836739	1833.6	1791.73	21.532
10	0.0865592	1866.53	19.7301		0.00865592	0.0865592	1866.53	1786.08	19.7301
11	0.0894445	1827.61	18.9393		0.00894445	0.0894445	1827.61	1780.42	18.9393
12	0.0923298	1869.4	18.2898		0.00923298	0.0923298	1869.4	1774.4	18.2898
13	0.0952151	1809.7	16.4168		0.00952151	0.0952151	1809.7	1768.29	16.4168
14	0.0981004	1811.87	16.4782		0.00981004	0.0981004	1811.87	1762.18	16.4783
15	0.100986	1801.26	15.1017		0.0100986	0.100986	1801.26	1755.84	15.1017
16	0.103871	1803.19	14.8419		0.0103871	0.103871	1803.19	1749.03	14.8419
17	0.106756	1788.53	14.2034		0.0106756	0.106756	1788.53	1742.22	14.2034
18	0.109642	1765.39	13.3922		0.0109642	0.109642	1765.39	1735.42	13.3922
19	0.112527	1768.73	13.2236		0.0112527	0.112527	1768.73	1728.05	13.2236
20	0.115412	1758.36	12.5082		0.0115412	0.115412	1758.36	1720.59	12.5082
21	0.118297	1755.02	12.4053		0.0118297	0.118297	1755.02	1713.13	12.4053
22	0.121183	1737.91	11.9457		0.0121183	0.121183	1737.91	1705.4	11.9457
23	0.124068	1746.76	11.502		0.0124068	0.124068	1746.76	1697.3	11.502
24	0.126953	1723.52	11.36		0.0126953	0.126953	1723.52	1689.2	11.36
25	0.129839	1693.33	10.7024		0.0129839	0.129839	1693.33	1681.09	10.7024
26	0.132724	1684.99	10.8533		0.0132724	0.132724	1684.99	1672.7	10.8533
27	0.135609	1686.15	10.2736		0.0135609	0.135609	1686.15	1664.3	10.2736
28	0.138494	1689.43	10.3006		0.0138494	0.138494	1689.43	1655.89	10.3006
29	0.14138	1659.73	10.1334		0.014138	0.14138	1659.73	1647.32	10.1334
30	0.144265	1655.87	9.60967		0.0144265	0.144265	1655.87	1638.57	9.60967
31	0.14715	1660.16	9.71492		0.014715	0.14715	1660.16	1629.82	9.71492
32	0.150036	1632.8	9.37125		0.0150036	0.150036	1632.8	1621.06	9.37125
33	0.152921	1635.29	9.47457		0.0152921	0.152921	1635.29	1611.65	9.47457
34	0.155806	1609.61	9.2212		0.0155806	0.155806	1609.61	1602.24	9.2212
35	0.158691	1612.53	9.00931		0.0158691	0.158691	1612.53	1592.84	9.00931
36	0.161577	1601.17	9.07669		0.0161577	0.161577	1601.17	1583.46	9.07669
37	0.164462	1590.47	8.83696		0.0164462	0.164462	1590.47	1574.09	8.83696
38	0.167347	1574.47	8.80161		0.0167347	0.167347	1574.47	1564.73	8.80161
39	0.170233	1568.72	8.65139		0.0170233	0.170233	1568.72	1555.3	8.65139
40	0.173118	1548.01	8.31976		0.0173118	0.173118	1548.01	1545.21	8.31976
41	0.176003	1561.19	8.42192		0.0176003	0.176003	1561.19	1535.12	8.42192
42	0.178888	1535.45	8.11151		0.0178888	0.178888	1535.45	1525.03	8.11151
43	0.181774	1504.02	8.12989		0.0181774	0.181774	1504.02	1514.77	8.1299
44	0.184659	1505.63	7.94339		0.0184659	0.184659	1505.63	1504.39	7.94339
45	0.187544	1503.11	7.92109		0.0187544	0.187544	1503.11	1494.03	7.92109
46	0.190429	1473.15	7.87121		0.0190429	0.190429	1473.15	1483.65	7.87121
47	0.193315	1482.1	7.61237		0.0193315	0.193315	1482.1	1473.23	7.61237
48	0.1962	1455.41	7.66632		0.01962	0.1962	1455.41	1462.82	7.66632
49	0.199085	1444.55	7.44655		0.0199085	0.199085	1444.55	1452.39	7.44655
50	0.20197	1440.15	7.4723		0.0201971	0.20197	1440.15	1441.85	7.4723
51	0.204856	1431.29	7.33266		0.0204856	0.204856	1431.29	1431.26	7.33266
52	0.207741	1422.04	7.21332		0.0207741	0.207741	1422.04	1420.67	7.21332
53	0.210626	1412.59	7.24849		0.0210626	0.210626	1412.59	1410.03	7.24849
54	0.213511	1386.65	7.06818		0.0213511	0.213511	1386.65	1399.23	7.06817
55	0.216397	1382.84	7.11913		0.0216397	0.216397	1382.84	1388.43	7.11913
56	0.219282	1370.02	6.88854		0.0219282	0.219282	1370.02	1377.63	6.88854
57	0.222167	1366.16	6.9891		0.0222167	0.222167	1366.16	1366.53	6.9891
58	0.225052	1350.5	7.09799		0.0225053	0.225053	1350.5	1355.46	7.09799
59	0.227938	1336.37	7.01124		0.0227938	0.227938	1336.37	1344.26	7.01124
60	0.230823	1307.16	7.035		0.0230823	0.230823	1307.16	1333.09	7.035
61	0.233708	1304.59	6.97109		0.0233708	0.233708	1304.59	1321.94	6.97109
62	0.236593	1291.38	7.02753		0.0236593	0.236593	1291.38	1310.79	7.02753
63	0.239479	1296.91	6.98976		0.0239479	0.239479	1296.91	1299.64	6.98976
64	0.242364	1278.04	6.94438		0.0242364	0.242364	1278.04	1288.62	6.94438
65	0.245249	1258.33	6.94433		0.0245249	0.245249	1258.33	1277.62	6.94432
66	0.248134	1252.27	6.84693		0.0248134	0.248134	1252.27	1266.63	6.84693
67	0.25102	1240.76	6.95702		0.025102	0.25102	1240.76	1255.36	6.95702
68	0.253905	1230.4	6.80333		0.0253905	0.253905	1230.4	1243.58	6.80333
69	0.25679	1220.97	6.78934		0.025679	0.25679	1220.97	1231.79	6.78934
70	0.259675	1202.13	6.82496		0.0259675	0.259675	1202.13	1220.01	6.82496
71	0.26256	1194.62	6.68465		0.026256	0.26256	1194.61	1208.81	6.68465
72	0.265446	1186.66	6.79272		0.0265446	0.265446	1186.66	1197.68	6.79272
73	0.268331	1174.56	6.61984		0.0268331	0.268331	1174.56	1186.55	6.61984
74	0.271216	1154.94	6.64761		0.0271216	0.271216	1154.94	1175.22	6.64761
75	0.274101	1147.67	6.62155		0.0274101	0.274101	1147.67	1163.61	6.62154
76	0.276987	1147.95	6.59469		0.0276987	0.276987	1147.95	1151.99	6.5947
77	0.279872	1136.12	6.58443		0.0279872	0.279872	1136.12	1140.38	6.58443
78	0.282757	1118.94	6.48937		0.0282757	0.282757	1118.94	1129.14	6.48937
79	0.285642	1110.4	6.54057		0.0285642	0.285642	1110.4	1117.92	6.54057
80	0.288527	1095.5	6.53981		0.0288527	0.288527	1095.5	1106.7	6.53981
81	0.291413	1084.59	6.26426		0.0291413	0.291413	1084.59	1095.54	6.26426
82	0.294298	1075.05	6.22295		0.0294298	0.294298	1075.05	1084.43	6.22295
83	0.297183	1066.71	5.9936		0.0297183	0.297183	1066.71	1073.32	5.9936
84	0.300068	1052.28	6.08015		0.0300068	0.300068	1052.28	1062.22	6.08015
85	0.302953	1047.48	5.94148		0.0302953	0.302953	1047.48	1051.08	5.94148
86	0.305839	1039.43	5.88595		0.0305839	0.305839	1039.43	1039.94	5.88595
87	0.308724	1034.26	5.83479		0.0308724	0.308724	1034.26	1028.81	5.83479
88	0.311609	1007.9	5.78553		0.0311609	0.311609	1007.9	1017.76	5.78553
89	0.314494	997.701	5.76238		0.0314494	0.314494	997.701	1006.79	5.76238
90	0.317379	990.509	5.61893		0.0317379	0.317379	990.508	995.818	5.61893
91	0.320265	979.419	5.61698		0.0320264	0.320264	979.419	984.872	5.61698
92	0.32315	955.648	5.62545		0.032315	0.32315	955.648	974.21	5.62545
93	0.326035	962.627	5.73673		0.0326035	0.326035	962.627	963.546	5.73673
94	0.32892	942.318	5.70365		0.032892	0.32892	942.318	952.886	5.70365
95	0.331805	931.924	5.6798		0.0331805	0.331805	931.924	942.316	5.67979
96	0.33469	918.564	5.71529		0.033469	0.33469	918.564	931.802	5.71529
97	0.337576	911.013	5.64656		0.0337576	0.337576	911.013	921.291	5.64656
98	0.340461	906.163	5.63193		0.0340461	0.340461	906.163	910.823	5.63193
99	0.343346	893.32	5.65364		0.0343346	0.343346	893.32	900.583	5.65364
100	0.346231	881.404	5.5853		0.0346231	0.346231	881.404	890.349	5.5853
101	0.349116	866.02	5.67278		0.0349116	0.349116	866.02	880.11	5.67278
102	0.352001	862.3	5.54534		0.0352001	0.352001	862.3	870.037	5.54534
103	0.354886	842.68	5.55732		0.0354886	0.354886	842.68	860.041	5.55731
104	0.357772	840.237	5.50793		0.0357772	0.357772	840.237	850.042	5.50793
105	0.360657	831.855	5.54543		0.0360657	0.360657	831.855	840.061	5.54543
106	0.363542	813.673	5.53053		0.0363542	0.363542	813.673	830.124	5.53053
107	0.366427	808.235	5.44833		0.0366427	0.366427	808.235	820.187	5.44833
108	0.369312	798.786	5.44867		0.0369312	0.369312	798.786	810.249	5.44867
109	0.372197	786.807	5.41739		0.0372197	0.372197	786.807	800.58	5.41739
110	0.375082	788.465	5.42129		0.0375082	0.375082	788.465	790.998	5.42129
111	0.377968	769.619	5.43347		0.0377968	0.377968	769.619	781.414	5.43347
112	0.380853	763.917	5.32668		0.0380853	0.380853	763.917	771.88	5.32668
113	0.383738	754.955	5.3729		0.0383738	0.383738	754.955	762.471	5.3729
114	0.386623	745.271	5.29684		0.0386623	0.386623	745.271	753.058	5.29684
115	0.389508	725.03	5.35347		0.0389508	0.389508	725.03	743.71	5.35347
116	0.392393	733.027	5.18074		0.0392393	0.392393	733.026	734.621	5.18074
117	0.395278	703.945	5.07221		0.0395278	0.395278	703.945	725.601	5.07221
118	0.398164	710.947	5.0733		0.0398164	0.398164	710.947	716.578	5.0733
119	0.401049	701.059	4.97708		0.0401049	0.401049	701.059	707.595	4.97708
120	0.403934	692.211	4.95541		0.0403934	0.403934	692.211	698.676	4.95541
121	0.406819	688.483	4.8715		0.0406819	0.406819	688.483	689.758	4.8715
122	0.409704	676.71	4.8532		0.0409704	0.409704	676.71	680.839	4.8532
123	0.412589	665.752	4.84851		0.0412589	0.412589	665.752	672.332	4.84851
124	0.415474	654.867	4.73521		0.0415474	0.415474	654.867	663.872	4.73521
125	0.418359	655.689	4.75653		0.0418359	0.418359	655.689	655.412	4.75653
126	0.421244	642.276	4.72724		0.0421244	0.421244	642.276	647.036	4.72724
127	0.424129	634.487	4.6847		0.0424129	0.424129	634.487	638.775	4.6847
128	0.427014	621.283	4.69329		0.0427014	0.427014	621.283	630.514	4.69329
129	0.429899	624.475	4.56593		0.0429899	0.429899	624.475	622.253	4.56593
130	0.432785	616.849	4.59507		0.0432785	0.432785	616.849	614.439	4.59507
131	0.43567	608.335	4.54439		0.043567	0.43567	608.335	606.64	4.54439
132	0.438555	595.794	4.50761		0.0438555	0.438555	595.794	598.84	4.50761
133	0.44144	592.013	4.51223		0.044144	0.44144	592.013	591.156	4.51223
134	0.444325	578.103	4.41935		0.0444325	0.444325	578.103	583.586	4.41935
135	0.44721	571.83	4.47892		0.044721	0.44721	571.83	576.016	4.47892
136	0.450095	576.048	4.39464		0.0450095	0.450095	576.048	568.456	4.39464
137	0.45298	560.814	4.47974		0.045298	0.45298	560.814	561.187	4.47974
138	0.455865	559.579	4.47722		0.0455865	0.455865	559.579	553.917	4.47722
139	0.45875	557.577	4.50101		0.045875	0.45875	557.577	546.647	4.50101
140	0.461635	544.983	4.52788		0.0461635	0.461635	544.983	539.622	4.52788
141	0.46452	537.068	4.43553		0.046452	0.46452	537.068	532.777	4.43553
142	0.467405	530.63	4.50303		0.0467405	0.467405	530.63	525.936	4.50303
143	0.47029	517.645	4.50407		0.047029	0.47029	517.645	519.14	4.50407
144	0.473175	525.809	4.48582		0.0473175	0.473175	525.81	512.756	4.48582
145	0.47606	508.915	4.48531		0.047606	0.47606	508.915	506.371	4.48531
146	0.478945	507.662	4.44085		0.0478945	0.478945	507.662	499.988	4.44085
147	0.48183	492.451	4.47486		0.048183	0.48183	492.451	493.437	4.47486
148	0.484715	484.156	4.44167		0.0484715	0.484715	484.156	486.786	4.44167
149	0.4876	484.439	4.43744		0.04876	0.4876	484.439	480.139	4.43744
150	0.490485	482.133	4.47658		0.0490485	0.490485	482.133	473.627	4.47658
151	0.49337	467.68	4.32681		0.049337	0.49337	467.68	467.79	4.32681
152	0.496255	472.92	4.32495		0.0496255	0.496255	472.92	461.953	4.32495
153	0.49914	472.077	4.22346		0.049914	0.49914	472.078	456.117	4.22346
154	0.502025	458.767	4.21491		0.0502025	0.502025	458.767	450.301	4.21491
155	0.50491	443.512	4.15939		0.050491	0.50491	443.512	444.44	4.15939
156	0.507795	445.199	4.11603		0.0507795	0.507795	445.199	438.582	4.11603
157	0.51068	442.796	4.09826		0.051068	0.51068	442.796	432.792	4.09826
158	0.513565	430.099	4.05546		0.0513565	0.513565	430.099	427.23	4.05546
159	0.51645	425.137	4.03681		0.051645	0.51645	425.137	421.672	4.03681
160	0.519335	420.504	4.00322		0.0519335	0.519335	420.504	416.11	4.00322
161	0.52222	412.492	3.9579		0.052222	0.52222	412.492	410.843	3.9579
162	0.525105	406.22	3.95266		0.0525105	0.525105	406.22	405.663	3.95266
163	0.52799	402.488	3.88208		0.052799	0.52799	402.488	400.485	3.88208
164	0.530875	402.199	3.90212		0.0530875	0.530875	402.199	395.378	3.90212
165	0.53376	398.295	3.85034		0.053376	0.53376	398.295	390.435	3.85034
166	0.536645	391.395	3.83721		0.0536645	0.536645	391.395	385.493	3.83721
167	0.53953	383.95	3.80945		0.053953	0.53953	383.951	380.55	3.80945
168	0.542415	381.515	3.80223		0.0542415	0.542415	381.515	375.889	3.80223
169	0.5453	377.94	3.81572		0.05453	0.5453	377.94	371.283	3.81572
170	0.548185	371.108	3.75408		0.0548185	0.548185	371.108	366.677	3.75408
171	0.55107	360.049	3.77079		0.055107	0.55107	360.049	362.129	3.77079
172	0.553955	361.711	3.71415		0.0553955	0.553955	361.711	357.684	3.71415
173	0.55684	360.385	3.72931		0.055684	0.55684	360.385	353.238	3.72931
174	0.559724	350.624	3.72512		0.0559724	0.559724	350.624	348.793	3.72513
175	0.562609	345.585	3.68605		0.0562609	0.562609	345.585	344.608	3.68605
176	0.565494	350.909	3.70937		0.0565494	0.565494	350.909	340.448	3.70937
177	0.568379	333.02	3.64571		0.0568379	0.568379	333.02	336.289	3.64571
178	0.571264	335.372	3.66304		0.0571264	0.571264	335.372	332.214	3.66304
179	0.574149	325.377	3.6118		0.0574149	0.574149	325.377	328.244	3.6118
180	0.577034	334.705	3.62325		0.0577034	0.577034	334.705	324.274	3.62325
181	0.579919	320.592	3.61423		0.0579919	0.579919	320.592	320.305	3.61423
182	0.582804	322.749	3.55842		0.0582804	0.582804	322.749	316.664	3.55842
183	0.585688	316.394	3.59655		0.0585688	0.585688	316.394	313.032	3.59655
184	0.588573	317.703	3.53577		0.0588573	0.588573	317.703	309.4	3.53577
185	0.591458	307.819	3.55413		0.0591458	0.591458	307.819	305.822	3.55413
186	0.594343	302.404	3.53415		0.0594343	0.594343	302.404	302.324	3.53415
187	0.597228	307.247	3.51703		0.0597228	0.597228	307.247	298.798	3.51703
188	0.600113	291.727	3.52473		0.0600113	0.600113	291.727	295.281	3.52473
189	0.602998	294.607	3.47792		0.0602998	0.602998	294.607	291.953	3.47792
190	0.605882	289.436	3.52664		0.0605883	0.605882	289.436	288.627	3.52664
191	0.608767	292.916	3.4832		0.0608767	0.608767	292.916	285.3	3.4832
192	0.611652	289.269	3.4732		0.0611652	0.611652	289.269	282.072	3.4732
193	0.614537	277.214	3.49082		0.0614537	0.614537	277.214	278.918	3.49081
194	0.617422	281.085	3.45491		0.0617422	0.617422	281.085	275.763	3.45491
195	0.620307	277.294	3.46163		0.0620307	0.620307	277.294	272.627	3.46163
196	0.623192	275.135	3.42078		0.0623191	0.623192	275.135	269.646	3.42078
197	0.626076	267.333	3.44563		0.0626076	0.626076	267.333	266.664	3.44563
198	0.628961	264.996	3.43603		0.0628961	0.628961	264.996	263.684	3.43603
199	0.631846	265.344	3.42011		0.0631846	0.631846	265.344	260.794	3.42011
200	0.634731	260.796	3.42688		0.0634731	0.634731	260.797	257.956	3.42688
201	0.637616	258.655	3.37384		0.0637616	0.637616	258.655	255.119	3.37384
202	0.6405	252.059	3.37869		0.06405	0.6405	252.059	252.318	3.37869
203	0.643385	257.388	3.36084		0.0643385	0.643385	257.388	249.698	3.36084
204	0.64627	253.566	3.34149		0.064627	0.64627	253.566	247.076	3.34149
205	0.649155	247.685	3.35518		0.0649155	0.649155	247.685	244.456	3.35518
206	0.652039	238.231	3.30917		0.0652039	0.652039	238.231	241.877	3.30917
207	0.654924	243.256	3.34942		0.0654924	0.654924	243.256	239.314	3.34942
208	0.657809	240.526	3.31048		0.0657809	0.657809	240.526	236.751	3.31048
209	0.660694	237.428	3.29103		0.0660694	0.660694	237.428	234.236	3.29103
210	0.663578	232.044	3.28673		0.0663578	0.663578	232.044	231.869	3.28673
211	0.666463	232.299	3.28012		0.0666463	0.666463	232.299	229.502	3.28012
212	0.669348	226.933	3.28108		0.0669348	0.669348	226.933	227.135	3.28108
213	0.672233	232.307	3.24093		0.0672233	0.672233	232.307	224.835	3.24093
214	0.675118	222.53	3.24064		0.0675117	0.675117	222.53	222.529	3.24064
215	0.678002	221.619	3.2537		0.0678002	0.678002	221.619	220.222	3.2537
216	0.680887	219.993	3.20815		0.0680887	0.680887	219.993	217.949	3.20815
217	0.683772	214.989	3.24274		0.0683772	0.683772	214.989	215.747	3.24274
218	0.686656	209.569	3.19539		0.0686656	0.686656	209.569	213.546	3.19539
219	0.689541	212.149	3.20791		0.0689541	0.689541	212.149	211.345	3.20791
220	0.692426	213.454	3.18417		0.0692426	0.692426	213.454	209.174	3.18417
221	0.695311	213.372	3.18086		0.069531	0.69531	213.372	207.01	3.18086
222	0.698195	207.226	3.18629		0.0698195	0.698195	207.226	204.845	3.18629
223	0.70108	208.103	3.15498		0.070108	0.70108	208.103	202.77	3.15498
224	0.703965	207.037	3.17395		0.0703965	0.703965	207.037	200.844	3.17395
225	0.706849	203.803	3.14049		0.0706849	0.706849	203.803	198.919	3.14049
226	0.709734	202.643	3.13953		0.0709734	0.709734	202.643	196.993	3.13953
227	0.712619	202.074	3.14687		0.0712619	0.712619	202.074	195.175	3.14687
228	0.715503	195.335	3.10945		0.0715503	0.715503	195.335	193.368	3.10945
229	0.718388	186.519	3.11459		0.0718388	0.718388	186.519	191.561	3.11459
230	0.721273	187.012	3.07737		0.0721273	0.721273	187.012	189.769	3.07737
231	0.724157	187.258	3.10312		0.0724157	0.724157	187.258	187.995	3.10312
232	0.727042	190.607	3.08077		0.0727042	0.727042	190.607	186.22	3.08077
233	0.729927	183.061	3.06846		0.0729927	0.729927	183.061	184.446	3.06846
234	0.732811	186.558	3.06726		0.0732811	0.732811	186.558	182.725	3.06726
235	0.735696	177.899	3.03707		0.0735696	0.735696	177.899	181.005	3.03707
236	0.73858	180.092	3.05816		0.073858	0.73858	180.092	179.286	3.05817
237	0.741465	179.004	3.0364		0.0741465	0.741465	179.004	177.621	3.0364
238	0.74435	173.933	3.02428		0.074435	0.74435	173.932	176.027	3.02428
239	0.747234	177.638	3.024		0.0747234	0.747234	177.638	174.417	3.024
240	0.750119	175.36	2.99421		0.0750119	0.750119	175.36	172.807	2.99421
241	0.753003	177.675	3.03733		0.0753003	0.753003	177.675	171.234	3.03733
242	0.755888	168.056	2.98202		0.0755888	0.755888	168.057	169.661	2.98202
243	0.758773	165.249	2.98224		0.0758773	0.758773	165.249	168.088	2.98223
244	0.761657	164.546	2.97204		0.0761657	0.761657	164.546	166.546	2.97204
245	0.764542	163.297	2.97053		0.0764542	0.764542	163.297	165.029	2.97053
246	0.767426	163.175	2.97692		0.0767426	0.767426	163.175	163.511	2.97692
247	0.770311	160.758	2.95406		0.0770311	0.770311	160.758	161.998	2.95406
248	0.773195	157.401	2.96246		0.0773195	0.773195	157.401	160.52	2.96246
249	0.77608	156.734	2.94405		0.077608	0.77608	156.734	159.043	2.94405
250	0.778964	157.535	2.94527		0.0778965	0.778965	157.535	157.566	2.94527
251	0.781849	154.829	2.94359		0.0781849	0.781849	154.829	156.133	2.94359
252	0.784734	157.846	2.89886		0.0784734	0.784734	157.846	154.726	2.89886
253	0.787618	155.778	2.9332		0.0787618	0.787618	155.778	153.318	2.9332
254	0.790503	150.806	2.89995		0.0790503	0.790503	150.806	151.918	2.89995
255	0.793387	146.892	2.89673		0.0793387	0.793387	146.892	150.555	2.89673
256	0.796272	144.443	2.89465		0.0796272	0.796272	144.443	149.191	2.89465
257	0.799156	148.382	2.8877		0.0799156	0.799156	148.382	147.828	2.8877
258	0.802041	145.524	2.90038		0.0802041	0.802041	145.525	146.493	2.90038
259	0.804925	138.275	2.86272		0.0804925	0.804925	138.275	145.17	2.86272
260	0.80781	152.453	2.88555		0.080781	0.80781	152.453	143.86	2.88555
261	0.810694	142.174	2.85455		0.0810694	0.810694	142.174	142.553	2.85455
262	0.813579	138.818	2.86		0.0813579	0.813579	138.818	141.299	2.86
263	0.816463	143.104	2.86112		0.0816463	0.816463	143.104	140.045	2.86112
264	0.819348	137.108	2.81286		0.0819348	0.819348	137.108	138.791	2.81286
265	0.822232	137.937	2.85852		0.0822232	0.822232	137.937	137.578	2.85852
266	0.825117	134.292	2.81739		0.0825117	0.825117	134.292	136.377	2.81739
267	0.828001	136.523	2.84154		0.0828001	0.828001	136.523	135.176	2.84154
268	0.830885	136.849	2.81402		0.0830885	0.830885	136.849	133.989	2.81402
269	0.83377	128.304	2.83154		0.083377	0.83377	128.304	132.832	2.83154
270	0.836654	134.04	2.86485		0.0836654	0.836654	134.04	131.674	2.86485
271	0.839539	134.239	2.85598		0.0839539	0.839539	134.239	130.517	2.85598
272	0.842423	130.299	2.86554		0.0842423	0.842423	130.299	129.367	2.86554
273	0.845307	123.022	2.8745		0.0845308	0.845308	123.021	128.219	2.8745
274	0.848192	121.573	2.87446		0.0848192	0.848192	121.573	127.071	2.87446
275	0.851076	122.509	2.89392		0.0851076	0.851076	122.509	125.944	2.89392
276	0.853961	121.854	2.86856		0.0853961	0.853961	121.854	124.854	2.86856
277	0.856845	120.015	2.8754		0.0856845	0.856845	120.015	123.764	2.8754
278	0.859729	119.219	2.87306		0.0859729	0.859729	119.219	122.674	2.87306
279	0.862614	120.973	2.88445		0.0862614	0.862614	120.973	121.629	2.88445
280	0.865498	122.352	2.9116		0.0865498	0.865498	122.352	120.588	2.9116
281	0.868382	114.937	2.86095		0.0868383	0.868383	114.937	119.559	2.86095
282	0.871267	116.274	2.90051		0.0871267	0.871267	116.274	118.531	2.90051
283	0.874151	118.638	2.87181		0.0874151	0.874151	118.637	117.519	2.87181
284	0.877035	115.067	2.88647		0.0877036	0.877036	115.067	116.508	2.88647
285	0.87992	115.442	2.88688		0.087992	0.87992	115.442	115.496	2.88688
286	0.882804	110.955	2.86727		0.0882804	0.882804	110.955	114.504	2.86726
287	0.885688	112.57	2.88222		0.0885689	0.885689	112.571	113.512	2.88222
288	0.888573	111.57	2.88074		0.0888573	0.888573	111.57	112.52	2.88074
289	0.891457	108.454	2.88851		0.0891457	0.891457	108.454	111.562	2.88851
290	0.894342	109.328	2.87122		0.0894342	0.894342	109.328	110.639	2.87122
291	0.897226	105.063	2.86833		0.0897226	0.897226	105.063	109.715	2.86833
292	0.90011	102.322	2.88522		0.090011	0.90011	102.322	108.792	2.88522
293	0.902994	108.276	2.82427		0.0902994	0.902994	108.276	107.889	2.82427
294	0.905879	109.662	2.83623		0.0905879	0.905879	109.662	106.985	2.83623
295	0.908763	109.53	2.7815		0.0908763	0.908763	109.53	106.082	2.7815
296	0.911647	104.224	2.79449		0.0911647	0.911647	104.224	105.201	2.79449
297	0.914531	97.0969	2.77845		0.0914531	0.914531	97.0969	104.335	2.77845
298	0.917416	101.271	2.75267		0.0917416	0.917416	101.271	103.471	2.75267
299	0.9203	101.004	2.76424		0.09203	0.9203	101.004	102.607	2.76424
300	0.923184	98.2666	2.72645		0.0923184	0.923184	98.2666	101.763	2.72645
301	0.926068	96.5524	2.74596		0.0926068	0.926068	96.5524	100.909	2.74596
302	0.928953	100.059	2.71294		0.0928952	0.928952	100.059	100.056	2.71294
303	0.931837	98.0555	2.70865		0.0931837	0.931837	98.0555	99.2134	2.70866
304	0.934721	95.1032	2.75448		0.0934721	0.934721	95.1032	98.3781	2.75448
305	0.937605	93.6344	2.72694		0.0937605	0.937605	93.6344	97.5426	2.72694
306	0.940489	101.299	2.79406		0.0940489	0.940489	101.299	96.7188	2.79406
307	0.943374	98.5994	2.78107		0.0943374	0.943374	98.5994	95.9544	2.78107
308	0.946258	96.1251	2.80062		0.0946258	0.946258	96.1251	95.1893	2.80062
309	0.949142	92.7467	2.82303		0.0949142	0.949142	92.7467	94.425	2.82303
310	0.952026	100.721	2.81249		0.0952026	0.952026	100.721	93.67	2.81249
311	0.95491	91.2111	2.85076		0.095491	0.95491	91.2111	92.9199	2.85076
312	0.957794	90.6584	2.83396		0.0957794	0.957794	90.6584	92.1692	2.83396
313	0.960679	87.2029	2.86116		0.0960679	0.960679	87.2029	91.4263	2.86116
314	0.963563	89.798	2.84371		0.0963563	0.963563	89.798	90.7074	2.84371
315	0.966447	88.1186	2.83177		0.0966447	0.966447	88.1186	89.989	2.83177
316	0.969331	84.9594	2.87304		0.0969331	0.969331	84.9594	89.2701	2.87304
317	0.972215	85.1582	2.84352		0.0972215	0.972215	85.1582	88.5758	2.84352
318	0.975099	87.2041	2.87846		0.0975099	0.975099	87.2041	87.8899	2.87846
319	0.977983	86.9307	2.85221		0.0977983	0.977983	86.9307	87.2113	2.85221
320	0.980867	87.8639	2.85084		0.0980867	0.980867	87.8639	86.5247	2.85084
321	0.983752	81.2671	2.86278		0.0983751	0.983751	81.2671	85.8379	2.86278
322	0.986636	87.6435	2.82615		0.0986636	0.986636	87.6435	85.1509	2.82615
323	0.98952	83.1492	2.83902		0.098952	0.98952	83.1492	84.4644	2.83902
324	0.992404	85.9746	2.80835		0.0992404	0.992404	85.9746	83.81	2.80835
325	0.995288	83.6097	2.79782		0.0995288	0.995288	83.6097	83.1622	2.79782
326	0.998172	84.2709	2.81155		0.0998172	0.998172	84.2709	82.5141	2.81155
327	1.00106	83.0617	2.79048		0.100106	1.00106	83.0617	81.8759	2.79048
328	1.00394	81.0999	2.77038		0.100394	1.00394	81.0999	81.2543	2.77038
329	1.00682	79.5339	2.72276		0.100682	1.00682	79.5339	80.633	2.72276
330	1.00971	83.1444	2.72971		0.100971	1.00971	83.1444	80.0114	2.72971
331	1.01259	78.6778	2.70401		0.101259	1.01259	78.6778	79.4338	2.70401
332	1.01548	77.1818	2.69105		0.101548	1.01548	77.1818	78.8613	2.69106
333	1.01836	74.7627	2.69129		0.101836	1.01836	74.7627	78.2891	2.69129
334	1.02124	77.3746	2.66851		0.102124	1.02124	77.3746	77.7246	2.66851
335	1.02413	72.3876	2.67574		0.102413	1.02413	72.3876	77.1706	2.67574
336	1.02701	81.6211	2.65437		0.102701	1.02701	81.6211	76.6237	2.65437
337	1.0299	72.1798	2.6398		0.10299	1.0299	72.1798	76.0695	2.6398
338	1.03278	72.7494	2.65378		0.103278	1.03278	72.7494	75.5316	2.65378
339	1.03566	70.8826	2.62313		0.103566	1.03566	70.8826	74.9942	2.62313
340	1.03855	73.0861	2.64046		0.103855	1.03855	73.0861	74.4566	2.64046
341	1.04143	76.997	2.61822		0.104143	1.04143	76.997	73.938	2.61822
342	1.04432	74.2059	2.6182		0.104432	1.04432	74.2059	73.4383	2.6182
343	1.0472	68.8013	2.59613		0.10472	1.0472	68.8013	72.9388	2.59613
344	1.05008	73.736	2.59983		0.105008	1.05008	73.736	72.4396	2.59983
345	1.05297	74.3426	2.59709		0.105297	1.05297	74.3426	71.9536	2.59709
346	1.05585	67.7178	2.5694		0.105585	1.05585	67.7178	71.4675	2.5694
347	1.05873	69.6636	2.58354		0.105873	1.05873	69.6636	70.9814	2.58354
348	1.06162	68.5339	2.5733		0.106162	1.06162	68.5339	70.5034	2.5733
349	1.0645	66.0298	2.55664		0.10645	1.0645	66.0298	70.0313	2.55664
350	1.06739	70.0898	2.56068		0.106739	1.06739	70.0898	69.5592	2.56068
351	1.07027	66.5302	2.53446		0.107027	1.07027	66.5303	69.0897	2.53446
352	1.07316	66.4293	2.54815		0.107315	1.07315	66.4293	68.6435	2.54815
353	1.07604	63.185	2.52552		0.107604	1.07604	63.185	68.204	2.52552
354	1.07892	66.2012	2.53524		0.107892	1.07892	66.2012	67.7576	2.53524
355	1.08181	64.1712	2.52351		0.108181	1.08181	64.1712	67.3219	2.52351
356	1.08469	67.3153	2.51763		0.108469	1.08469	67.3153	66.8927	2.51763
357	1.08757	65.4605	2.52003		0.108757	1.08757	65.4605	66.4633	2.52003
358	1.09046	66.8316	2.49517		0.109046	1.09046	66.8316	66.0347	2.49517
359	1.09334	65.8207	2.50945		0.109334	1.09334	65.8207	65.6099	2.50945
360	1.09623	57.5755	2.49762		0.109622	1.09623	57.5755	65.1851	2.49762
361	1.09911	65.777	2.49251		0.109911	1.09911	65.777	64.7605	2.49251
362	1.10199	64.0876	2.48779		0.110199	1.10199	64.0876	64.3508	2.48779
363	1.10488	62.9675	2.46939		0.110488	1.10488	62.9675	63.9479	2.46939
364	1.10776	56.5162	2.49652		0.110776	1.10776	56.5162	63.5453	2.49652
365	1.11064	55.9909	2.46366		0.111064	1.11064	55.991	63.1446	2.46366
366	1.11353	56.3916	2.46878		0.111353	1.11353	56.3916	62.7518	2.46878
367	1.11641	55.6002	2.46253		0.111641	1.11641	55.6002	62.3588	2.46253
368	1.11929	63.3165	2.45809		0.11193	1.11929	63.3166	61.966	2.45809
369	1.12218	61.1678	2.46832		0.112218	1.12218	61.1678	61.6024	2.46832
370	1.12506	59.8158	2.44842		0.112506	1.12506	59.8158	61.2403	2.44842
371	1.12795	57.8159	2.45835		0.112795	1.12795	57.8159	60.8784	2.45835
372	1.13083	57.1876	2.44472		0.113083	1.13083	57.1876	60.5127	2.44472
373	1.13371	59.5804	2.43594		0.113371	1.13371	59.5804	60.1377	2.43594
374	1.1366	59.2912	2.43318		0.11366	1.1366	59.2912	59.7628	2.43318
375	1.13948	56.3379	2.41369		0.113948	1.13948	56.3379	59.3879	2.41369
376	1.14237	59.6578	2.43533		0.114237	1.14237	59.6578	59.0298	2.43533
377	1.14525	58.2649	2.41931		0.114525	1.14525	58.2649	58.6754	2.41931
378	1.14813	60.4966	2.40945		0.114813	1.14813	60.4966	58.3211	2.40945
379	1.15102	57.5288	2.42283		0.115102	1.15102	57.5288	57.972	2.42283
380	1.1539	53.802	2.3986		0.11539	1.1539	53.802	57.6329	2.3986
381	1.15678	52.6369	2.41347		0.115678	1.15678	52.6369	57.2938	2.41347
382	1.15967	55.0239	2.3865		0.115967	1.15967	55.0239	56.9545	2.3865
383	1.16255	50.2124	2.39089		0.116255	1.16255	50.2124	56.6151	2.39089
384	1.16543	51.9653	2.38608		0.116543	1.16543	51.9653	56.2807	2.38608
385	1.16832	55.523	2.37651		0.116832	1.16832	55.523	55.9415	2.37651
386	1.1712	51.8989	2.38933		0.11712	1.1712	51.8989	55.6044	2.38933
387	1.17409	52.9572	2.3594		0.117408	1.17409	52.9572	55.2711	2.3594
388	1.17697	48.7637	2.37848		0.117697	1.17697	48.7637	54.9378	2.37848
389	1.17985	52.0238	2.36707		0.117985	1.17985	52.0238	54.6045	2.36707
390	1.18274	58.7609	2.36426		0.118274	1.18274	58.7609	54.2844	2.36426
391	1.18562	54.9925	2.36154		0.118562	1.18562	54.9925	53.9651	2.36154
392	1.1885	53.4569	2.34405		0.11885	1.1885	53.4569	53.646	2.34405
393	1.19139	53.1808	2.3625		0.119139	1.19139	53.1808	53.3252	2.3625
394	1.19427	48.9446	2.34434		0.119427	1.19427	48.9446	53.0032	2.34434
395	1.19715	50.6211	2.34229		0.119715	1.19715	50.6211	52.6808	2.34229
396	1.20004	50.8023	2.33623		0.120004	1.20004	50.8023	52.3589	2.33623
397	1.20292	52.9118	2.33726		0.120292	1.20292	52.9118	52.0506	2.33726
398	1.2058	48.0337	2.33026		0.12058	1.2058	48.0337	51.7473	2.33026
399	1.20869	45.7874	2.32134		0.120869	1.20869	45.7874	51.4391	2.32134
400	1.21157	47.3879	2.32259		0.121157	1.21157	47.3879	51.1341	2.32259
401	1.21445	46.5181	2.31421		0.121445	1.21445	46.5181	50.8318	2.31421
402	1.21734	48.3415	2.32286		0.121734	1.21734	48.3414	50.5294	2.32286
403	1.22022	49.4718	2.31424		0.122022	1.22022	49.4718	50.2269	2.31423
404	1.2231	48.1099	2.30361		0.12231	1.2231	48.1099	49.9233	2.30361
405	1.22599	47.8703	2.30542		0.122599	1.22599	47.8703	49.6198	2.30542
406	1.22887	47.6811	2.29947		0.122887	1.22887	47.6811	49.3161	2.29947
407	1.23175	46.557	2.30039		0.123175	1.23175	46.557	49.0228	2.30039
408	1.23464	46.7006	2.29072		0.123464	1.23464	46.7006	48.7361	2.29072
409	1.23752	45.3729	2.27986		0.123752	1.23752	45.3729	48.4495	2.27986
410	1.2404	45.0403	2.2974		0.12404	1.2404	45.0403	48.1606	2.2974
411	1.24329	44.0389	2.28437		0.124329	1.24329	44.0389	47.8577	2.28437
412	1.24617	43.9098	2.27977		0.124617	1.24617	43.9098	47.5548	2.27977
413	1.24905	43.6316	2.26823		0.124905	1.24905	43.6316	47.2559	2.26823
414	1.25194	46.7633	2.27388		0.125194	1.25194	46.7633	46.9689	2.27388
415	1.25482	43.5738	2.26865		0.125482	1.25482	43.5738	46.6892	2.26865
416	1.2577	38.933	2.263		0.12577	1.2577	38.933	46.41	2.263
417	1.26059	46.3699	2.26269		0.126059	1.26059	46.3699	46.1287	2.26269
418	1.26347	43.6134	2.24581		0.126347	1.26347	43.6134	45.84	2.24581
419	1.26635	43.5891	2.25457		0.126635	1.26635	43.5891	45.5514	2.25457
420	1.26924	40.8571	2.24776		0.126924	1.26924	40.8571	45.2625	2.24776
421	1.27212	44.125	2.23491		0.127212	1.27212	44.125	44.9747	2.23491
422	1.275	45.7893	2.24992		0.1275	1.275	45.7893	44.6872	2.24992
423	1.27789	45.1251	2.22685		0.127789	1.27789	45.1251	44.3998	2.22685
424	1.28077	43.1534	2.22594		0.128077	1.28077	43.1534	44.1131	2.22594
425	1.28365	42.6564	2.213		0.128365	1.28365	42.6564	43.8291	2.213
426	1.28654	44.0063	2.21834		0.128654	1.28654	44.0064	43.5489	2.21834
427	1.28942	47.915	2.23141		0.128942	1.28942	47.915	43.2647	2.23141
428	1.2923	38.649	2.21177		0.12923	1.2923	38.649	42.9847	2.21177
429	1.29519	41.8989	2.21208		0.129519	1.29519	41.8989	42.7054	2.21208
430	1.29807	45.2959	2.20163		0.129807	1.29807	45.2959	42.4261	2.20163
431	1.30095	41.6698	2.20628		0.130095	1.30095	41.6698	42.1508	2.20628
432	1.30384	43.7353	2.20671		0.130384	1.30384	43.7353	41.8828	2.20671
433	1.30672	44.7868	2.19863		0.130672	1.30672	44.7868	41.6147	2.19864
434	1.3096	41.1936	2.19784		0.13096	1.3096	41.1936	41.3466	2.19784
435	1.31249	41.7592	2.19336		0.131249	1.31249	41.7592	41.0727	2.19336
436	1.31537	41.1444	2.19682		0.131537	1.31537	41.1445	40.7981	2.19682
437	1.31825	41.5767	2.19287		0.131825	1.31825	41.5767	40.5236	2.19287
438	1.32113	36.3787	2.18482		0.132113	1.32113	36.3787	40.2485	2.18482
439	1.32402	39.4798	2.19001		0.132402	1.32402	39.4798	39.9726	2.19001
440	1.3269	40.5395	2.19103		0.13269	1.3269	40.5395	39.7006	2.19103
441	1.32978	41.3829	2.17784		0.132978	1.32978	41.3829	39.4246	2.17784
442	1.33267	37.8097	2.18032		0.133267	1.33267	37.8097	39.1548	2.18032
443	1.33555	35.8453	2.16693		0.133555	1.33555	35.8453	38.8852	2.16693
444	1.33843	38.9979	2.17301		0.133843	1.33843	38.9979	38.6157	2.17301
445	1.34132	39.2535	2.16664		0.134132	1.34132	39.2535	38.3472	2.16664
446	1.3442	36.9779	2.16627		0.13442	1.3442	36.9779	38.0799	2.16627
447	1.34708	37.9384	2.15447		0.134708	1.34708	37.9384	37.8124	2.15447
448	1.34997	35.0846	2.15701		0.134996	1.34996	35.0846	37.5449	2.15701
449	1.35285	40.0919	2.15559		0.135285	1.35285	40.0919	37.2846	2.15559
450	1.35573	41.3134	2.1484		0.135573	1.35573	41.3134	37.0241	2.1484
451	1.35861	37.4965	2.14661		0.135861	1.35861	37.4965	36.7637	2.14661
452	1.3615	38.6131	2.154		0.13615	1.3615	38.6131	36.5012	2.154
453	1.36438	39.8145	2.1393		0.136438	1.36438	39.8145	36.2406	2.1393
454	1.36726	37.9888	2.15218		0.136726	1.36726	37.9888	35.9767	2.15218
455	1.37015	34.061	2.12559		0.137015	1.37015	34.061	35.7131	2.12559
456	1.37303	33.5123	2.12909		0.137303	1.37303	33.5123	35.4633	2.1291
457	1.37591	37.3667	2.13086		0.137591	1.37591	37.3667	35.2134	2.13086
458	1.37879	35.3305	2.13228		0.13788	1.3788	35.3305	34.9635	2.13229
459	1.38168	30.8095	2.13197		0.138168	1.38168	30.8095	34.716	2.13197
460	1.38456	36.4651	2.12312		0.138456	1.38456	36.4651	34.4706	2.12312
461	1.38744	37.6298	2.12844		0.138744	1.38744	37.6297	34.225	2.12844
462	1.39033	37.58	2.11584		0.139033	1.39033	37.58	33.9784	2.11584
463	1.39321	38.7916	2.12548		0.139321	1.39321	38.7916	33.7218	2.12548
464	1.39609	38.3073	2.11659		0.139609	1.39609	38.3073	33.4652	2.11659
465	1.39898	35.0137	2.1182		0.139898	1.39898	35.0137	33.2117	2.1182
466	1.40186	32.2394	2.11412		0.140186	1.40186	32.2394	32.9651	2.11412
467	1.40474	33.0758	2.10337		0.140474	1.40474	33.0758	32.7235	2.10337
468	1.40762	30.3802	2.10953		0.140762	1.40762	30.3802	32.4823	2.10953
469	1.41051	34.7239	2.10303		0.141051	1.41051	34.7239	32.2409	2.10303
470	1.41339	34.8822	2.10738		0.141339	1.41339	34.8822	31.9987	2.10738
471	1.41627	35.392	2.10045		0.141627	1.41627	35.392	31.7566	2.10045
472	1.41915	33.8518	2.09723		0.141915	1.41915	33.8518	31.5145	2.09723
473	1.42204	33.2425	2.09745		0.142204	1.42204	33.2425	31.2737	2.09745
474	1.42492	29.3623	2.08344		0.142492	1.42492	29.3623	31.0334	2.08344
475	1.4278	32.6288	2.09298		0.14278	1.4278	32.6288	30.7932	2.09298
476	1.43069	28.9643	2.08252		0.143069	1.43069	28.9643	30.5552	2.08252
477	1.43357	33.3228	2.08473		0.143357	1.43357	33.3228	30.3279	2.08473
478	1.43645	32.4055	2.09093		0.143645	1.43645	32.4055	30.0976	2.09093
479	1.43933	32.5831	2.06729		0.143933	1.43933	32.583	29.8673	2.06729
480	1.44222	29.8315	2.0787		0.144222	1.44222	29.8315	29.6365	2.0787
481	1.4451	33.1021	2.08093		0.14451	1.4451	33.1021	29.4053	2.08093
482	1.44798	30.1631	2.10512		0.144798	1.44798	30.1631	29.1743	2.10512
483	1.45087	37.7004	2.10537		0.145087	1.45087	37.7004	28.9462	2.10537
484	1.45375	27.984	2.10615		0.145375	1.45375	27.984	28.7254	2.10615
485	1.45663	30.8012	2.11367		0.145663	1.45663	30.8013	28.5047	2.11367
486	1.45951	25.7131	2.10428		0.145951	1.45951	25.7131	28.284	2.10428
487	1.46239	29.3555	2.12684		0.146239	1.46239	29.3555	28.0658	2.12684
488	1.46528	28.7026	2.11509		0.146528	1.46528	28.7026	27.8481	2.11509
489	1.46816	29.667	2.1194		0.146816	1.46816	29.667	27.6332	2.1194
490	1.47104	29.5406	2.13417		0.147104	1.47104	29.5406	27.417	2.13417
491	1.47392	31.2183	2.11649		0.147393	1.47393	31.2183	27.2037	2.11649
492	1.47681	29.9685	2.13706		0.147681	1.47681	29.9685	26.9901	2.13706
493	1.47969	27.788	2.12233		0.147969	1.47969	27.788	26.7767	2.12233
494	1.48257	31.259	2.12282		0.148257	1.48257	31.259	26.57	2.12282
495	1.48546	27.6853	2.13935		0.148546	1.48546	27.6853	26.364	2.13935
496	1.48834	30.9313	2.11597		0.148834	1.48834	30.9313	26.1581	2.11597
497	1.49122	26.6401	2.13235		0.149122	1.49122	26.6401	25.9523	2.13235
498	1.4941	28.1458	2.12027		0.14941	1.4941	28.1458	25.7468	2.12027
499	1.49699	28.3327	2.14177		0.149699	1.49699	28.3327	25.5413	2.14177
500	1.49987	29.0871	2.12713		0.149987	1.49987	29.0871	25.3358	2.12713
501	1.50275	27.9106	2.13146		0.150275	1.50275	27.9106	25.139	2.13146
502	1.50563	28.754	2.14196		0.150563	1.50563	28.754	24.94	2.14196
503	1.50852	25.3004	2.12124		0.150851	1.50852	25.3004	24.7412	2.12124
504	1.5114	27.857	2.13913		0.15114	1.5114	27.857	24.5463	2.13913
505	1.51428	24.5626	2.11426		0.151428	1.51428	24.5626	24.3557	2.11426
506	1.51716	27.5297	2.09666		0.151716	1.51716	27.5297	24.1649	2.09666
507	1.52005	25.9389	2.0987		0.152005	1.52005	25.9389	23.9745	2.0987
508	1.52293	26.1233	2.0678		0.152293	1.52293	26.1233	23.7917	2.0678
509	1.52581	24.4949	2.08443		0.152581	1.52581	24.4949	23.609	2.08443
510	1.52869	25.7363	2.05959		0.152869	1.52869	25.7363	23.4261	2.05959
511	1.53157	27.5487	2.06809		0.153158	1.53158	27.5487	23.242	2.06809
512	1.53446	21.5392	2.06052		0.153446	1.53446	21.5392	23.0567	2.06052
513	1.53734	24.6516	2.04786		0.153734	1.53734	24.6516	22.8736	2.04786
514	1.54022	21.4838	2.05449		0.154022	1.54022	21.4838	22.689	2.05449
515	1.5431	22.8768	2.03536		0.15431	1.5431	22.8768	22.5113	2.03536
516	1.54599	21.5318	2.06472		0.154599	1.54599	21.5318	22.3338	2.06471
517	1.54887	24.341	2.06249		0.154887	1.54887	24.341	22.1563	2.06249
518	1.55175	26.4818	2.0658		0.155175	1.55175	26.4818	21.9833	2.0658
519	1.55463	26.5786	2.08606		0.155463	1.55463	26.5786	21.8133	2.08606
520	1.55751	25.1893	2.06955		0.155751	1.55751	25.1893	21.6434	2.06955
521	1.5604	22.8712	2.0872		0.15604	1.5604	22.8712	21.4744	2.0872
522	1.56328	19.102	2.07759		0.156328	1.56328	19.102	21.3112	2.07759
523	1.56616	24.3633	2.0782		0.156616	1.56616	24.3633	21.1481	2.0782
524	1.56904	27.0103	2.08605		0.156904	1.56904	27.0103	20.9867	2.08605
525	1.57193	23.1595	2.08197		0.157193	1.57193	23.1595	20.8244	2.08197
526	1.57481	22.8784	2.08535		0.157481	1.57481	22.8783	20.6624	2.08535
527	1.57769	24.3717	2.07666		0.157769	1.57769	24.3717	20.5004	2.07666
528	1.58057	25.1937	2.08654		0.158057	1.58057	25.1937	20.3387	2.08654
529	1.58346	24.5939	2.0931		0.158345	1.58345	24.5939	20.1784	2.0931
530	1.58634	18.896	2.07734		0.158634	1.58634	18.896	20.0183	2.07734
531	1.58922	21.6022	2.09086		0.158922	1.58922	21.6022	19.8582	2.09086
532	1.5921	23.7842	2.0836		0.15921	1.5921	23.7842	19.7067	2.0836
533	1.59498	20.1054	2.10168		0.159498	1.59498	20.1054	19.5586	2.10168
534	1.59787	21.6811	2.08679		0.159786	1.59786	21.6812	19.4104	2.08679
535	1.60075	23.0995	2.0871		0.160075	1.60075	23.0995	19.2645	2.0871
536	1.60363	21.9168	2.08674		0.160363	1.60363	21.9168	19.1178	2.08674
537	1.60651	22.7007	2.08592		0.160651	1.60651	22.7007	18.9713	2.08592
538	1.60939	23.1275	2.09469		0.160939	1.60939	23.1275	18.8246	2.09469
539	1.61228	22.0649	2.0796		0.161228	1.61228	22.0649	18.6751	2.0796
540	1.61516	18.4405	2.06709		0.161516	1.61516	18.4405	18.5248	2.06709
541	1.61804	22.2762	2.05117		0.161804	1.61804	22.2762	18.3747	2.05117
542	1.62092	18.3127	2.04285		0.162092	1.62092	18.3127	18.2292	2.04285
543	1.6238	22.1161	2.03912		0.16238	1.6238	22.1161	18.0941	2.03912
544	1.62669	19.3877	2.01889		0.162669	1.62669	19.3877	17.9589	2.01889
545	1.62957	23.653	2.02771		0.162957	1.62957	23.653	17.8239	2.02771
546	1.63245	22.7958	2.01006		0.163245	1.63245	22.7958	17.6914	2.01006
547	1.63533	22.2057	2.00679		0.163533	1.63533	22.2057	17.5573	2.00679
548	1.63821	18.8754	2.01121		0.163821	1.63821	18.8754	17.4233	2.01121
549	1.64109	20.5199	1.99312		0.164109	1.64109	20.5199	17.2885	1.99312
550	1.64398	17.778	2.0123		0.164398	1.64398	17.778	17.1525	2.0123
551	1.64686	16.5607	1.98334		0.164686	1.64686	16.5607	17.0164	1.98334
552	1.64974	21.7637	1.99673		0.164974	1.64974	21.7637	16.8804	1.99672
553	1.65262	17.0411	1.98071		0.165262	1.65262	17.0411	16.7497	1.98071
554	1.65551	20.0042	1.98427		0.16555	1.6555	20.0042	16.6197	1.98427
555	1.65839	21.7296	1.98499		0.165839	1.65839	21.7296	16.4897	1.98499
556	1.66127	19.0816	1.96705		0.166127	1.66127	19.0816	16.3644	1.96705
557	1.66415	15.0713	1.97304		0.166415	1.66415	15.0713	16.2413	1.97304
558	1.66703	20.0988	1.97111		0.166703	1.66703	20.0988	16.1182	1.97111
559	1.66991	18.9794	1.96997		0.166991	1.66991	18.9793	15.9949	1.96997
560	1.6728	16.9389	1.96572		0.16728	1.6728	16.9389	15.8707	1.96572
561	1.67568	15.9913	1.94436		0.167568	1.67568	15.9913	15.7464	1.94436
562	1.67856	16.2348	1.97001		0.167856	1.67856	16.2348	15.6222	1.97001
563	1.68144	19.3928	1.9533		0.168144	1.68144	19.3928	15.5012	1.9533
564	1.68432	17.6817	1.96262		0.168432	1.68432	17.6817	15.3833	1.96262
565	1.6872	16.2384	1.95081		0.16872	1.6872	16.2384	15.2656	1.95081
566	1.69009	15.7451	1.94309		0.169009	1.69009	15.7451	15.1478	1.94309
567	1.69297	15.9684	1.95729		0.169297	1.69297	15.9684	15.0347	1.95729
568	1.69585	16.4007	1.9341		0.169585	1.69585	16.4007	14.9201	1.9341
569	1.69873	12.9648	1.94777		0.169873	1.69873	12.9648	14.8054	1.94777
570	1.70161	15.5711	1.935		0.170161	1.70161	15.5711	14.6932	1.935
571	1.70449	14.6655	1.93547		0.170449	1.70449	14.6655	14.5827	1.93547
572	1.70738	19.1991	1.94508		0.170738	1.70738	19.1992	14.4723	1.94508
573	1.71026	14.3905	1.92138		0.171026	1.71026	14.3905	14.362	1.92138
574	1.71314	16.9909	1.93694		0.171314	1.71314	16.9909	14.2538	1.93694
575	1.71602	15.0497	1.9233		0.171602	1.71602	15.0497	14.1453	1.9233
576	1.7189	17.1465	1.92567		0.17189	1.7189	17.1465	14.037	1.92567
577	1.72178	14.6468	1.92666		0.172178	1.72178	14.6468	13.931	1.92666
578	1.72467	13.7505	1.90041		0.172467	1.72467	13.7505	13.8241	1.90041
579	1.72755	13.9846	1.92124		0.172755	1.72755	13.9846	13.7173	1.92124
580	1.73043	15.2765	1.90728		0.173043	1.73043	15.2765	13.6112	1.90728
581	1.73331	14.7381	1.91612		0.173331	1.73331	14.7381	13.509	1.91612
582	1.73619	15.2241	1.905		0.173619	1.73619	15.2241	13.4068	1.905
583	1.73907	13.842	1.89479		0.173907	1.73907	13.842	13.3047	1.89479
584	1.74195	15.6643	1.91053		0.174196	1.74195	15.6643	13.2035	1.91053
585	1.74484	13.6484	1.8916		0.174484	1.74484	13.6484	13.1025	1.8916
586	1.74772	12.6493	1.89678		0.174772	1.74772	12.6493	13.0015	1.89679
587	1.7506	12.2234	1.88401		0.17506	1.7506	12.2234	12.9028	1.88401
588	1.75348	10.9884	1.88461		0.175348	1.75348	10.9884	12.8063	1.88461
589	1.75636	14.769	1.89876		0.175636	1.75636	14.769	12.7098	1.89876
590	1.75924	15.8065	1.87471		0.175924	1.75924	15.8065	12.6132	1.87471
591	1.76212	11.4501	1.88723		0.176212	1.76212	11.4501	12.5162	1.88723
592	1.76501	12.2509	1.87415		0.176501	1.76501	12.2509	12.419	1.87415
593	1.76789	12.114	1.87728		0.176789	1.76789	12.1139	12.3217	1.87728
594	1.77077	15.0211	1.88289		0.177077	1.77077	15.0211	12.2258	1.88289
595	1.77365	13.9576	1.86541		0.177365	1.77365	13.9576	12.1337	1.86541
596	1.77653	12.6385	1.87595		0.177653	1.77653	12.6385	12.0416	1.87595
597	1.77941	12.9053	1.86391		0.177941	1.77941	12.9053	11.9506	1.86391
598	1.78229	12.1278	1.86962		0.178229	1.78229	12.1278	11.8615	1.86962
599	1.78517	12.7119	1.8672		0.178517	1.78517	12.7119	11.7732	1.8672
600	1.78806	13.7015	1.86081		0.178806	1.78806	13.7015	11.685	1.86081
601	1.79094	9.60532	1.86912		0.179094	1.79094	9.60532	11.5967	1.86912
602	1.79382	11.5692	1.85774		0.179382	1.79382	11.5692	11.5084	1.85775
603	1.7967	13.2358	1.85865		0.17967	1.7967	13.2358	11.4201	1.85865
604	1.79958	13.6759	1.85407		0.179958	1.79958	13.6759	11.3319	1.85407
605	1.80246	11.0208	1.85652		0.180246	1.80246	11.0208	11.247	1.85652
606	1.80534	13.0206	1.86322		0.180534	1.80534	13.0206	11.1638	1.86322
607	1.80822	12.9577	1.84573		0.180823	1.80823	12.9577	11.0795	1.84573
608	1.81111	11.7177	1.84866		0.181111	1.81111	11.7177	10.9952	1.84866
609	1.81399	11.2953	1.84353		0.181399	1.81399	11.2953	10.9109	1.84353
610	1.81687	8.90623	1.84626		0.181687	1.81687	8.90623	10.8266	1.84626
611	1.81975	10.1428	1.84084		0.181975	1.81975	10.1428	10.7425	1.84084
612	1.82263	13.5136	1.83752		0.182263	1.82263	13.5135	10.6636	1.83752
613	1.82551	11.3716	1.84084		0.182551	1.82551	11.3716	10.5854	1.84084
614	1.82839	11.3951	1.82729		0.182839	1.82839	11.3951	10.5071	1.82729
615	1.83127	12.6697	1.83669		0.183127	1.83127	12.6697	10.4285	1.83669
616	1.83415	9.7411	1.8239		0.183416	1.83415	9.7411	10.3501	1.8239
617	1.83704	12.4876	1.82806		0.183704	1.83704	12.4875	10.2708	1.82806
618	1.83992	12.3973	1.83216		0.183992	1.83992	12.3973	10.1915	1.83216
619	1.8428	12.4606	1.81496		0.18428	1.8428	12.4606	10.1164	1.81496
620	1.84568	9.27252	1.827		0.184568	1.84568	9.27252	10.0415	1.827
621	1.84856	9.36294	1.8131		0.184856	1.84856	9.36294	9.96662	1.8131
622	1.85144	11.2112	1.82266		0.185144	1.85144	11.2112	9.89277	1.82266
623	1.85432	10.2391	1.81787		0.185432	1.85432	10.2391	9.81987	1.81787
624	1.8572	9.01832	1.81486		0.18572	1.8572	9.01832	9.74708	1.81486
625	1.86008	9.46519	1.81486		0.186008	1.86008	9.46519	9.67522	1.81486
626	1.86296	10.8411	1.80504		0.186296	1.86296	10.8411	9.60527	1.80504
627	1.86585	7.69205	1.81297		0.186585	1.86585	7.69205	9.53533	1.81297
628	1.86873	12.4963	1.80368		0.186873	1.86873	12.4963	9.46538	1.80368
629	1.87161	10.4416	1.80221		0.187161	1.87161	10.4417	9.39527	1.80221
630	1.87449	9.94332	1.8088		0.187449	1.87449	9.94331	9.32499	1.8088
631	1.87737	11.5367	1.80138		0.187737	1.87737	11.5367	9.25473	1.80138
632	1.88025	12.3814	1.82486		0.188025	1.88025	12.3814	9.18469	1.82486
633	1.88313	10.062	1.81961		0.188313	1.88313	10.062	9.11705	1.81961
634	1.88601	10.4856	1.82666		0.188601	1.88601	10.4856	9.04938	1.82667
635	1.88889	8.15529	1.83845		0.188889	1.88889	8.15529	8.98259	1.83845
636	1.89177	8.7452	1.8302		0.189177	1.89177	8.7452	8.91596	1.83019
637	1.89465	12.7092	1.84598		0.189465	1.89465	12.7092	8.85	1.84598
638	1.89753	9.36655	1.82914		0.189753	1.89753	9.36655	8.78404	1.82914
639	1.90042	11.2743	1.84688		0.190042	1.90042	11.2743	8.71895	1.84688
640	1.9033	8.51193	1.83204		0.19033	1.9033	8.51193	8.65933	1.83204
641	1.90618	11.2705	1.84017		0.190618	1.90618	11.2705	8.59972	1.84017
642	1.90906	6.59795	1.84247		0.190906	1.90906	6.59795	8.54013	1.84247
643	1.91194	8.89382	1.83166		0.191194	1.91194	8.89382	8.47955	1.83166
644	1.91482	7.89813	1.84765		0.191482	1.91482	7.89813	8.41939	1.84765
645	1.9177	9.05379	1.83309		0.19177	1.9177	9.05379	8.35836	1.83309
646	1.92058	9.11006	1.82755		0.192058	1.92058	9.11006	8.29819	1.82755
647	1.92346	10.3484	1.82344		0.192346	1.92346	10.3484	8.24157	1.82344
648	1.92634	14.103	1.8025		0.192634	1.92634	14.103	8.18488	1.8025
649	1.92922	8.93294	1.81779		0.192922	1.92922	8.93293	8.12828	1.81779
650	1.9321	7.69173	1.79446		0.19321	1.9321	7.69173	8.07077	1.79446
651	1.93498	10.863	1.79954		0.193498	1.93498	10.863	8.01298	1.79954
652	1.93786	10.0468	1.80335		0.193787	1.93786	10.0468	7.95512	1.80335
653	1.94074	7.66906	1.79452		0.194075	1.94075	7.66906	7.89886	1.79452
654	1.94363	9.13838	1.80192		0.194363	1.94363	9.13838	7.84409	1.80192
655	1.94651	5.12386	1.78683		0.194651	1.94651	5.12386	7.78924	1.78683
656	1.94939	9.38989	1.79753		0.194939	1.94939	9.38989	7.73445	1.79753
657	1.95227	9.82185	1.78811		0.195227	1.95227	9.82185	7.68125	1.78811
658	1.95515	7.40868	1.78474		0.195515	1.95515	7.40868	7.62843	1.78474
659	1.95803	9.54512	1.79622		0.195803	1.95803	9.54512	7.5756	1.79622
660	1.96091	9.81574	1.77778		0.196091	1.96091	9.81574	7.52432	1.77778
661	1.96379	7.95308	1.79082		0.196379	1.96379	7.95308	7.47642	1.79082
662	1.96667	8.05799	1.77969		0.196667	1.96667	8.05799	7.4292	1.77969
663	1.96955	10.0654	1.77805		0.196955	1.96955	10.0654	7.38128	1.77805
664	1.97243	5.66507	1.78244		0.197243	1.97243	5.66507	7.33198	1.78244
665	1.97531	8.84029	1.77123		0.197531	1.97531	8.84029	7.28244	1.77123
666	1.97819	6.70876	1.77535		0.197819	1.97819	6.70876	7.23293	1.77535
667	1.98107	6.03437	1.76286		0.198107	1.98107	6.03437	7.1843	1.76286
668	1.98395	8.94572	1.77259		0.198395	1.98395	8.94572	7.13708	1.77259
669	1.98683	7.82837	1.76377		0.198683	1.98683	7.82837	7.08983	1.76377
670	1.98971	9.33479	1.76399		0.198971	1.98971	9.33479	7.04258	1.76399
671	1.99259	7.90364	1.76896		0.199259	1.99259	7.90364	6.99851	1.76896
672	1.99547	8.45367	1.75479		0.199547	1.99547	8.45367	6.95406	1.75479
673	1.99835	9.36104	1.769		0.199835	1.99835	9.36104	6.90964	1.769
674	2.00123	9.36292	1.74983		0.200123	2.00123	9.36292	6.86554	1.74983
675	2.00411	9.42023	1.75625		0.200411	2.00411	9.42023	6.82207	1.75625
676	2.00699	6.42383	1.75406		0.200699	2.00699	6.42383	6.77857	1.75406
677	2.00987	7.10263	1.74833		0.200987	2.00987	7.10263	6.73506	1.74833
678	2.01275	4.87712	1.7569		0.201275	2.01275	4.87712	6.69294	1.7569
679	2.01564	5.80471	1.74136		0.201564	2.01564	5.80471	6.65148	1.74136
680	2.01851	6.62086	1.74595		0.201852	2.01852	6.62086	6.60941	1.74595
681	2.0214	9.01488	1.74745		0.202139	2.0214	9.01488	6.56823	1.74745
682	2.02427	2.48536	1.74069		0.202428	2.02428	2.48536	6.52793	1.74069
683	2.02716	2.76369	1.74279		0.202715	2.02715	2.76369	6.48769	1.74279
684	2.03003	9.99878	1.73251		0.203004	2.03003	9.99878	6.4474	1.73251
685	2.03292	4.20434	1.74237		0.203292	2.03292	4.20434	6.40838	1.74237
686	2.0358	8.02796	1.73731		0.20358	2.0358	8.02796	6.3693	1.73731
687	2.03868	5.07443	1.72971		0.203868	2.03868	5.07443	6.33024	1.72971
688	2.04156	6.00083	1.73777		0.204156	2.04156	6.00083	6.29333	1.73777
689	2.04444	8.32232	1.72241		0.204444	2.04444	8.32232	6.2572	1.72241
690	2.04732	8.55812	1.73564		0.204732	2.04732	8.55812	6.22105	1.73564
691	2.0502	6.60578	1.72452		0.20502	2.0502	6.60578	6.18492	1.72452
692	2.05308	8.17909	1.72721		0.205308	2.05308	8.17909	6.14848	1.72721
693	2.05596	8.36231	1.73644		0.205596	2.05596	8.36231	6.11201	1.73644
694	2.05884	6.42802	1.74125		0.205884	2.05884	6.42802	6.07557	1.74125
695	2.06172	8.3058	1.75071		0.206172	2.06172	8.3058	6.04061	1.75071
696	2.0646	4.33126	1.74641		0.20646	2.0646	4.33126	6.00717	1.74641
697	2.06747	5.0491	1.75257		0.206748	2.06747	5.0491	5.97318	1.75258
698	2.07036	5.1481	1.74773		0.207036	2.07036	5.1481	5.93937	1.74773
699	2.07323	8.20958	1.75414		0.207324	2.07324	8.20958	5.90668	1.75414
700	2.07612	8.14165	1.7521		0.207611	2.07611	8.14165	5.87399	1.7521
701	2.07899	2.22606	1.75293		0.207899	2.07899	2.22606	5.8413	1.75293
702	2.08188	8.99057	1.75502		0.208188	2.08188	8.99057	5.809	1.75502
703	2.08475	6.40146	1.75663		0.208476	2.08475	6.40146	5.77693	1.75663
704	2.08763	10.2209	1.75711		0.208763	2.08763	10.2209	5.74487	1.75711
705	2.09051	5.73455	1.75729		0.209051	2.09051	5.73455	5.71354	1.75729
706	2.09339	6.40981	1.76363		0.209339	2.09339	6.40981	5.68298	1.76363
707	2.09627	8.22424	1.76265		0.209627	2.09627	8.22424	5.65241	1.76265
708	2.09915	4.4346	1.75422		0.209915	2.09915	4.4346	5.62185	1.75422
709	2.10203	6.90877	1.76228		0.210203	2.10203	6.90877	5.59192	1.76228
710	2.10491	6.77657	1.75873		0.210491	2.10491	6.77657	5.56223	1.75873
711	2.10779	6.58958	1.76861		0.210779	2.10779	6.58958	5.53252	1.76861
712	2.11067	8.85196	1.76504		0.211067	2.11067	8.85196	5.50325	1.76504
713	2.11355	8.20395	1.7541		0.211355	2.11355	8.20395	5.47595	1.7541
714	2.11643	5.92646	1.76488		0.211643	2.11643	5.92646	5.44814	1.76488
715	2.11931	3.88463	1.75753		0.211931	2.11931	3.88462	5.42034	1.75753
716	2.12219	3.65764	1.76666		0.212219	2.12219	3.65764	5.39303	1.76666
717	2.12507	5.01218	1.74871		0.212507	2.12507	5.01219	5.36585	1.74871
718	2.12795	2.41512	1.73252		0.212795	2.12795	2.41512	5.33874	1.73252
719	2.13083	4.73204	1.73772		0.213083	2.13083	4.73204	5.31199	1.73772
720	2.13371	8.06995	1.7238		0.213371	2.13371	8.06995	5.28633	1.7238
721	2.13659	5.60208	1.72895		0.213659	2.13659	5.60208	5.26111	1.72895
722	2.13947	6.3016	1.71798		0.213947	2.13947	6.3016	5.23545	1.71798
723	2.14235	7.3549	1.72025		0.214235	2.14235	7.3549	5.20986	1.72025
724	2.14523	6.97873	1.72018		0.214523	2.14523	6.97873	5.1843	1.72018
725	2.14811	5.49245	1.70583		0.214811	2.14811	5.49245	5.15876	1.70583
726	2.15099	5.44304	1.71531		0.215099	2.15099	5.44304	5.13335	1.71531
727	2.15387	7.79189	1.70172		0.215387	2.15387	7.79189	5.10817	1.70172
728	2.15674	5.60755	1.7267		0.215674	2.15674	5.60754	5.08303	1.7267
729	2.15963	4.29732	1.72987		0.215963	2.15963	4.29732	5.05828	1.72987
730	2.1625	6.44177	1.72755		0.21625	2.1625	6.44177	5.03444	1.72755
731	2.16538	8.72638	1.73667		0.216538	2.16538	8.72637	5.01084	1.73667
732	2.16826	4.48654	1.7331		0.216826	2.16826	4.48655	4.98721	1.7331
733	2.17114	4.37463	1.73707		0.217114	2.17114	4.37463	4.9638	1.73707
734	2.17402	8.76705	1.73902		0.217402	2.17402	8.76705	4.9407	1.73902
735	2.1769	7.16835	1.73572		0.21769	2.1769	7.16834	4.91761	1.73572
736	2.17978	2.35109	1.75091		0.217978	2.17978	2.35109	4.8945	1.75091
737	2.18266	5.46069	1.74368		0.218266	2.18266	5.46069	4.87321	1.74368
738	2.18554	3.70479	1.75018		0.218554	2.18554	3.70479	4.85169	1.75018
739	2.18842	5.02243	1.74385		0.218842	2.18842	5.02244	4.83014	1.74385
740	2.1913	6.9431	1.73791		0.21913	2.1913	6.9431	4.80905	1.73791
741	2.19418	5.23499	1.75507		0.219418	2.19418	5.23499	4.78857	1.75507
742	2.19706	7.01966	1.74124		0.219706	2.19706	7.01966	4.76801	1.74125
743	2.19993	3.33122	1.75594		0.219994	2.19993	3.33122	4.74753	1.75594
744	2.20281	5.03836	1.74354		0.220281	2.20281	5.03836	4.72719	1.74354
745	2.20569	3.48427	1.75069		0.220569	2.20569	3.48427	4.70723	1.75069
746	2.20857	3.64927	1.74827		0.220857	2.20857	3.64927	4.68687	1.74827
747	2.21145	3.9667	1.73442		0.221145	2.21145	3.9667	4.66706	1.73442
748	2.21433	4.78696	1.7492		0.221433	2.21433	4.78696	4.64777	1.7492
749	2.21721	4.36313	1.74328		0.221721	2.21721	4.36313	4.62847	1.74328
750	2.22009	6.05262	1.75067		0.222009	2.22009	6.05262	4.60915	1.75067
751	2.22297	-1.17228	1.74279		0.222297	2.22297	-1.17228	4.58981	1.74279
752	2.22585	5.57549	1.72528		0.222585	2.22585	5.57549	4.57042	1.72528
753	2.22873	2.89623	1.73051		0.222873	2.22873	2.89623	4.55138	1.73051
754	2.23161	4.94305	1.71773		0.223161	2.23161	4.94305	4.53208	1.71773
755	2.23448	7.1066	1.71502		0.223448	2.23448	7.1066	4.51278	1.71502
756	2.23736	7.54374	1.71013		0.223736	2.23736	7.54374	4.49348	1.71013
757	2.24024	7.48992	1.69681		0.224024	2.24024	7.48992	4.47437	1.69681
758	2.24312	9.23307	1.71158		0.224312	2.24312	9.23307	4.45742	1.71158
759	2.246	7.25761	1.69141		0.2246	2.246	7.25761	4.44042	1.69141
760	2.24888	6.48838	1.69822		0.224888	2.24888	6.48838	4.42345	1.69822
761	2.25176	2.76348	1.69045		0.225176	2.25176	2.76348	4.40661	1.69045
762	2.25464	5.74336	1.68809		0.225464	2.25464	5.74336	4.38931	1.68809
763	2.25752	6.28945	1.68867		0.225752	2.25752	6.28945	4.37206	1.68867
764	2.26039	8.23505	1.67514		0.22604	2.26039	8.23505	4.35494	1.67514
765	2.26327	7.43524	1.6861		0.226327	2.26327	7.43524	4.33875	1.6861
766	2.26615	2.72627	1.67612		0.226615	2.26615	2.72627	4.32258	1.67612
767	2.26903	3.37544	1.67236		0.226903	2.26903	3.37544	4.3064	1.67236
768	2.27191	6.31573	1.67432		0.227191	2.27191	6.31573	4.29026	1.67432
769	2.27479	6.2028	1.6641		0.227479	2.27479	6.2028	4.27441	1.66411
770	2.27767	5.04258	1.67581		0.227767	2.27767	5.04257	4.25828	1.67581
771	2.28055	3.85791	1.66568		0.228055	2.28055	3.8579	4.2424	1.66568
772	2.28342	6.09495	1.66611		0.228343	2.28343	6.09495	4.22751	1.66611
773	2.2863	4.21941	1.65829		0.22863	2.2863	4.21941	4.21264	1.65829
774	2.28918	4.43936	1.65955		0.228918	2.28918	4.43936	4.19777	1.65955
775	2.29206	2.22992	1.66491		0.229206	2.29206	2.22992	4.1827	1.66491
776	2.29494	3.57941	1.65493		0.229494	2.29494	3.57941	4.16785	1.65493
777	2.29782	9.42984	1.66007		0.229782	2.29782	9.42984	4.15275	1.66007
778	2.3007	1.96738	1.65021		0.23007	2.3007	1.96739	4.13773	1.65021
779	2.30358	4.30682	1.65232		0.230358	2.30358	4.30682	4.12306	1.65232
780	2.30645	4.13558	1.6488		0.230645	2.30645	4.13558	4.10843	1.6488
781	2.30933	7.00417	1.64874		0.230933	2.30933	7.00417	4.09376	1.64874
782	2.31221	6.70214	1.64304		0.231221	2.31221	6.70214	4.08127	1.64304
783	2.31509	5.90516	1.64799		0.231509	2.31509	5.90516	4.06945	1.64799
784	2.31797	0.271606	1.64339		0.231797	2.31797	0.271606	4.05788	1.64339
785	2.32085	3.80902	1.63905		0.232085	2.32085	3.80902	4.04543	1.63905
786	2.32373	4.85585	1.64248		0.232373	2.32373	4.85585	4.03158	1.64248
787	2.3266	3.49836	1.63968		0.23266	2.3266	3.49836	4.01771	1.63968
788	2.32948	6.43493	1.63187		0.232948	2.32948	6.43493	4.00383	1.63187
789	2.33236	3.54562	1.63899		0.233236	2.33236	3.54562	3.99102	1.63899
790	2.33524	2.2456	1.63011		0.233524	2.33524	2.2456	3.97842	1.63012
791	2.33812	2.98445	1.64158		0.233812	2.33812	2.98445	3.96609	1.64158
792	2.341	5.69228	1.63112		0.2341	2.341	5.69228	3.95367	1.63112
793	2.34388	3.70129	1.62705		0.234387	2.34387	3.70129	3.94155	1.62706
794	2.34675	3.45202	1.63245		0.234675	2.34675	3.45202	3.92945	1.63245
795	2.34963	4.16862	1.62491		0.234963	2.34963	4.16862	3.91734	1.62491
796	2.35251	5.37287	1.63195		0.235251	2.35251	5.37287	3.90557	1.63195
797	2.35539	3.55691	1.62385		0.235539	2.35539	3.55691	3.89385	1.62385
798	2.35827	3.31821	1.61608		0.235827	2.35827	3.31821	3.88213	1.61608
799	2.36114	6.15183	1.62144		0.236114	2.36114	6.15183	3.87096	1.62144
800	2.36402	3.0415	1.61648		0.236402	2.36402	3.0415	3.86002	1.61648
801	2.3669	6.89331	1.62232		0.23669	2.3669	6.89331	3.84909	1.62232
802	2.36978	3.10921	1.62183		0.236978	2.36978	3.10921	3.83817	1.62183
803	2.37266	2.89073	1.62292		0.237266	2.37266	2.89073	3.82718	1.62292
804	2.37554	3.5733	1.6262		0.237554	2.37554	3.5733	3.81619	1.6262
805	2.37841	2.73799	1.62063		0.237841	2.37841	2.73798	3.80519	1.62063
806	2.38129	3.42102	1.62743		0.238129	2.38129	3.42102	3.79498	1.62743
807	2.38417	2.541	1.61525		0.238417	2.38417	2.541	3.78523	1.61525
808	2.38705	4.12825	1.62854		0.238705	2.38705	4.12825	3.77545	1.62854
809	2.38993	4.14837	1.62496		0.238993	2.38993	4.14837	3.76568	1.62496
810	2.3928	5.26301	1.62313		0.23928	2.3928	5.26301	3.75591	1.62313
811	2.39568	5.08381	1.62768		0.239568	2.39568	5.08381	3.74615	1.62768
812	2.39856	6.21844	1.61691		0.239856	2.39856	6.21844	3.73638	1.61691
813	2.40144	7.58612	1.63048		0.240144	2.40144	7.58612	3.72711	1.63048
814	2.40432	3.83639	1.61975		0.240432	2.40432	3.8364	3.7179	1.61975
815	2.4072	3.71686	1.6249		0.24072	2.4072	3.71686	3.70871	1.6249
816	2.41007	-0.42671	1.61877		0.241007	2.41007	-0.42671	3.69953	1.61877
817	2.41295	4.19879	1.6111		0.241295	2.41295	4.19879	3.69166	1.6111
818	2.41583	6.32381	1.62414		0.241583	2.41583	6.32381	3.68379	1.62414
819	2.41871	5.16953	1.60796		0.241871	2.41871	5.16953	3.67591	1.60796
820	2.42158	2.28302	1.61531		0.242158	2.42158	2.28302	3.66802	1.61531
821	2.42446	4.80383	1.61108		0.242446	2.42446	4.80383	3.66028	1.61108
822	2.42734	5.65005	1.60949		0.242734	2.42734	5.65005	3.65233	1.60949
823	2.43022	3.80718	1.61588		0.243022	2.43022	3.80718	3.64443	1.61588
824	2.4331	5.75458	1.60429		0.24331	2.4331	5.75458	3.6369	1.60429
825	2.43597	6.02255	1.61652		0.243597	2.43597	6.02255	3.62938	1.61652
826	2.43885	2.45621	1.60179		0.243885	2.43885	2.45621	3.62185	1.60179
827	2.44173	1.36427	1.60557		0.244173	2.44173	1.36427	3.6147	1.60557
828	2.44461	2.43144	1.60888		0.244461	2.44461	2.43144	3.60802	1.60888
829	2.44748	5.46417	1.59286		0.244749	2.44748	5.46417	3.60114	1.59286
830	2.45036	1.92652	1.60142		0.245036	2.45036	1.92652	3.59429	1.60142
831	2.45324	1.40093	1.59072		0.245324	2.45324	1.40093	3.58776	1.59072
832	2.45612	5.05766	1.59343		0.245612	2.45612	5.05766	3.58124	1.59343
833	2.459	3.72969	1.59485		0.2459	2.459	3.72969	3.57474	1.59485
834	2.46187	6.43756	1.58835		0.246187	2.46187	6.43756	3.56803	1.58835
835	2.46475	6.05987	1.59493		0.246475	2.46475	6.05988	3.56141	1.59493
836	2.46763	4.19057	1.58204		0.246763	2.46763	4.19057	3.55462	1.58204
837	2.47051	4.49354	1.58532		0.247051	2.47051	4.49354	3.54804	1.58532
838	2.47338	3.39441	1.58646		0.247338	2.47338	3.39441	3.54251	1.58646
839	2.47626	5.44044	1.57695		0.247626	2.47626	5.44044	3.53699	1.57695
840	2.47914	1.91765	1.58613		0.247914	2.47914	1.91765	3.53145	1.58613
841	2.48202	4.61741	1.57289		0.248202	2.48202	4.61741	3.52586	1.57289
842	2.48489	3.48903	1.58685		0.248489	2.48489	3.48903	3.52038	1.58686
843	2.48777	5.17168	1.57709		0.248777	2.48777	5.17168	3.51473	1.57709
844	2.49065	4.67921	1.5745		0.249065	2.49065	4.67921	3.50938	1.5745
845	2.49353	3.56642	1.57736		0.249353	2.49353	3.56642	3.50501	1.57736
846	2.4964	5.87698	1.56764		0.24964	2.4964	5.87698	3.50063	1.56764
847	2.49928	2.84777	1.57761		0.249928	2.49928	2.84777	3.49626	1.57761
848	2.50216	3.2957	1.5672		0.250216	2.50216	3.2957	3.49222	1.5672
849	2.50504	5.86415	1.57		0.250504	2.50504	5.86415	3.48847	1.57
850	2.50791	3.70272	1.57066		0.250791	2.50791	3.70272	3.48455	1.57066
851	2.51079	2.62705	1.56517		0.251079	2.51079	2.62705	3.48056	1.56517
852	2.51367	5.84237	1.57047		0.251367	2.51367	5.84237	3.47633	1.57047
853	2.51654	3.03504	1.55549		0.251655	2.51655	3.03504	3.47212	1.55549
854	2.51942	4.22066	1.56323		0.251942	2.51942	4.22066	3.4679	1.56323
855	2.5223	3.93849	1.56151		0.25223	2.5223	3.93849	3.46422	1.56151
856	2.52518	7.60178	1.55389		0.252518	2.52518	7.60179	3.46084	1.55389
857	2.52805	4.09573	1.56103		0.252805	2.52805	4.09573	3.45729	1.56103
858	2.53093	3.818	1.54818		0.253093	2.53093	3.818	3.45394	1.54818
859	2.53381	3.85002	1.55966		0.253381	2.53381	3.85002	3.45096	1.55965
860	2.53669	2.26735	1.54893		0.253669	2.53669	2.26735	3.44799	1.54893
861	2.53956	3.95179	1.54898		0.253956	2.53956	3.95179	3.44502	1.54898
862	2.54244	3.18293	1.54837		0.254244	2.54244	3.18293	3.44238	1.54837
863	2.54532	1.95539	1.54204		0.254532	2.54532	1.95539	3.43997	1.54204
864	2.5482	2.02391	1.55094		0.254819	2.54819	2.02391	3.4374	1.55094
865	2.55107	4.72018	1.54496		0.255107	2.55107	4.72018	3.43492	1.54496
866	2.55395	3.08346	1.54758		0.255395	2.55395	3.08346	3.4326	1.54758
867	2.55683	4.22346	1.54185		0.255683	2.55683	4.22346	3.43025	1.54185
868	2.5597	4.11421	1.53892		0.25597	2.5597	4.11421	3.42793	1.53892
869	2.56258	4.05788	1.54292		0.256258	2.56258	4.05788	3.42641	1.54292
870	2.56546	2.40423	1.53363		0.256546	2.56546	2.40423	3.4248	1.53363
871	2.56833	2.89816	1.53995		0.256833	2.56833	2.89816	3.42321	1.53996
872	2.57121	1.83221	1.53779		0.257121	2.57121	1.83221	3.42164	1.53779
873	2.57409	-0.242633	1.53541		0.257409	2.57409	-0.242633	3.42011	1.53541
874	2.57696	2.14444	1.5331		0.257697	2.57697	2.14444	3.41857	1.5331
875	2.57984	4.02946	1.53489		0.257984	2.57984	4.02946	3.41704	1.53489
876	2.58272	2.40925	1.53849		0.258272	2.58272	2.40925	3.41641	1.53849
877	2.5856	3.97759	1.53255		0.25856	2.5856	3.97759	3.41566	1.53255
878	2.58847	2.24079	1.53115		0.258847	2.58847	2.24079	3.41492	1.53115
879	2.59135	2.54921	1.52774		0.259135	2.59135	2.54921	3.41423	1.52774
880	2.59423	4.28447	1.52978		0.259423	2.59423	4.28447	3.4136	1.52978
881	2.5971	4.27014	1.53222		0.25971	2.5971	4.27014	3.41297	1.53222
882	2.59998	3.43374	1.52516		0.259998	2.59998	3.43374	3.41235	1.52516
883	2.60286	2.09474	1.53187		0.260286	2.60286	2.09474	3.41224	1.53187
884	2.60573	4.11681	1.52662		0.260573	2.60573	4.11681	3.41199	1.52663
885	2.60861	3.41431	1.52683		0.260861	2.60861	3.41431	3.41176	1.52683
886	2.61149	2.17857	1.53031		0.261149	2.61149	2.17857	3.41162	1.53031
887	2.61436	3.18559	1.51836		0.261436	2.61436	3.18559	3.4116	1.51836
888	2.61724	3.97233	1.52752		0.261724	2.61724	3.97233	3.41157	1.52752
889	2.62012	2.22409	1.52051		0.262012	2.62012	2.22409	3.41156	1.52051
890	2.62299	6.91434	1.52468		0.262299	2.62299	6.91434	3.41181	1.52468
891	2.62587	3.04225	1.52006		0.262587	2.62587	3.04225	3.41193	1.52006
892	2.62875	3.09386	1.51567		0.262875	2.62875	3.09386	3.41205	1.51567
893	2.63162	3.37832	1.52181		0.263162	2.63162	3.37832	3.41232	1.52181
894	2.6345	1.26353	1.51066		0.26345	2.6345	1.26353	3.41269	1.51066
895	2.63738	7.14203	1.51935		0.263738	2.63738	7.14203	3.41307	1.51935
896	2.64025	5.34343	1.51458		0.264025	2.64025	5.34343	3.41367	1.51458
897	2.64313	3.94801	1.51642		0.264313	2.64313	3.94801	3.41506	1.51643
898	2.64601	2.92069	1.51119		0.264601	2.64601	2.92069	3.41643	1.51119
899	2.64888	4.7588	1.51114		0.264888	2.64888	4.7588	3.41782	1.51114
900	2.65176	4.17179	1.51242		0.265176	2.65176	4.17179	3.41901	1.51242
901	2.65463	4.37015	1.5067		0.265464	2.65464	4.37015	3.4201	1.50671
902	2.65751	3.65049	1.50875		0.265751	2.65751	3.65049	3.42119	1.50875
903	2.66039	2.21402	1.50727		0.266039	2.66039	2.21403	3.42251	1.50727
904	2.66326	5.55224	1.50644		0.266326	2.66326	5.55224	3.42446	1.50644
905	2.66614	1.41434	1.51138		0.266614	2.66614	1.41434	3.42641	1.51138
906	2.66902	3.22216	1.51793		0.266902	2.66902	3.22216	3.42835	1.51793
907	2.67189	2.78008	1.52473		0.267189	2.67189	2.78008	3.4298	1.52473
908	2.67477	3.27454	1.52437		0.267477	2.67477	3.27454	3.43098	1.52437
909	2.67765	4.19106	1.52563		0.267765	2.67765	4.19106	3.43229	1.52562
910	2.68052	3.6201	1.53072		0.268052	2.68052	3.6201	3.43362	1.53072
911	2.6834	2.94369	1.53123		0.26834	2.6834	2.94369	3.43565	1.53122
912	2.68627	1.63234	1.52983		0.268627	2.68627	1.63234	3.43767	1.52983
913	2.68915	3.43272	1.53196		0.268915	2.68915	3.43272	3.43969	1.53196
914	2.69203	3.1692	1.53553		0.269203	2.69203	3.1692	3.44179	1.53553
915	2.6949	5.63169	1.54078		0.26949	2.6949	5.63169	3.44391	1.54078
916	2.69778	3.66125	1.53537		0.269778	2.69778	3.66125	3.44614	1.53537
917	2.70065	3.71969	1.53811		0.270065	2.70065	3.71969	3.4483	1.53811
918	2.70353	0.743245	1.53272		0.270353	2.70353	0.743245	3.45052	1.53272
919	2.70641	2.89397	1.54071		0.270641	2.70641	2.89397	3.45274	1.54071
920	2.70928	3.4519	1.5342		0.270928	2.70928	3.4519	3.45498	1.5342
921	2.71216	2.88983	1.533		0.271216	2.71216	2.88983	3.45711	1.533
922	2.71503	2.23594	1.54094		0.271504	2.71504	2.23594	3.45931	1.54094
923	2.71791	3.10859	1.53617		0.271791	2.71791	3.10859	3.4614	1.53617
924	2.72079	0.425272	1.54336		0.272079	2.72079	0.425272	3.46367	1.54336
925	2.72366	5.65505	1.53838		0.272366	2.72366	5.65505	3.46642	1.53839
926	2.72654	4.67931	1.53792		0.272654	2.72654	4.67931	3.46916	1.53792
927	2.72941	3.98785	1.54664		0.272942	2.72941	3.98785	3.47191	1.54664
928	2.73229	2.16776	1.53732		0.273229	2.73229	2.16776	3.47455	1.53732
929	2.73517	2.48864	1.5361		0.273517	2.73517	2.48864	3.47729	1.5361
930	2.73804	1.70558	1.51972		0.273804	2.73804	1.70558	3.4799	1.51972
931	2.74092	4.14733	1.52343		0.274092	2.74092	4.14733	3.48256	1.52343
932	2.74379	2.13324	1.5215		0.274379	2.74379	2.13324	3.48533	1.5215
933	2.74667	2.81795	1.51376		0.274667	2.74667	2.81796	3.48809	1.51376
934	2.74955	3.54402	1.51883		0.274955	2.74955	3.54402	3.49086	1.51883
935	2.75242	3.9234	1.50251		0.275242	2.75242	3.9234	3.49372	1.50251
936	2.7553	0.0876288	1.50904		0.27553	2.7553	0.0876288	3.49645	1.50904
937	2.75817	1.98505	1.50674		0.275817	2.75817	1.98505	3.49919	1.50674
938	2.76105	4.10351	1.50219		0.276105	2.76105	4.10351	3.50185	1.50219
939	2.76392	4.3467	1.50798		0.276392	2.76392	4.3467	3.5044	1.50798
940	2.7668	4.59537	1.50629		0.27668	2.7668	4.59537	3.50695	1.50629
941	2.76968	5.05614	1.51993		0.276968	2.76968	5.05614	3.5096	1.51993
942	2.77255	5.50695	1.51545		0.277255	2.77255	5.50695	3.51287	1.51545
943	2.77543	4.8943	1.51733		0.277543	2.77543	4.8943	3.51624	1.51733
944	2.7783	1.03908	1.52977		0.27783	2.7783	1.03908	3.5196	1.52977
945	2.78118	4.35099	1.51958		0.278118	2.78118	4.35099	3.52268	1.51958
946	2.78405	5.3293	1.52741		0.278405	2.78405	5.3293	3.52539	1.52741
947	2.78693	3.11481	1.52244		0.278693	2.78693	3.11481	3.52809	1.52244
948	2.7898	2.19757	1.52922		0.27898	2.7898	2.19757	3.53091	1.52922
949	2.79268	4.26084	1.52325		0.279268	2.79268	4.26084	3.53371	1.52325
950	2.79556	2.9478	1.5253		0.279556	2.79556	2.9478	3.53651	1.5253
951	2.79843	3.66608	1.52702		0.279843	2.79843	3.66608	3.53931	1.52701
952	2.80131	2.53898	1.52115		0.280131	2.80131	2.53898	3.54191	1.52115
953	2.80418	3.80795	1.5253		0.280418	2.80418	3.80795	3.54428	1.5253
954	2.80706	3.67406	1.52513		0.280706	2.80706	3.67406	3.54675	1.52513
955	2.80993	3.30444	1.52471		0.280993	2.80993	3.30444	3.54911	1.52471
956	2.81281	4.77719	1.53033		0.281281	2.81281	4.77719	3.55162	1.53033
957	2.81568	4.1135	1.52396		0.281568	2.81568	4.1135	3.55414	1.52396
958	2.81856	3.68186	1.52851		0.281856	2.81856	3.68186	3.55665	1.52851
959	2.82143	0.904008	1.52463		0.282143	2.82143	0.904008	3.55932	1.52463
960	2.82431	4.82895	1.52695		0.282431	2.82431	4.82895	3.56225	1.52695
961	2.82718	3.02789	1.52961		0.282718	2.82718	3.02789	3.56506	1.52961
962	2.83006	4.33055	1.524		0.283006	2.83006	4.33055	3.56786	1.524
963	2.83293	3.67936	1.52921		0.283294	2.83294	3.67936	3.57007	1.52921
964	2.83581	1.44673	1.51072		0.283581	2.83581	1.44673	3.57228	1.51072
965	2.83868	2.50742	1.51377		0.283868	2.83868	2.50742	3.57448	1.51377
966	2.84156	4.96817	1.50535		0.284156	2.84156	4.96817	3.57656	1.50535
967	2.84443	5.34822	1.49707		0.284444	2.84444	5.34822	3.5783	1.49707
968	2.84731	2.79594	1.49937		0.284731	2.84731	2.79594	3.58004	1.49937
969	2.85019	0.936369	1.49068		0.285019	2.85019	0.936369	3.58182	1.49068
970	2.85306	2.53864	1.49613		0.285306	2.85306	2.53864	3.58412	1.49613
971	2.85594	1.84258	1.48558		0.285594	2.85594	1.84258	3.58641	1.48558
972	2.85881	4.63031	1.48909		0.285881	2.85881	4.63031	3.58883	1.48909
973	2.86169	3.65008	1.48652		0.286169	2.86169	3.65008	3.59108	1.48652
974	2.86456	3.93316	1.48244		0.286456	2.86456	3.93316	3.59329	1.48244
975	2.86743	1.71511	1.48503		0.286743	2.86743	1.71511	3.59551	1.48503
976	2.87031	0.680063	1.47382		0.287031	2.87031	0.680063	3.59762	1.47382
977	2.87318	4.39732	1.48241		0.287318	2.87318	4.39732	3.5989	1.48241
978	2.87606	3.68769	1.47934		0.287606	2.87606	3.68769	3.6003	1.47934
979	2.87893	4.05959	1.47636		0.287894	2.87894	4.05959	3.60159	1.47636
980	2.88181	2.31175	1.47591		0.288181	2.88181	2.31175	3.60337	1.4759
981	2.88468	5.0252	1.46962		0.288468	2.88468	5.0252	3.60546	1.46962
982	2.88756	4.60986	1.47883		0.288756	2.88756	4.60986	3.60755	1.47882
983	2.89043	1.8658	1.46629		0.289043	2.89043	1.8658	3.60945	1.46629
984	2.89331	1.85943	1.47112		0.289331	2.89331	1.85943	3.61046	1.47112
985	2.89618	5.34326	1.46984		0.289618	2.89618	5.34326	3.61134	1.46984
986	2.89906	4.73704	1.46872		0.289906	2.89906	4.73704	3.61223	1.46872
987	2.90193	2.89673	1.4698		0.290193	2.90193	2.89673	3.61328	1.4698
988	2.90481	5.63668	1.46378		0.290481	2.90481	5.63668	3.61441	1.46378
989	2.90768	5.1757	1.46696		0.290768	2.90768	5.1757	3.61554	1.46696
990	2.91056	2.81611	1.4634		0.291056	2.91056	2.81611	3.61681	1.4634
991	2.91343	0.956368	1.46005		0.291343	2.91343	0.956368	3.6181	1.46005
992	2.91631	3.72919	1.46212		0.291631	2.91631	3.72919	3.61938	1.46212
993	2.91918	0.86276	1.4555		0.291918	2.91918	0.86276	3.62066	1.4555
994	2.92205	5.93064	1.46249		0.292206	2.92206	5.93064	3.62157	1.46249
995	2.92493	1.46162	1.45759		0.292493	2.92493	1.46161	3.62232	1.45759
996	2.9278	2.85547	1.45571		0.29278	2.9278	2.85547	3.62318	1.45571
997	2.93068	3.72211	1.45534		0.293068	2.93068	3.72211	3.62389	1.45534
998	2.93355	-0.677335	1.45206		0.293355	2.93355	-0.677335	3.62448	1.45206
999	2.93643	3.79978	1.45535		0.293643	2.93643	3.79978	3.62508	1.45535
1000	2.9393	3.10307	1.44758		0.29393	2.9393	3.10307	3.62567	1.44758
1001	2.94218	4.34425	1.44826		0.294218	2.94218	4.34425	3.62597	1.44825
1002	2.94505	5.22301	1.44825		0.294505	2.94505	5.22301	3.6263	1.44825
1003	2.94793	4.72638	1.44829		0.294793	2.94793	4.72638	3.6265	1.44829
1004	2.9508	6.16465	1.44845		0.29508	2.9508	6.16465	3.62671	1.44845
1005	2.95367	0.0345429	1.44301		0.295367	2.95367	0.0345429	3.62693	1.44301
1006	2.95655	5.94274	1.44203		0.295655	2.95655	5.94274	3.62715	1.44203
1007	2.95942	2.9125	1.44448		0.295942	2.95942	2.9125	3.62736	1.44448
1008	2.9623	1.82443	1.44213		0.29623	2.9623	1.82443	3.62743	1.44213
1009	2.96517	2.61611	1.44079		0.296517	2.96517	2.61611	3.62731	1.44079
1010	2.96805	3.15938	1.43621		0.296804	2.96804	3.15938	3.62719	1.43621
1011	2.97092	4.84126	1.43923		0.297092	2.97092	4.84126	3.62708	1.43923
1012	2.97379	2.34437	1.43708		0.297379	2.97379	2.34437	3.62699	1.43708
1013	2.97667	4.27227	1.43579		0.297667	2.97667	4.27227	3.6269	1.43579
1014	2.97954	2.81689	1.43729		0.297954	2.97954	2.81689	3.62692	1.43729
1015	2.98242	3.55914	1.43038		0.298242	2.98242	3.55914	3.62651	1.43038
1016	2.98529	4.13108	1.43689		0.298529	2.98529	4.13108	3.62604	1.43689
1017	2.98816	3.96963	1.42692		0.298816	2.98816	3.96963	3.62557	1.42692
1018	2.99104	1.88929	1.43376		0.299104	2.99104	1.88929	3.62504	1.43377
1019	2.99391	4.55437	1.42834		0.299391	2.99391	4.55437	3.62443	1.42834
1020	2.99679	1.72902	1.43136		0.299679	2.99679	1.72902	3.62393	1.43136
1021	2.99966	2.65351	1.43092		0.299966	2.99966	2.65351	3.62332	1.43092
1022	3.00253	1.88582	1.42069		0.300253	3.00253	1.88582	3.62308	1.42069
1023	3.00541	2.28375	1.42876		0.300541	3.00541	2.28375	3.62289	1.42876
1024	3.00828	4.43789	1.42164		0.300828	3.00828	4.43789	3.6227	1.42164
1025	3.01116	4.97291	1.42453		0.301115	3.01115	4.97291	3.62208	1.42453
1026	3.01403	2.85744	1.42212		0.301403	3.01403	2.85743	3.62096	1.42211
1027	3.0169	4.56439	1.41707		0.30169	3.0169	4.56439	3.6197	1.41707
1028	3.01978	3.10577	1.42876		0.301978	3.01978	3.10577	3.61846	1.42876
1029	3.02265	6.3372	1.41783		0.302265	3.02265	6.3372	3.61803	1.41783
1030	3.02552	2.79796	1.41746		0.302552	3.02552	2.79796	3.61766	1.41746
1031	3.0284	6.18706	1.41635		0.30284	3.0284	6.18706	3.6173	1.41635
1032	3.03127	2.34324	1.41421		0.303127	3.03127	2.34324	3.61671	1.41421
1033	3.03415	4.025	1.42202		0.303415	3.03415	4.025	3.61555	1.42202
1034	3.03702	2.85665	1.40867		0.303702	3.03702	2.85665	3.6144	1.40867
1035	3.03989	3.31473	1.41404		0.303989	3.03989	3.31472	3.61325	1.41404
1036	3.04277	3.00851	1.4095		0.304277	3.04277	3.00851	3.61215	1.4095
1037	3.04564	4.66472	1.41445		0.304564	3.04564	4.66472	3.61117	1.41445
1038	3.04851	4.7135	1.41545		0.304851	3.04851	4.7135	3.61007	1.41545
1039	3.05139	2.05746	1.40459		0.305139	3.05139	2.05746	3.60903	1.40459
1040	3.05426	3.94722	1.40809		0.305426	3.05426	3.94722	3.60804	1.40809
1041	3.05713	2.14577	1.40772		0.305713	3.05713	2.14577	3.60706	1.40772
1042	3.06001	3.02684	1.40292		0.306001	3.06001	3.02684	3.60608	1.40292
1043	3.06288	3.71885	1.40865		0.306288	3.06288	3.71885	3.60492	1.40865
1044	3.06575	4.31426	1.40199		0.306575	3.06575	4.31426	3.60364	1.40199
1045	3.06863	-0.209595	1.40527		0.306863	3.06863	-0.209595	3.60237	1.40527
1046	3.0715	4.72851	1.40426		0.30715	3.0715	4.72851	3.60135	1.40426
1047	3.07437	4.91532	1.39963		0.307437	3.07437	4.91532	3.60059	1.39963
1048	3.07725	3.99484	1.40222		0.307725	3.07725	3.99484	3.59982	1.40222
1049	3.08012	3.30242	1.39612		0.308012	3.08012	3.30242	3.59917	1.39612
1050	3.08299	2.23665	1.40306		0.308299	3.08299	2.23665	3.59812	1.40306
1051	3.08587	1.71207	1.3941		0.308587	3.08587	1.71207	3.59708	1.3941
1052	3.08874	2.03551	1.39589		0.308874	3.08874	2.03551	3.59603	1.39589
1053	3.09162	5.4254	1.39657		0.309161	3.09161	5.42541	3.59509	1.39657
1054	3.09449	0.356957	1.39287		0.309449	3.09449	0.356957	3.59438	1.39287
1055	3.09736	2.56147	1.39814		0.309736	3.09736	2.56147	3.59353	1.39814
1056	3.10023	1.83489	1.38952		0.310023	3.10023	1.83489	3.59265	1.38952
1057	3.10311	2.98365	1.39153		0.310311	3.10311	2.98365	3.59144	1.39154
1058	3.10598	5.86645	1.39175		0.310598	3.10598	5.86645	3.59023	1.39175
1059	3.10885	4.84304	1.38984		0.310885	3.10885	4.84304	3.58901	1.38984
1060	3.11173	4.55051	1.39247		0.311173	3.11173	4.55051	3.5881	1.39247
1061	3.1146	4.07579	1.38422		0.31146	3.1146	4.07579	3.58717	1.38422
1062	3.11747	4.01305	1.38843		0.311747	3.11747	4.01305	3.58624	1.38843
1063	3.12035	3.46674	1.38437		0.312035	3.12035	3.46674	3.58532	1.38437
1064	3.12322	4.96713	1.38628		0.312322	3.12322	4.96713	3.58445	1.38628
1065	3.12609	1.13962	1.38344		0.312609	3.12609	1.13962	3.58358	1.38344
1066	3.12896	4.04448	1.38211		0.312896	3.12896	4.04448	3.58283	1.38211
1067	3.13184	1.22725	1.38372		0.313184	3.13184	1.22725	3.58208	1.38372
1068	3.13471	3.97305	1.37943		0.313471	3.13471	3.97305	3.58138	1.37943
1069	3.13758	4.05688	1.38395		0.313758	3.13758	4.05688	3.58069	1.38395
1070	3.14046	3.10458	1.37831		0.314046	3.14046	3.10458	3.58002	1.37831
1071	3.14333	0.80085	1.37694		0.314333	3.14333	0.80085	3.57957	1.37694
1072	3.1462	5.14876	1.37719		0.31462	3.1462	5.14876	3.579	1.37719
1073	3.14907	3.81257	1.37292		0.314907	3.14907	3.81257	3.57842	1.37292
1074	3.15195	2.23977	1.37179		0.315195	3.15195	2.23977	3.57767	1.37179
1075	3.15482	3.22244	1.37284		0.315482	3.15482	3.22244	3.57682	1.37284
1076	3.15769	5.14863	1.37666		0.315769	3.15769	5.14863	3.57598	1.37666
1077	3.16057	3.39544	1.37009		0.316057	3.16057	3.39544	3.57535	1.37009
1078	3.16344	2.72884	1.3677		0.316344	3.16344	2.72884	3.57496	1.3677
1079	3.16631	5.10564	1.37225		0.316631	3.16631	5.10564	3.57457	1.37225
1080	3.16918	3.18462	1.36553		0.316918	3.16918	3.18462	3.57417	1.36553
1081	3.17206	2.71361	1.36968		0.317206	3.17206	2.71361	3.57388	1.36968
1082	3.17493	4.71805	1.36217		0.317493	3.17493	4.71805	3.57376	1.36217
1083	3.1778	4.17209	1.36618		0.31778	3.1778	4.17209	3.57351	1.36618
1084	3.18067	1.45532	1.36513		0.318067	3.18067	1.45532	3.57331	1.36513
1085	3.18355	2.72931	1.36044		0.318355	3.18355	2.72931	3.57331	1.36044
1086	3.18642	2.45187	1.36758		0.318642	3.18642	2.45187	3.57332	1.36758
1087	3.18929	3.58027	1.36246		0.318929	3.18929	3.58027	3.57332	1.36246
1088	3.19216	3.00929	1.36471		0.319216	3.19216	3.00929	3.57318	1.36471
1089	3.19504	4.50285	1.35712		0.319504	3.19504	4.50285	3.57283	1.35712
1090	3.19791	4.08304	1.35884		0.319791	3.19791	4.08304	3.57248	1.35884
1091	3.20078	6.16805	1.36385		0.320078	3.20078	6.16805	3.57233	1.36385
1092	3.20365	2.53119	1.35306		0.320365	3.20365	2.53119	3.57272	1.35306
1093	3.20653	2.64236	1.36436		0.320653	3.20653	2.64236	3.57324	1.36436
1094	3.2094	5.54999	1.35283		0.32094	3.2094	5.54999	3.57363	1.35283
1095	3.21227	1.30361	1.35404		0.321227	3.21227	1.30361	3.57368	1.35404
1096	3.21514	4.42884	1.35965		0.321514	3.21514	4.42884	3.57366	1.35965
1097	3.21802	2.06155	1.3473		0.321802	3.21802	2.06155	3.57363	1.3473
1098	3.22089	4.91628	1.35807		0.322089	3.22089	4.91628	3.57378	1.35807
1099	3.22376	4.36261	1.34889		0.322376	3.22376	4.36261	3.57447	1.34889
1100	3.22663	2.27477	1.34952		0.322663	3.22663	2.27477	3.57502	1.34951
1101	3.2295	4.55209	1.35195		0.32295	3.2295	4.55209	3.57557	1.35195
1102	3.23238	3.25464	1.34568		0.323238	3.23238	3.25464	3.57606	1.34568
1103	3.23525	3.94599	1.35247		0.323525	3.23525	3.94599	3.57655	1.35247
1104	3.23812	5.00315	1.34425		0.323812	3.23812	5.00315	3.57716	1.34425
1105	3.24099	4.21182	1.34733		0.324099	3.24099	4.21182	3.57767	1.34733
1106	3.24386	4.6842	1.34451		0.324387	3.24387	4.6842	3.57819	1.34451
1107	3.24674	3.91786	1.34413		0.324674	3.24674	3.91786	3.57873	1.34413
1108	3.24961	3.03389	1.34969		0.324961	3.24961	3.03389	3.57926	1.34969
1109	3.25248	2.43716	1.34138		0.325248	3.25248	2.43717	3.57997	1.34138
1110	3.25535	1.16725	1.34407		0.325535	3.25535	1.16725	3.58056	1.34407
1111	3.25822	3.71425	1.3412		0.325823	3.25823	3.71425	3.58116	1.3412
1112	3.2611	3.63919	1.34202		0.32611	3.2611	3.63919	3.58198	1.34202
1113	3.26397	5.04317	1.34491		0.326397	3.26397	5.04317	3.58318	1.34491
1114	3.26684	4.40215	1.338		0.326684	3.26684	4.40215	3.58438	1.338
1115	3.26971	6.1026	1.3411		0.326971	3.26971	6.1026	3.5857	1.3411
1116	3.27258	2.1533	1.33495		0.327258	3.27258	2.1533	3.58645	1.33495
1117	3.27546	3.87303	1.35003		0.327546	3.27546	3.87302	3.58714	1.35003
1118	3.27833	4.06128	1.35079		0.327833	3.27833	4.06128	3.58784	1.35079
1119	3.2812	6.04387	1.3504		0.32812	3.2812	6.04387	3.58877	1.3504
1120	3.28407	2.47425	1.35787		0.328407	3.28407	2.47425	3.59017	1.35787
1121	3.28694	2.76896	1.34922		0.328694	3.28694	2.76896	3.59144	1.34923
1122	3.28981	5.10828	1.37015		0.328981	3.28981	5.10828	3.59271	1.37015
1123	3.29269	1.92093	1.36581		0.329269	3.29269	1.92093	3.59395	1.36581
1124	3.29556	5.63087	1.3763		0.329556	3.29556	5.63088	3.59521	1.3763
1125	3.29843	4.14701	1.38185		0.329843	3.29843	4.14701	3.59658	1.38185
1126	3.3013	5.41531	1.37887		0.33013	3.3013	5.41532	3.59779	1.37887
1127	3.30417	4.60701	1.38994		0.330417	3.30417	4.60702	3.59893	1.38994
1128	3.30704	2.74034	1.38291		0.330704	3.30704	2.74034	3.60008	1.38291
1129	3.30992	2.84865	1.38892		0.330992	3.30992	2.84865	3.60122	1.38892
1130	3.31279	5.86392	1.39022		0.331279	3.31279	5.86392	3.60291	1.39022
1131	3.31566	3.45835	1.38883		0.331566	3.31566	3.45835	3.60475	1.38883
1132	3.31853	3.90363	1.39461		0.331853	3.31853	3.90363	3.60646	1.39461
1133	3.3214	3.36601	1.39542		0.33214	3.3214	3.36601	3.60793	1.39541
1134	3.32427	1.20402	1.39994		0.332427	3.32427	1.20402	3.60918	1.39994
1135	3.32714	4.25294	1.40261		0.332714	3.32714	4.25294	3.61042	1.40261
1136	3.33001	6.63257	1.40282		0.333001	3.33001	6.63257	3.6118	1.40282
1137	3.33289	4.90163	1.41147		0.333289	3.33289	4.90163	3.61332	1.41147
1138	3.33576	3.8856	1.4057		0.333576	3.33576	3.8856	3.61483	1.4057
1139	3.33863	3.1232	1.41143		0.333863	3.33863	3.1232	3.61635	1.41143
1140	3.3415	4.74254	1.41331		0.33415	3.3415	4.74254	3.61776	1.41331
1141	3.34437	5.00408	1.40526		0.334437	3.34437	5.00408	3.6192	1.40526
1142	3.34724	3.86372	1.40567		0.334724	3.34724	3.86372	3.6205	1.40567
1143	3.35011	5.63846	1.39798		0.335011	3.35011	5.63846	3.62181	1.39798
1144	3.35298	5.63207	1.3988		0.335298	3.35298	5.63207	3.62338	1.3988
1145	3.35586	4.95444	1.39079		0.335586	3.35586	4.95444	3.62495	1.39079
1146	3.35873	2.59734	1.39167		0.335873	3.35873	2.59734	3.62665	1.39167
1147	3.3616	3.81304	1.39314		0.33616	3.3616	3.81304	3.62829	1.39314
1148	3.36447	1.41362	1.39108		0.336447	3.36447	1.41362	3.62997	1.39108
1149	3.36734	3.35825	1.39328		0.336734	3.36734	3.35825	3.63165	1.39328
1150	3.37021	2.72661	1.38605		0.337021	3.37021	2.7266	3.63333	1.38605
1151	3.37308	4.65412	1.3932		0.337308	3.37308	4.65412	3.6349	1.3932
1152	3.37595	4.75326	1.40175		0.337595	3.37595	4.75326	3.6366	1.40175
1153	3.37882	8.28826	1.40327		0.337882	3.37882	8.28826	3.63817	1.40327
1154	3.3817	5.87911	1.41217		0.33817	3.3817	5.87911	3.63971	1.41217
1155	3.38457	2.14348	1.40945		0.338457	3.38457	2.14348	3.64122	1.40945
1156	3.38744	2.77634	1.41889		0.338744	3.38744	2.77634	3.64274	1.41889
1157	3.39031	3.13564	1.4139		0.339031	3.39031	3.13564	3.64436	1.4139
1158	3.39318	3.79981	1.41971		0.339318	3.39318	3.79981	3.64565	1.41971
1159	3.39605	4.00561	1.41883		0.339605	3.39605	4.00561	3.64694	1.41883
1160	3.39892	5.98023	1.42578		0.339892	3.39892	5.98023	3.64822	1.42578
1161	3.40179	4.20569	1.42779		0.340179	3.40179	4.20569	3.64977	1.42779
1162	3.40466	3.34576	1.42117		0.340466	3.40466	3.34576	3.65162	1.42117
1163	3.40753	5.5743	1.42665		0.340753	3.40753	5.5743	3.65334	1.42665
1164	3.4104	-0.0225582	1.42409		0.34104	3.4104	-0.0225582	3.65501	1.42409
1165	3.41327	4.5209	1.42826		0.341327	3.41327	4.5209	3.65639	1.42826
1166	3.41614	5.87183	1.43114		0.341614	3.41614	5.87183	3.65777	1.43114
1167	3.41901	1.7546	1.42457		0.341901	3.41901	1.7546	3.65929	1.42457
1168	3.42189	2.89118	1.43741		0.342189	3.42189	2.89118	3.66078	1.4374
1169	3.42476	3.80275	1.42957		0.342475	3.42475	3.80275	3.6623	1.42957
1170	3.42763	4.08018	1.43338		0.342763	3.42763	4.08018	3.66384	1.43338
1171	3.4305	3.64872	1.4323		0.34305	3.4305	3.64872	3.66535	1.4323
1172	3.43337	4.12657	1.43068		0.343337	3.43337	4.12657	3.66693	1.43068
1173	3.43624	5.28431	1.44138		0.343624	3.43624	5.28431	3.66837	1.44138
1174	3.43911	4.65444	1.43202		0.343911	3.43911	4.65444	3.66981	1.43202
1175	3.44198	6.82507	1.44344		0.344198	3.44198	6.82507	3.67122	1.44344
1176	3.44485	0.735486	1.43438		0.344485	3.44485	0.735486	3.67261	1.43438
1177	3.44772	3.55877	1.44112		0.344772	3.44772	3.55877	3.67413	1.44112
1178	3.45059	3.2936	1.44263		0.345059	3.45059	3.2936	3.67551	1.44263
1179	3.45346	2.83196	1.43563		0.345346	3.45346	2.83196	3.67684	1.43563
1180	3.45633	1.04901	1.44913		0.345633	3.45633	1.04901	3.67816	1.44913
1181	3.4592	4.88362	1.44298		0.34592	3.4592	4.88362	3.67949	1.44298
1182	3.46207	4.43638	1.44739		0.346207	3.46207	4.43638	3.68088	1.44739
1183	3.46494	6.61411	1.44403		0.346494	3.46494	6.61411	3.68209	1.44403
1184	3.46781	4.62725	1.44516		0.346781	3.46781	4.62724	3.68331	1.44516
1185	3.47068	4.7111	1.45341		0.347068	3.47068	4.7111	3.68454	1.45341
1186	3.47355	3.59751	1.44819		0.347355	3.47355	3.59751	3.68585	1.44819
1187	3.47642	8.27207	1.45311		0.347642	3.47642	8.27207	3.6873	1.4531
1188	3.47929	3.18587	1.45195		0.347929	3.47929	3.18587	3.6886	1.45195
1189	3.48216	6.29239	1.45086		0.348216	3.48216	6.2924	3.6898	1.45086
1190	3.48503	7.19135	1.45959		0.348503	3.48503	7.19135	3.69095	1.45959
1191	3.4879	7.10815	1.45546		0.34879	3.4879	7.10815	3.69211	1.45546
1192	3.49077	1.74853	1.4596		0.349077	3.49077	1.74853	3.6933	1.4596
1193	3.49364	5.33353	1.4543		0.349364	3.49364	5.33353	3.69407	1.4543
1194	3.49651	3.05802	1.46149		0.349651	3.49651	3.05802	3.69483	1.46149
1195	3.49938	4.2413	1.46302		0.349938	3.49938	4.2413	3.6956	1.46302
1196	3.50225	2.92889	1.45193		0.350225	3.50225	2.92889	3.69687	1.45193
1197	3.50512	1.70472	1.46434		0.350512	3.50512	1.70472	3.69842	1.46434
1198	3.50799	2.93137	1.45837		0.350799	3.50799	2.93137	3.69984	1.45837
1199	3.51086	4.18727	1.46753		0.351086	3.51086	4.18727	3.70107	1.46753
1200	3.51373	2.11276	1.46106		0.351373	3.51373	2.11276	3.70188	1.46106
1201	3.5166	2.82712	1.45999		0.35166	3.5166	2.82712	3.7027	1.45999
1202	3.51947	3.16031	1.46654		0.351947	3.51947	3.16031	3.70365	1.46654
1203	3.52234	2.51616	1.46189		0.352234	3.52234	2.51616	3.70444	1.46189
1204	3.52521	2.96188	1.4656		0.352521	3.52521	2.96188	3.70522	1.4656
1205	3.52808	3.23292	1.46643		0.352808	3.52808	3.23292	3.706	1.46643
1206	3.53095	4.24304	1.46529		0.353095	3.53095	4.24304	3.70676	1.46529
1207	3.53382	4.07342	1.47439		0.353382	3.53382	4.07342	3.70761	1.47439
1208	3.53669	3.32182	1.46287		0.353669	3.53669	3.32182	3.70832	1.46287
1209	3.53956	3.34371	1.47421		0.353956	3.53956	3.34371	3.70903	1.47421
1210	3.54243	3.50584	1.46535		0.354243	3.54243	3.50584	3.70982	1.46535
1211	3.54529	2.77038	1.47216		0.354529	3.54529	2.77038	3.71061	1.47216
1212	3.54816	6.83647	1.47504		0.354816	3.54816	6.83647	3.71156	1.47504
1213	3.55103	1.92088	1.46474		0.355103	3.55103	1.92088	3.71223	1.46474
1214	3.5539	4.72128	1.47861		0.35539	3.5539	4.72128	3.71268	1.47861
1215	3.55677	0.0754025	1.47171		0.355677	3.55677	0.0754025	3.71314	1.47171
1216	3.55964	4.01427	1.47823		0.355964	3.55964	4.01427	3.7136	1.47823
1217	3.56251	4.08666	1.47002		0.356251	3.56251	4.08666	3.71424	1.47002
1218	3.56538	3.40218	1.4738		0.356538	3.56538	3.40218	3.71476	1.4738
1219	3.56825	4.40679	1.47935		0.356825	3.56825	4.40679	3.71527	1.47935
1220	3.57112	4.15327	1.46975		0.357112	3.57112	4.15328	3.71577	1.46975
1221	3.57399	3.17991	1.48054		0.357399	3.57399	3.17991	3.71624	1.48054
1222	3.57686	3.46481	1.47297		0.357686	3.57686	3.46481	3.71684	1.47297
1223	3.57973	2.8771	1.47513		0.357973	3.57973	2.8771	3.71732	1.47513
1224	3.58259	3.34438	1.48285		0.35826	3.58259	3.34438	3.71777	1.48285
1225	3.58546	3.73957	1.47114		0.358546	3.58546	3.73957	3.71822	1.47114
1226	3.58833	3.95486	1.48279		0.358833	3.58833	3.95486	3.71867	1.48279
1227	3.5912	5.51002	1.47249		0.35912	3.5912	5.51002	3.71937	1.47249
1228	3.59407	2.05541	1.48245		0.359407	3.59407	2.05541	3.72009	1.48245
1229	3.59694	3.19326	1.47959		0.359694	3.59694	3.19326	3.72081	1.47959
1230	3.59981	4.44106	1.47769		0.359981	3.59981	4.44106	3.72152	1.47769
1231	3.60268	3.56824	1.48039		0.360268	3.60268	3.56824	3.72177	1.48039
1232	3.60555	4.36818	1.47726		0.360555	3.60555	4.36818	3.72213	1.47726
1233	3.60842	5.5309	1.48479		0.360842	3.60842	5.5309	3.72235	1.48479
1234	3.61129	6.53475	1.47674		0.361129	3.61129	6.53475	3.72248	1.47674
1235	3.61415	7.30931	1.48048		0.361415	3.61415	7.30931	3.72251	1.48048
1236	3.61702	5.43863	1.48681		0.361702	3.61702	5.43863	3.72267	1.48681
1237	3.61989	3.99352	1.47709		0.361989	3.61989	3.99352	3.7227	1.47709
1238	3.62276	5.94146	1.48794		0.362276	3.62276	5.94146	3.7229	1.48793
1239	3.62563	2.82722	1.48256		0.362563	3.62563	2.82722	3.7231	1.48256
1240	3.6285	4.17912	1.48376		0.36285	3.6285	4.17912	3.7233	1.48376
1241	3.63137	5.34391	1.49011		0.363137	3.63137	5.34391	3.7235	1.49011
1242	3.63423	4.79006	1.48128		0.363424	3.63424	4.79006	3.72339	1.48128
1243	3.6371	3.8904	1.4891		0.36371	3.6371	3.8904	3.72327	1.4891
1244	3.63997	2.56301	1.48232		0.363997	3.63997	2.56301	3.72316	1.48232
1245	3.64284	6.70297	1.49164		0.364284	3.64284	6.70297	3.72329	1.49164
1246	3.64571	4.41979	1.48612		0.364571	3.64571	4.41979	3.72357	1.48612
1247	3.64858	3.42792	1.48358		0.364858	3.64858	3.42792	3.7237	1.48358
1248	3.65145	5.85681	1.48939		0.365145	3.65145	5.85681	3.72386	1.48939
1249	3.65431	4.27142	1.4862		0.365431	3.65431	4.27142	3.72405	1.4862
1250	3.65718	6.08387	1.49157		0.365718	3.65718	6.08387	3.72423	1.49157
1251	3.66005	5.46101	1.48132		0.366005	3.66005	5.46101	3.72455	1.48132
1252	3.66292	3.71598	1.48567		0.366292	3.66292	3.71598	3.72429	1.48567
1253	3.66579	2.7597	1.49224		0.366579	3.66579	2.7597	3.72403	1.49224
1254	3.66866	3.53738	1.48351		0.366866	3.66866	3.53738	3.72378	1.48351
1255	3.67152	3.46418	1.48916		0.367153	3.67153	3.46417	3.72349	1.48916
1256	3.67439	4.59118	1.48934		0.367439	3.67439	4.59118	3.72332	1.48934
1257	3.67726	2.99448	1.49029		0.367726	3.67726	2.99448	3.72301	1.49029
1258	3.68013	2.88941	1.48912		0.368013	3.68013	2.88941	3.72271	1.48912
1259	3.683	3.54844	1.49029		0.3683	3.683	3.54844	3.72265	1.49029
1260	3.68587	2.86776	1.49557		0.368587	3.68587	2.86776	3.72272	1.49557
1261	3.68873	4.81902	1.49139		0.368873	3.68873	4.81902	3.72266	1.49139
1262	3.6916	7.87308	1.49648		0.36916	3.6916	7.87309	3.72248	1.49648
1263	3.69447	3.95155	1.4891		0.369447	3.69447	3.95155	3.72219	1.4891
1264	3.69734	3.96415	1.49333		0.369734	3.69734	3.96415	3.72191	1.49333
1265	3.70021	5.707	1.50209		0.370021	3.70021	5.707	3.72175	1.50209
1266	3.70308	2.98085	1.49265		0.370308	3.70308	2.98085	3.72117	1.49265
1267	3.70594	6.9566	1.50264		0.370594	3.70594	6.9566	3.72058	1.50264
1268	3.70881	3.58597	1.49041		0.370881	3.70881	3.58597	3.72	1.49041
1269	3.71168	2.21344	1.50237		0.371168	3.71168	2.21343	3.71965	1.50237
1270	3.71455	4.57842	1.50074		0.371455	3.71455	4.57842	3.71961	1.50074
1271	3.71741	4.18778	1.495		0.371741	3.71741	4.18778	3.71943	1.495
1272	3.72028	2.20513	1.5041		0.372028	3.72028	2.20513	3.71919	1.5041
1273	3.72315	2.04333	1.49528		0.372315	3.72315	2.04333	3.71843	1.49528
1274	3.72602	2.2001	1.5079		0.372602	3.72602	2.20009	3.71766	1.5079
1275	3.72889	4.91893	1.49758		0.372889	3.72889	4.91893	3.71704	1.49758
1276	3.73175	5.20917	1.5024		0.373175	3.73175	5.20917	3.71647	1.5024
1277	3.73462	5.82221	1.50727		0.373462	3.73462	5.82221	3.71603	1.50727
1278	3.73749	1.80937	1.49816		0.373749	3.73749	1.80937	3.71559	1.49816
1279	3.74036	3.00539	1.51031		0.374036	3.74036	3.00539	3.71528	1.51031
1280	3.74322	2.73274	1.49735		0.374322	3.74322	2.73274	3.71486	1.49735
1281	3.74609	3.19744	1.50661		0.374609	3.74609	3.19743	3.71442	1.50661
1282	3.74896	5.21256	1.50672		0.374896	3.74896	5.21256	3.71399	1.50672
1283	3.75183	4.98479	1.50493		0.375183	3.75183	4.98479	3.71334	1.50493
1284	3.75469	4.28238	1.50803		0.37547	3.7547	4.28238	3.71273	1.50803
1285	3.75756	4.24884	1.49717		0.375756	3.75756	4.24884	3.71198	1.49717
1286	3.76043	4.97991	1.51471		0.376043	3.76043	4.97991	3.71119	1.51471
1287	3.7633	4.23078	1.50569		0.37633	3.7633	4.23078	3.71024	1.50569
1288	3.76616	3.11251	1.50738		0.376616	3.76616	3.11251	3.7093	1.50739
1289	3.76903	3.19778	1.51162		0.376903	3.76903	3.19778	3.70849	1.51162
1290	3.7719	3.61486	1.50527		0.37719	3.7719	3.61486	3.70769	1.50527
1291	3.77477	3.3081	1.51277		0.377477	3.77477	3.3081	3.70697	1.51277
1292	3.77763	2.6884	1.50661		0.377763	3.77763	2.6884	3.70625	1.50661
1293	3.7805	4.39356	1.51139		0.37805	3.7805	4.39357	3.7056	1.51139
1294	3.78337	4.57308	1.5109		0.378337	3.78337	4.57308	3.70451	1.51091
1295	3.78624	1.01808	1.50617		0.378624	3.78624	1.01808	3.70341	1.50617
1296	3.7891	3.37189	1.51863		0.37891	3.7891	3.37189	3.70231	1.51863
1297	3.79197	1.23056	1.51593		0.379197	3.79197	1.23056	3.70116	1.51593
1298	3.79484	4.48066	1.52385		0.379484	3.79484	4.48066	3.70012	1.52385
1299	3.7977	2.19819	1.52552		0.37977	3.7977	2.19819	3.69893	1.52552
1300	3.80057	2.61839	1.52457		0.380057	3.80057	2.61839	3.69776	1.52457
1301	3.80344	2.68423	1.53015		0.380344	3.80344	2.68423	3.69663	1.53015
1302	3.80631	2.51774	1.52963		0.380631	3.80631	2.51774	3.69563	1.52963
1303	3.80917	3.85212	1.53773		0.380917	3.80917	3.85212	3.6945	1.53773
1304	3.81204	3.46218	1.53889		0.381204	3.81204	3.46218	3.69333	1.53889
1305	3.81491	1.53513	1.53928		0.381491	3.81491	1.53513	3.69214	1.53928
1306	3.81777	6.01862	1.54777		0.381777	3.81777	6.01862	3.69096	1.54777
1307	3.82064	4.12878	1.54633		0.382064	3.82064	4.12878	3.68989	1.54633
1308	3.82351	2.76907	1.55338		0.382351	3.82351	2.76907	3.68855	1.55338
1309	3.82637	4.01173	1.55231		0.382637	3.82637	4.01172	3.68722	1.55231
1310	3.82924	2.91093	1.5555		0.382924	3.82924	2.91093	3.6859	1.5555
1311	3.83211	4.47835	1.56083		0.383211	3.83211	4.47835	3.68456	1.56083
1312	3.83497	3.07034	1.56052		0.383497	3.83497	3.07034	3.68337	1.56052
1313	3.83784	3.38684	1.56625		0.383784	3.83784	3.38684	3.68204	1.56624
1314	3.84071	0.546051	1.56609		0.384071	3.84071	0.546051	3.68059	1.56609
1315	3.84357	6.81385	1.57091		0.384358	3.84358	6.81385	3.67881	1.57091
1316	3.84644	2.78344	1.57519		0.384644	3.84644	2.78344	3.67717	1.57519
1317	3.84931	2.89825	1.57593		0.384931	3.84931	2.89825	3.67539	1.57593
1318	3.85217	2.49604	1.58107		0.385217	3.85217	2.49604	3.67394	1.58107
1319	3.85504	4.38244	1.57708		0.385504	3.85504	4.38244	3.6726	1.57708
1320	3.85791	1.24252	1.58809		0.385791	3.85791	1.24252	3.67126	1.58809
1321	3.86077	6.54954	1.58823		0.386077	3.86077	6.54954	3.66991	1.58823
1322	3.86364	5.31856	1.58755		0.386364	3.86364	5.31856	3.66802	1.58755
1323	3.86651	6.06773	1.59432		0.386651	3.86651	6.06773	3.66613	1.59432
1324	3.86937	2.76773	1.58495		0.386937	3.86937	2.76773	3.66425	1.58495
1325	3.87224	6.17446	1.59649		0.387224	3.87224	6.17446	3.66244	1.59649
1326	3.87511	2.4932	1.59453		0.387511	3.87511	2.4932	3.66048	1.59453
1327	3.87797	7.02769	1.59755		0.387797	3.87797	7.0277	3.65851	1.59755
1328	3.88084	2.41101	1.59501		0.388084	3.88084	2.41102	3.65656	1.59501
1329	3.8837	7.61175	1.61067		0.38837	3.8837	7.61175	3.65464	1.61067
1330	3.88657	6.87031	1.6237		0.388657	3.88657	6.87031	3.65288	1.6237
1331	3.88944	3.15295	1.62345		0.388944	3.88944	3.15295	3.65097	1.62345
1332	3.8923	5.16774	1.6378		0.38923	3.8923	5.16774	3.64903	1.6378
1333	3.89517	5.11759	1.64372		0.389517	3.89517	5.11759	3.64708	1.64372
1334	3.89804	3.08981	1.65087		0.389804	3.89804	3.08981	3.64528	1.65087
1335	3.9009	3.95134	1.65377		0.39009	3.9009	3.95134	3.6432	1.65377
1336	3.90377	1.3218	1.65568		0.390377	3.90377	1.3218	3.6408	1.65568
1337	3.90664	1.55059	1.66432		0.390663	3.90664	1.55059	3.63841	1.66432
1338	3.9095	3.78672	1.66497		0.39095	3.9095	3.78672	3.63602	1.66497
1339	3.91237	9.03671	1.67531		0.391237	3.91237	9.03671	3.63379	1.67531
1340	3.91523	2.95651	1.67351		0.391523	3.91523	2.95651	3.63142	1.67351
1341	3.9181	5.71087	1.67741		0.39181	3.9181	5.71087	3.62905	1.67741
1342	3.92096	5.5143	1.69063		0.392096	3.92096	5.5143	3.62671	1.69063
1343	3.92383	4.13755	1.68504		0.392383	3.92383	4.13755	3.62458	1.68504
1344	3.9267	4.33179	1.69968		0.39267	3.9267	4.33179	3.62231	1.69968
1345	3.92956	3.65387	1.70119		0.392956	3.92956	3.65387	3.62003	1.70119
1346	3.93243	0.838391	1.70139		0.393243	3.93243	0.838391	3.61761	1.70139
1347	3.93529	3.97974	1.71462		0.393529	3.93529	3.97974	3.61517	1.71462
1348	3.93816	6.51546	1.70433		0.393816	3.93816	6.51546	3.61287	1.70433
1349	3.94102	5.83513	1.72206		0.394103	3.94103	5.83513	3.61036	1.72206
1350	3.94389	0.44038	1.72048		0.394389	3.94389	0.44038	3.60772	1.72048
1351	3.94676	4.11455	1.72627		0.394676	3.94676	4.11455	3.60509	1.72627
1352	3.94962	3.97478	1.73488		0.394962	3.94962	3.97478	3.6026	1.73488
1353	3.95249	5.2562	1.72706		0.395249	3.95249	5.2562	3.60003	1.72706
1354	3.95535	5.115	1.74547		0.395535	3.95535	5.115	3.59748	1.74547
1355	3.95822	4.25056	1.73992		0.395822	3.95822	4.25056	3.59493	1.73992
1356	3.96109	3.98185	1.74792		0.396109	3.96109	3.98185	3.59245	1.74792
1357	3.96395	4.9332	1.7553		0.396395	3.96395	4.9332	3.5897	1.7553
1358	3.96682	6.55998	1.74597		0.396682	3.96682	6.55998	3.58694	1.74597
1359	3.96968	5.06825	1.76957		0.396968	3.96968	5.06825	3.58419	1.76957
1360	3.97255	2.70876	1.75916		0.397255	3.97255	2.70876	3.58128	1.75916
1361	3.97541	7.8269	1.77014		0.397541	3.97541	7.8269	3.5785	1.77014
1362	3.97828	3.85111	1.76782		0.397828	3.97828	3.85111	3.57558	1.76782
1363	3.98114	6.39638	1.7765		0.398114	3.98114	6.39638	3.57262	1.7765
1364	3.98401	4.8433	1.79007		0.398401	3.98401	4.8433	3.56961	1.79007
1365	3.98687	5.87239	1.7819		0.398687	3.98687	5.87239	3.56676	1.7819
1366	3.98974	3.31753	1.79078		0.398974	3.98974	3.31753	3.56375	1.79078
1367	3.9926	3.39135	1.7893		0.39926	3.9926	3.39135	3.56065	1.7893
1368	3.99547	5.51849	1.79798		0.399547	3.99547	5.51849	3.55754	1.79798
1369	3.99833	3.60311	1.80425		0.399833	3.99833	3.60311	3.55444	1.80425
1370	4.0012	2.63393	1.80268		0.40012	4.0012	2.63393	3.55144	1.80268
1371	4.00406	2.00748	1.81532		0.400406	4.00406	2.00748	3.54826	1.81532
1372	4.00693	4.99208	1.81352		0.400693	4.00693	4.99208	3.54507	1.81352
1373	4.00979	3.06108	1.84992		0.400979	4.00979	3.06108	3.54188	1.84992
1374	4.01266	2.97681	1.87377		0.401266	4.01266	2.97681	3.53895	1.87377
1375	4.01552	3.29584	1.90019		0.401552	4.01552	3.29585	3.53587	1.90018
1376	4.01839	4.03595	1.93974		0.401839	4.01839	4.03595	3.53279	1.93974
1377	4.02125	3.26678	1.92164		0.402125	4.02125	3.26678	3.52963	1.92164
1378	4.02412	2.8816	1.95548		0.402412	4.02412	2.8816	3.52648	1.95548
1379	4.02698	5.95225	1.96076		0.402698	4.02698	5.95225	3.52319	1.96076
1380	4.02985	6.74176	1.99832		0.402985	4.02985	6.74176	3.5199	1.99832
1381	4.03271	1.31879	2.04315		0.403271	4.03271	1.31879	3.51656	2.04315
1382	4.03558	1.78135	2.03978		0.403558	4.03558	1.78135	3.51323	2.03978
1383	4.03844	5.67529	2.08582		0.403844	4.03844	5.67529	3.51004	2.08581
1384	4.04131	5.56931	2.08659		0.404131	4.04131	5.56931	3.5066	2.08659
1385	4.04417	5.16207	2.11924		0.404417	4.04417	5.16207	3.50303	2.11924
1386	4.04704	4.92498	2.13119		0.404704	4.04704	4.92498	3.49946	2.13119
1387	4.0499	5.62759	2.13461		0.40499	4.0499	5.62759	3.49603	2.13461
1388	4.05277	6.37324	2.16689		0.405277	4.05277	6.37324	3.49261	2.16689
1389	4.05563	7.91937	2.15825		0.405563	4.05563	7.91937	3.48919	2.15825
1390	4.0585	4.83172	2.19638		0.40585	4.0585	4.83172	3.48577	2.19638
1391	4.06136	3.47335	2.20796		0.406136	4.06136	3.47335	3.48234	2.20796
1392	4.06423	5.33309	2.20457		0.406423	4.06423	5.33309	3.47859	2.20457
1393	4.06709	-0.231053	2.24397		0.406709	4.06709	-0.231053	3.47484	2.24397
1394	4.06995	3.9643	2.22112		0.406995	4.06995	3.9643	3.47109	2.22112
1395	4.07282	4.12735	2.25121		0.407282	4.07282	4.12735	3.46763	2.25121
1396	4.07568	6.11666	2.25034		0.407568	4.07568	6.11666	3.46431	2.25034
1397	4.07855	-0.713566	2.26473		0.407855	4.07855	-0.713566	3.46086	2.26473
1398	4.08141	3.98597	2.30169		0.408141	4.08141	3.98597	3.45732	2.30169
1399	4.08427	5.88973	2.31354		0.408427	4.08427	5.88973	3.4537	2.31354
1400	4.08714	0.85574	2.34001		0.408714	4.08714	0.85574	3.45022	2.34001
1401	4.09	4.8138	2.36887		0.409	4.09	4.8138	3.4466	2.36887
1402	4.09287	2.18167	2.40367		0.409287	4.09287	2.18167	3.443	2.40367
1403	4.09573	8.7861	2.42926		0.409573	4.09573	8.7861	3.4394	2.42926
1404	4.0986	8.71837	2.41634		0.40986	4.0986	8.71837	3.43594	2.41634
1405	4.10146	-0.60566	2.45127		0.410146	4.10146	-0.60566	3.43222	2.45127
1406	4.10433	5.12192	2.44474		0.410432	4.10432	5.12192	3.4284	2.44474
1407	4.10719	1.93532	2.49088		0.410719	4.10719	1.93532	3.42458	2.49088
1408	4.11005	3.39819	2.48377		0.411005	4.11005	3.39819	3.4209	2.48377
1409	4.11292	3.10863	2.48134		0.411292	4.11292	3.10863	3.41702	2.48134
1410	4.11578	4.12385	2.52929		0.411578	4.11578	4.12386	3.41314	2.52929
1411	4.11864	7.97739	2.50973		0.411864	4.11864	7.97739	3.40925	2.50973
1412	4.12151	8.00216	2.53484		0.412151	4.12151	8.00216	3.40525	2.53484
1413	4.12437	7.38257	2.52149		0.412437	4.12437	7.38257	3.40127	2.52149
1414	4.12724	4.80426	2.53506		0.412724	4.12724	4.80426	3.39714	2.53506
1415	4.1301	3.5565	2.56115		0.41301	4.1301	3.5565	3.39303	2.56115
1416	4.13296	1.38419	2.52574		0.413296	4.13296	1.38419	3.38942	2.52574
1417	4.13583	3.83625	2.56048		0.413583	4.13583	3.83625	3.38595	2.56048
1418	4.13869	3.07268	2.5532		0.413869	4.13869	3.07268	3.38233	2.5532
1419	4.14156	5.76281	2.56977		0.414155	4.14155	5.76281	3.3785	2.56977
1420	4.14442	6.61287	2.58087		0.414442	4.14442	6.61287	3.37448	2.58087
1421	4.14728	3.25802	2.55275		0.414728	4.14728	3.25802	3.37061	2.55275
1422	4.15015	2.74161	2.59398		0.415015	4.15015	2.74161	3.36659	2.59398
1423	4.15301	4.50249	2.56623		0.415301	4.15301	4.50249	3.36261	2.56623
1424	4.15587	6.32604	2.60743		0.415587	4.15587	6.32604	3.35862	2.60742
1425	4.15874	9.20562	2.59303		0.415874	4.15874	9.20562	3.35478	2.59303
1426	4.1616	4.19397	2.59728		0.41616	4.1616	4.19397	3.35072	2.59728
1427	4.16446	2.63816	2.61231		0.416446	4.16446	2.63816	3.3466	2.61231
1428	4.16733	8.36731	2.60356		0.416733	4.16733	8.36731	3.34248	2.60356
1429	4.17019	4.07285	2.62924		0.417019	4.17019	4.07285	3.33837	2.62924
1430	4.17305	-0.566087	2.61108		0.417305	4.17305	-0.566087	3.33451	2.61108
1431	4.17592	2.2467	2.63039		0.417592	4.17592	2.2467	3.33051	2.63039
1432	4.17878	3.81701	2.64743		0.417878	4.17878	3.81701	3.32652	2.64743
1433	4.18164	2.45486	2.62592		0.418164	4.18164	2.45486	3.32241	2.62592
1434	4.18451	4.76276	2.65666		0.418451	4.18451	4.76276	3.31836	2.65666
1435	4.18737	8.30243	2.63953		0.418737	4.18737	8.30243	3.31416	2.63953
1436	4.19023	4.97743	2.66912		0.419023	4.19023	4.97743	3.30997	2.66912
1437	4.1931	1.26808	2.65725		0.41931	4.1931	1.26808	3.30584	2.65724
1438	4.19596	3.49564	2.65763		0.419596	4.19596	3.49564	3.30185	2.65763
1439	4.19882	8.29167	2.68886		0.419882	4.19882	8.29167	3.29772	2.68886
1440	4.20169	2.92778	2.67083		0.420169	4.20169	2.92778	3.29362	2.67083
1441	4.20455	7.40022	2.69232		0.420455	4.20455	7.40022	3.28955	2.69232
1442	4.20741	3.8147	2.68097		0.420741	4.20741	3.8147	3.28562	2.68097
1443	4.21028	0.556246	2.69464		0.421028	4.21028	0.556246	3.28154	2.69464
1444	4.21314	10.3323	2.71299		0.421314	4.21314	10.3323	3.27731	2.71299
1445	4.216	3.49573	2.692		0.4216	4.216	3.49572	3.27308	2.692
1446	4.21886	5.04233	2.72607		0.421886	4.21886	5.04234	3.26898	2.72607
1447	4.22173	1.49664	2.69771		0.422173	4.22173	1.49664	3.26472	2.69771
1448	4.22459	11.5511	2.74178		0.422459	4.22459	11.5511	3.26043	2.74178
1449	4.22745	7.15191	2.74319		0.422745	4.22745	7.15191	3.25615	2.74319
1450	4.23031	2.15147	2.71195		0.423031	4.23031	2.15147	3.25201	2.71195
1451	4.23318	4.83224	2.74816		0.423318	4.23318	4.83224	3.24777	2.74816
1452	4.23604	7.17511	2.72356		0.423604	4.23604	7.17511	3.24353	2.72356
1453	4.2389	8.54681	2.76762		0.42389	4.2389	8.54681	3.23929	2.76762
1454	4.24177	4.2747	2.75346		0.424177	4.24177	4.2747	3.23502	2.75346
1455	4.24463	8.45955	2.74669		0.424463	4.24463	8.45955	3.23085	2.74669
1456	4.24749	7.48928	2.76427		0.424749	4.24749	7.48927	3.22654	2.76427
1457	4.25035	3.32392	2.75028		0.425035	4.25035	3.32392	3.22223	2.75028
1458	4.25321	3.85673	2.79368		0.425321	4.25321	3.85673	3.2179	2.79368
1459	4.25608	6.77337	2.7483		0.425608	4.25608	6.77337	3.21371	2.7483
1460	4.25894	-2.72386	2.77245		0.425894	4.25894	-2.72386	3.20939	2.77245
1461	4.2618	5.50702	2.78991		0.42618	4.2618	5.50702	3.205	2.78991
1462	4.26466	7.4838	2.77624		0.426467	4.26467	7.4838	3.20059	2.77624
1463	4.26753	7.8169	2.80879		0.426753	4.26753	7.8169	3.19631	2.80879
1464	4.27039	1.11267	2.75773		0.427039	4.27039	1.11267	3.19193	2.75773
1465	4.27325	-1.42341	2.80005		0.427325	4.27325	-1.42341	3.18773	2.80005
1466	4.27611	1.65096	2.80254		0.427611	4.27611	1.65096	3.18353	2.80254
1467	4.27898	1.39499	2.79724		0.427898	4.27898	1.39499	3.17948	2.79724
1468	4.28184	3.7585	2.8254		0.428184	4.28184	3.7585	3.17518	2.8254
1469	4.2847	6.38932	2.80111		0.42847	4.2847	6.38932	3.17083	2.80111
1470	4.28756	0.548453	2.83817		0.428756	4.28756	0.548453	3.16649	2.83817
1471	4.29042	3.33179	2.81875		0.429042	4.29042	3.33179	3.16227	2.81875
1472	4.29329	9.53326	2.84593		0.429329	4.29329	9.53325	3.15792	2.84593
1473	4.29615	1.23279	2.84463		0.429615	4.29615	1.23279	3.15357	2.84463
1474	4.29901	3.24879	2.82668		0.429901	4.29901	3.24879	3.14921	2.82668
1475	4.30187	3.5965	2.89427		0.430187	4.30187	3.5965	3.14498	2.89427
1476	4.30473	-1.7554	2.81639		0.430474	4.30474	-1.7554	3.14058	2.81639
1477	4.3076	7.67403	2.8736		0.43076	4.3076	7.67403	3.13619	2.8736
1478	4.31046	0.2047	2.86633		0.431046	4.31046	0.2047	3.13181	2.86633
1479	4.31332	8.75572	2.86074		0.431332	4.31332	8.75572	3.12768	2.86074
1480	4.31618	4.2034	2.86855		0.431618	4.31618	4.2034	3.12341	2.86855
1481	4.31905	4.68153	2.84155		0.431904	4.31904	4.68153	3.11914	2.84155
1482	4.32191	6.26146	2.89695		0.432191	4.32191	6.26146	3.11473	2.89695
1483	4.32477	8.35913	2.86078		0.432477	4.32477	8.35913	3.11037	2.86078
1484	4.32763	4.54201	2.86887		0.432763	4.32763	4.54201	3.1059	2.86887
1485	4.33049	4.35233	2.87489		0.433049	4.33049	4.35233	3.10142	2.8749
1486	4.33335	3.66222	2.86217		0.433335	4.33335	3.66222	3.09704	2.86216
1487	4.33622	3.18034	2.90422		0.433621	4.33622	3.18035	3.09278	2.90422
1488	4.33908	-0.0682289	2.87709		0.433908	4.33908	-0.0682289	3.08839	2.87709
1489	4.34194	6.83626	2.96427		0.434194	4.34194	6.83626	3.08416	2.96427
1490	4.3448	5.09838	3.02817		0.43448	4.3448	5.09838	3.07999	3.02817
1491	4.34766	6.97832	3.0073		0.434766	4.34766	6.97831	3.07596	3.0073
1492	4.35052	8.5125	3.11195		0.435052	4.35052	8.5125	3.07177	3.11195
1493	4.35338	9.67155	3.05205		0.435338	4.35338	9.67155	3.06752	3.05205
1494	4.35625	2.73242	3.12262		0.435625	4.35625	2.73242	3.06328	3.12262
1495	4.35911	10.9371	3.15194		0.435911	4.35911	10.9371	3.05916	3.15194
1496	4.36197	6.33515	3.26273		0.436197	4.36197	6.33515	3.05482	3.26273
1497	4.36483	-2.54553	3.35234		0.436483	4.36483	-2.54553	3.05043	3.35234
1498	4.36769	5.52927	3.31318		0.436769	4.36769	5.52927	3.04604	3.31318
1499	4.37055	7.19487	3.41804		0.437055	4.37055	7.19487	3.0418	3.41804
1500	4.37341	1.74513	3.38223		0.437341	4.37341	1.74513	3.03748	3.38223
1501	4.37627	5.15567	3.44237		0.437627	4.37627	5.15567	3.03317	3.44237
1502	4.37913	5.20015	3.4967		0.437914	4.37914	5.20015	3.02885	3.4967
1503	4.382	1.55506	3.45897		0.4382	4.382	1.55506	3.02471	3.45897
1504	4.38486	9.81937	3.63955		0.438486	4.38486	9.81937	3.02045	3.63955
1505	4.38772	-0.258007	3.67697		0.438772	4.38772	-0.258007	3.0162	3.67697
1506	4.39058	5.24955	3.70982		0.439058	4.39058	5.24955	3.012	3.70982
1507	4.39344	6.56597	3.89164		0.439344	4.39344	6.56597	3.00814	3.89164
1508	4.3963	-3.71137	3.95012		0.43963	4.3963	-3.71137	3.00416	3.95012
1509	4.39916	6.40846	4.26004		0.439916	4.39916	6.40846	3.00017	4.26004
1510	4.40202	1.52294	4.38015		0.440202	4.40202	1.52294	2.99593	4.38015
1511	4.40488	11.2495	4.49004		0.440488	4.40488	11.2495	2.99172	4.49004
1512	4.40775	-0.876641	4.62659		0.440775	4.40775	-0.876641	2.98738	4.62659
1513	4.41061	2.25955	5.39985		0.441061	4.41061	2.25955	2.98314	5.39985
1514	4.41347	13.8718	6.15209		0.441347	4.41347	13.8718	2.9793	6.15209
1515	4.41633	8.21195	6.66348		0.441633	4.41633	8.21195	2.97559	6.66348
1516	4.41919	7.12305	6.98909		0.441919	4.41919	7.12305	2.97174	6.98909
1517	4.42205	8.74946	7.50125		0.442205	4.42205	8.74946	2.96768	7.50125
1518	4.42491	5.59107	8.09105		0.442491	4.42491	5.59107	2.96352	8.09105
1519	4.42777	22.3333	8.85147		0.442777	4.42777	22.3333	2.95949	8.85147
1520	4.43063	-1.5737	10.7105		0.443063	4.43063	-1.5737	2.95539	10.7105
1521	4.43349	-19.6092	14.6836		0.443349	4.43349	-19.6092	2.95153	14.6836
1522	4.43635	6.47668	24.074		0.443635	4.43635	6.47668	2.94767	24.0741

## Sheet: ED_Figure2d
ΔN
Gunier
s2	ln(I)
0.00367133	7.5666
0.0040293	7.54767
0.00440392	7.5582
0.0047952	7.55061
0.00520312	7.56826
0.0056277	7.5336
0.00606892	7.51944
0.0065268	7.51937
0.00700132	7.51404
0.00749249	7.53184
0.00800032	7.51076
0.00852479	7.53337
0.00906591	7.50092
0.00962368	7.50212
0.0101981	7.49624
0.0107892	7.49731
0.0113969	7.48915
0.0120213	7.47613
0.0126623	7.47802
0.01332	7.47214
0.0139943	7.47024
0.0146852	7.46044
0.0153929	7.46552
0.0161171	7.45213
0.0168581	7.43445
0.0176156	7.42951
0.0183899	7.43021
0.0191807	7.43214
0.0199882	7.41441
0.0208124	7.41208
0.0216532	7.41467
0.0225107	7.39805
0.0233848	7.39958
0.0242756	7.38375
0.025183	7.38556
0.026107	7.37849
0.0270477	7.37178
0.0280051	7.36167
0.0289791	7.35801
0.0299698	7.34472
0.0309771	7.3532
0.032001	7.33658
0.0330416	7.31589
0.0340989	7.31697
0.0351728	7.31529
0.0362634	7.29516
0.0373706	7.30121
0.0384944	7.28304
0.0396349	7.27555
0.0407921	7.2725
0.0419659	7.26633
0.0431563	7.25985
0.0443634	7.25318
0.0455872	7.23465
0.0468275	7.2319
0.0480846	7.22258
0.0493583	7.21976
0.0506486	7.20823
0.0519556	7.19771
0.0532793	7.17561
0.0546195	7.17364
0.0559764	7.16347
0.05735	7.16774
0.0587403	7.15308
0.0601471	7.13754
0.0615707	7.13271
0.0630108	7.12348
0.0644676	7.11509
0.0659412	7.1074
0.0674313	7.09185
0.068938	7.08558
0.0704614	7.0789
0.0720015	7.06865
0.0735582	7.0518
0.0751316	7.04549
0.0767216	7.04573
0.0783282	7.03538
0.0799515	7.02014
0.0815915	7.01247
0.0832481	6.99897
0.0849213	6.98896
0.0866112	6.98012
0.0883177	6.97234
0.0900409	6.95871
0.0917808	6.95414
0.0935372	6.94643
0.0953104	6.94144
0.0971002	6.91563
0.0989066	6.90545
0.10073	6.89822
0.102569	6.88696
0.104426	6.86239
0.106299	6.86967
0.108188	6.84834
0.110095	6.83725
0.112018	6.82281
0.113957	6.81456
0.115913	6.80922
0.117886	6.79494
0.119876	6.78152
0.121882	6.76391
0.123905	6.7596
0.125944	6.73659
0.128001	6.73368
0.130073	6.72366
0.132163	6.70156
0.134269	6.69485
0.136392	6.68309
0.138531	6.66798
0.140687	6.67009
0.14286	6.6459
0.145049	6.63846
0.147255	6.62666
0.149477	6.61375
0.151717	6.58621
0.153973	6.59718
0.156245	6.5567
0.158534	6.5666
0.16084	6.55259
0.163162	6.53989
0.165502	6.53449
0.167857	6.51724
0.17023	6.50092
0.172619	6.48443
0.175024	6.48569
0.177447	6.46502
0.179886	6.45282
0.182341	6.43179
0.184814	6.43691
0.187303	6.42462
0.189808	6.41073
0.19233	6.3899
0.194869	6.38353
0.197425	6.35975
0.199997	6.34884
0.202586	6.35619
0.205191	6.32939
0.207813	6.32718
0.210452	6.3236
0.213107	6.30075
0.215779	6.28612
0.218468	6.27407
0.221173	6.24929
0.223895	6.26494
0.226633	6.23228
0.229389	6.22982
0.23216	6.1994
0.234949	6.18241
0.237754	6.18299
0.240576	6.17822
0.243414	6.14778
0.246269	6.15893
0.249141	6.15714
0.25203	6.12854
0.254935	6.09472
0.257856	6.09852
0.260794	6.09311
0.263749	6.06401
0.266721	6.05241
0.269709	6.04145
0.272714	6.02222
0.275735	6.0069
0.278774	5.99767
0.281828	5.99695
0.2849	5.98719
0.287988	5.96972
0.291093	5.95051
0.294214	5.94415
0.297352	5.93474
0.300506	5.91649
0.303678	5.88624
0.306866	5.89084
0.31007	5.88717
0.313291	5.85971
0.316529	5.84524
0.319784	5.86053
0.323055	5.8082
0.326343	5.81524
0.329647	5.78498
0.332968	5.81325
0.336306	5.77017
0.33966	5.77688
0.343031	5.75699
0.346419	5.76112
0.349823	5.72951
0.353244	5.71176
0.356681	5.72765
0.360135	5.67582
0.363606	5.68564
0.367094	5.66793
0.370598	5.67989
0.374118	5.66736
0.377656	5.62479
0.38121	5.63866
0.38478	5.62508
0.388368	5.61726
0.391972	5.5885
0.395592	5.57971
0.399229	5.58103
0.402883	5.56374
0.406554	5.5555
0.410241	5.52966
0.413944	5.55058
0.417665	5.53563
0.421402	5.51216
0.425155	5.47324
0.428926	5.49411
0.432713	5.48283
0.436516	5.46986
0.440336	5.44693
0.444173	5.44802
0.448027	5.42466
0.451897	5.44806
0.455784	5.40506
0.459687	5.40096
0.463607	5.3936
0.467544	5.37059
0.471497	5.34505
0.475467	5.35729
0.479453	5.36342
0.483457	5.36304
0.487477	5.33381
0.491513	5.33803
0.495566	5.3329
0.499636	5.31715
0.503722	5.31145
0.507825	5.30863
0.511945	5.27472
0.516081	5.22853
0.520234	5.23117
0.524404	5.23249
0.52859	5.25021
0.532793	5.20982
0.537012	5.22874
0.541248	5.18121
0.545501	5.19347
0.54977	5.18741
0.554056	5.15867
0.558359	5.17975
0.562678	5.16684
0.567014	5.17995
0.571367	5.1243
0.575736	5.10745
0.580122	5.10319
0.584524	5.09557
0.588943	5.09482
0.593379	5.0799
0.597831	5.0588
0.6023	5.05455
0.606786	5.05965
0.611288	5.04232
0.615807	5.06162
0.620342	5.04843
0.624894	5.01599
0.629463	4.9897
0.634049	4.97289
0.638651	4.99979
0.643269	4.98034
0.647905	4.92925
0.652557	5.02686
0.657225	4.95705
0.66191	4.93316
0.666612	4.96357
0.67133	4.92077
0.676065	4.9268
0.680817	4.90001
0.685585	4.91649
0.69037	4.91888
0.695172	4.8544
0.69999	4.89814
0.704825	4.89962
0.709677	4.86983
0.714545	4.81236
0.719429	4.80052
0.724331	4.80819
0.729249	4.80283
0.734183	4.78762
0.739135	4.78097
0.744103	4.79557
0.749087	4.8069
0.754088	4.74439
0.759106	4.75595
0.76414	4.77607
0.769191	4.74552
0.774259	4.74877
0.779343	4.70912
0.784444	4.72358
0.789562	4.71465
0.794696	4.68633
0.799847	4.69436
0.805014	4.65456
0.810198	4.62812
0.815399	4.68469
0.820616	4.69741
0.82585	4.6962
0.8311	4.64654
0.836368	4.57571
0.841651	4.6178
0.846952	4.61516
0.852269	4.58768
0.857602	4.57009
0.862953	4.60576
0.86832	4.58553
0.873703	4.55496
0.879104	4.5394
0.88452	4.61807
0.889954	4.59107
0.895404	4.56565
0.90087	4.52987
0.906354	4.61235
0.911854	4.51318
0.91737	4.5071
0.922903	4.46824
0.928453	4.49756
0.934019	4.47868
0.939603	4.44217
0.945202	4.44451
0.950818	4.46825
0.956451	4.46511
0.962101	4.47579
0.967767	4.39774
0.97345	4.47328
0.979149	4.42064
0.984865	4.45405
0.990598	4.42616
0.996347	4.43404
1.00211	4.41958
1.0079	4.39568
1.01369	4.37618
1.01951	4.42058
1.02534	4.36536
1.03119	4.34616
1.03706	4.31432
1.04294	4.34866
1.04884	4.28203
1.05475	4.40209
1.06069	4.27916
1.06663	4.28702
1.0726	4.26103
1.07858	4.29164
1.08458	4.34377
1.0906	4.30684
1.09663	4.23122
1.10268	4.30049
1.10874	4.30868
1.11482	4.21535
1.12092	4.24368
1.12703	4.22733
1.13317	4.19011
1.13932	4.24978
1.14548	4.19766
1.15166	4.19614
1.15786	4.14607
1.16407	4.1927
1.1703	4.16155
1.17655	4.20939
1.18282	4.18145
1.1891	4.20218
1.19539	4.18693
1.20171	4.0531
1.20804	4.18627
1.21439	4.16025
1.22075	4.14262
1.22713	4.03453
1.23353	4.02519
1.23994	4.03232
1.24638	4.01819
1.25282	4.14815
1.25929	4.11362
1.26577	4.09127
1.27226	4.05726
1.27878	4.04634
1.28531	4.08733
1.29185	4.08246
1.29842	4.03137
1.305	4.08863
1.31159	4.065
1.31821	4.10259
1.32484	4.05229
1.33148	3.98531
1.33815	3.96342
1.34483	4.00777
1.35152	3.91626
1.35824	3.95058
1.36496	4.0168
1.37171	3.9493
1.37848	3.96948
1.38525	3.88699
1.39205	3.9517
1.39886	4.07348
1.40569	4.0072
1.41254	3.97888
1.4194	3.9737
1.42628	3.89069
1.43318	3.92437
1.44009	3.92794
1.44702	3.96863
1.45396	3.8719
1.46092	3.82401
1.4679	3.85837
1.4749	3.83984
1.48191	3.87829
1.48894	3.9014
1.49598	3.87349
1.50304	3.8685
1.51012	3.86454
1.51722	3.84068
1.52433	3.84376
1.53146	3.81492
1.5386	3.80756
1.54577	3.78507
1.55294	3.78214
1.56014	3.77578
1.56735	3.8451
1.57458	3.77446
1.58182	3.66184
1.58908	3.83665
1.59636	3.77536
1.60365	3.77481
1.61097	3.71008
1.61829	3.78703
1.62564	3.82405
1.633	3.80944
1.64037	3.76476
1.64777	3.75318
1.65518	3.78433
1.6626	3.86943
1.67005	3.65452
1.67751	3.73526
1.68499	3.81322
1.69248	3.72978
1.69999	3.77816
1.70751	3.80191
1.71506	3.71828
1.72262	3.73192
1.7302	3.71709
1.73779	3.72754
1.7454	3.59398
1.75302	3.67579
1.76067	3.70228
1.76833	3.72287
1.776	3.63257
1.78369	3.57921
1.7914	3.66351
1.79913	3.67004
1.80687	3.61032
1.81463	3.63596
1.82241	3.55776
1.8302	3.69117
1.83801	3.72119
1.84583	3.62425
1.85367	3.65359
1.86153	3.68423
1.86941	3.63729
1.8773	3.52815
1.88521	3.51191
1.89313	3.62078
1.90108	3.56475
1.90903	3.42782
1.91701	3.59636
1.925	3.62779
1.93301	3.62647
1.94103	3.6582
1.94907	3.64564
1.95713	3.55574
1.96521	3.47319
1.9733	3.4988
1.98141	3.41379
1.98953	3.54743
1.99767	3.55198
2.00583	3.56649
2.014	3.52199
2.02219	3.50383
2.0304	3.37971
2.03862	3.48519
2.04686	3.36607
2.05512	3.50624
2.06339	3.47833
2.07168	3.48379
2.07999	3.39556
2.08831	3.4996
2.09665	3.40662
2.10501	3.62967
2.11338	3.33163
2.12177	3.42756
2.13018	3.247
2.1386	3.37948
2.14704	3.35699
2.15549	3.39004
2.16397	3.38576
2.17245	3.441
2.18096	3.40015
2.18949	3.32461
2.19802	3.44231
2.20658	3.3209
2.21515	3.43177
2.22374	3.28242
2.23234	3.3374
2.24097	3.34402
2.2496	3.37029
2.25826	3.32901
2.26693	3.35878
2.27562	3.23082
2.28432	3.32708
2.29304	3.20123
2.30178	3.31526
2.31054	3.25574
2.31931	3.26283
2.3281	3.19847
2.3369	3.2479
2.34572	3.31596
2.35456	3.06988
2.36341	3.20484
2.37228	3.0673
2.38117	3.13012
2.39007	3.06953
2.39899	3.19216
2.40793	3.27646
2.41688	3.28011
2.42585	3.22642
2.43484	3.12988
2.44384	2.94979
2.45286	3.19308
2.4619	3.29622
2.47095	3.1424
2.48002	3.13019
2.48911	3.19342
2.49821	3.22659
2.50733	3.2025
2.51647	2.93895
2.52562	3.0728
2.53479	3.16902
2.54397	3.00099
2.55317	3.07644
2.56239	3.13981
2.57163	3.08725
2.58088	3.1224
2.59015	3.14102
2.59943	3.09399
2.60874	2.91455
2.61805	3.10352
2.62739	2.9076
2.63674	3.09631
2.64611	2.96464
2.65549	3.16349
2.66489	3.12658
2.67431	3.10035
2.68374	2.93786
2.69319	3.0214
2.70266	2.87796
2.71214	2.80703
2.72165	3.08024
2.73116	2.83563
2.7407	2.99594
2.75025	3.07868
2.75981	2.94873
2.7694	2.71279
2.779	3.00066
2.78861	2.94335
2.79825	2.82961
2.80789	2.77204
2.81756	2.78716
2.82724	2.9649
2.83694	2.87253
2.84666	2.78738
2.85639	2.75653
2.86614	2.77061
2.8759	2.79732
2.88569	2.56224
2.89549	2.74542
2.9053	2.6855
2.91513	2.95487
2.92498	2.66657
2.93485	2.83268
2.94473	2.71136
2.95462	2.8418
2.96454	2.68422
2.97447	2.62108
2.98442	2.63796
2.99438	2.72632
3.00436	2.69044
3.01436	2.72288
3.02437	2.62771
3.03441	2.75138
3.04445	2.61362
3.05452	2.5376
3.0646	2.50335
3.07469	2.39684
3.08481	2.69253
3.09494	2.76042
3.10508	2.438
3.11525	2.5056
3.12542	2.49436
3.13562	2.70945
3.14583	2.63603
3.15606	2.53675
3.16631	2.55764
3.17657	2.4955
3.18685	2.54254
3.19715	2.61751
3.20746	2.26232
3.21779	2.44835
3.22813	2.58292
3.2385	2.61564
3.24887	2.39978
3.25927	2.56653
3.26968	2.56169
3.2801	2.4611
3.29055	2.42439
3.30101	2.18675
3.31149	2.31677
3.32198	2.60369
3.33249	2.43112
3.34302	2.43318
3.35356	2.53922
3.36412	2.27635
3.3747	2.52473
3.38529	2.51748
3.3959	2.52257
3.40653	2.22706
3.41717	2.23676
3.42783	2.41691
3.43851	2.32621
3.4492	2.19926
3.45991	2.24762
3.47064	2.38335
3.48138	2.04019
3.49214	2.52543
3.50292	2.3458
3.51371	2.2969
3.52452	2.44553
3.53534	2.5162
3.54618	2.30877
3.55704	2.35
3.56792	2.09867
3.57881	2.16851
3.58972	2.54232
3.60064	2.23714
3.61158	2.42252
3.62254	2.14147
3.63351	2.42219
3.6445	1.88676
3.65551	2.18536
3.66654	2.06663
3.67757	2.20318
3.68863	2.20938
3.69971	2.33683
3.71079	2.64639
3.7219	2.18975
3.73302	2.04015
3.74416	2.38536
3.75532	2.30726
3.76649	2.03719
3.77768	2.21248
3.78889	1.63391
3.80011	2.23963
3.81135	2.28461
3.8226	2.00265
3.83387	2.25603
3.84516	2.28399
3.85647	2.07356
3.86779	2.08666
3.87913	2.30911
3.89048	1.73432
3.90185	2.17932
3.91324	1.90341
3.92465	1.79747
3.93607	2.19117
3.9475	2.05775
3.95896	2.23375
3.97043	2.06732
3.98191	2.1346
3.99341	2.23656
4.00494	2.23676
4.01647	2.24286
4.02802	1.86001
4.03959	1.96047
4.05118	1.58456
4.06278	1.75867
4.0744	1.89023
4.08604	2.19888
4.09769	0.910416
4.10936	1.01657
4.12104	2.30246
4.13274	1.43612
4.14447	2.08293
4.1562	1.62421
4.16795	1.7919
4.17972	2.11894
4.1915	2.14688
4.2033	1.88794
4.21512	2.10158
4.22696	2.12373
4.23881	1.86067
4.25067	2.11695
4.26256	1.46586
4.27445	1.61921
4.28637	1.63863
4.2983	2.1053
4.31025	2.09699
4.32222	0.800235
4.3342	2.19618
4.3462	1.85653
4.35822	2.32444
4.37025	1.74651
4.3823	1.85783
4.39436	2.10709
4.40645	1.48944
4.41854	1.93279
4.43066	1.91347
4.44279	1.88549
4.45494	2.18064
4.4671	2.10462
4.47928	1.77943
4.49148	1.35703
4.50369	1.29682
4.51593	1.61187
4.52817	0.881749
4.54044	1.55436
4.55271	2.08815
4.56501	1.72314
4.57732	1.8408
4.58965	1.99537
4.602	1.94287
4.61436	1.70337
4.62674	1.69434
4.63914	2.05308
4.65155	1.72411
4.66398	1.45799
4.67642	1.8628
4.68889	2.16635
4.70136	1.50108
4.71386	1.47582
4.72637	2.171
4.7389	1.96967
4.75144	0.854881
4.764	1.69758
4.77658	1.30963
4.78917	1.61391
4.80178	1.93775
4.81441	1.65536
4.82706	1.94872
4.83971	1.20334
4.85239	1.61708
4.86508	1.24826
4.87779	1.29453
4.89052	1.37794
4.90326	1.5659
4.91602	1.47319
4.9288	1.80049
4.94159	#NUM!
4.95439	1.71838
4.96722	1.06341
4.98006	1.59798
4.99292	1.96102
5.00579	2.02072
5.01868	2.01356
5.03159	2.22279
5.04452	1.98205
5.05746	1.87001
5.07041	1.01649
5.08339	1.74805
5.09638	1.83887
5.10939	2.1084
5.12241	2.00623
5.13544	1.00293
5.1485	1.21653
5.16158	1.84304
5.17466	1.825
5.18777	1.61792
5.20089	1.35012
5.21403	1.80746
5.22719	1.43969
5.24035	1.49051
5.25354	0.801966
5.26675	1.2752
5.27997	2.24388
5.29321	0.676705
5.30646	1.4602
5.31973	1.41963
5.33302	1.94651
5.34632	1.90243
5.35964	1.77583
5.37298	-1.3034
5.38633	1.33737
5.3997	1.58018
5.41309	1.25229
5.42649	1.86174
5.43991	1.26571
5.45334	0.808971
5.4668	1.09342
5.48026	1.73911
5.49375	1.30868
5.50725	1.23896
5.52077	1.42758
5.5343	1.68136
5.54785	1.26889
5.56142	1.19943
5.575	1.81675
5.5886	1.11235
5.60222	1.93055
5.61585	1.13437
5.6295	1.06151
5.64317	1.27349
5.65685	1.00722
5.67055	1.22994
5.68427	0.932559
5.698	1.41785
5.71175	1.42271
5.72551	1.6607
5.73929	1.62606
5.75309	1.82752
5.76691	2.02632
5.78074	1.34453
5.79459	1.31288
5.80845	#NUM!
5.82233	1.4348
5.83622	1.84432
5.85014	1.64278
5.86407	0.825499
5.87802	1.56941
5.89198	1.73166
5.90596	1.33689
5.91996	1.75
5.93397	1.79551
5.94799	0.89862
5.96204	0.31062
5.9761	0.888484
5.99018	1.69821
6.00427	0.655717
6.01839	0.337135
6.03252	1.6209
6.04666	1.31632
6.06082	1.86215
6.075	1.80169
6.08919	1.43284
6.1034	1.50264
6.11763	1.22213
6.13187	1.69386
6.14613	0.651098
6.1604	1.52983
6.1747	1.24962
6.189	1.6432
6.20333	1.54313
6.21767	1.27156
6.23203	1.77104
6.24641	1.04654
6.2608	1.19262
6.27521	1.76886
6.28963	1.30907
6.30407	0.965862
6.31853	1.76514
6.333	1.11023
6.34749	1.43999
6.362	1.3708
6.37652	2.02838
6.39106	1.40995
6.40562	1.33973
6.42019	1.34808
6.43478	0.818612
6.44938	1.37417
6.464	1.1578
6.47864	0.670589
6.4933	0.705033
6.50797	1.55185
6.52266	1.12605
6.53736	1.44065
6.55208	1.41445
6.56682	1.40066
6.58157	0.877229
6.59634	1.06408
6.61113	0.605526
6.62593	#NUM!
6.64075	0.762877
6.65558	1.39363
6.67044	0.879316
6.68531	1.38068
6.70019	0.80683
6.71509	0.935782
6.73001	1.455
6.74494	1.45165
6.7599	1.23365
6.77486	0.739429
6.78984	1.41508
6.80485	1.22797
6.81986	0.778668
6.83489	1.15864
6.84995	1.37935
6.86501	0.799348
6.88009	1.9336
6.89519	1.1126
6.91031	1.12942
6.92544	1.21738
6.94059	0.233907
6.95575	1.966
6.97094	1.67587
6.98613	1.37321
7.00135	1.07182
7.01658	1.55999
7.03183	1.42834
7.04709	1.4748
7.06236	1.29486
7.07766	0.794812
7.09298	1.7142
7.1083	0.346664
7.12365	1.17005
7.13901	1.02248
7.15439	1.18618
7.16979	1.43295
7.1852	1.2865
7.20062	1.07966
7.21607	0.490017
7.23153	1.23335
7.24701	1.15348
7.2625	1.72841
7.27801	1.29781
7.29354	1.31364
7.30908	-0.296729
7.32464	1.06263
7.34021	1.23893
7.35581	1.0612
7.37142	0.804662
7.38704	1.13417
7.40268	-0.855026
7.41834	1.73255
7.43401	1.54315
7.44971	1.38325
7.46541	0.773693
7.48114	0.911735
7.49688	0.533906
7.51264	1.42247
7.52841	0.757644
7.5442	1.03601
7.56	1.26526
7.57583	1.36696
7.59166	-2.43465
7.60752	0.685643
7.62339	1.41184
7.63928	1.46942
7.65518	1.52505
7.67111	1.6206
7.68704	1.70601
7.703	1.58807
7.71897	0.0383376
7.73495	1.4704
7.75096	1.67322
7.76697	1.13617
7.78301	0.787353
7.79906	1.44947
7.81513	1.08106
7.83122	1.29912
7.84732	0.931762
7.86344	1.33709
7.87957	1.3013
7.89572	1.19527
7.91189	1.56385
7.92807	1.41427
7.94427	1.30342
7.96049	-0.100917
7.97672	1.57463
7.99297	1.10787
8.00923	1.46569
8.02552	1.30274
8.04182	0.369308
8.05813	0.919254
8.07446	1.60305
8.09081	1.67676
8.10717	1.02817
8.12355	-0.0657452
8.13995	0.931629
8.15636	0.611167
8.17279	1.53262
8.18924	1.29475
8.2057	1.36944
8.22218	0.53948
8.23868	-0.38557
8.25519	1.48099
8.27172	1.305
8.28827	1.40108
8.30483	0.838003
8.3214	1.61446
8.338	1.5282
8.35461	0.623688
8.37124	0.620272
8.38788	1.67584
8.40454	1.55541
8.42122	1.06358
8.43791	1.7293
8.45461	1.64398
8.47134	1.03536
8.48808	-0.0446123
8.50484	1.31619
8.52162	-0.147618
8.53841	1.78013
8.55522	0.379542
8.57204	1.04924
8.58888	1.31429
8.60573	#NUM!
8.6226	1.33494
8.6395	1.13239
8.6564	1.46885
8.67333	1.65307
8.69026	1.55316
8.70721	1.81883
8.72419	-3.36555
8.74118	1.78217
8.75818	1.06901
8.7752	0.601268
8.79224	0.961689
8.80929	1.15038
8.82636	1.57718
8.84344	0.852016
8.86055	1.45215
8.87766	1.03563
8.89481	1.26952
8.91196	1.41854
8.92912	1.37867
8.94631	0.636199
8.96351	1.51609
8.98073	0.547557
8.99796	0.975883
9.01521	0.634363
9.03247	0.825818
9.04975	1.49018
9.06705	1.60401
9.08437	1.04992
9.1017	1.51828
9.11905	1.13326
9.13642	1.84644
9.1538	1.02889
9.17119	1.82246
9.18861	0.851536
9.20604	1.39252
9.22348	1.04965
9.24095	1.19837
9.25842	1.10145
9.27592	1.54003
9.29344	1.55043
9.31096	0.721472
9.32851	1.37301
9.34607	0.763498
9.36365	1.10752
9.38124	1.31341
9.39885	1.46193
9.41648	#NUM!
9.43412	1.55361
9.45178	1.59236
9.46946	1.385
9.48715	1.19465
9.50486	0.80498
9.52258	0.537703
9.54033	0.710748
9.55808	1.69109
9.57586	-1.03014
9.59365	0.94058
9.61145	0.606984
9.62928	1.09315
9.64712	1.76925
9.66497	1.57754
9.68284	1.51524
9.70073	1.40506
9.71864	1.38955
9.73656	1.24322
9.7545	1.60284
9.77245	0.130694
9.79042	1.39735
9.80841	0.204777
9.82641	1.37953
9.84443	1.40041
9.86247	1.13288
9.88052	-0.222082
9.89859	1.63876
9.91667	1.3383
9.93478	0.806373
9.9529	1.17014
9.97103	1.63873
9.98918	1.22243
10.0073	1.00388
10.0255	1.63035
10.0437	1.15833
10.0619	0.998281
10.0802	1.5514
10.0984	1.42842
10.1167	0.375226
10.135	1.00405
10.1533	0.896852
10.1716	1.27544
10.1899	1.1017
10.2083	1.50471
10.2266	1.40684
10.245	1.81938
10.2634	0.92869
10.2818	0.971674
10.3002	1.7138
10.3187	0.265141
10.3371	1.48814
10.3556	0.723459
10.3741	1.59255
10.3926	1.47307
10.4112	0.821879
10.4297	1.51559
10.4483	1.18008
10.4668	1.3727
10.4854	1.61007
10.504	1.4379
10.5227	1.54419
10.5413	1.36554
10.56	1.10985
10.5786	0.890835
10.5973	0.154646
10.616	1.31218
10.6348	1.29176
10.6535	1.61803
10.6722	1.48209
10.691	1.80871
10.7098	0.767003
10.7286	1.35404
10.7474	1.4015
10.7663	1.79904
10.7851	0.905936
10.804	1.01847
10.8229	1.63086
10.8418	0.652809
10.8607	1.72826
10.8796	1.42239
10.8986	1.68923
10.9176	1.52758
10.9365	1.00808
10.9555	1.04685
10.9746	1.76882
10.9936	1.24079
11.0126	1.36191
11.0317	1.21373
11.0508	0.185664
11.0699	1.44761
11.089	1.89199
11.1081	1.58957
11.1273	1.35728
11.1464	1.13886
11.1656	1.55657
11.1848	1.61025
11.204	1.35163
11.2233	1.72961
11.2425	1.72848
11.2618	1.60028
11.281	0.954488
11.3003	1.33843
11.3197	0.346157
11.339	1.21142
11.3583	1.00306
11.3777	1.53775
11.3971	1.55883
11.4165	2.11484
11.4359	1.7714
11.4553	0.76243
11.4747	1.02113
11.4942	1.14283
11.5137	1.33495
11.5331	1.3877
11.5527	1.78846
11.5722	1.43644
11.5917	1.2077
11.6113	1.71817
11.6308	#NUM!
11.6504	1.50871
11.67	1.77017
11.6897	0.56224
11.7093	1.06167
11.7289	1.33572
11.7486	1.40614
11.7683	1.29438
11.788	1.41745
11.8077	1.66474
11.8275	1.53782
11.8472	1.9206
11.867	-0.307223
11.8868	1.26941
11.9066	1.19198
11.9264	1.04097
11.9462	0.047844
11.9661	1.58589
11.9859	1.48984
12.0058	1.8892
12.0257	1.53196
12.0456	1.54992
12.0655	1.28024
12.0855	2.11289
12.1055	1.15873
12.1254	1.83934
12.1454	1.97288
12.1654	1.96124
12.1855	0.558775
12.2055	1.67401
12.2256	1.11777
12.2457	1.44487
12.2658	1.07462
12.2859	0.5334
12.306	1.07547
12.3261	1.43205
12.3463	0.747996
12.3665	1.03926
12.3867	1.15067
12.4069	0.922735
12.4271	1.08582
12.4473	1.17339
12.4676	1.44528
12.4879	1.40448
12.5081	1.20051
12.5284	1.20708
12.5488	1.25443
12.5691	1.01899
12.5895	1.92227
12.6098	0.652781
12.6302	1.55208
12.6506	-2.58491
12.671	1.38986
12.6915	1.40773
12.7119	1.22442
12.7324	1.48315
12.7529	1.4239
12.7734	1.15685
12.7939	1.24266
12.8144	1.05678
12.835	1.20728
12.8556	1.31897
12.8761	1.37494
12.8967	1.70657
12.9173	0.720476
12.938	1.16104
12.9586	1.49089
12.9793	1.27207
13	1.47435
13.0207	1.71035
13.0414	1.87713
13.0621	1.98915
13.0828	1.69353
13.1036	1.38467
13.1244	1.78195
13.1452	1.03929
13.166	1.4301
13.1868	1.67596
13.2077	1.56654
13.2285	1.35851
13.2494	0.941182
13.2703	1.90255
13.2912	1.48609
13.3121	1.23195
13.3331	1.7676
13.354	1.45195
13.375	1.80564
13.396	1.69763
13.417	1.31264
13.438	1.01512
13.459	1.26339
13.4801	1.24247
13.5012	1.52414
13.5223	1.09677
13.5434	1.06105
13.5645	1.26651
13.5856	1.05353
13.6068	1.57257
13.6279	2.06345
13.6491	1.37411
13.6703	1.37729
13.6915	1.74169
13.7128	1.09221
13.734	1.93969
13.7553	1.27703
13.7766	0.794546
13.7979	1.52135
13.8192	1.43217
13.8405	0.790785
13.8618	0.714581
13.8832	0.788501
13.9046	1.59309
13.926	1.65042
13.9474	1.76168
13.9688	0.592979
13.9903	1.10041
14.0117	1.00531
14.0332	1.16235
14.0547	1.65107
14.0762	1.60639
14.0977	1.45451
14.1193	1.44665
14.1408	1.60541
14.1624	1.44239
14.184	1.13543
14.2056	1.16246
14.2272	1.28505
14.2489	1.19637
14.2705	0.988946
14.2922	1.48014
14.3139	1.52019
14.3356	0.0179146
14.3573	1.21547
14.379	0.207469
14.4008	1.49977
14.4226	0.787636
14.4443	0.962561
14.4661	0.987393
14.488	0.923363
14.5098	1.34862
14.5316	1.2419
14.5535	0.428614
14.5754	1.79486
14.5973	1.41798
14.6192	1.01851
14.6411	1.38922
14.6631	1.06847
14.6851	1.49925
14.707	1.12179
14.729	1.2199
14.751	-0.605043
14.7731	1.91896
14.7951	1.02369
14.8172	1.06411
14.8393	0.914705
14.8613	1.4776
14.8835	0.217145
14.9056	1.8794
14.9277	1.6712
14.9499	1.80299
14.9721	1.01803
14.9942	1.82042
15.0164	0.913566
15.0387	1.94986
15.0609	0.880048
15.0832	2.02969
15.1054	1.92721
15.1277	1.14834
15.15	1.64244
15.1723	1.63268
15.1947	1.12811
15.217	1.37405
15.2394	0.278997
15.2618	0.438632
15.2842	1.3315
15.3066	2.2013
15.329	1.08401
15.3515	1.74237
15.374	1.70734
15.3964	1.4201
15.4189	1.46598
15.4415	1.29579
15.464	-0.176271
15.4865	1.38122
15.5091	1.87418
15.5317	1.7639
15.5543	-0.820117
15.5769	1.41453
15.5995	1.37997
15.6222	1.65941
15.6448	1.63218
15.6675	1.44705
15.6902	1.38175
15.7129	1.59599
15.7356	1.88099
15.7584	1.62299
15.7811	0.996492
15.8039	2.05757
15.8267	1.34836
15.8495	1.85573
15.8723	1.5776
15.8952	1.77026
15.918	1.19922
15.9409	1.22123
15.9638	1.7081
15.9867	1.2818
16.0096	0.968478
16.0325	0.696883
16.0555	1.60785
16.0784	1.11877
16.1014	1.09085
16.1244	1.19266
16.1475	1.39524
16.1705	1.1838
16.1935	1.05835
16.2166	1.78377
16.2397	1.90832
16.2628	0.276714
16.2859	0.57737
16.309	1.73612
16.3322	1.71727
16.3553	1.64134
16.3785	1.59432
16.4017	1.72768
16.4249	1.85211
16.4481	2.06931
16.4714	1.5752
16.4946	1.24512
16.5179	1.67393
16.5412	#NUM!
16.5645	1.37733
16.5878	1.41763
16.6112	1.81102
16.6345	#NUM!
16.6579	1.38278
16.6813	1.77321
16.7047	-0.155789
16.7281	1.57149
16.7516	0.780092
16.775	2.17317
16.7985	2.16543
16.822	#NUM!
16.8455	1.63353
16.869	0.660273
16.8925	1.22324
16.9161	1.13418
16.9397	1.41679
16.9632	2.07661
16.9868	2.07971
17.0104	1.99912
17.0341	1.5695
17.0577	1.26878
17.0814	0.325118
17.1051	1.3445
17.1288	1.12255
17.1525	1.75142
17.1762	1.88902
17.1999	1.18112
17.2237	1.00854
17.2475	1.50463
17.2713	1.84467
17.2951	2.21981
17.3189	1.43365
17.3428	0.970081
17.3666	2.12433
17.3905	1.40434
17.4144	#NUM!
17.4383	0.809461
17.4622	1.33947
17.4861	0.898072
17.5101	1.56083
17.5341	2.11655
17.5581	1.60491
17.5821	0.237503
17.6061	1.25152
17.6301	2.11525
17.6542	1.07424
17.6782	2.00151
17.7023	1.33886
17.7264	-0.586545
17.7505	2.33528
17.7747	1.25154
17.7988	1.61787
17.823	0.403224
17.8472	2.44678
17.8714	1.96738
17.8956	0.766151
17.9198	1.57531
17.944	1.97062
17.9683	2.14556
17.9926	1.45271
18.0169	2.1353
18.0412	2.01347
18.0655	1.20114
18.0898	1.34982
18.1142	1.913
18.1386	#NUM!
18.163	1.70602
18.1874	2.01274
18.2118	2.05629
18.2362	0.10676
18.2607	#NUM!
18.2852	0.501358
18.3096	0.332889
18.3341	1.32402
18.3587	1.85463
18.3832	-0.600654
18.4077	1.20351
18.4323	2.25479
18.4569	0.209277
18.4815	1.17828
18.5061	1.27996
18.5307	#NUM!
18.5554	2.03784
18.5801	-1.58621
18.6047	2.16971
18.6294	1.43589
18.6541	1.54363
18.6789	1.83441
18.7036	2.12335
18.7284	1.51337
18.7532	1.47071
18.7779	1.29807
18.8028	1.15699
18.8276	#NUM!
18.8524	1.92224
18.8773	1.62892
18.9022	1.94281
18.9271	2.14154
18.952	2.26919
18.9769	1.00519
19.0018	2.39216
19.0268	1.84611
19.0517	#NUM!
19.0767	1.71006
19.1017	1.97337
19.1267	0.556831
19.1518	1.6401
19.1768	1.64869
19.2019	0.441512
19.227	2.28436
19.2521	#NUM!
19.2772	1.65814
19.3023	1.8819
19.3275	#NUM!
19.3526	1.85762
19.3778	0.420644
19.403	2.42032
19.4282	#NUM!
19.4534	0.815164
19.4787	2.62986
19.504	2.10559
19.5292	1.96334
19.5545	2.16899
19.5798	1.72117
19.6051	3.10608
19.6305	#NUM!
19.6558	#NUM!
19.6812	1.86821

## Sheet: ED_Figure2e
FL					ΔN
PR					PR
R	P(R)	ERROR	P(R) norm.		R	P(R)	ERROR	P(R) norm.
0	0	0	0		0	0	0	0
0.09197	0.2849	0.003178	0.00166999		0.09434	0.4104	0.005507	0.0026771
0.1839	0.5903	0.005752	0.00346014		0.1887	0.8578	0.009924	0.00559556
0.2759	0.9159	0.007735	0.0053687		0.283	1.341	0.01328	0.00874755
0.3679	1.261	0.009147	0.00739156		0.3774	1.86	0.01562	0.0121331
0.4598	1.626	0.01002	0.00953107		0.4717	2.411	0.01701	0.0157273
0.5518	2.01	0.01038	0.0117819		0.566	2.994	0.01754	0.0195303
0.6438	2.411	0.01028	0.0141325		0.6604	3.605	0.0173	0.023516
0.7357	2.829	0.009768	0.0165826		0.7547	4.242	0.01642	0.0276712
0.8277	3.263	0.008908	0.0191266		0.849	4.902	0.01505	0.0319765
0.9197	3.711	0.007779	0.0217526		0.9434	5.58	0.01341	0.0363992
1.012	4.172	0.006496	0.0244549		1.038	6.274	0.01176	0.0409263
1.104	4.644	0.005243	0.0272216		1.132	6.979	0.0105	0.0455251
1.196	5.127	0.004363	0.0300528		1.226	7.692	0.01008	0.0501761
1.288	5.619	0.004327	0.0329367		1.321	8.408	0.01074	0.0548467
1.379	6.117	0.005254	0.0358558		1.415	9.124	0.01232	0.0595173
1.471	6.62	0.006763	0.0388042		1.509	9.835	0.01444	0.0641553
1.563	7.127	0.008503	0.0417761		1.604	10.54	0.01677	0.0687541
1.655	7.636	0.01028	0.0447597		1.698	11.23	0.01905	0.0732551
1.747	8.145	0.01198	0.0477433		1.792	11.9	0.02113	0.0776256
1.839	8.652	0.01353	0.0507151		1.887	12.56	0.02291	0.0819309
1.931	9.156	0.01488	0.0536694		1.981	13.2	0.02432	0.0861057
2.023	9.655	0.016	0.0565944		2.075	13.81	0.02532	0.0900848
2.115	10.15	0.01685	0.0594959		2.17	14.39	0.0259	0.0938682
2.207	10.63	0.01743	0.0623095		2.264	14.95	0.02606	0.0975212
2.299	11.11	0.01772	0.0651231		2.358	15.47	0.02584	0.100913
2.391	11.57	0.01772	0.0678195		2.453	15.97	0.02529	0.104175
2.483	12.03	0.01745	0.0705158		2.547	16.43	0.0245	0.107175
2.575	12.47	0.01692	0.073095		2.641	16.86	0.02356	0.10998
2.667	12.89	0.01616	0.0755569		2.736	17.26	0.0226	0.11259
2.759	13.31	0.01521	0.0780188		2.83	17.62	0.02177	0.114938
2.851	13.7	0.01415	0.0803048		2.924	17.96	0.0212	0.117156
2.943	14.08	0.01303	0.0825322		3.019	18.26	0.02103	0.119113
3.035	14.45	0.01196	0.0847011		3.113	18.53	0.0213	0.120874
3.127	14.8	0.01106	0.0867526		3.208	18.78	0.02202	0.122505
3.219	15.13	0.01048	0.088687		3.302	18.99	0.02311	0.123875
3.311	15.44	0.01031	0.0905041		3.396	19.19	0.02446	0.125179
3.403	15.74	0.01062	0.0922626		3.491	19.35	0.02593	0.126223
3.495	16.02	0.01135	0.0939039		3.585	19.5	0.0274	0.127202
3.587	16.28	0.01239	0.0954279		3.679	19.62	0.02878	0.127984
3.679	16.53	0.01361	0.0968933		3.774	19.72	0.02999	0.128637
3.771	16.76	0.0149	0.0982415		3.868	19.81	0.03097	0.129224
3.863	16.98	0.01617	0.0995311		3.962	19.88	0.03168	0.12968
3.955	17.18	0.01735	0.100703		4.057	19.93	0.03213	0.130007
4.047	17.36	0.01838	0.101758		4.151	19.97	0.03231	0.130267
4.138	17.54	0.01923	0.102814		4.245	20	0.03226	0.130463
4.23	17.7	0.01988	0.103751		4.34	20.02	0.03203	0.130594
4.322	17.85	0.02032	0.104631		4.434	20.02	0.03167	0.130594
4.414	17.99	0.02053	0.105451		4.528	20.01	0.03127	0.130528
4.506	18.12	0.02053	0.106213		4.623	19.99	0.03091	0.130398
4.598	18.24	0.02033	0.106917		4.717	19.97	0.03067	0.130267
4.69	18.36	0.01995	0.10762		4.811	19.93	0.0306	0.130007
4.782	18.46	0.01945	0.108206		4.906	19.88	0.03076	0.12968
4.874	18.56	0.01885	0.108792		5	19.82	0.03117	0.129289
4.966	18.66	0.01821	0.109379		5.094	19.75	0.0318	0.128832
5.058	18.75	0.0176	0.109906		5.189	19.66	0.0326	0.128245
5.15	18.83	0.01707	0.110375		5.283	19.57	0.03353	0.127658
5.242	18.91	0.0167	0.110844		5.377	19.46	0.0345	0.126941
5.334	18.99	0.01654	0.111313		5.472	19.34	0.03544	0.126158
5.426	19.06	0.0166	0.111723		5.566	19.21	0.03628	0.12531
5.518	19.13	0.0169	0.112134		5.66	19.06	0.03698	0.124331
5.61	19.2	0.0174	0.112544		5.755	18.9	0.03748	0.123288
5.702	19.27	0.01807	0.112954		5.849	18.73	0.03779	0.122179
5.794	19.33	0.01885	0.113306		5.943	18.54	0.03788	0.120939
5.886	19.4	0.01967	0.113716		6.038	18.34	0.03779	0.119635
5.978	19.46	0.02049	0.114068		6.132	18.12	0.03754	0.1182
6.07	19.51	0.02125	0.114361		6.226	17.89	0.0372	0.116699
6.162	19.57	0.02192	0.114713		6.321	17.65	0.03684	0.115134
6.254	19.62	0.02246	0.115006		6.415	17.39	0.03654	0.113438
6.346	19.67	0.02287	0.115299		6.509	17.12	0.03638	0.111676
6.438	19.72	0.02313	0.115592		6.604	16.84	0.03644	0.10985
6.53	19.76	0.02324	0.115826		6.698	16.56	0.03679	0.108023
6.622	19.79	0.02321	0.116002		6.792	16.26	0.03746	0.106067
6.714	19.82	0.02307	0.116178		6.887	15.96	0.03844	0.10411
6.806	19.85	0.02283	0.116354		6.981	15.65	0.0397	0.102087
6.897	19.86	0.02254	0.116413		7.075	15.33	0.04119	0.1
6.989	19.87	0.02224	0.116471		7.17	15.01	0.04283	0.0979126
7.081	19.87	0.02196	0.116471		7.264	14.69	0.04454	0.0958252
7.173	19.87	0.02176	0.116471		7.358	14.37	0.04623	0.0937378
7.265	19.85	0.02167	0.116354		7.453	14.05	0.04782	0.0916504
7.357	19.82	0.02171	0.116178		7.547	13.73	0.04925	0.0895629
7.449	19.78	0.02191	0.115944		7.641	13.41	0.05046	0.0874755
7.541	19.73	0.02226	0.115651		7.736	13.1	0.05142	0.0854534
7.633	19.67	0.02275	0.115299		7.83	12.79	0.05211	0.0834312
7.725	19.59	0.02335	0.11483		7.924	12.49	0.0525	0.0814742
7.817	19.5	0.02403	0.114302		8.019	12.2	0.05262	0.0795825
7.909	19.39	0.02474	0.113658		8.113	11.91	0.05247	0.0776908
8.001	19.27	0.02544	0.112954		8.207	11.63	0.05211	0.0758643
8.093	19.14	0.0261	0.112192		8.302	11.35	0.05157	0.0740378
8.185	18.99	0.02669	0.111313		8.396	11.08	0.05092	0.0722766
8.277	18.82	0.02717	0.110317		8.49	10.83	0.05023	0.0706458
8.369	18.64	0.02754	0.109261		8.585	10.57	0.04957	0.0689498
8.461	18.44	0.02777	0.108089		8.679	10.33	0.04903	0.0673842
8.553	18.23	0.02786	0.106858		8.773	10.09	0.04867	0.0658187
8.645	18.01	0.02783	0.105569		8.868	9.857	0.04855	0.0642988
8.737	17.76	0.02767	0.104103		8.962	9.629	0.0487	0.0628115
8.829	17.5	0.02741	0.102579		9.057	9.406	0.04915	0.0613568
8.921	17.23	0.02707	0.100996		9.151	9.186	0.04989	0.0599217
9.013	16.95	0.02668	0.0993552		9.245	8.97	0.05089	0.0585127
9.105	16.65	0.02628	0.0975967		9.34	8.755	0.05211	0.0571102
9.197	16.33	0.0259	0.095721		9.434	8.542	0.05349	0.0557208
9.289	16.01	0.02557	0.0938453		9.528	8.33	0.05498	0.0543379
9.381	15.67	0.02534	0.0918523		9.623	8.118	0.05652	0.052955
9.473	15.32	0.02521	0.0898007		9.717	7.906	0.05805	0.0515721
9.564	14.96	0.02522	0.0876905		9.811	7.693	0.05953	0.0501826
9.656	14.6	0.02537	0.0855803		9.906	7.478	0.06093	0.0487802
9.748	14.22	0.02564	0.0833529		10	7.263	0.06221	0.0473777
9.84	13.84	0.02604	0.0811254		10.09	7.045	0.06335	0.0459556
9.932	13.45	0.02652	0.0788394		10.19	6.826	0.06433	0.0445271
10.02	13.05	0.02708	0.0764947		10.28	6.606	0.06516	0.043092
10.12	12.65	0.02767	0.0741501		10.38	6.384	0.06583	0.0416438
10.21	12.25	0.02827	0.0718054		10.47	6.161	0.06635	0.0401892
10.3	11.84	0.02887	0.0694021		10.57	5.938	0.06671	0.0387345
10.39	11.43	0.02944	0.0669988		10.66	5.714	0.06693	0.0372733
10.48	11.03	0.02996	0.0646542		10.75	5.491	0.06703	0.0358187
10.58	10.62	0.03044	0.0622509		10.85	5.269	0.067	0.0343705
10.67	10.21	0.03087	0.0598476		10.94	5.05	0.06686	0.0329419
10.76	9.809	0.03125	0.0574971		11.04	4.832	0.06663	0.0315199
10.85	9.408	0.0316	0.0551465		11.13	4.618	0.06631	0.0301239
10.94	9.012	0.03192	0.0528253		11.23	4.409	0.06593	0.0287606
11.04	8.621	0.03224	0.0505334		11.32	4.204	0.06549	0.0274234
11.13	8.235	0.03255	0.0482708		11.41	4.005	0.06502	0.0261252
11.22	7.856	0.03289	0.0460492		11.51	3.812	0.06453	0.0248663
11.31	7.484	0.03326	0.0438687		11.6	3.626	0.06404	0.023653
11.4	7.12	0.03367	0.0417351		11.7	3.447	0.06357	0.0224853
11.5	6.764	0.03412	0.0396483		11.79	3.277	0.06314	0.0213764
11.59	6.417	0.03461	0.0376143		11.89	3.114	0.06278	0.0203131
11.68	6.079	0.03514	0.0356331		11.98	2.961	0.06251	0.0193151
11.77	5.752	0.0357	0.0337163		12.08	2.815	0.06235	0.0183627
11.86	5.434	0.03627	0.0318523		12.17	2.679	0.06231	0.0174755
11.96	5.126	0.03685	0.0300469		12.26	2.552	0.06239	0.0166471
12.05	4.83	0.03741	0.0283118		12.36	2.433	0.0626	0.0158708
12.14	4.544	0.03793	0.0266354		12.45	2.322	0.06294	0.0151468
12.23	4.269	0.03842	0.0250234		12.55	2.22	0.06339	0.0144814
12.32	4.005	0.03884	0.023476		12.64	2.125	0.06394	0.0138617
12.42	3.752	0.0392	0.021993		12.74	2.038	0.06455	0.0132942
12.51	3.51	0.03949	0.0205744		12.83	1.957	0.06521	0.0127658
12.6	3.28	0.03971	0.0192263		12.92	1.883	0.06588	0.0122831
12.69	3.06	0.03984	0.0179367		13.02	1.814	0.06653	0.011833
12.78	2.851	0.03991	0.0167116		13.11	1.75	0.06714	0.0114155
12.88	2.653	0.03991	0.015551		13.21	1.69	0.06769	0.0110241
12.97	2.465	0.03984	0.014449		13.3	1.634	0.06815	0.0106588
13.06	2.287	0.03973	0.0134056		13.4	1.581	0.06851	0.0103131
13.15	2.12	0.03957	0.0124267		13.49	1.531	0.06876	0.00998695
13.24	1.962	0.03937	0.0115006		13.58	1.483	0.06892	0.00967384
13.34	1.814	0.03914	0.0106331		13.68	1.436	0.06898	0.00936725
13.43	1.674	0.03889	0.00981243		13.77	1.39	0.06895	0.00906719
13.52	1.544	0.03863	0.00905041		13.87	1.345	0.06886	0.00877365
13.61	1.422	0.03836	0.00833529		13.96	1.301	0.06873	0.00848663
13.7	1.308	0.0381	0.00766706		14.06	1.257	0.06859	0.00819961
13.79	1.201	0.03783	0.00703986		14.15	1.213	0.06847	0.00791259
13.89	1.102	0.03759	0.00645955		14.25	1.168	0.06838	0.00761905
13.98	1.01	0.03736	0.00592028		14.34	1.124	0.06837	0.00733203
14.07	0.9252	0.03718	0.00542321		14.43	1.08	0.06845	0.00704501
14.16	0.8463	0.03706	0.00496073		14.53	1.036	0.06864	0.00675799
14.25	0.7733	0.037	0.00453283		14.62	0.9919	0.06894	0.00647032
14.35	0.7058	0.03703	0.00413716		14.72	0.9483	0.06936	0.00618591
14.44	0.6436	0.03716	0.00377257		14.81	0.9052	0.06988	0.00590476
14.53	0.5863	0.03741	0.00343669		14.91	0.863	0.07051	0.00562948
14.62	0.5336	0.03777	0.00312778		15	0.8217	0.07121	0.00536008
14.71	0.4851	0.03825	0.00284349		15.09	0.7817	0.07196	0.00509915
14.81	0.4405	0.03883	0.00258206		15.19	0.7432	0.07273	0.00484801
14.9	0.3994	0.03947	0.00234115		15.28	0.7064	0.0735	0.00460796
14.99	0.3617	0.04015	0.00212016		15.38	0.6714	0.07423	0.00437965
15.08	0.327	0.04079	0.00191676		15.47	0.6385	0.07491	0.00416504
15.17	0.2949	0.04134	0.0017286		15.57	0.6076	0.07549	0.00396347
15.27	0.2653	0.04172	0.0015551		15.66	0.579	0.07595	0.00377691
15.36	0.2378	0.04185	0.0013939		15.75	0.5525	0.07628	0.00360404
15.45	0.2121	0.04164	0.00124326		15.85	0.5283	0.07644	0.00344618
15.54	0.188	0.04099	0.00110199		15.94	0.506	0.07643	0.00330072
15.63	0.1653	0.03981	0.000968933		16.04	0.4857	0.07622	0.0031683
15.73	0.1436	0.03801	0.000841735		16.13	0.4671	0.07578	0.00304697
15.82	0.1227	0.03548	0.000719226		16.23	0.4499	0.07512	0.00293477
15.91	0.1024	0.03214	0.000600234		16.32	0.4339	0.07419	0.0028304
16	0.08234	0.02788	0.000482649		16.41	0.4187	0.07299	0.00273125
16.09	0.06233	0.02262	0.000365358		16.51	0.404	0.07149	0.00263536
16.19	0.04211	0.01628	0.000246835		16.6	0.3893	0.06967	0.00253947
16.28	0.02142	0.00876	0.000125557		16.7	0.3741	0.06749	0.00244031
16.37	0	0	0		16.79	0.3581	0.06493	0.00233594
					16.89	0.3407	0.06195	0.00222244
					16.98	0.3216	0.05852	0.00209785
					17.08	0.3002	0.05459	0.00195825
					17.17	0.2761	0.05012	0.00180104
					17.26	0.2489	0.04507	0.00162361
					17.36	0.2182	0.03939	0.00142335
					17.45	0.1836	0.03304	0.00119765
					17.55	0.1447	0.02597	0.000943901
					17.64	0.1014	0.01813	0.000661448
					17.74	0.05318	0.00949	0.000346902
					17.83	0	0	0

## Sheet: ED_Figure4a
L8A_histogram			L8A_Gaussian			L11A_histogram			L11A_Gaussian			L15A_histogram			L15A_Gaussian
mass / kDa	L8A		mass / kDa	L8A		mass / kDa	L11A		mass / kDa	L11A		mass / kDa	L15A		mass / kDa	L15A
2.5	0		2.5			2.5	0		2.5			2.5	0		2.5
7.5	0		2.99437			7.5	0		2.99437			7.5	0		2.99437
12.5	0		3.48874			12.5	0		3.48874			12.5	0.000185		3.48874
17.5	0		3.9831			17.5	0		3.9831			17.5	0.003152		3.9831
22.5	0.000784		4.47747			22.5	0.000745		4.47747			22.5	0.010384		4.47747
27.5	0.003658		4.97184			27.5	0.000911		4.97184			27.5	0.006861		4.97184
32.5	0.009536		5.46621			32.5	0.000911		5.46621			32.5	0.003709		5.46621
37.5	0.012018		5.96058			37.5	0.000579		5.96058			37.5	0.001854		5.96058
42.5	0.010712		6.45494			42.5	0.001242		6.45494			42.5	0.00445		6.45494
47.5	0.008491		6.94931			47.5	0.002235		6.94931			47.5	0.004079		6.94931
52.5	0.007838		7.44368			52.5	0.004139		7.44368			52.5	0.004265		7.44368
57.5	0.01228		7.93805			57.5	0.006705		7.93805			57.5	0.007973		7.93805
62.5	0.011234		8.43242			62.5	0.006871		8.43242			62.5	0.007602		8.43242
67.5	0.011626		8.92678			67.5	0.006954		8.92678			67.5	0.007973		8.92678
72.5	0.0145		9.42115			72.5	0.007781		9.42115			72.5	0.009457		9.42115
77.5	0.010843		9.91552			77.5	0.015894		9.91552			77.5	0.017615		9.91552
82.5	0.017636		10.4099			82.5	0.027815		10.4099			82.5	0.040979		10.4099
87.5	0.020509		10.9043			87.5	0.051904		10.9043			87.5	0.083071		10.9043
92.5	0.029393		11.3986			92.5	0.074752		11.3986			92.5	0.138327		11.3986
97.5	0.025735		11.893			97.5	0.086175		11.893			97.5	0.165214		11.893
102.5	0.025474		12.3874			102.5	0.080215		12.3874			102.5	0.134434		12.3874
107.5	0.020771		12.8817			107.5	0.056788		12.8817			107.5	0.087706		12.8817
112.5	0.016068		13.3761			112.5	0.032864		13.3761			112.5	0.04784		13.3761
117.5	0.011365		13.8705			117.5	0.018295		13.8705			117.5	0.018172		13.8705
122.5	0.008752		14.3648			122.5	0.010348		14.3648			122.5	0.006675		14.3648
127.5	0.006009		14.8592			127.5	0.007036		14.8592			127.5	0.005748		14.8592
132.5	0.005487		15.3536			132.5	0.004387		15.3536			132.5	0.002967		15.3536
137.5	0.004833		15.8479			137.5	0.005132		15.8479			137.5	0.002967		15.8479
142.5	0.004442		16.3423			142.5	0.006043		16.3423			142.5	0.003709		16.3423
147.5	0.007707		16.8367			147.5	0.005464		16.8367			147.5	0.004265		16.8367
152.5	0.008491		17.331			152.5	0.006374		17.331			152.5	0.005377		17.331
157.5	0.009536		17.8254			157.5	0.010927		17.8254			157.5	0.004821		17.8254
162.5	0.011496		18.3198			162.5	0.009934		18.3198			162.5	0.004636		18.3198
167.5	0.019203		18.8141			167.5	0.012748		18.8141			167.5	0.004079		18.8141
172.5	0.026388		19.3085			172.5	0.017881		19.3085			172.5	0.005563		19.3085
177.5	0.040105		19.8029			177.5	0.025579		19.8029			177.5	0.005192		19.8029
182.5	0.059046		20.2972			182.5	0.033361		20.2972			182.5	0.010569		20.2972
187.5	0.067799		20.7916			187.5	0.048427		20.7916			187.5	0.013907		20.7916
192.5	0.075637		21.286			192.5	0.059023		21.286			192.5	0.021695		21.286
197.5	0.073939		21.7803			197.5	0.057699		21.7803			197.5	0.02188		21.7803
202.5	0.074331		22.2747			202.5	0.053146		22.2747			202.5	0.018543		22.2747
207.5	0.053298		22.7691			207.5	0.04048		22.7691			207.5	0.017615		22.7691
212.5	0.034879		23.2634			212.5	0.027235		23.2634			212.5	0.010569		23.2634
217.5	0.030699		23.7578			217.5	0.014321		23.7578			217.5	0.004821		23.7578
222.5	0.016199		24.2522			222.5	0.007368		24.2522			222.5	0.002225		24.2522
227.5	0.010712		24.7466			227.5	0.004801		24.7466			227.5	0.001483		24.7466
232.5	0.008752		25.2409			232.5	0.004719		25.2409			232.5	0.001113		25.2409
237.5	0.005356		25.7353			237.5	0.003146		25.7353			237.5	0.001483		25.7353
242.5	0.004964		26.2297			242.5	0.003146		26.2297			242.5	0.001298		26.2297
247.5	0.005748		26.724			247.5	0.00356		26.724			247.5	0.001483		26.724
252.5	0.004311		27.2184			252.5	0.004056		27.2184			252.5	0.001298		27.2184
257.5	0.00418		27.7128			257.5	0.004139		27.7128			257.5	0.001113		27.7128
262.5	0.004311		28.2071			262.5	0.002649		28.2071			262.5	0.001113		28.2071
267.5	0.003266		28.7015			267.5	0.003063		28.7015			267.5	0.000742		28.7015
272.5	0.003527		29.1959			272.5	0.002235		29.1959			272.5	0.000185		29.1959
277.5	0.002482		29.6902			277.5	0.001904		29.6902			277.5	0.000556		29.6902
282.5	0.002221		30.1846	1.9e-05		282.5	0.001656		30.1846			282.5	0.000927		30.1846
287.5	0.002221		30.679	2.11e-05		287.5	0.001159		30.679			287.5	0.000185		30.679
292.5	0.001306		31.1733	2.34e-05		292.5	0.001656		31.1733			292.5	0.000371		31.1733
297.5	0.001437		31.6677	2.59e-05		297.5	0.000993		31.6677			297.5	0.000371		31.6677
302.5	0.001568		32.1621	2.87e-05		302.5	0.001159		32.1621			302.5	0.000556		32.1621
307.5	0.001568		32.6564	3.17e-05		307.5	0.001325		32.6564			307.5	0.000185		32.6564
312.5	0.00196		33.1508	3.51e-05		312.5	0.001573		33.1508			312.5	0		33.1508
317.5	0.001045		33.6452	3.88e-05		317.5	0.000331		33.6452			317.5	0.000556		33.6452
322.5	0.001568		34.1395	4.28e-05		322.5	0.000828		34.1395			322.5	0		34.1395
327.5	0.000784		34.6339	4.72e-05		327.5	0.000579		34.6339			327.5	0.000371		34.6339
332.5	0.001045		35.1283	5.21e-05		332.5	0.000828		35.1283			332.5	0		35.1283
337.5	0.001045		35.6227	5.74e-05		337.5	0.000497		35.6227			337.5	0.000185		35.6227
342.5	0.000914		36.117	6.32e-05		342.5	0.000497		36.117			342.5	0.000371		36.117
347.5	0.000653		36.6114	6.95e-05		347.5	0.000414		36.6114			347.5	0.000185		36.6114
352.5	0.000392		37.1058	7.64e-05		352.5	0.000248		37.1058			352.5	0.000185		37.1058
357.5	0.000131		37.6001	8.39e-05		357.5	0.000414		37.6001			357.5	0		37.6001
362.5	0.000523		38.0945	9.2e-05		362.5	8.28e-05		38.0945			362.5	0		38.0945
367.5	0.000261		38.5889	0.000101		367.5	0.000166		38.5889			367.5	0		38.5889
372.5	0.000523		39.0832	0.000111		372.5	0.000248		39.0832			372.5	0.000371		39.0832
377.5	0.000523		39.5776	0.000121		377.5	0.000248		39.5776			377.5	0		39.5776
382.5	0.001045		40.072	0.000132		382.5	0.000248		40.072			382.5	0		40.072
387.5	0.000392		40.5663	0.000145		387.5	0.000166		40.5663			387.5	0		40.5663
392.5	0.000261		41.0607	0.000158		392.5	0.000414		41.0607			392.5	0		41.0607
397.5	0.000261		41.5551	0.000173		397.5	0.000166		41.5551			397.5	0.000185		41.5551
			42.0494	0.000188					42.0494						42.0494
			42.5438	0.000205					42.5438						42.5438
			43.0382	0.000223					43.0382						43.0382
			43.5325	0.000243					43.5325						43.5325
			44.0269	0.000264					44.0269						44.0269
			44.5213	0.000287					44.5213						44.5213
			45.0156	0.000312					45.0156						45.0156
			45.51	0.000338					45.51						45.51
			46.0044	0.000367					46.0044						46.0044
			46.4988	0.000397					46.4988						46.4988
			46.9931	0.00043					46.9931						46.9931
			47.4875	0.000465					47.4875						47.4875
			47.9819	0.000503					47.9819						47.9819
			48.4762	0.000543					48.4762						48.4762
			48.9706	0.000586					48.9706						48.9706
			49.465	0.000632					49.465	4.62e-06					49.465
			49.9593	0.000681					49.9593	5.63e-06					49.9593
			50.4537	0.000733					50.4537	6.85e-06					50.4537
			50.9481	0.000788					50.9481	8.32e-06					50.9481
			51.4424	0.000847					51.4424	1.01e-05					51.4424
			51.9368	0.00091					51.9368	1.22e-05					51.9368
			52.4312	0.000977					52.4312	1.47e-05					52.4312
			52.9255	0.001048					52.9255	1.78e-05					52.9255
			53.4199	0.001123					53.4199	2.14e-05					53.4199
			53.9143	0.001203					53.9143	2.56e-05					53.9143
			54.4086	0.001287					54.4086	3.07e-05					54.4086
			54.903	0.001376					54.903	3.67e-05					54.903
			55.3974	0.00147					55.3974	4.38e-05					55.3974
			55.8917	0.001569					55.8917	5.21e-05					55.8917
			56.3861	0.001674					56.3861	6.19e-05					56.3861
			56.8805	0.001784					56.8805	7.33e-05					56.8805	1.06e-05
			57.3748	0.001901					57.3748	8.68e-05					57.3748	1.33e-05
			57.8692	0.002023					57.8692	0.000102					57.8692	1.67e-05
			58.3636	0.002151					58.3636	0.000121					58.3636	2.1e-05
			58.858	0.002286					58.858	0.000142					58.858	2.62e-05
			59.3523	0.002428					59.3523	0.000167					59.3523	3.27e-05
			59.8467	0.002576					59.8467	0.000195					59.8467	4.07e-05
			60.3411	0.002731					60.3411	0.000228					60.3411	5.05e-05
			60.8354	0.002893					60.8354	0.000266					60.8354	6.24e-05
			61.3298	0.003063					61.3298	0.00031					61.3298	7.69e-05
			61.8242	0.00324					61.8242	0.00036					61.8242	9.46e-05
			62.3185	0.003425					62.3185	0.000417					62.3185	0.000116
			62.8129	0.003617					62.8129	0.000482					62.8129	0.000142
			63.3073	0.003818					63.3073	0.000557					63.3073	0.000173
			63.8016	0.004026					63.8016	0.000642					63.8016	0.00021
			64.296	0.004243					64.296	0.000738					64.296	0.000255
			64.7904	0.004467					64.7904	0.000847					64.7904	0.000308
			65.2847	0.0047					65.2847	0.00097					65.2847	0.000371
			65.7791	0.004942					65.7791	0.001109					65.7791	0.000446
			66.2735	0.005192					66.2735	0.001265					66.2735	0.000534
			66.7678	0.00545					66.7678	0.00144					66.7678	0.000638
			67.2622	0.005717					67.2622	0.001636					67.2622	0.000761
			67.7566	0.005992					67.7566	0.001855					67.7566	0.000904
			68.2509	0.006276					68.2509	0.002099					68.2509	0.001071
			68.7453	0.006568					68.7453	0.00237					68.7453	0.001266
			69.2397	0.006868					69.2397	0.002671					69.2397	0.001492
			69.734	0.007177					69.734	0.003004					69.734	0.001753
			70.2284	0.007494					70.2284	0.003371					70.2284	0.002054
			70.7228	0.007819					70.7228	0.003776					70.7228	0.002399
			71.2172	0.008151					71.2172	0.00422					71.2172	0.002795
			71.7115	0.008492					71.7115	0.004708					71.7115	0.003248
			72.2059	0.008839					72.2059	0.005241					72.2059	0.003762
			72.7002	0.009194					72.7002	0.005823					72.7002	0.004346
			73.1946	0.009556					73.1946	0.006456					73.1946	0.005006
			73.689	0.009925					73.689	0.007144					73.689	0.00575
			74.1834	0.0103					74.1834	0.007889					74.1834	0.006586
			74.6777	0.010681					74.6777	0.008693					74.6777	0.007523
			75.1721	0.011067					75.1721	0.009561					75.1721	0.008568
			75.6665	0.011459					75.6665	0.010494					75.6665	0.009731
			76.1608	0.011855					76.1608	0.011494					76.1608	0.01102
			76.6552	0.012256					76.6552	0.012564					76.6552	0.012445
			77.1496	0.012661					77.1496	0.013706					77.1496	0.014015
			77.6439	0.013069					77.6439	0.014922					77.6439	0.015737
			78.1383	0.01348					78.1383	0.016212					78.1383	0.017622
			78.6327	0.013893					78.6327	0.017579					78.6327	0.019676
			79.127	0.014308					79.127	0.019022					79.127	0.021908
			79.6214	0.014723					79.6214	0.020542					79.6214	0.024324
			80.1158	0.01514					80.1158	0.022138					80.1158	0.02693
			80.6101	0.015556					80.6101	0.02381					80.6101	0.029731
			81.1045	0.015972					81.1045	0.025556					81.1045	0.03273
			81.5989	0.016386					81.5989	0.027375					81.5989	0.03593
			82.0932	0.016798					82.0932	0.029263					82.0932	0.039332
			82.5876	0.017207					82.5876	0.031219					82.5876	0.042933
			83.082	0.017613					83.082	0.033238					83.082	0.046732
			83.5764	0.018014					83.5764	0.035315					83.5764	0.050724
			84.0707	0.018411					84.0707	0.037447					84.0707	0.0549
			84.5651	0.018801					84.5651	0.039627					84.5651	0.059252
			85.0594	0.019186					85.0594	0.041848					85.0594	0.063769
			85.5538	0.019563					85.5538	0.044105					85.5538	0.068435
			86.0482	0.019932					86.0482	0.046389					86.0482	0.073236
			86.5426	0.020293					86.5426	0.048692					86.5426	0.078151
			87.0369	0.020645					87.0369	0.051007					87.0369	0.083161
			87.5313	0.020987					87.5313	0.053323					87.5313	0.088242
			88.0257	0.021318					88.0257	0.055631					88.0257	0.093368
			88.52	0.021637					88.52	0.057922					88.52	0.098513
			89.0144	0.021945					89.0144	0.060184					89.0144	0.103647
			89.5088	0.02224					89.5088	0.062409					89.5088	0.10874
			90.0031	0.022521					90.0031	0.064584					90.0031	0.113761
			90.4975	0.022789					90.4975	0.0667					90.4975	0.118678
			90.9919	0.023043					90.9919	0.068746					90.9919	0.123456
			91.4862	0.023281					91.4862	0.07071					91.4862	0.128064
			91.9806	0.023504					91.9806	0.072584					91.9806	0.132469
			92.475	0.02371					92.475	0.074356					92.475	0.136637
			92.9693	0.023901					92.9693	0.076017					92.9693	0.140538
			93.4637	0.024074					93.4637	0.077558					93.4637	0.144141
			93.9581	0.02423					93.9581	0.078969					93.9581	0.147419
			94.4524	0.024369					94.4524	0.080244					94.4524	0.150345
			94.9468	0.024489					94.9468	0.081373					94.9468	0.152896
			95.4412	0.024592					95.4412	0.082352					95.4412	0.15505
			95.9355	0.024675					95.9355	0.083173					95.9355	0.15679
			96.4299	0.024741					96.4299	0.083832					96.4299	0.158101
			96.9243	0.024787					96.9243	0.084325					96.9243	0.158972
			97.4186	0.024814					97.4186	0.084649					97.4186	0.159396
			97.913	0.024823					97.913	0.084803					97.913	0.159369
			98.4074	0.024812					98.4074	0.084784					98.4074	0.158891
			98.9018	0.024783					98.9018	0.084594					98.9018	0.157967
			99.3961	0.024734					99.3961	0.084233					99.3961	0.156604
			99.8905	0.024667					99.8905	0.083703					99.8905	0.154814
			100.385	0.024581					100.385	0.083009					100.385	0.152612
			100.879	0.024477					100.879	0.082153					100.879	0.150015
			101.374	0.024355					101.374	0.081141					101.374	0.147046
			101.868	0.024214					101.868	0.07998					101.868	0.143728
			102.362	0.024056					102.362	0.078675					102.362	0.140087
			102.857	0.023881					102.857	0.077235					102.857	0.136153
			103.351	0.023689					103.351	0.075667					103.351	0.131955
			103.845	0.02348					103.845	0.073982					103.845	0.127524
			104.34	0.023256					104.34	0.072187					104.34	0.122894
			104.834	0.023016					104.834	0.070293					104.834	0.118097
			105.329	0.022761					105.329	0.068309					105.329	0.113167
			105.823	0.022491					105.823	0.066248					105.823	0.108136
			106.317	0.022208					106.317	0.064118					106.317	0.103036
			106.812	0.021912					106.812	0.061931					106.812	0.097899
			107.306	0.021603					107.306	0.059698					107.306	0.092755
			107.8	0.021282					107.8	0.057428					107.8	0.087633
			108.295	0.02095					108.295	0.055133					108.295	0.082559
			108.789	0.020607					108.789	0.052822					108.789	0.07756
			109.284	0.020255					109.284	0.050506					109.284	0.072657
			109.778	0.019893					109.778	0.048193					109.778	0.067871
			110.272	0.019522					110.272	0.045893					110.272	0.063222
			110.767	0.019144					110.767	0.043614					110.767	0.058724
			111.261	0.018759					111.261	0.041364					111.261	0.054392
			111.755	0.018368					111.755	0.039151					111.755	0.050237
			112.25	0.017971					112.25	0.036981					112.25	0.046269
			112.744	0.017569					112.744	0.034861					112.744	0.042493
			113.238	0.017163					113.238	0.032796					113.238	0.038915
			113.733	0.016753					113.733	0.03079					113.733	0.035538
			114.227	0.016341					114.227	0.028849					114.227	0.032362
			114.722	0.015927					114.722	0.026975					114.722	0.029386
			115.216	0.015511					115.216	0.025172					115.216	0.026609
			115.71	0.015095					115.71	0.023441					115.71	0.024026
			116.205	0.014678					116.205	0.021786					116.205	0.021632
			116.699	0.014262					116.699	0.020206					116.699	0.019422
			117.193	0.013848					117.193	0.018703					117.193	0.017388
			117.688	0.013435					117.688	0.017277					117.688	0.015523
			118.182	0.013024					118.182	0.015927					118.182	0.013819
			118.677	0.012616					118.677	0.014653					118.677	0.012268
			119.171	0.012212					119.171	0.013453					119.171	0.010859
			119.665	0.011812					119.665	0.012327					119.665	0.009586
			120.16	0.011416					120.16	0.011272					120.16	0.008437
			120.654	0.011025					120.654	0.010286					120.654	0.007405
			121.148	0.010639					121.148	0.009368					121.148	0.006482
			121.643	0.010259					121.643	0.008514					121.643	0.005657
			122.137	0.009884					122.137	0.007722					122.137	0.004923
			122.631	0.009517					122.631	0.00699					122.631	0.004272
			123.126	0.009155					123.126	0.006315					123.126	0.003697
			123.62	0.008801					123.62	0.005693					123.62	0.00319
			124.115	0.008454					124.115	0.005122					124.115	0.002745
			124.609	0.008115					124.609	0.004599					124.609	0.002356
			125.103	0.007783					125.103	0.004121					125.103	0.002016
			125.598	0.007459					125.598	0.003685					125.598	0.00172
			126.092	0.007143					126.092	0.003288					126.092	0.001463
			126.586	0.006835					126.586	0.002929					126.586	0.001241
			127.081	0.006536					127.081	0.002603					127.081	0.00105
			127.575	0.006244					127.575	0.002309					127.575	0.000886
			128.07	0.005962					128.07	0.002044					128.07	0.000745
			128.564	0.005687					128.564	0.001806					128.564	0.000625
			129.058	0.005421					129.058	0.001592					129.058	0.000523
			129.553	0.005164					129.553	0.001401					129.553	0.000436
			130.047	0.004915					130.047	0.00123					130.047	0.000363
			130.541	0.004675					130.541	0.001078					130.541	0.000301
			131.036	0.004443					131.036	0.000942					131.036	0.000249
			131.53	0.004219					131.53	0.000823					131.53	0.000205
			132.024	0.004003					132.024	0.000716					132.024	0.000169
			132.519	0.003796					132.519	0.000623					132.519	0.000138
			133.013	0.003596					133.013	0.00054					133.013	0.000113
			133.507	0.003404					133.507	0.000468					133.507	9.23e-05
			134.002	0.00322					134.002	0.000404					134.002	7.5e-05
			134.496	0.003044					134.496	0.000348					134.496	6.08e-05
			134.991	0.002875					134.991	0.0003					134.991	4.92e-05
			135.485	0.002714					135.485	0.000257					135.485	3.97e-05
			135.979	0.002559					135.979	0.000221					135.979	3.19e-05
			136.474	0.002412					136.474	0.000189					136.474	2.56e-05
			136.968	0.002271					136.968	0.000161					136.968	2.04e-05
			137.463	0.002137					137.463	0.000137					137.463	1.63e-05
			137.957	0.002009					137.957	0.000117					137.957	1.29e-05
			138.451	0.001888					138.451	9.89e-05					138.451	1.03e-05
			138.946	0.001772					138.946	8.37e-05					138.946
			139.44	0.001662					139.44	7.07e-05					139.44
			139.934	0.001558					139.934	5.96e-05					139.934
			140.429	0.001459					140.429	5.02e-05					140.429
			140.923	0.001366					140.923	5.08e-05					140.923
			141.417	0.001277					141.417	5.77e-05					141.417
			141.912	0.001194					141.912	6.55e-05					141.912
			142.406	0.001115					142.406	7.43e-05					142.406
			142.9	0.00104					142.9	8.41e-05					142.9
			143.395	0.00097					143.395	9.51e-05					143.395
			143.889	0.000903					143.889	0.000107					143.889
			144.384	0.000841					144.384	0.000121					144.384
			144.878	0.000782					144.878	0.000137					144.878
			145.372	0.000781					145.372	0.000154					145.372	9.6e-06
			145.867	0.000856					145.867	0.000173					145.867	1.11e-05
			146.361	0.000936					146.361	0.000194					146.361	1.28e-05
			146.855	0.001024					146.855	0.000218					146.855	1.48e-05
			147.35	0.001119					147.35	0.000244					147.35	1.71e-05
			147.844	0.001221					147.844	0.000273					147.844	1.97e-05
			148.339	0.001331					148.339	0.000305					148.339	2.26e-05
			148.833	0.00145					148.833	0.00034					148.833	2.59e-05
			149.327	0.001578					149.327	0.00038					149.327	2.97e-05
			149.822	0.001716					149.822	0.000423					149.822	3.4e-05
			150.316	0.001864					150.316	0.00047					150.316	3.89e-05
			150.81	0.002024					150.81	0.000523					150.81	4.44e-05
			151.305	0.002194					151.305	0.00058					151.305	5.06e-05
			151.799	0.002378					151.799	0.000643					151.799	5.76e-05
			152.293	0.002573					152.293	0.000712					152.293	6.54e-05
			152.788	0.002783					152.788	0.000788					152.788	7.43e-05
			153.282	0.003007					153.282	0.00087					153.282	8.42e-05
			153.777	0.003246					153.777	0.00096					153.777	9.52e-05
			154.271	0.0035					154.271	0.001058					154.271	0.000108
			154.765	0.003772					154.765	0.001165					154.765	0.000121
			155.26	0.00406					155.26	0.001281					155.26	0.000137
			155.754	0.004367					155.754	0.001407					155.754	0.000154
			156.248	0.004692					156.248	0.001543					156.248	0.000173
			156.743	0.005037					156.743	0.001691					156.743	0.000194
			157.237	0.005402					157.237	0.00185					157.237	0.000218
			157.732	0.005789					157.732	0.002023					157.732	0.000244
			158.226	0.006197					158.226	0.002208					158.226	0.000272
			158.72	0.006629					158.72	0.002408					158.72	0.000304
			159.215	0.007083					159.215	0.002623					159.215	0.000339
			159.709	0.007562					159.709	0.002854					159.709	0.000377
			160.203	0.008066					160.203	0.003102					160.203	0.000419
			160.698	0.008596					160.698	0.003367					160.698	0.000465
			161.192	0.009152					161.192	0.003651					161.192	0.000515
			161.686	0.009735					161.686	0.003954					161.686	0.00057
			162.181	0.010346					162.181	0.004277					162.181	0.00063
			162.675	0.010985					162.675	0.004621					162.675	0.000696
			163.17	0.011653					163.17	0.004986					163.17	0.000767
			163.664	0.012351					163.664	0.005375					163.664	0.000844
			164.158	0.013077					164.158	0.005787					164.158	0.000927
			164.653	0.013834					164.653	0.006223					164.653	0.001017
			165.147	0.014622					165.147	0.006684					165.147	0.001115
			165.641	0.01544					165.641	0.007171					165.641	0.00122
			166.136	0.016289					166.136	0.007685					166.136	0.001333
			166.63	0.017168					166.63	0.008226					166.63	0.001455
			167.125	0.018079					167.125	0.008794					167.125	0.001585
			167.619	0.019021					167.619	0.009391					167.619	0.001725
			168.113	0.019993					168.113	0.010016					168.113	0.001875
			168.608	0.020995					168.608	0.010671					168.608	0.002035
			169.102	0.022028					169.102	0.011356					169.102	0.002205
			169.596	0.023091					169.596	0.01207					169.596	0.002386
			170.091	0.024182					170.091	0.012814					170.091	0.002578
			170.585	0.025302					170.585	0.013587					170.585	0.002782
			171.079	0.026449					171.079	0.014391					171.079	0.002998
			171.574	0.027623					171.574	0.015225					171.574	0.003226
			172.068	0.028823					172.068	0.016088					172.068	0.003467
			172.563	0.030047					172.563	0.01698					172.563	0.00372
			173.057	0.031294					173.057	0.0179					173.057	0.003987
			173.551	0.032564					173.551	0.018849					173.551	0.004266
			174.046	0.033854					174.046	0.019824					174.046	0.004558
			174.54	0.035162					174.54	0.020826					174.54	0.004864
			175.034	0.036488					175.034	0.021853					175.034	0.005183
			175.529	0.037829					175.529	0.022903					175.529	0.005515
			176.023	0.039184					176.023	0.023976					176.023	0.005861
			176.518	0.040549					176.518	0.02507					176.518	0.006219
			177.012	0.041924					177.012	0.026183					177.012	0.00659
			177.506	0.043306					177.506	0.027314					177.506	0.006973
			178.001	0.044692					178.001	0.02846					178.001	0.007368
			178.495	0.04608					178.495	0.029619					178.495	0.007775
			178.989	0.047468					178.989	0.03079					178.989	0.008192
			179.484	0.048853					179.484	0.03197					179.484	0.00862
			179.978	0.050232					179.978	0.033156					179.978	0.009058
			180.472	0.051603					180.472	0.034345					180.472	0.009504
			180.967	0.052963					180.967	0.035536					180.967	0.009959
			181.461	0.054308					181.461	0.036726					181.461	0.010421
			181.956	0.055637					181.956	0.03791					181.956	0.010888
			182.45	0.056946					182.45	0.039088					182.45	0.011361
			182.944	0.058232					182.944	0.040254					182.944	0.011838
			183.439	0.059493					183.439	0.041407					183.439	0.012318
			183.933	0.060725					183.933	0.042544					183.933	0.012799
			184.427	0.061926					184.427	0.04366					184.427	0.01328
			184.922	0.063093					184.922	0.044753					184.922	0.01376
			185.416	0.064223					185.416	0.04582					185.416	0.014237
			185.911	0.065314					185.911	0.046858					185.911	0.01471
			186.405	0.066362					186.405	0.047863					186.405	0.015178
			186.899	0.067365					186.899	0.048833					186.899	0.015639
			187.394	0.06832					187.394	0.049764					187.394	0.016091
			187.888	0.069225					187.888	0.050654					187.888	0.016533
			188.382	0.070079					188.382	0.051499					188.382	0.016964
			188.877	0.070877					188.877	0.052297					188.877	0.017381
			189.371	0.071619					189.371	0.053045					189.371	0.017783
			189.865	0.072303					189.865	0.053742					189.865	0.01817
			190.36	0.072926					190.36	0.054383					190.36	0.018539
			190.854	0.073487					190.854	0.054968					190.854	0.018888
			191.349	0.073984					191.349	0.055495					191.349	0.019218
			191.843	0.074417					191.843	0.055961					191.843	0.019526
			192.337	0.074783					192.337	0.056365					192.337	0.019811
			192.832	0.075083					192.832	0.056705					192.832	0.020072
			193.326	0.075314					193.326	0.056981					193.326	0.020308
			193.82	0.075477					193.82	0.057192					193.82	0.020518
			194.315	0.075571					194.315	0.057336					194.315	0.020701
			194.809	0.075596					194.809	0.057413					194.809	0.020857
			195.304	0.075551					195.304	0.057423					195.304	0.020984
			195.798	0.075437					195.798	0.057366					195.798	0.021082
			196.292	0.075254					196.292	0.057242					196.292	0.021152
			196.787	0.075003					196.787	0.057052					196.787	0.021192
			197.281	0.074685					197.281	0.056796					197.281	0.021202
			197.775	0.074299					197.775	0.056475					197.775	0.021182
			198.27	0.073848					198.27	0.05609					198.27	0.021133
			198.764	0.073332					198.764	0.055642					198.764	0.021055
			199.258	0.072753					199.258	0.055134					199.258	0.020947
			199.753	0.072112					199.753	0.054566					199.753	0.020811
			200.247	0.071412					200.247	0.053942					200.247	0.020647
			200.742	0.070653					200.742	0.053262					200.742	0.020455
			201.236	0.069838					201.236	0.052529					201.236	0.020237
			201.73	0.06897					201.73	0.051745					201.73	0.019993
			202.225	0.06805					202.225	0.050914					202.225	0.019724
			202.719	0.067081					202.719	0.050038					202.719	0.019432
			203.213	0.066064					203.213	0.049119					203.213	0.019117
			203.708	0.065004					203.708	0.048161					203.708	0.018781
			204.202	0.063902					204.202	0.047166					204.202	0.018425
			204.696	0.062761					204.696	0.046138					204.696	0.018051
			205.191	0.061584					205.191	0.045079					205.191	0.017659
			205.685	0.060373					205.685	0.043993					205.685	0.017252
			206.18	0.059133					206.18	0.042884					206.18	0.01683
			206.674	0.057864					206.674	0.041753					206.674	0.016396
			207.168	0.056571					207.168	0.040605					207.168	0.015951
			207.663	0.055256					207.663	0.039442					207.663	0.015496
			208.157	0.053922					208.157	0.038268					208.157	0.015033
			208.651	0.052572					208.651	0.037085					208.651	0.014563
			209.146	0.051209					209.146	0.035897					209.146	0.014088
			209.64	0.049836					209.64	0.034706					209.64	0.01361
			210.135	0.048455					210.135	0.033515					210.135	0.013129
			210.629	0.047069					210.629	0.032328					210.629	0.012648
			211.123	0.04568					211.123	0.031146					211.123	0.012167
			211.618	0.044292					211.618	0.029972					211.618	0.011689
			212.112	0.042907					212.112	0.028809					212.112	0.011213
			212.606	0.041527					212.606	0.027659					212.606	0.010742
			213.101	0.040155					213.101	0.026523					213.101	0.010276
			213.595	0.038792					213.595	0.025405					213.595	0.009816
			214.089	0.037442					214.089	0.024305					214.089	0.009364
			214.584	0.036105					214.584	0.023226					214.584	0.00892
			215.078	0.034784					215.078	0.022168					215.078	0.008486
			215.573	0.03348					215.573	0.021134					215.573	0.008061
			216.067	0.032196					216.067	0.020125					216.067	0.007647
			216.561	0.030933					216.561	0.019141					216.561	0.007243
			217.056	0.029692					217.056	0.018185					217.056	0.006852
			217.55	0.028475					217.55	0.017255					217.55	0.006473
			218.044	0.027282					218.044	0.016355					218.044	0.006106
			218.539	0.026116					218.539	0.015483					218.539	0.005751
			219.033	0.024976					219.033	0.01464					219.033	0.00541
			219.528	0.023865					219.528	0.013828					219.528	0.005082
			220.022	0.022782					220.022	0.013045					220.022	0.004767
			220.516	0.021728					220.516	0.012292					220.516	0.004466
			221.011	0.020704					221.011	0.011568					221.011	0.004177
			221.505	0.01971					221.505	0.010875					221.505	0.003902
			221.999	0.018746					221.999	0.010211					221.999	0.00364
			222.494	0.017814					222.494	0.009577					222.494	0.00339
			222.988	0.016912					222.988	0.008972					222.988	0.003154
			223.482	0.016041					223.482	0.008395					223.482	0.002929
			223.977	0.015201					223.977	0.007846					223.977	0.002717
			224.471	0.014392					224.471	0.007324					224.471	0.002517
			224.966	0.013613					224.966	0.006829					224.966	0.002328
			225.46	0.012865					225.46	0.00636					225.46	0.002151
			225.954	0.012147					225.954	0.005916					225.954	0.001984
			226.449	0.011458					226.449	0.005497					226.449	0.001827
			226.943	0.010798					226.943	0.005101					226.943	0.001681
			227.437	0.010168					227.437	0.004729					227.437	0.001544
			227.932	0.009565					227.932	0.004378					227.932	0.001416
			228.426	0.008989					228.426	0.004049					228.426	0.001297
			228.921	0.008441					228.921	0.00374					228.921	0.001186
			229.415	0.007919					229.415	0.003451					229.415	0.001084
			229.909	0.007422					229.909	0.00318					229.909	0.000988
			230.404	0.00695					230.404	0.002927					230.404	0.0009
			230.898	0.006502					230.898	0.002692					230.898	0.000819
			231.392	0.006077					231.392	0.002472					231.392	0.000744
			231.887	0.005675					231.887	0.002267					231.887	0.000675
			232.381	0.005295					232.381	0.002077					232.381	0.000611
			232.875	0.004935					232.875	0.001901					232.875	0.000553
			233.37	0.004596					233.37	0.001738					233.37	0.000499
			233.864	0.004276					233.864	0.001586					233.864	0.00045
			234.359	0.003975					234.359	0.001447					234.359	0.000406
			234.853	0.003692					234.853	0.001318					234.853	0.000365
			235.347	0.003425					235.347	0.001199					235.347	0.000328
			235.842	0.003175					235.842	0.001089					235.842	0.000294
			236.336	0.002941					236.336	0.000989					236.336	0.000263
			236.83	0.002721					236.83	0.000896					236.83	0.000235
			237.325	0.002516					237.325	0.000812					237.325	0.00021
			237.819	0.002324					237.819	0.000734					237.819	0.000187
			238.314	0.002144					238.314	0.000663					238.314	0.000167
			238.808	0.001977					238.808	0.000599					238.808	0.000149
			239.302	0.001821					239.302	0.00054					239.302	0.000132
			239.797	0.001675					239.797	0.000486					239.797	0.000117
			240.291	0.00154					240.291	0.000437					240.291	0.000104
			240.785	0.001415					240.785	0.000392					240.785	9.16e-05
			241.28	0.001298					241.28	0.000352					241.28	8.09e-05
			241.774	0.00119					241.774	0.000315					241.774	7.14e-05
			242.268	0.001091					242.268	0.000282					242.268	6.29e-05
			242.763	0.000998					242.763	0.000252					242.763	5.53e-05
			243.257	0.000913					243.257	0.000225					243.257	4.86e-05
			243.752	0.000834					243.752	0.000201					243.752	4.26e-05
			244.246	0.000761					244.246	0.000179					244.246	3.73e-05
			244.74	0.000694					244.74	0.000159					244.74	3.26e-05
			245.235	0.000632					245.235	0.000142					245.235	2.85e-05
			245.729	0.000575					245.729	0.000126					245.729	2.48e-05
			246.223	0.000523					246.223	0.000111					246.223	2.16e-05
			246.718	0.000475					246.718	9.87e-05					246.718	1.88e-05
			247.212	0.000431					247.212	8.73e-05					247.212	1.63e-05
			247.707	0.000391					247.707	7.71e-05					247.707	1.42e-05
			248.201	0.000354					248.201	6.81e-05					248.201	1.23e-05
			248.695	0.000321					248.695	6e-05					248.695	1.06e-05
			249.19	0.00029					249.19	5.28e-05					249.19
			249.684	0.000262					249.684	4.65e-05					249.684
			250.178	0.000237					250.178	4.08e-05					250.178
			250.673	0.000213					250.673	3.58e-05					250.673
			251.167	0.000192					251.167	3.14e-05					251.167
			251.661	0.000173					251.661	2.75e-05					251.661
			252.156	0.000156					252.156	2.4e-05					252.156
			252.65	0.00014					252.65	2.1e-05					252.65
			253.145	0.000126					253.145	1.83e-05					253.145
			253.639	0.000113					253.639	1.59e-05					253.639
			254.133	0.000101					254.133	1.39e-05					254.133
			254.628	9.03e-05					254.628	1.21e-05					254.628
			255.122	8.08e-05					255.122	1.05e-05					255.122
			255.616	7.22e-05					255.616	9.08e-06					255.616
			256.111	6.45e-05					256.111	7.87e-06					256.111
			256.605	5.75e-05					256.605	6.81e-06					256.605
			257.099	5.12e-05					257.099	5.88e-06					257.099
			257.594	4.56e-05					257.594	5.08e-06					257.594
			258.088	4.06e-05					258.088	4.38e-06					258.088
			258.583	3.61e-05					258.583						258.583
			259.077	3.2e-05					259.077						259.077
			259.571	2.84e-05					259.571						259.571
			260.066	2.52e-05					260.066						260.066
			260.56	2.23e-05					260.56						260.56
			261.054	1.97e-05					261.054						261.054
			261.549	1.74e-05					261.549						261.549
			262.043	1.54e-05					262.043						262.043
			262.538	1.36e-05					262.538						262.538
			263.032	1.2e-05					263.032						263.032
			263.526	1.05e-05					263.526						263.526
			264.021	9.27e-06					264.021						264.021
			264.515	8.15e-06					264.515						264.515
			265.009	7.16e-06					265.009						265.009
			265.504						265.504						265.504
			265.998						265.998						265.998
			266.493						266.493						266.493
			266.987						266.987						266.987
			267.481						267.481						267.481
			267.976						267.976						267.976
			268.47						268.47						268.47
			268.964						268.964						268.964
			269.459						269.459						269.459
			269.953						269.953						269.953
			270.447						270.447						270.447
			270.942						270.942						270.942
			271.436						271.436						271.436
			271.93						271.93						271.93
			272.425						272.425						272.425
			272.919						272.919						272.919
			273.414						273.414						273.414
			273.908						273.908						273.908
			274.402						274.402						274.402
			274.897						274.897						274.897
			275.391						275.391						275.391
			275.885						275.885						275.885
			276.38						276.38						276.38
			276.874						276.874						276.874
			277.369						277.369						277.369
			277.863						277.863						277.863
			278.357						278.357						278.357
			278.852						278.852						278.852
			279.346						279.346						279.346
			279.84						279.84						279.84
			280.335						280.335						280.335
			280.829						280.829						280.829
			281.324						281.324						281.324
			281.818						281.818						281.818
			282.312						282.312						282.312
			282.807						282.807						282.807
			283.301						283.301						283.301
			283.795						283.795						283.795
			284.29						284.29						284.29
			284.784						284.784						284.784
			285.279						285.279						285.279
			285.773						285.773						285.773
			286.267						286.267						286.267
			286.762						286.762						286.762
			287.256						287.256						287.256
			287.75						287.75						287.75
			288.245						288.245						288.245
			288.739						288.739						288.739
			289.233						289.233						289.233
			289.728						289.728						289.728
			290.222						290.222						290.222
			290.716						290.716						290.716
			291.211						291.211						291.211
			291.705						291.705						291.705
			292.2						292.2						292.2
			292.694						292.694						292.694
			293.188						293.188						293.188
			293.683						293.683						293.683
			294.177						294.177						294.177
			294.671						294.671						294.671
			295.166						295.166						295.166
			295.66						295.66						295.66
			296.155						296.155						296.155
			296.649						296.649						296.649
			297.143						297.143						297.143
			297.638						297.638						297.638
			298.132						298.132						298.132
			298.626						298.626						298.626
			299.121						299.121						299.121
			299.615						299.615						299.615
			300.11						300.11						300.11
			300.604						300.604						300.604
			301.098						301.098						301.098
			301.593						301.593						301.593
			302.087						302.087						302.087
			302.581						302.581						302.581
			303.076						303.076						303.076
			303.57						303.57						303.57
			304.065						304.065						304.065
			304.559						304.559						304.559
			305.053						305.053						305.053
			305.548						305.548						305.548
			306.042						306.042						306.042
			306.536						306.536						306.536
			307.031						307.031						307.031
			307.525						307.525						307.525
			308.019						308.019						308.019
			308.514						308.514						308.514
			309.008						309.008						309.008
			309.502						309.502						309.502
			309.997						309.997						309.997
			310.491						310.491						310.491
			310.986						310.986						310.986
			311.48						311.48						311.48
			311.974						311.974						311.974
			312.469						312.469						312.469
			312.963						312.963						312.963
			313.457						313.457						313.457
			313.952						313.952						313.952
			314.446						314.446						314.446
			314.941						314.941						314.941
			315.435						315.435						315.435
			315.929						315.929						315.929
			316.424						316.424						316.424
			316.918						316.918						316.918
			317.412						317.412						317.412
			317.907						317.907						317.907
			318.401						318.401						318.401
			318.896						318.896						318.896
			319.39						319.39						319.39
			319.884						319.884						319.884
			320.379						320.379						320.379
			320.873						320.873						320.873
			321.367						321.367						321.367
			321.862						321.862						321.862
			322.356						322.356						322.356
			322.85						322.85						322.85
			323.345						323.345						323.345
			323.839						323.839						323.839
			324.334						324.334						324.334
			324.828						324.828						324.828
			325.322						325.322						325.322
			325.817						325.817						325.817
			326.311						326.311						326.311
			326.805						326.805						326.805
			327.3						327.3						327.3
			327.794						327.794						327.794
			328.288						328.288						328.288
			328.783						328.783						328.783
			329.277						329.277						329.277
			329.772						329.772						329.772
			330.266						330.266						330.266
			330.76						330.76						330.76
			331.255						331.255						331.255
			331.749						331.749						331.749
			332.243						332.243						332.243
			332.738						332.738						332.738
			333.232						333.232						333.232
			333.726						333.726						333.726
			334.221						334.221						334.221
			334.715						334.715						334.715
			335.21						335.21						335.21
			335.704						335.704						335.704
			336.198						336.198						336.198
			336.693						336.693						336.693
			337.187						337.187						337.187
			337.682						337.682						337.682
			338.176						338.176						338.176
			338.67						338.67						338.67
			339.165						339.165						339.165
			339.659						339.659						339.659
			340.153						340.153						340.153
			340.648						340.648						340.648
			341.142						341.142						341.142
			341.636						341.636						341.636
			342.131						342.131						342.131
			342.625						342.625						342.625
			343.12						343.12						343.12
			343.614						343.614						343.614
			344.108						344.108						344.108
			344.603						344.603						344.603
			345.097						345.097						345.097
			345.591						345.591						345.591
			346.086						346.086						346.086
			346.58						346.58						346.58
			347.075						347.075						347.075
			347.569						347.569						347.569
			348.063						348.063						348.063
			348.558						348.558						348.558
			349.052						349.052						349.052
			349.546						349.546						349.546
			350.041						350.041						350.041
			350.535						350.535						350.535
			351.029						351.029						351.029
			351.524						351.524						351.524
			352.018						352.018						352.018
			352.512						352.512						352.512
			353.007						353.007						353.007
			353.501						353.501						353.501
			353.996						353.996						353.996
			354.49						354.49						354.49
			354.984						354.984						354.984
			355.479						355.479						355.479
			355.973						355.973						355.973
			356.467						356.467						356.467
			356.962						356.962						356.962
			357.456						357.456						357.456
			357.951						357.951						357.951
			358.445						358.445						358.445
			358.939						358.939						358.939
			359.434						359.434						359.434
			359.928						359.928						359.928
			360.422						360.422						360.422
			360.917						360.917						360.917
			361.411						361.411						361.411
			361.906						361.906						361.906
			362.4						362.4						362.4
			362.894						362.894						362.894
			363.389						363.389						363.389
			363.883						363.883						363.883
			364.377						364.377						364.377
			364.872						364.872						364.872
			365.366						365.366						365.366
			365.861						365.861						365.861
			366.355						366.355						366.355
			366.849						366.849						366.849
			367.344						367.344						367.344
			367.838						367.838						367.838
			368.332						368.332						368.332
			368.827						368.827						368.827
			369.321						369.321						369.321
			369.815						369.815						369.815
			370.31						370.31						370.31
			370.804						370.804						370.804
			371.298						371.298						371.298
			371.793						371.793						371.793
			372.287						372.287						372.287
			372.782						372.782						372.782
			373.276						373.276						373.276
			373.77						373.77						373.77
			374.265						374.265						374.265
			374.759						374.759						374.759
			375.253						375.253						375.253
			375.748						375.748						375.748
			376.242						376.242						376.242
			376.736						376.736						376.736
			377.231						377.231						377.231
			377.725						377.725						377.725
			378.22						378.22						378.22
			378.714						378.714						378.714
			379.208						379.208						379.208
			379.703						379.703						379.703
			380.197						380.197						380.197
			380.692						380.692						380.692
			381.186						381.186						381.186
			381.68						381.68						381.68
			382.175						382.175						382.175
			382.669						382.669						382.669
			383.163						383.163						383.163
			383.658						383.658						383.658
			384.152						384.152						384.152
			384.646						384.646						384.646
			385.141						385.141						385.141
			385.635						385.635						385.635
			386.13						386.13						386.13
			386.624						386.624						386.624
			387.118						387.118						387.118
			387.613						387.613						387.613
			388.107						388.107						388.107
			388.601						388.601						388.601
			389.096						389.096						389.096
			389.59						389.59						389.59
			390.084						390.084						390.084
			390.579						390.579						390.579
			391.073						391.073						391.073
			391.568						391.568						391.568
			392.062						392.062						392.062
			392.556						392.556						392.556
			393.051						393.051						393.051
			393.545						393.545						393.545
			394.039						394.039						394.039
			394.534						394.534						394.534
			395.028						395.028						395.028
			395.522						395.522						395.522
			396.017						396.017						396.017
			396.511						396.511						396.511
			397.006						397.006						397.006
			397.5						397.5						397.5

## Sheet: ED_Figure4e
Y32A_histogram			Y32A_Gaussian			Q42A_histogram			Q42A_Gaussian			R44A_histogram			R44A_Gaussian
mass / kDa	Y32A		mass / kDa	Y32A		mass / kDa	Q42A		mass / kDa	Q42A		mass / kDa	R44A		mass / kDa	R44A
2.5	0		2.5			2.5	0		2.5			2.5	0		2.5
7.5	0		2.99437			7.5	0		2.99437			7.5	0		2.99437
12.5	0		3.48874			12.5	0		3.48874			12.5	0		3.48874
17.5	0.001709		3.9831			17.5	0		3.9831			17.5	0		3.9831
22.5	0.008789		4.47747			22.5	0.004146		4.47747			22.5	0.000793		4.47747
27.5	0.015625		4.97184			27.5	0.012438		4.97184			27.5	0.003964		4.97184
32.5	0.010742		5.46621			32.5	0.012833		5.46621			32.5	0.003171		5.46621
37.5	0.00415		5.96058			37.5	0.007897		5.96058			37.5	0.004624		5.96058
42.5	0.003418		6.45494			42.5	0.003751		6.45494			42.5	0.003039		6.45494
47.5	0.003906		6.94931			47.5	0.001974		6.94931			47.5	0.003567		6.94931
52.5	0.003418		7.44368			52.5	0.001777		7.44368			52.5	0.005153		7.44368
57.5	0.005859		7.93805			57.5	0.002172		7.93805			57.5	0.008323		7.93805
62.5	0.004639		8.43242			62.5	0.001974		8.43242			62.5	0.010437		8.43242
67.5	0.003418		8.92678			67.5	0.002369		8.92678			67.5	0.008852		8.92678
72.5	0.002686		9.42115			72.5	0.000592		9.42115			72.5	0.006474		9.42115
77.5	0.00293		9.91552			77.5	0.001382		9.91552			77.5	0.004624		9.91552
82.5	0.004395		10.4099			82.5	0.001382		10.4099			82.5	0.003567		10.4099
87.5	0.005127		10.9043			87.5	0.002369		10.9043			87.5	0.004096		10.9043
92.5	0.009277		11.3986			92.5	0.001777		11.3986			92.5	0.003964		11.3986
97.5	0.011719		11.893			97.5	0.002369		11.893			97.5	0.006474		11.893
102.5	0.014648		12.3874			102.5	0.00079		12.3874			102.5	0.007134		12.3874
107.5	0.011963		12.8817			107.5	0.001579		12.8817			107.5	0.00621		12.8817
112.5	0.009033		13.3761			112.5	0.000987		13.3761			112.5	0.004096		13.3761
117.5	0.007324		13.8705			117.5	0.001382		13.8705			117.5	0.001718		13.8705
122.5	0.003906		14.3648			122.5	0.001185		14.3648			122.5	0.001453		14.3648
127.5	0.004395		14.8592			127.5	0.002172		14.8592			127.5	0.001982		14.8592
132.5	0.001221		15.3536			132.5	0.000592		15.3536			132.5	0.002642		15.3536
137.5	0.001221		15.8479			137.5	0.001382		15.8479			137.5	0.001453		15.8479
142.5	0.002197		16.3423			142.5	0.001777		16.3423			142.5	0.002114		16.3423
147.5	0.003906		16.8367			147.5	0.002764		16.8367			147.5	0.004624		16.8367
152.5	0.004883		17.331			152.5	0.004146		17.331			152.5	0.005417		17.331
157.5	0.004639		17.8254			157.5	0.004541		17.8254			157.5	0.007002		17.8254
162.5	0.003906		18.3198			162.5	0.006318		18.3198			162.5	0.008456		18.3198
167.5	0.009521		18.8141			167.5	0.010069		18.8141			167.5	0.012287		18.8141
172.5	0.00708		19.3085			172.5	0.015597		19.3085			172.5	0.015326		19.3085
177.5	0.019531		19.8029			177.5	0.021915		19.8029			177.5	0.018629		19.8029
182.5	0.029785		20.2972			182.5	0.041856		20.2972			182.5	0.031708		20.2972
187.5	0.05957		20.7916			187.5	0.061599		20.7916			187.5	0.058264		20.7916
192.5	0.09082		21.286			192.5	0.088648		21.286			192.5	0.082177		21.286
197.5	0.134033		21.7803			197.5	0.128924		21.7803			197.5	0.103448		21.7803
202.5	0.141357		22.2747			202.5	0.137414		22.2747			202.5	0.118642		22.2747
207.5	0.113281		22.7691			207.5	0.133268		22.7691			207.5	0.116396		22.7691
212.5	0.086426		23.2634			212.5	0.100691		23.2634			212.5	0.09605		23.2634
217.5	0.045166		23.7578			217.5	0.06614		23.7578			217.5	0.064738		23.7578
222.5	0.024414		24.2522			222.5	0.035341		24.2522			222.5	0.040428		24.2522
227.5	0.011475		24.7466			227.5	0.016584		24.7466			227.5	0.02497		24.7466
232.5	0.008789		25.2409			232.5	0.008885		25.2409			232.5	0.012815		25.2409
237.5	0.001953		25.7353			237.5	0.004738		25.7353			237.5	0.006738		25.7353
242.5	0.00293		26.2297			242.5	0.004146		26.2297			242.5	0.006738		26.2297
247.5	0.003174		26.724			247.5	0.001974		26.724			247.5	0.004228		26.724
252.5	0.002441		27.2184			252.5	0.003949		27.2184			252.5	0.003303		27.2184
257.5	0.004883		27.7128			257.5	0.001777		27.7128			257.5	0.004624		27.7128
262.5	0.003174		28.2071			262.5	0.004344		28.2071			262.5	0.00436		28.2071
267.5	0.003906		28.7015			267.5	0.002962		28.7015			267.5	0.004228		28.7015
272.5	0.002197		29.1959			272.5	0.002962		29.1959			272.5	0.005417		29.1959
277.5	0.000732		29.6902			277.5	0.000987		29.6902			277.5	0.003303		29.6902
282.5	0.001953		30.1846			282.5	0.001382		30.1846			282.5	0.003039		30.1846
287.5	0.000732		30.679			287.5	0.000987		30.679			287.5	0.00251		30.679
292.5	0.001709		31.1733			292.5	0.001185		31.1733			292.5	0.002378		31.1733
297.5	0.000977		31.6677			297.5	0.000395		31.6677			297.5	0.001718		31.6677
302.5	0.000977		32.1621			302.5	0.00079		32.1621			302.5	0.001321		32.1621
307.5	0.002441		32.6564			307.5	0.00079		32.6564			307.5	0.001718		32.6564
312.5	0.001709		33.1508			312.5	0.000987		33.1508			312.5	0.002114		33.1508
317.5	0.000244		33.6452			317.5	0.000395		33.6452			317.5	0.001189		33.6452
322.5	0.000732		34.1395			322.5	0.001185		34.1395			322.5	0.000661		34.1395
327.5	0.000488		34.6339			327.5	0.00079		34.6339			327.5	0.001057		34.6339
332.5	0.000977		35.1283			332.5	0.000592		35.1283			332.5	0.001189		35.1283
337.5	0.000244		35.6227			337.5	0.001382		35.6227			337.5	0.000661		35.6227
342.5	0.000732		36.117			342.5	0.00079		36.117			342.5	0.001189		36.117
347.5	0.000732		36.6114			347.5	0.00079		36.6114			347.5	0.000528		36.6114
352.5	0.000732		37.1058			352.5	0.000395		37.1058			352.5	0.001057		37.1058
357.5	0.000244		37.6001			357.5	0.000197		37.6001			357.5	0.000793		37.6001
362.5	0.000488		38.0945			362.5	0.000197		38.0945			362.5	0		38.0945
367.5	0.000488		38.5889			367.5	0		38.5889			367.5	0.000396		38.5889
372.5	0.000244		39.0832			372.5	0		39.0832			372.5	0.000528		39.0832
377.5	0.000488		39.5776			377.5	0.000197		39.5776			377.5	0.000528		39.5776
382.5	0.000244		40.072			382.5	0.000197		40.072			382.5	0.000396		40.072
387.5	0.000244		40.5663			387.5	0.000197		40.5663			387.5	0.000661		40.5663
392.5	0.000244		41.0607			392.5	0.000197		41.0607			392.5	0		41.0607
397.5	0.000244		41.5551			397.5	0.000395		41.5551			397.5	0.000132		41.5551
			42.0494						42.0494						42.0494
			42.5438						42.5438						42.5438
			43.0382						43.0382						43.0382
			43.5325						43.5325						43.5325
			44.0269						44.0269						44.0269
			44.5213						44.5213						44.5213
			45.0156						45.0156						45.0156
			45.51						45.51						45.51
			46.0044						46.0044						46.0044
			46.4988						46.4988						46.4988
			46.9931						46.9931						46.9931
			47.4875						47.4875						47.4875
			47.9819						47.9819						47.9819
			48.4762						48.4762						48.4762
			48.9706						48.9706						48.9706
			49.465						49.465						49.465
			49.9593						49.9593						49.9593
			50.4537						50.4537						50.4537
			50.9481						50.9481						50.9481
			51.4424						51.4424						51.4424
			51.9368						51.9368						51.9368
			52.4312						52.4312						52.4312
			52.9255						52.9255						52.9255
			53.4199						53.4199						53.4199
			53.9143						53.9143						53.9143
			54.4086	1.33e-05					54.4086						54.4086
			54.903	1.53e-05					54.903						54.903
			55.3974	1.75e-05					55.3974						55.3974
			55.8917	2e-05					55.8917						55.8917
			56.3861	2.28e-05					56.3861						56.3861
			56.8805	2.6e-05					56.8805						56.8805
			57.3748	2.96e-05					57.3748						57.3748
			57.8692	3.36e-05					57.8692						57.8692
			58.3636	3.82e-05					58.3636						58.3636
			58.858	4.33e-05					58.858						58.858
			59.3523	4.9e-05					59.3523						59.3523
			59.8467	5.54e-05					59.8467						59.8467
			60.3411	6.25e-05					60.3411						60.3411
			60.8354	7.05e-05					60.8354						60.8354
			61.3298	7.94e-05					61.3298						61.3298
			61.8242	8.93e-05					61.8242						61.8242
			62.3185	0.0001					62.3185						62.3185
			62.8129	0.000112					62.8129						62.8129
			63.3073	0.000126					63.3073						63.3073
			63.8016	0.000141					63.8016						63.8016
			64.296	0.000157					64.296						64.296
			64.7904	0.000175					64.7904						64.7904
			65.2847	0.000195					65.2847						65.2847
			65.7791	0.000217					65.7791						65.7791
			66.2735	0.000241					66.2735						66.2735
			66.7678	0.000267					66.7678						66.7678
			67.2622	0.000296					67.2622						67.2622
			67.7566	0.000328					67.7566						67.7566
			68.2509	0.000362					68.2509						68.2509	7.34e-06
			68.7453	0.000399					68.7453						68.7453	8.87e-06
			69.2397	0.00044					69.2397						69.2397	1.07e-05
			69.734	0.000484					69.734						69.734	1.29e-05
			70.2284	0.000531					70.2284						70.2284	1.54e-05
			70.7228	0.000583					70.7228						70.7228	1.84e-05
			71.2172	0.000638					71.2172						71.2172	2.2e-05
			71.7115	0.000698					71.7115						71.7115	2.61e-05
			72.2059	0.000763					72.2059						72.2059	3.1e-05
			72.7002	0.000832					72.7002						72.7002	3.66e-05
			73.1946	0.000907					73.1946						73.1946	4.32e-05
			73.689	0.000987					73.689						73.689	5.09e-05
			74.1834	0.001072					74.1834						74.1834	5.97e-05
			74.6777	0.001163					74.6777						74.6777	6.99e-05
			75.1721	0.00126					75.1721						75.1721	8.15e-05
			75.6665	0.001364					75.6665						75.6665	9.49e-05
			76.1608	0.001473					76.1608						76.1608	0.00011
			76.6552	0.00159					76.6552						76.6552	0.000128
			77.1496	0.001713					77.1496						77.1496	0.000147
			77.6439	0.001844					77.6439						77.6439	0.00017
			78.1383	0.001981					78.1383						78.1383	0.000195
			78.6327	0.002126					78.6327						78.6327	0.000223
			79.127	0.002279					79.127						79.127	0.000255
			79.6214	0.002439					79.6214						79.6214	0.000291
			80.1158	0.002607					80.1158						80.1158	0.000331
			80.6101	0.002782					80.6101						80.6101	0.000375
			81.1045	0.002965					81.1045						81.1045	0.000424
			81.5989	0.003156					81.5989						81.5989	0.000478
			82.0932	0.003355					82.0932						82.0932	0.000537
			82.5876	0.003561					82.5876						82.5876	0.000602
			83.082	0.003775					83.082						83.082	0.000674
			83.5764	0.003996					83.5764						83.5764	0.000752
			84.0707	0.004224					84.0707						84.0707	0.000836
			84.5651	0.004459					84.5651						84.5651	0.000928
			85.0594	0.004701					85.0594						85.0594	0.001027
			85.5538	0.004949					85.5538						85.5538	0.001133
			86.0482	0.005203					86.0482						86.0482	0.001247
			86.5426	0.005462					86.5426						86.5426	0.00137
			87.0369	0.005727					87.0369						87.0369	0.0015
			87.5313	0.005996					87.5313						87.5313	0.001638
			88.0257	0.006269					88.0257						88.0257	0.001783
			88.52	0.006546					88.52						88.52	0.001937
			89.0144	0.006826					89.0144						89.0144	0.002099
			89.5088	0.007107					89.5088						89.5088	0.002267
			90.0031	0.007391					90.0031						90.0031	0.002443
			90.4975	0.007675					90.4975						90.4975	0.002626
			90.9919	0.007959					90.9919						90.9919	0.002814
			91.4862	0.008242					91.4862						91.4862	0.003009
			91.9806	0.008524					91.9806						91.9806	0.003208
			92.475	0.008803					92.475						92.475	0.003411
			92.9693	0.009078					92.9693						92.9693	0.003617
			93.4637	0.00935					93.4637						93.4637	0.003825
			93.9581	0.009617					93.9581						93.9581	0.004035
			94.4524	0.009877					94.4524						94.4524	0.004245
			94.9468	0.010131					94.9468						94.9468	0.004454
			95.4412	0.010377					95.4412						95.4412	0.004661
			95.9355	0.010614					95.9355						95.9355	0.004864
			96.4299	0.010842					96.4299						96.4299	0.005063
			96.9243	0.01106					96.9243						96.9243	0.005256
			97.4186	0.011267					97.4186						97.4186	0.005442
			97.913	0.011461					97.913						97.913	0.005619
			98.4074	0.011643					98.4074						98.4074	0.005787
			98.9018	0.011812					98.9018						98.9018	0.005944
			99.3961	0.011967					99.3961						99.3961	0.006089
			99.8905	0.012107					99.8905						99.8905	0.006221
			100.385	0.012232					100.385						100.385	0.006338
			100.879	0.012342					100.879						100.879	0.006441
			101.374	0.012435					101.374						101.374	0.006528
			101.868	0.012512					101.868						101.868	0.006599
			102.362	0.012572					102.362						102.362	0.006652
			102.857	0.012615					102.857						102.857	0.006689
			103.351	0.012641					103.351						103.351	0.006707
			103.845	0.01265					103.845						103.845	0.006708
			104.34	0.012641					104.34						104.34	0.006691
			104.834	0.012615					104.834						104.834	0.006656
			105.329	0.012571					105.329						105.329	0.006603
			105.823	0.012511					105.823						105.823	0.006534
			106.317	0.012434					106.317						106.317	0.006448
			106.812	0.01234					106.812						106.812	0.006347
			107.306	0.012231					107.306						107.306	0.00623
			107.8	0.012106					107.8						107.8	0.006099
			108.295	0.011965					108.295						108.295	0.005955
			108.789	0.01181					108.789						108.789	0.005799
			109.284	0.011641					109.284						109.284	0.005632
			109.778	0.011459					109.778						109.778	0.005456
			110.272	0.011264					110.272						110.272	0.00527
			110.767	0.011057					110.767						110.767	0.005078
			111.261	0.01084					111.261						111.261	0.004879
			111.755	0.010611					111.755						111.755	0.004676
			112.25	0.010374					112.25						112.25	0.00447
			112.744	0.010128					112.744						112.744	0.004261
			113.238	0.009874					113.238						113.238	0.004051
			113.733	0.009613					113.733						113.733	0.003841
			114.227	0.009347					114.227						114.227	0.003632
			114.722	0.009075					114.722						114.722	0.003426
			115.216	0.008799					115.216						115.216	0.003223
			115.71	0.00852					115.71						115.71	0.003023
			116.205	0.008238					116.205						116.205	0.002829
			116.699	0.007955					116.699						116.699	0.00264
			117.193	0.007671					117.193						117.193	0.002457
			117.688	0.007387					117.688						117.688	0.00228
			118.182	0.007104					118.182						118.182	0.002111
			118.677	0.006822					118.677						118.677	0.001949
			119.171	0.006543					119.171						119.171	0.001795
			119.665	0.006266					119.665						119.665	0.001648
			120.16	0.005993					120.16						120.16	0.00151
			120.654	0.005724					120.654						120.654	0.001379
			121.148	0.005459					121.148						121.148	0.001256
			121.643	0.0052					121.643						121.643	0.001142
			122.137	0.004946					122.137						122.137	0.001034
			122.631	0.004698					122.631						122.631	0.000935
			123.126	0.004456					123.126						123.126	0.000843
			123.62	0.004221					123.62						123.62	0.000758
			124.115	0.003993					124.115						124.115	0.000679
			124.609	0.003772					124.609						124.609	0.000607
			125.103	0.003558					125.103						125.103	0.000542
			125.598	0.003352					125.598						125.598	0.000482
			126.092	0.003154					126.092						126.092	0.000427
			126.586	0.002963					126.586						126.586	0.000378
			127.081	0.00278					127.081						127.081	0.000334
			127.575	0.002604					127.575						127.575	0.000294
			128.07	0.002437					128.07						128.07	0.000258
			128.564	0.002277					128.564						128.564	0.000226
			129.058	0.002124					129.058						129.058	0.000197
			129.553	0.00198					129.553						129.553	0.000172
			130.047	0.001842					130.047						130.047	0.000149
			130.541	0.001712					130.541						130.541	0.000129
			131.036	0.001588					131.036						131.036	0.000111
			131.53	0.001472					131.53						131.53	9.6e-05
			132.024	0.001362					132.024						132.024	8.25e-05
			132.519	0.001259					132.519						132.519	7.07e-05
			133.013	0.001162					133.013						133.013	6.04e-05
			133.507	0.001071					133.507						133.507	5.15e-05
			134.002	0.000985					134.002						134.002	4.38e-05
			134.496	0.000906					134.496						134.496	3.71e-05
			134.991	0.000831					134.991						134.991	3.14e-05
			135.485	0.000762					135.485						135.485	2.65e-05
			135.979	0.000697					135.979						135.979	2.23e-05
			136.474	0.000638					136.474						136.474	1.87e-05
			136.968	0.000582					136.968						136.968	1.56e-05
			137.463	0.000531					137.463						137.463	1.3e-05
			137.957	0.000483					137.957						137.957	1.08e-05
			138.451	0.000439					138.451						138.451	9e-06
			138.946	0.000399					138.946						138.946	7.45e-06
			139.44	0.000361					139.44						139.44
			139.934	0.000327					139.934						139.934
			140.429	0.000296					140.429						140.429
			140.923	0.000267					140.923						140.923
			141.417	0.000241					141.417						141.417
			141.912	0.000217					141.912						141.912
			142.406	0.000195					142.406						142.406
			142.9	0.000175					142.9						142.9
			143.395	0.000157					143.395						143.395
			143.889	0.000141					143.889						143.889	7.04e-06
			144.384	0.000126					144.384						144.384	8.26e-06
			144.878	0.000112					144.878						144.878	9.69e-06
			145.372	0.0001					145.372						145.372	1.13e-05
			145.867	8.91e-05					145.867						145.867	1.33e-05
			146.361	7.93e-05					146.361						146.361	1.55e-05
			146.855	7.04e-05					146.855						146.855	1.81e-05
			147.35	6.24e-05					147.35						147.35	2.1e-05
			147.844	5.53e-05					147.844						147.844	2.45e-05
			148.339	4.89e-05					148.339						148.339	2.84e-05
			148.833	4.32e-05					148.833	1.16e-05					148.833	3.3e-05
			149.327	3.81e-05					149.327	1.38e-05					149.327	3.82e-05
			149.822	3.36e-05					149.822	1.64e-05					149.822	4.42e-05
			150.316	2.95e-05					150.316	1.94e-05					150.316	5.11e-05
			150.81	2.59e-05					150.81	2.29e-05					150.81	5.89e-05
			151.305	2.28e-05					151.305	2.7e-05					151.305	6.79e-05
			151.799	1.99e-05					151.799	3.18e-05					151.799	7.81e-05
			152.293	1.74e-05					152.293	3.73e-05					152.293	8.98e-05
			152.788	1.52e-05					152.788	4.38e-05					152.788	0.000103
			153.282	1.33e-05					153.282	5.13e-05					153.282	0.000118
			153.777						153.777	6.01e-05					153.777	0.000135
			154.271	1.43e-05					154.271	7.02e-05					154.271	0.000155
			154.765	1.73e-05					154.765	8.18e-05					154.765	0.000176
			155.26	2.09e-05					155.26	9.53e-05					155.26	0.000201
			155.754	2.52e-05					155.754	0.000110798					155.754	0.000229
			156.248	3.03e-05					156.248	0.000128615					156.248	0.00026
			156.743	3.64e-05					156.743	0.000149062					156.743	0.000296
			157.237	4.36e-05					157.237	0.000172487					157.237	0.000335
			157.732	5.21e-05					157.732	0.000199279					157.732	0.00038
			158.226	6.22e-05					158.226	0.00022987					158.226	0.000429
			158.72	7.41e-05					158.72	0.000264739					158.72	0.000485
			159.215	8.8e-05					159.215	0.000304416					159.215	0.000547
			159.709	0.000104					159.709	0.000349488					159.709	0.000616
			160.203	0.000124					160.203	0.000400601					160.203	0.000693
			160.698	0.000146					160.698	0.000458466					160.698	0.000779
			161.192	0.000172					161.192	0.000523862					161.192	0.000874
			161.686	0.000202					161.686	0.000597643					161.686	0.000979
			162.181	0.000238					162.181	0.000680741					162.181	0.001096
			162.675	0.000279					162.675	0.00077417					162.675	0.001224
			163.17	0.000326					163.17	0.000879035					163.17	0.001366
			163.664	0.00038					163.664	0.000996531					163.664	0.001523
			164.158	0.000443					164.158	0.00112795					164.158	0.001695
			164.653	0.000515					164.653	0.00127469					164.653	0.001884
			165.147	0.000597					165.147	0.00143825					165.147	0.002091
			165.641	0.000692					165.641	0.00162024					165.641	0.002318
			166.136	0.000799					166.136	0.00182237					166.136	0.002566
			166.63	0.000922					166.63	0.0020465					166.63	0.002837
			167.125	0.001061					167.125	0.00229457					167.125	0.003132
			167.619	0.001219					167.619	0.00256865					167.619	0.003454
			168.113	0.001397					168.113	0.00287094					168.113	0.003803
			168.608	0.001598					168.608	0.00320375					168.608	0.004182
			169.102	0.001824					169.102	0.0035695					169.102	0.004593
			169.596	0.002079					169.596	0.00397074					169.596	0.005038
			170.091	0.002364					170.091	0.00441012					170.091	0.005518
			170.585	0.002683					170.585	0.0048904					170.585	0.006035
			171.079	0.003039					171.079	0.00541444					171.079	0.006593
			171.574	0.003435					171.574	0.00598518					171.574	0.007192
			172.068	0.003875					172.068	0.00660565					172.068	0.007836
			172.563	0.004363					172.563	0.00727896					172.563	0.008525
			173.057	0.004902					173.057	0.00800826					173.057	0.009263
			173.551	0.005497					173.551	0.00879673					173.551	0.010051
			174.046	0.006151					174.046	0.00964762					174.046	0.010892
			174.54	0.00687					174.54	0.0105641					174.54	0.011787
			175.034	0.007658					175.034	0.0115495					175.034	0.012739
			175.529	0.008519					175.529	0.0126068					175.529	0.01375
			176.023	0.009457					176.023	0.0137393					176.023	0.014821
			176.518	0.010478					176.518	0.0149498					176.518	0.015954
			177.012	0.011586					177.012	0.0162414					177.012	0.01715
			177.506	0.012786					177.506	0.0176168					177.506	0.018412
			178.001	0.014081					178.001	0.0190786					178.001	0.01974
			178.495	0.015477					178.495	0.020629					178.495	0.021136
			178.989	0.016977					178.989	0.0222703					178.989	0.0226
			179.484	0.018586					179.484	0.0240043					179.484	0.024133
			179.978	0.020306					179.978	0.0258326					179.978	0.025736
			180.472	0.02214					180.472	0.0277562					180.472	0.027409
			180.967	0.024092					180.967	0.0297761					180.967	0.029152
			181.461	0.026164					181.461	0.0318927					181.461	0.030964
			181.956	0.028358					181.956	0.0341058					181.956	0.032845
			182.45	0.030673					182.45	0.0364151					182.45	0.034794
			182.944	0.033111					182.944	0.0388194					182.944	0.036809
			183.439	0.035672					183.439	0.0413172					183.439	0.038888
			183.933	0.038354					183.933	0.0439065					183.933	0.041031
			184.427	0.041155					184.427	0.0465844					184.427	0.043233
			184.922	0.044072					184.922	0.0493478					184.922	0.045494
			185.416	0.047102					185.416	0.0521928					185.416	0.047808
			185.911	0.050239					185.911	0.0551147					185.911	0.050173
			186.405	0.053478					186.405	0.0581085					186.405	0.052585
			186.899	0.056812					186.899	0.0611684					186.899	0.055039
			187.394	0.060233					187.394	0.0642879					187.394	0.057531
			187.888	0.063733					187.888	0.06746					187.888	0.060055
			188.382	0.0673					188.382	0.070677					188.382	0.062607
			188.877	0.070926					188.877	0.0739307					188.877	0.06518
			189.371	0.074597					189.371	0.0772123					189.371	0.067768
			189.865	0.078301					189.865	0.0805125					189.865	0.070364
			190.36	0.082025					190.36	0.0838215					190.36	0.072963
			190.854	0.085754					190.854	0.0871288					190.854	0.075557
			191.349	0.089473					191.349	0.090424					191.349	0.078138
			191.843	0.093167					191.843	0.0936958					191.843	0.0807
			192.337	0.09682					192.337	0.096933					192.337	0.083235
			192.832	0.100414					192.832	0.100124					192.832	0.085735
			193.326	0.103933					193.326	0.103257					193.326	0.088191
			193.82	0.107361					193.82	0.10632					193.82	0.090598
			194.315	0.11068					194.315	0.109302					194.315	0.092945
			194.809	0.113873					194.809	0.11219					194.809	0.095227
			195.304	0.116924					195.304	0.114973					195.304	0.097434
			195.798	0.119817					195.798	0.117639					195.798	0.099559
			196.292	0.122536					196.292	0.120177					196.292	0.101594
			196.787	0.125065					196.787	0.122577					196.787	0.103533
			197.281	0.127392					197.281	0.124827					197.281	0.105369
			197.775	0.129502					197.775	0.126918					197.775	0.107093
			198.27	0.131385					198.27	0.128841					198.27	0.108701
			198.764	0.133027					198.764	0.130587					198.764	0.110185
			199.258	0.134421					199.258	0.132149					199.258	0.111541
			199.753	0.135558					199.753	0.133517					199.753	0.112763
			200.247	0.136431					200.247	0.134688					200.247	0.113845
			200.742	0.137035					200.742	0.135655					200.742	0.114785
			201.236	0.137367					201.236	0.136413					201.236	0.115579
			201.73	0.137424					201.73	0.136959					201.73	0.116222
			202.225	0.137206					202.225	0.137291					202.225	0.116713
			202.719	0.136714					202.719	0.137406					202.719	0.117049
			203.213	0.135952					203.213	0.137305					203.213	0.11723
			203.708	0.134923					203.708	0.136988					203.708	0.117255
			204.202	0.133634					204.202	0.136456					204.202	0.117123
			204.696	0.132093					204.696	0.135712					204.696	0.116835
			205.191	0.130309					205.191	0.134759					205.191	0.116392
			205.685	0.128292					205.685	0.133602					205.685	0.115796
			206.18	0.126053					206.18	0.132246					206.18	0.11505
			206.674	0.123605					206.674	0.130698					206.674	0.114155
			207.168	0.120963					207.168	0.128964					207.168	0.113117
			207.663	0.11814					207.663	0.127052					207.663	0.111938
			208.157	0.115153					208.157	0.124972					208.157	0.110624
			208.651	0.112016					208.651	0.122732					208.651	0.109179
			209.146	0.108747					209.146	0.120342					209.146	0.10761
			209.64	0.105363					209.64	0.117813					209.64	0.105921
			210.135	0.101879					210.135	0.115155					210.135	0.10412
			210.629	0.098314					210.629	0.112379					210.629	0.102213
			211.123	0.094683					211.123	0.109498					211.123	0.100207
			211.618	0.091005					211.618	0.106522					211.618	0.098109
			212.112	0.087294					212.112	0.103464					212.112	0.095926
			212.606	0.083567					212.606	0.100335					212.606	0.093668
			213.101	0.079839					213.101	0.0971477					213.101	0.09134
			213.595	0.076125					213.595	0.0939133					213.595	0.088951
			214.089	0.072439					214.089	0.0906434					214.089	0.086509
			214.584	0.068793					214.584	0.0873495					214.584	0.084022
			215.078	0.0652					215.078	0.0840426					215.078	0.081498
			215.573	0.061671					215.573	0.0807334					215.573	0.078944
			216.067	0.058216					216.067	0.0774323					216.067	0.076367
			216.561	0.054845					216.561	0.0741492					216.561	0.073777
			217.056	0.051566					217.056	0.0708933					217.056	0.071179
			217.55	0.048386					217.55	0.0676735					217.55	0.068581
			218.044	0.045312					218.044	0.0644982					218.044	0.065989
			218.539	0.042347					218.539	0.061375					218.539	0.063411
			219.033	0.039498					219.033	0.0583109					219.033	0.060852
			219.528	0.036766					219.528	0.0553125					219.528	0.058319
			220.022	0.034155					220.022	0.0523856					220.022	0.055816
			220.516	0.031666					220.516	0.0495354					220.516	0.05335
			221.011	0.0293					221.011	0.0467664					221.011	0.050924
			221.505	0.027056					221.505	0.0440826					221.505	0.048544
			221.999	0.024934					221.999	0.0414874					221.999	0.046213
			222.494	0.022933					222.494	0.0389833					222.494	0.043936
			222.988	0.02105					222.988	0.0365727					222.988	0.041715
			223.482	0.019283					223.482	0.0342571					223.482	0.039553
			223.977	0.017629					223.977	0.0320375					223.977	0.037453
			224.471	0.016085					224.471	0.0299145					224.471	0.035418
			224.966	0.014646					224.966	0.0278882					224.966	0.033448
			225.46	0.01331					225.46	0.0259581					225.46	0.031546
			225.954	0.012071					225.954	0.0241235					225.954	0.029712
			226.449	0.010926					226.449	0.0223833					226.449	0.027948
			226.943	0.009869					226.943	0.0207358					226.943	0.026253
			227.437	0.008897					227.437	0.0191794					227.437	0.024628
			227.932	0.008005					227.932	0.0177118					227.932	0.023073
			228.426	0.007187					228.426	0.0163307					228.426	0.021587
			228.921	0.006441					228.921	0.0150336					228.921	0.02017
			229.415	0.00576					229.415	0.0138177					229.415	0.018821
			229.909	0.005141					229.909	0.0126801					229.909	0.017538
			230.404	0.004579					230.404	0.0116178					230.404	0.016322
			230.898	0.004071					230.898	0.0106278					230.898	0.015169
			231.392	0.003611					231.392	0.00970676					231.392	0.014079
			231.887	0.003198					231.887	0.00885159					231.887	0.01305
			232.381	0.002825					232.381	0.00805905					232.381	0.01208
			232.875	0.002492					232.875	0.0073259					232.875	0.011167
			233.37	0.002193					233.37	0.00664895					233.37	0.010309
			233.864	0.001926					233.864	0.00602504					233.864	0.009504
			234.359	0.001688					234.359	0.00545107					234.359	0.008751
			234.853	0.001477					234.853	0.00492401					234.853	0.008047
			235.347	0.00129					235.347	0.0044409					235.347	0.007389
			235.842	0.001124					235.842	0.00399887					235.842	0.006776
			236.336	0.000977					236.336	0.00359517					236.336	0.006206
			236.83	0.000848					236.83	0.00322713					236.83	0.005676
			237.325	0.000734					237.325	0.0028922					237.325	0.005184
			237.819	0.000635					237.819	0.00258794					237.819	0.004729
			238.314	0.000548					238.314	0.00231204					238.314	0.004308
			238.808	0.000472					238.808	0.0020623					238.808	0.003919
			239.302	0.000405					239.302	0.00183664					239.302	0.00356
			239.797	0.000347					239.797	0.00163309					239.797	0.00323
			240.291	0.000297					240.291	0.00144981					240.291	0.002927
			240.785	0.000254					240.785	0.00128508					240.785	0.002648
			241.28	0.000216					241.28	0.00113726					241.28	0.002393
			241.774	0.000184					241.774	0.00100486					241.774	0.00216
			242.268	0.000156					242.268	0.000886476					242.268	0.001947
			242.763	0.000132					242.763	0.000780806					242.763	0.001752
			243.257	0.000112					243.257	0.000686648					243.257	0.001575
			243.752	9.45e-05					243.752	0.000602893					243.752	0.001414
			244.246	7.96e-05					244.246	0.00052852					244.246	0.001267
			244.74	6.69e-05					244.74	0.000462591					244.74	0.001135
			245.235	5.61e-05					245.235	0.000404248					245.235	0.001014
			245.729	4.7e-05					245.729	0.000352707					245.729	0.000906
			246.223	3.92e-05					246.223	0.000307252					246.223	0.000808
			246.718	3.27e-05					246.718	0.000267233					246.718	0.000719
			247.212	2.72e-05					247.212	0.00023206					247.212	0.00064
			247.707	2.26e-05					247.707	0.000201199					247.707	0.000568
			248.201	1.87e-05					248.201	0.000174167					248.201	0.000504
			248.695	1.55e-05					248.695	0.00015053					248.695	0.000446
			249.19	1.28e-05					249.19	0.000129895					249.19	0.000395
			249.684						249.684	0.000111912					249.684	0.000349
			250.178						250.178	9.63e-05					250.178	0.000308
			250.673						250.673	8.27e-05					250.673	0.000271
			251.167						251.167	7.09e-05					251.167	0.000238
			251.661						251.661	6.07e-05					251.661	0.00021
			252.156						252.156	5.19e-05					252.156	0.000184
			252.65						252.65	4.43e-05					252.65	0.000161
			253.145						253.145	3.77e-05					253.145	0.000141
			253.639						253.639	3.21e-05					253.639	0.000123
			254.133						254.133	2.73e-05					254.133	0.000108
			254.628						254.628	2.31e-05					254.628	9.38e-05
			255.122						255.122	1.96e-05					255.122	8.16e-05
			255.616						255.616	1.66e-05					255.616	7.1e-05
			256.111						256.111	1.4e-05					256.111	6.16e-05
			256.605						256.605	1.18e-05					256.605	5.34e-05
			257.099						257.099	9.91e-06					257.099	4.63e-05
			257.594						257.594						257.594	4e-05
			258.088						258.088						258.088	3.45e-05
			258.583						258.583						258.583	2.98e-05
			259.077						259.077						259.077	2.57e-05
			259.571						259.571						259.571	2.21e-05
			260.066						260.066						260.066	1.9e-05
			260.56						260.56						260.56	1.63e-05
			261.054						261.054						261.054	1.39e-05
			261.549						261.549						261.549	1.19e-05
			262.043						262.043						262.043	1.02e-05
			262.538						262.538						262.538	8.69e-06
			263.032						263.032						263.032	7.4e-06
			263.526						263.526						263.526
			264.021						264.021						264.021
			264.515						264.515						264.515
			265.009						265.009						265.009
			265.504						265.504						265.504
			265.998						265.998						265.998
			266.493						266.493						266.493
			266.987						266.987						266.987
			267.481						267.481						267.481
			267.976						267.976						267.976
			268.47						268.47						268.47
			268.964						268.964						268.964
			269.459						269.459						269.459
			269.953						269.953						269.953
			270.447						270.447						270.447
			270.942						270.942						270.942
			271.436						271.436						271.436
			271.93						271.93						271.93
			272.425						272.425						272.425
			272.919						272.919						272.919
			273.414						273.414						273.414
			273.908						273.908						273.908
			274.402						274.402						274.402
			274.897						274.897						274.897
			275.391						275.391						275.391
			275.885						275.885						275.885
			276.38						276.38						276.38
			276.874						276.874						276.874
			277.369						277.369						277.369
			277.863						277.863						277.863
			278.357						278.357						278.357
			278.852						278.852						278.852
			279.346						279.346						279.346
			279.84						279.84						279.84
			280.335						280.335						280.335
			280.829						280.829						280.829
			281.324						281.324						281.324
			281.818						281.818						281.818
			282.312						282.312						282.312
			282.807						282.807						282.807
			283.301						283.301						283.301
			283.795						283.795						283.795
			284.29						284.29						284.29
			284.784						284.784						284.784
			285.279						285.279						285.279
			285.773						285.773						285.773
			286.267						286.267						286.267
			286.762						286.762						286.762
			287.256						287.256						287.256
			287.75						287.75						287.75
			288.245						288.245						288.245
			288.739						288.739						288.739
			289.233						289.233						289.233
			289.728						289.728						289.728
			290.222						290.222						290.222
			290.716						290.716						290.716
			291.211						291.211						291.211
			291.705						291.705						291.705
			292.2						292.2						292.2
			292.694						292.694						292.694
			293.188						293.188						293.188
			293.683						293.683						293.683
			294.177						294.177						294.177
			294.671						294.671						294.671
			295.166						295.166						295.166
			295.66						295.66						295.66
			296.155						296.155						296.155
			296.649						296.649						296.649
			297.143						297.143						297.143
			297.638						297.638						297.638
			298.132						298.132						298.132
			298.626						298.626						298.626
			299.121						299.121						299.121
			299.615						299.615						299.615
			300.11						300.11						300.11
			300.604						300.604						300.604
			301.098						301.098						301.098
			301.593						301.593						301.593
			302.087						302.087						302.087
			302.581						302.581						302.581
			303.076						303.076						303.076
			303.57						303.57						303.57
			304.065						304.065						304.065
			304.559						304.559						304.559
			305.053						305.053						305.053
			305.548						305.548						305.548
			306.042						306.042						306.042
			306.536						306.536						306.536
			307.031						307.031						307.031
			307.525						307.525						307.525
			308.019						308.019						308.019
			308.514						308.514						308.514
			309.008						309.008						309.008
			309.502						309.502						309.502
			309.997						309.997						309.997
			310.491						310.491						310.491
			310.986						310.986						310.986
			311.48						311.48						311.48
			311.974						311.974						311.974
			312.469						312.469						312.469
			312.963						312.963						312.963
			313.457						313.457						313.457
			313.952						313.952						313.952
			314.446						314.446						314.446
			314.941						314.941						314.941
			315.435						315.435						315.435
			315.929						315.929						315.929
			316.424						316.424						316.424
			316.918						316.918						316.918
			317.412						317.412						317.412
			317.907						317.907						317.907
			318.401						318.401						318.401
			318.896						318.896						318.896
			319.39						319.39						319.39
			319.884						319.884						319.884
			320.379						320.379						320.379
			320.873						320.873						320.873
			321.367						321.367						321.367
			321.862						321.862						321.862
			322.356						322.356						322.356
			322.85						322.85						322.85
			323.345						323.345						323.345
			323.839						323.839						323.839
			324.334						324.334						324.334
			324.828						324.828						324.828
			325.322						325.322						325.322
			325.817						325.817						325.817
			326.311						326.311						326.311
			326.805						326.805						326.805
			327.3						327.3						327.3
			327.794						327.794						327.794
			328.288						328.288						328.288
			328.783						328.783						328.783
			329.277						329.277						329.277
			329.772						329.772						329.772
			330.266						330.266						330.266
			330.76						330.76						330.76
			331.255						331.255						331.255
			331.749						331.749						331.749
			332.243						332.243						332.243
			332.738						332.738						332.738
			333.232						333.232						333.232
			333.726						333.726						333.726
			334.221						334.221						334.221
			334.715						334.715						334.715
			335.21						335.21						335.21
			335.704						335.704						335.704
			336.198						336.198						336.198
			336.693						336.693						336.693
			337.187						337.187						337.187
			337.682						337.682						337.682
			338.176						338.176						338.176
			338.67						338.67						338.67
			339.165						339.165						339.165
			339.659						339.659						339.659
			340.153						340.153						340.153
			340.648						340.648						340.648
			341.142						341.142						341.142
			341.636						341.636						341.636
			342.131						342.131						342.131
			342.625						342.625						342.625
			343.12						343.12						343.12
			343.614						343.614						343.614
			344.108						344.108						344.108
			344.603						344.603						344.603
			345.097						345.097						345.097
			345.591						345.591						345.591
			346.086						346.086						346.086
			346.58						346.58						346.58
			347.075						347.075						347.075
			347.569						347.569						347.569
			348.063						348.063						348.063
			348.558						348.558						348.558
			349.052						349.052						349.052
			349.546						349.546						349.546
			350.041						350.041						350.041
			350.535						350.535						350.535
			351.029						351.029						351.029
			351.524						351.524						351.524
			352.018						352.018						352.018
			352.512						352.512						352.512
			353.007						353.007						353.007
			353.501						353.501						353.501
			353.996						353.996						353.996
			354.49						354.49						354.49
			354.984						354.984						354.984
			355.479						355.479						355.479
			355.973						355.973						355.973
			356.467						356.467						356.467
			356.962						356.962						356.962
			357.456						357.456						357.456
			357.951						357.951						357.951
			358.445						358.445						358.445
			358.939						358.939						358.939
			359.434						359.434						359.434
			359.928						359.928						359.928
			360.422						360.422						360.422
			360.917						360.917						360.917
			361.411						361.411						361.411
			361.906						361.906						361.906
			362.4						362.4						362.4
			362.894						362.894						362.894
			363.389						363.389						363.389
			363.883						363.883						363.883
			364.377						364.377						364.377
			364.872						364.872						364.872
			365.366						365.366						365.366
			365.861						365.861						365.861
			366.355						366.355						366.355
			366.849						366.849						366.849
			367.344						367.344						367.344
			367.838						367.838						367.838
			368.332						368.332						368.332
			368.827						368.827						368.827
			369.321						369.321						369.321
			369.815						369.815						369.815
			370.31						370.31						370.31
			370.804						370.804						370.804
			371.298						371.298						371.298
			371.793						371.793						371.793
			372.287						372.287						372.287
			372.782						372.782						372.782
			373.276						373.276						373.276
			373.77						373.77						373.77
			374.265						374.265						374.265
			374.759						374.759						374.759
			375.253						375.253						375.253
			375.748						375.748						375.748
			376.242						376.242						376.242
			376.736						376.736						376.736
			377.231						377.231						377.231
			377.725						377.725						377.725
			378.22						378.22						378.22
			378.714						378.714						378.714
			379.208						379.208						379.208
			379.703						379.703						379.703
			380.197						380.197						380.197
			380.692						380.692						380.692
			381.186						381.186						381.186
			381.68						381.68						381.68
			382.175						382.175						382.175
			382.669						382.669						382.669
			383.163						383.163						383.163
			383.658						383.658						383.658
			384.152						384.152						384.152
			384.646						384.646						384.646
			385.141						385.141						385.141
			385.635						385.635						385.635
			386.13						386.13						386.13
			386.624						386.624						386.624
			387.118						387.118						387.118
			387.613						387.613						387.613
			388.107						388.107						388.107
			388.601						388.601						388.601
			389.096						389.096						389.096
			389.59						389.59						389.59
			390.084						390.084						390.084
			390.579						390.579						390.579
			391.073						391.073						391.073
			391.568						391.568						391.568
			392.062						392.062						392.062
			392.556						392.556						392.556
			393.051						393.051						393.051
			393.545						393.545						393.545
			394.039						394.039						394.039
			394.534						394.534						394.534
			395.028						395.028						395.028
			395.522						395.522						395.522
			396.017						396.017						396.017
			396.511						396.511						396.511
			397.006						397.006						397.006
			397.5						397.5						397.5

## Sheet: ED_Figure7a
HACE1 FL		RAC1 QL		HACE1 FL + RAC1 QL		RAC1 TN		HACE1 FL + RAC1 TN
mL	mAU	mL	mAU	mL	mAU	mL	mAU	mL	mAU
-0.12148	13.6456	-0.12148	7.2e-05	-0.12147	0.02703	-0.12154	0	-0.12149	0.02465
-0.12139	13.65	-0.1214	132.913	-0.12139	2.80089	-0.12146	0.10677	-0.12141	0.22025
-0.12131	13.651	-0.12131	151.1	-0.12131	3.19094	-0.12138	0.12054	-0.12132	0.25183
-0.12123	13.6522	-0.12123	169.302	-0.12123	3.5657	-0.12129	0.13381	-0.12124	0.28341
-0.12114	13.653	-0.12115	187.52	-0.12115	3.95048	-0.12121	0.1471	-0.12116	0.31489
-0.12106	13.6535	-0.12106	205.754	-0.12107	4.34223	-0.12113	0.16042	-0.12107	0.3464
-0.12098	13.654	-0.12098	224.005	-0.12099	4.72456	-0.12105	0.17375	-0.12099	0.37781
-0.1209	13.6547	-0.1209	242.272	-0.12091	5.11693	-0.12097	0.18739	-0.12091	0.40924
-0.12081	13.6553	-0.12081	260.557	-0.12083	5.49671	-0.12089	0.20147	-0.12082	0.44181
-0.12073	13.6559	-0.12073	278.859	-0.12075	5.88989	-0.12081	0.21487	-0.12074	0.47305
-0.12065	13.6568	-0.12065	297.179	-0.12066	6.26701	-0.12073	0.22829	-0.12066	0.50443
-0.12056	13.6577	-0.12056	314.703	-0.12058	6.66115	-0.12065	0.24173	-0.12057	0.53563
-0.12048	13.6584	-0.12048	332.482	-0.1205	7.03551	-0.12057	0.25558	-0.12049	0.56691
-0.1204	13.6579	-0.1204	350.857	-0.12042	7.43075	-0.12049	0.27153	-0.12041	0.59931
-0.12031	13.6564	-0.12031	358.551	-0.12034	7.79831	-0.12041	0.28935	-0.12032	0.63116
-0.12023	13.6548	-0.12023	358.775	-0.12026	8.10571	-0.12033	0.30708	-0.12024	0.66494
-0.12015	13.6534	-0.12015	358.999	-0.12018	8.13031	-0.12025	0.32376	-0.12016	0.70096
-0.12006	13.652	-0.12006	359.214	-0.1201	8.15321	-0.12017	0.34292	-0.12007	0.73694
-0.11998	13.6505	-0.11998	359.432	-0.12002	8.17781	-0.12009	0.35966	-0.11999	0.77139
-0.1199	13.6488	-0.1199	359.657	-0.11994	8.20242	-0.12001	0.37757	-0.11991	0.8061
-0.11981	13.6403	-0.11981	359.882	-0.11986	8.22531	-0.11993	0.3966	-0.11982	0.84198
-0.11973	13.6213	-0.11973	360.115	-0.11978	8.24967	-0.11985	0.42487	-0.11974	0.87808
-0.11965	13.5979	-0.11965	360.374	-0.1197	8.27421	-0.11977	0.45226	-0.11966	0.91497
-0.11956	13.5747	-0.11956	360.648	-0.11962	8.30351	-0.11968	0.4811	-0.11957	0.95381
-0.11948	13.553	-0.11948	360.923	-0.11954	8.33597	-0.1196	0.51036	-0.11949	0.99392
-0.1194	13.5301	-0.1194	361.185	-0.11946	8.36906	-0.11952	0.53966	-0.11941	1.03401
-0.11931	13.5069	-0.11931	361.453	-0.11938	8.40212	-0.11944	0.56902	-0.11932	1.07405
-0.11923	13.4803	-0.11923	361.728	-0.1193	8.43336	-0.11936	0.59691	-0.11924	1.11406
-0.11915	13.4379	-0.11915	361.987	-0.11922	8.46558	-0.11928	0.62465	-0.11916	1.15226
-0.11906	13.3857	-0.11906	362.216	-0.11913	8.49855	-0.1192	0.65385	-0.11907	1.18982
-0.11898	13.3365	-0.11898	362.422	-0.11905	8.5275	-0.11912	0.68388	-0.11899	1.22744
-0.1189	13.2883	-0.1189	362.634	-0.11897	8.5494	-0.11904	0.71397	-0.11891	1.2648
-0.11881	13.2389	-0.11881	362.851	-0.11889	8.56923	-0.11896	0.7417	-0.11883	1.30214
-0.11873	13.1887	-0.11873	363.058	-0.11881	8.58972	-0.11888	0.77004	-0.11874	1.33945
-0.11865	13.1388	-0.11865	363.27	-0.11873	8.6102	-0.1188	0.80031	-0.11866	1.37672
-0.11856	13.0617	-0.11856	363.477	-0.11865	8.63066	-0.11872	0.82713	-0.11858	1.40618
-0.11848	12.9702	-0.11848	363.672	-0.11857	8.64802	-0.11864	0.84862	-0.11849	1.43823
-0.1184	12.8809	-0.1184	363.85	-0.11849	8.66182	-0.11856	0.86764	-0.11841	1.47379
-0.11831	12.7887	-0.11831	364.031	-0.11841	8.67188	-0.11848	0.88775	-0.11833	1.50898
-0.11823	12.7018	-0.11823	364.206	-0.11833	8.67699	-0.1184	0.90848	-0.11824	1.54413
-0.11815	12.6153	-0.11815	364.378	-0.11825	8.68234	-0.11832	0.92715	-0.11816	1.57926
-0.11806	12.5276	-0.11806	364.56	-0.11817	8.6877	-0.11824	0.94585	-0.11808	1.61437
-0.11798	12.422	-0.11798	364.736	-0.11809	8.69305	-0.11816	0.96538	-0.11799	1.64944
-0.1179	12.3034	-0.1179	364.907	-0.11801	8.6984	-0.11807	0.98211	-0.11791	1.68452
-0.11781	12.1811	-0.11781	354.482	-0.11793	8.70374	-0.11799	0.99668	-0.11783	1.71756
-0.11773	12.0565	-0.11773	337.867	-0.11785	8.6824	-0.11791	1.00609	-0.11774	1.7305
-0.11765	11.9325	-0.11765	319.297	-0.11777	8.50115	-0.11783	1.00689	-0.11766	1.73417
-0.11756	11.8136	-0.11756	301.327	-0.11769	8.12484	-0.11775	1.00778	-0.11758	1.73784
-0.11748	11.6882	-0.11748	283.661	-0.1176	7.74881	-0.11767	1.00861	-0.11749	1.7415
-0.1174	11.5622	-0.1174	265.968	-0.11752	7.37306	-0.11759	1.0094	-0.11741	1.74516
-0.11731	11.4352	-0.11731	247.279	-0.11744	6.99758	-0.11751	1.01019	-0.11733	1.74882
-0.11723	11.2971	-0.11723	229.206	-0.11736	6.62237	-0.11743	1.0103	-0.11724	1.75411
-0.11715	11.1644	-0.11715	211.417	-0.11728	6.24742	-0.11735	1.0103	-0.11716	1.7606
-0.11706	11.0275	-0.11706	193.601	-0.1172	5.87342	-0.11727	1.0103	-0.11708	1.7673
-0.11698	10.8905	-0.11698	175.758	-0.11712	5.50123	-0.11719	1.0103	-0.11699	1.77399
-0.1169	10.7514	-0.1169	156.881	-0.11704	5.12941	-0.11711	1.01029	-0.11691	1.78068
-0.11682	10.6155	-0.11681	138.706	-0.11696	4.75784	-0.11703	1.01029	-0.11683	1.78773
-0.11673	10.4802	-0.11673	120.779	-0.11688	4.38651	-0.11695	1.01029	-0.11674	1.79457
-0.11665	10.3314	-0.11665	102.821	-0.1168	4.01541	-0.11687	1.01652	-0.11666	1.80344
-0.11657	10.1944	-0.11657	84.8329	-0.11672	3.64455	-0.11679	1.02741	-0.11658	1.81647
-0.11648	10.0488	-0.11648	66.8161	-0.11664	3.25176	-0.11671	1.03943	-0.11649	1.83091
-0.1164	9.90708	-0.1164	48.7694	-0.11656	2.88219	-0.11663	1.05103	-0.11641	1.84533
-0.11632	9.76533	-0.11632	30.6927	-0.11648	2.52287	-0.11655	1.06306	-0.11633	1.85975
-0.11623	9.6226	-0.11623	12.5853	-0.1164	2.16377	-0.11646	1.07477	-0.11624	1.87495
-0.11615	9.48635	-0.11615	9.12551	-0.11632	1.80488	-0.11638	1.08487	-0.11616	1.88863
-0.11607	9.34654	-0.11607	9.03381	-0.11624	1.44619	-0.1163	1.09517	-0.11608	1.90042
-0.11598	9.19752	-0.11598	8.95244	-0.11615	1.12782	-0.11622	1.11394	-0.11599	1.91507
-0.1159	9.05257	-0.1159	8.86841	-0.11607	0.98952	-0.11614	1.13948	-0.11591	1.93109
-0.11582	8.91067	-0.11582	8.78296	-0.11599	0.99378	-0.11606	1.16496	-0.11583	1.94802
-0.11573	8.76919	-0.11573	8.69735	-0.11591	1.00463	-0.11598	1.18977	-0.11575	1.96436
-0.11565	8.63722	-0.11565	8.61158	-0.11583	1.01696	-0.1159	1.21396	-0.11566	1.98036
-0.11557	8.50949	-0.11557	8.50778	-0.11575	1.0293	-0.11582	1.23817	-0.11558	1.99605
-0.11548	8.39015	-0.11548	8.37752	-0.11567	1.04162	-0.11574	1.25881	-0.1155	2.00892
-0.1154	8.26288	-0.1154	8.22688	-0.11559	1.05394	-0.11566	1.27225	-0.11541	2.02207
-0.11532	8.13719	-0.11532	8.07279	-0.11551	1.06419	-0.11558	1.28614	-0.11533	2.03537
-0.11523	8.01402	-0.11523	7.92735	-0.11543	1.06896	-0.1155	1.30001	-0.11525	2.04851
-0.11515	7.8855	-0.11515	7.77444	-0.11535	1.07273	-0.11542	1.31317	-0.11516	2.06164
-0.11507	7.76659	-0.11507	7.62833	-0.11527	1.07633	-0.11534	1.32742	-0.11508	2.07554
-0.11498	7.66058	-0.11498	7.47982	-0.11519	1.07992	-0.11526	1.34106	-0.115	2.08891
-0.1149	7.56133	-0.1149	7.38194	-0.11511	1.08356	-0.11518	1.35427	-0.11491	2.10349
-0.11482	7.45269	-0.11482	7.27968	-0.11503	1.0874	-0.1151	1.36575	-0.11483	2.11863
-0.11473	7.35122	-0.11473	7.17555	-0.11495	1.0917	-0.11502	1.3736	-0.11475	2.13105
-0.11465	7.25281	-0.11465	7.06518	-0.11487	1.10164	-0.11493	1.37531	-0.11466	2.14274
-0.11457	7.14451	-0.11457	6.95988	-0.11479	1.11649	-0.11485	1.37712	-0.11458	2.15443
-0.11448	7.04393	-0.11448	6.84893	-0.11471	1.12652	-0.11477	1.37883	-0.1145	2.16683
-0.1144	6.97255	-0.1144	6.74334	-0.11462	1.13581	-0.11469	1.38055	-0.11441	2.17871
-0.11432	6.90889	-0.11432	6.66071	-0.11454	1.14509	-0.11461	1.38238	-0.11433	2.19113
-0.11423	6.83659	-0.11423	6.57832	-0.11446	1.15438	-0.11453	1.38911	-0.11425	2.20534
-0.11415	6.76123	-0.11415	6.49163	-0.11438	1.16435	-0.11445	1.39971	-0.11416	2.21669
-0.11407	6.68605	-0.11407	6.40439	-0.1143	1.17368	-0.11437	1.40603	-0.11408	2.22726
-0.11398	6.61106	-0.11398	6.31696	-0.11422	1.19007	-0.11429	1.41211	-0.114	2.23782
-0.1139	6.53624	-0.1139	6.22386	-0.11414	1.2077	-0.11421	1.41795	-0.11391	2.24904
-0.11382	6.47616	-0.11382	6.13563	-0.11406	1.22396	-0.11413	1.4235	-0.11383	2.25977
-0.11373	6.42749	-0.11373	6.06187	-0.11398	1.23997	-0.11405	1.42926	-0.11375	2.2703
-0.11365	6.37803	-0.11365	6.00325	-0.1139	1.25597	-0.11397	1.4359	-0.11366	2.28137
-0.11357	6.32805	-0.11357	5.93708	-0.11382	1.27288	-0.11389	1.44587	-0.11358	2.29115
-0.11348	6.28072	-0.11348	5.8701	-0.11374	1.28926	-0.11381	1.45633	-0.1135	2.30027
-0.1134	6.22612	-0.1134	5.80296	-0.11366	1.30583	-0.11373	1.46624	-0.11341	2.3099
-0.11332	6.1781	-0.11332	5.73567	-0.11358	1.32191	-0.11365	1.47568	-0.11333	2.31908
-0.11323	6.12762	-0.11323	5.6682	-0.1135	1.33478	-0.11357	1.485	-0.11325	2.32812
-0.11315	6.08925	-0.11315	5.60787	-0.11342	1.34604	-0.11349	1.49467	-0.11316	2.33775
-0.11307	6.04641	-0.11307	5.55707	-0.11334	1.35778	-0.11341	1.50428	-0.11308	2.34491
-0.11298	6.00563	-0.11298	5.50496	-0.11326	1.36947	-0.11332	1.51412	-0.113	2.35083
-0.1129	5.96345	-0.1129	5.45164	-0.11318	1.38072	-0.11324	1.52329	-0.11291	2.35639
-0.11282	5.91845	-0.11282	5.40136	-0.11309	1.39206	-0.11316	1.53004	-0.11283	2.36153
-0.11274	5.87279	-0.11273	5.34796	-0.11301	1.40229	-0.11308	1.53495	-0.11275	2.3666
-0.11265	5.82973	-0.11265	5.29417	-0.11293	1.41078	-0.113	1.5397	-0.11267	2.37201
-0.11257	5.78562	-0.11257	5.24355	-0.11285	1.41906	-0.11292	1.54452	-0.11258	2.37714
-0.11249	5.74759	-0.11248	5.19295	-0.11277	1.42754	-0.11284	1.54938	-0.1125	2.37982
-0.1124	5.70968	-0.1124	5.1434	-0.11269	1.4356	-0.11276	1.55209	-0.11242	2.37781
-0.11232	5.66949	-0.11232	5.08505	-0.11261	1.44381	-0.11268	1.54855	-0.11233	2.37195
-0.11224	5.62893	-0.11223	5.02979	-0.11253	1.45235	-0.1126	1.54124	-0.11225	2.36509
-0.11215	5.59085	-0.11215	4.97086	-0.11245	1.45815	-0.11252	1.53353	-0.11217	2.35863
-0.11207	5.55085	-0.11207	4.91531	-0.11237	1.45492	-0.11244	1.52554	-0.11208	2.35222
-0.11199	5.5136	-0.11198	4.8596	-0.11229	1.44831	-0.11236	1.51791	-0.112	2.34536
-0.1119	5.47523	-0.1119	4.79824	-0.11221	1.44179	-0.11228	1.5105	-0.11192	2.33844
-0.11182	5.43136	-0.11182	4.72706	-0.11213	1.43524	-0.1122	1.50204	-0.11183	2.32748
-0.11174	5.38663	-0.11173	4.66335	-0.11205	1.42823	-0.11212	1.49095	-0.11175	2.31645
-0.11165	5.34198	-0.11165	4.59944	-0.11197	1.42171	-0.11204	1.46392	-0.11167	2.30483
-0.11157	5.29741	-0.11157	4.53534	-0.11189	1.4152	-0.11196	1.43476	-0.11158	2.29297
-0.11149	5.25564	-0.11148	4.47104	-0.11181	1.39907	-0.11188	1.40403	-0.1115	2.28042
-0.1114	5.21164	-0.1114	4.40663	-0.11173	1.37957	-0.1118	1.37465	-0.11142	2.2683
-0.11132	5.17169	-0.11132	4.34484	-0.11165	1.35949	-0.11171	1.34511	-0.11133	2.25644
-0.11124	5.1351	-0.11123	4.3017	-0.11156	1.33791	-0.11163	1.31541	-0.11125	2.24316
-0.11115	5.10169	-0.11115	4.24824	-0.11148	1.31761	-0.11155	1.2827	-0.11117	2.22962
-0.11107	5.06451	-0.11107	4.19147	-0.1114	1.29748	-0.11147	1.25416	-0.11108	2.21513
-0.11099	5.02892	-0.11098	4.13472	-0.11132	1.27607	-0.11139	1.22509	-0.111	2.20111
-0.1109	4.99367	-0.1109	4.08084	-0.11124	1.25284	-0.11131	1.19599	-0.11092	2.18735
-0.11082	4.95848	-0.11082	4.0237	-0.11116	1.23136	-0.11123	1.16787	-0.11083	2.17275
-0.11074	4.92551	-0.11073	3.96973	-0.11108	1.21213	-0.11115	1.13889	-0.11075	2.15873
-0.11065	4.88931	-0.11065	3.92178	-0.111	1.19308	-0.11107	1.10933	-0.11067	2.14613
-0.11057	4.85539	-0.11057	3.8818	-0.11092	1.17276	-0.11099	1.08056	-0.11058	2.13496
-0.11049	4.81698	-0.11048	3.83976	-0.11084	1.15343	-0.11091	1.05493	-0.1105	2.12479
-0.1104	4.78072	-0.1104	3.79984	-0.11076	1.13438	-0.11083	1.03477	-0.11042	2.11478
-0.11032	4.74692	-0.11032	3.75978	-0.11068	1.11468	-0.11075	1.01644	-0.11033	2.10414
-0.11024	4.70602	-0.11023	3.71958	-0.1106	1.0999	-0.11067	0.998	-0.11025	2.09396
-0.11015	4.67703	-0.11015	3.67946	-0.11052	1.08684	-0.11059	0.98029	-0.11017	2.08395
-0.11007	4.65142	-0.11007	3.64366	-0.11044	1.07298	-0.11051	0.9628	-0.11008	2.0733
-0.10999	4.62829	-0.10999	3.61665	-0.11036	1.05937	-0.11043	0.94522	-0.11	2.06556
-0.1099	4.60526	-0.1099	3.58807	-0.11028	1.04616	-0.11035	0.92726	-0.10992	2.05835
-0.10982	4.5806	-0.10982	3.55939	-0.1102	1.03239	-0.11027	0.91141	-0.10983	2.05046
-0.10974	4.55762	-0.10974	3.5306	-0.11012	1.01867	-0.11019	0.89889	-0.10975	2.0429
-0.10965	4.53303	-0.10965	3.50188	-0.11003	1.006	-0.1101	0.8853	-0.10967	2.03545
-0.10957	4.51087	-0.10957	3.47433	-0.10995	0.99332	-0.11002	0.87113	-0.10959	2.02751
-0.10949	4.49534	-0.10949	3.44626	-0.10987	0.97997	-0.10994	0.85727	-0.1095	2.01995
-0.1094	4.47433	-0.1094	3.42663	-0.10979	0.96684	-0.10986	0.8431	-0.10942	2.01325
-0.10932	4.45369	-0.10932	3.40807	-0.10971	0.95333	-0.10978	0.8293	-0.10934	2.00707
-0.10924	4.43444	-0.10924	3.38941	-0.10963	0.93864	-0.1097	0.81537	-0.10925	2.00073
-0.10915	4.41257	-0.10915	3.36985	-0.10955	0.92421	-0.10962	0.80319	-0.10917	1.99472
-0.10907	4.38888	-0.10907	3.35115	-0.10947	0.91197	-0.10954	0.79144	-0.10909	1.9888
-0.10899	4.36848	-0.10899	3.33236	-0.10939	0.90278	-0.10946	0.77939	-0.109	1.98248
-0.1089	4.35375	-0.1089	3.31381	-0.10931	0.89609	-0.10938	0.76772	-0.10892	1.97648
-0.10882	4.34289	-0.10882	3.2971	-0.10923	0.88958	-0.1093	0.75676	-0.10884	1.97079
-0.10874	4.3338	-0.10874	3.28023	-0.10915	0.8829	-0.10922	0.74544	-0.10875	1.96572
-0.10866	4.32483	-0.10865	3.26237	-0.10907	0.87656	-0.10914	0.73379	-0.10867	1.9604
-0.10857	4.31648	-0.10857	3.2451	-0.10899	0.87009	-0.10906	0.72328	-0.10859	1.95533
-0.10849	4.30751	-0.10849	3.22691	-0.10891	0.8634	-0.10898	0.71498	-0.1085	1.95031
-0.10841	4.29857	-0.1084	3.20882	-0.10883	0.85737	-0.1089	0.70858	-0.10842	1.94494
-0.10832	4.29026	-0.10832	3.19181	-0.10875	0.85167	-0.10882	0.70082	-0.10834	1.93987
-0.10824	4.28312	-0.10824	3.17739	-0.10867	0.84456	-0.10874	0.69331	-0.10825	1.93484
-0.10816	4.27518	-0.10815	3.16681	-0.10859	0.83766	-0.10866	0.68579	-0.10817	1.93311
-0.10807	4.26779	-0.10807	3.15543	-0.1085	0.83076	-0.10857	0.67827	-0.10809	1.9318
-0.10799	4.26039	-0.10799	3.144	-0.10842	0.82386	-0.10849	0.67086	-0.108	1.93035
-0.10791	4.25191	-0.1079	3.1325	-0.10834	0.8164	-0.10841	0.66362	-0.10792	1.9289
-0.10782	4.24456	-0.10782	3.12094	-0.10826	0.8095	-0.10833	0.65637	-0.10784	1.92745
-0.10774	4.23783	-0.10774	3.10944	-0.10818	0.80608	-0.10825	0.64978	-0.10775	1.92599
-0.10766	4.23666	-0.10765	3.09755	-0.1081	0.80261	-0.10817	0.64349	-0.10767	1.92444
-0.10757	4.23044	-0.10757	3.08165	-0.10802	0.79839	-0.10809	0.63732	-0.10759	1.92316
-0.10749	4.221	-0.10749	3.06399	-0.10794	0.79438	-0.10801	0.63126	-0.1075	1.92199
-0.10741	4.2122	-0.1074	3.04516	-0.10786	0.7904	-0.10793	0.62528	-0.10742	1.9215
-0.10732	4.20275	-0.10732	3.02697	-0.10778	0.78615	-0.10785	0.61922	-0.10734	1.92116
-0.10724	4.19326	-0.10724	3.00866	-0.1077	0.78211	-0.10777	0.61287	-0.10725	1.92081
-0.10716	4.18285	-0.10715	2.99024	-0.10762	0.77859	-0.10769	0.60675	-0.10717	1.92049
-0.10707	4.17117	-0.10707	2.97341	-0.10754	0.77572	-0.10761	0.60374	-0.10709	1.92016
-0.10699	4.15823	-0.10699	2.96296	-0.10746	0.77337	-0.10753	0.60171	-0.107	1.91997
-0.10691	4.1464	-0.1069	2.95444	-0.10738	0.77106	-0.10745	0.59979	-0.10692	1.92013
-0.10682	4.13371	-0.10682	2.94497	-0.1073	0.7688	-0.10737	0.59772	-0.10684	1.91923
-0.10674	4.12096	-0.10674	2.93567	-0.10722	0.76659	-0.10729	0.59566	-0.10675	1.91748
-0.10666	4.10739	-0.10665	2.92608	-0.10714	0.76439	-0.10721	0.59364	-0.10667	1.91551
-0.10657	4.09523	-0.10657	2.91676	-0.10705	0.76211	-0.10713	0.59161	-0.10659	1.91367
-0.10649	4.08588	-0.10649	2.90745	-0.10697	0.75936	-0.10705	0.58947	-0.10651	1.91183
-0.10641	4.07848	-0.1064	2.89817	-0.10689	0.75705	-0.10696	0.58696	-0.10642	1.90999
-0.10632	4.06993	-0.10632	2.88914	-0.10681	0.75556	-0.10688	0.58418	-0.10634	1.90821
-0.10624	4.06246	-0.10624	2.88193	-0.10673	0.75414	-0.1068	0.58147	-0.10626	1.90641
-0.10616	4.05441	-0.10615	2.87492	-0.10665	0.75273	-0.10672	0.57875	-0.10617	1.90452
-0.10607	4.04582	-0.10607	2.86784	-0.10657	0.75131	-0.10664	0.57609	-0.10609	1.90263
-0.10599	4.03789	-0.10599	2.86061	-0.10649	0.74985	-0.10656	0.57335	-0.10601	1.90074
-0.10591	4.03025	-0.1059	2.85359	-0.10641	0.74847	-0.10648	0.57065	-0.10592	1.89885
-0.10582	4.02128	-0.10582	2.84702	-0.10633	0.74724	-0.1064	0.56798	-0.10584	1.89695
-0.10574	4.01346	-0.10574	2.84114	-0.10625	0.7456	-0.10632	0.56555	-0.10576	1.89531
-0.10566	4.00519	-0.10565	2.83348	-0.10617	0.74372	-0.10624	0.56259	-0.10567	1.89385
-0.10557	3.99687	-0.10557	2.82523	-0.10609	0.74185	-0.10616	0.55933	-0.10559	1.8923
-0.10549	3.98813	-0.10549	2.81707	-0.10601	0.73997	-0.10608	0.55602	-0.10551	1.89072
-0.10541	3.98042	-0.1054	2.8091	-0.10593	0.73809	-0.106	0.55292	-0.10542	1.88915
-0.10532	3.97251	-0.10532	2.80094	-0.10585	0.73625	-0.10592	0.54976	-0.10534	1.88757
-0.10524	3.96849	-0.10524	2.793	-0.10577	0.73498	-0.10584	0.54652	-0.10526	1.88599
-0.10516	3.96661	-0.10515	2.78479	-0.10569	0.73395	-0.10576	0.54444	-0.10517	1.88437
-0.10507	3.96691	-0.10507	2.77586	-0.10561	0.73199	-0.10568	0.54256	-0.10509	1.88258
-0.10499	3.96723	-0.10499	2.76558	-0.10552	0.73003	-0.1056	0.54018	-0.10501	1.88064
-0.10491	3.96753	-0.1049	2.75493	-0.10544	0.72807	-0.10552	0.53771	-0.10492	1.87855
-0.10482	3.96781	-0.10482	2.74454	-0.10536	0.7261	-0.10544	0.53529	-0.10484	1.87646
-0.10474	3.96776	-0.10474	2.73442	-0.10528	0.72414	-0.10535	0.53287	-0.10476	1.87437
-0.10466	3.96515	-0.10465	2.72424	-0.1052	0.72211	-0.10527	0.53041	-0.10467	1.87228
-0.10457	3.95932	-0.10457	2.71443	-0.10512	0.71956	-0.10519	0.52792	-0.10459	1.87019
-0.10449	3.9505	-0.10449	2.70552	-0.10504	0.71594	-0.10511	0.52533	-0.10451	1.86828
-0.10441	3.93938	-0.1044	2.69772	-0.10496	0.71171	-0.10503	0.52253	-0.10442	1.86617
-0.10433	3.92869	-0.10432	2.69147	-0.10488	0.70739	-0.10495	0.5197	-0.10434	1.86377
-0.10424	3.91905	-0.10424	2.68545	-0.1048	0.70307	-0.10487	0.51689	-0.10426	1.86136
-0.10416	3.90881	-0.10415	2.67928	-0.10472	0.69874	-0.10479	0.51404	-0.10417	1.85894
-0.10408	3.89862	-0.10407	2.67319	-0.10464	0.69441	-0.10471	0.51121	-0.10409	1.85653
-0.10399	3.88864	-0.10399	2.66699	-0.10456	0.69088	-0.10463	0.50836	-0.10401	1.85429
-0.10391	3.8784	-0.1039	2.66077	-0.10448	0.68784	-0.10455	0.50641	-0.10392	1.85196
-0.10383	3.86899	-0.10382	2.65506	-0.1044	0.68488	-0.10447	0.50537	-0.10384	1.84995
-0.10374	3.85959	-0.10374	2.65003	-0.10432	0.68183	-0.10439	0.50448	-0.10376	1.85044
-0.10366	3.85005	-0.10365	2.64396	-0.10424	0.67866	-0.10431	0.50364	-0.10367	1.85115
-0.10358	3.84006	-0.10357	2.63734	-0.10416	0.67549	-0.10423	0.5028	-0.10359	1.85191
-0.10349	3.83172	-0.10349	2.63063	-0.10408	0.67232	-0.10415	0.50196	-0.10351	1.85268
-0.10341	3.82773	-0.10341	2.62384	-0.10399	0.66937	-0.10407	0.50114	-0.10343	1.85339
-0.10333	3.82507	-0.10332	2.617	-0.10391	0.667	-0.10399	0.50006	-0.10334	1.85413
-0.10324	3.81955	-0.10324	2.61007	-0.10383	0.66564	-0.10391	0.49839	-0.10326	1.854
-0.10316	3.81434	-0.10316	2.60501	-0.10375	0.66516	-0.10383	0.49606	-0.10318	1.85222
-0.10308	3.80903	-0.10307	2.60087	-0.10367	0.66467	-0.10374	0.49296	-0.10309	1.84914
-0.10299	3.80364	-0.10299	2.59651	-0.10359	0.66417	-0.10366	0.48978	-0.10301	1.84608
-0.10291	3.7987	-0.10291	2.59205	-0.10351	0.66367	-0.10358	0.48673	-0.10293	1.84321
-0.10283	3.79321	-0.10282	2.58746	-0.10343	0.66315	-0.1035	0.48357	-0.10284	1.84012
-0.10274	3.78686	-0.10274	2.58295	-0.10335	0.66248	-0.10342	0.48053	-0.10276	1.83718
-0.10266	3.7801	-0.10266	2.5784	-0.10327	0.66114	-0.10334	0.47745	-0.10268	1.83553
-0.10258	3.77354	-0.10257	2.57431	-0.10319	0.65858	-0.10326	0.47468	-0.10259	1.83443
-0.10249	3.76608	-0.10249	2.57088	-0.10311	0.65575	-0.10318	0.4716	-0.10251	1.8332
-0.10241	3.75957	-0.10241	2.56538	-0.10303	0.65309	-0.1031	0.46835	-0.10243	1.83189
-0.10233	3.75313	-0.10232	2.5585	-0.10295	0.65023	-0.10302	0.46519	-0.10234	1.83065
-0.10224	3.7461	-0.10224	2.55161	-0.10287	0.64737	-0.10294	0.46201	-0.10226	1.82934
-0.10216	3.73934	-0.10216	2.54448	-0.10279	0.64471	-0.10286	0.45878	-0.10218	1.82811
-0.10208	3.7322	-0.10207	2.53742	-0.10271	0.6405	-0.10278	0.45565	-0.10209	1.82683
-0.10199	3.72534	-0.10199	2.53025	-0.10263	0.63686	-0.1027	0.45238	-0.10201	1.82568
-0.10191	3.7183	-0.10191	2.52124	-0.10255	0.63421	-0.10262	0.4492	-0.10193	1.82436
-0.10183	3.71107	-0.10182	2.51152	-0.10246	0.63145	-0.10254	0.4461	-0.10184	1.82296
-0.10174	3.70421	-0.10174	2.50154	-0.10238	0.62865	-0.10246	0.44295	-0.10176	1.82164
-0.10166	3.69714	-0.10166	2.49163	-0.1023	0.62603	-0.10238	0.43971	-0.10168	1.82032
-0.10158	3.68997	-0.10157	2.48176	-0.10222	0.62326	-0.1023	0.43653	-0.10159	1.81891
-0.10149	3.6832	-0.10149	2.47172	-0.10214	0.621	-0.10221	0.43338	-0.10151	1.81761
-0.10141	3.67596	-0.10141	2.46181	-0.10206	0.61894	-0.10213	0.43057	-0.10143	1.81643
-0.10133	3.66911	-0.10132	2.45325	-0.10198	0.61649	-0.10205	0.42809	-0.10134	1.8156
-0.10124	3.66209	-0.10124	2.44589	-0.1019	0.61375	-0.10197	0.42617	-0.10126	1.81504
-0.10116	3.65486	-0.10116	2.43881	-0.10182	0.61108	-0.10189	0.42457	-0.10118	1.81448
-0.10108	3.64762	-0.10107	2.43151	-0.10174	0.60835	-0.10181	0.42297	-0.10109	1.81391
-0.10099	3.6388	-0.10099	2.4241	-0.10166	0.60566	-0.10173	0.42137	-0.10101	1.81331
-0.10091	3.62784	-0.10091	2.41669	-0.10158	0.60318	-0.10165	0.41976	-0.10093	1.81277
-0.10083	3.61567	-0.10082	2.40954	-0.1015	0.60146	-0.10157	0.41828	-0.10084	1.81241
-0.10074	3.6038	-0.10074	2.40281	-0.10142	0.59984	-0.10149	0.41724	-0.10076	1.81252
-0.10066	3.59096	-0.10066	2.39762	-0.10134	0.59766	-0.10141	0.41631	-0.10068	1.8132
-0.10058	3.57878	-0.10057	2.39302	-0.10126	0.59535	-0.10133	0.41488	-0.10059	1.81388
-0.10049	3.5666	-0.10049	2.38839	-0.10118	0.59313	-0.10125	0.41327	-0.10051	1.81456
-0.10041	3.55547	-0.10041	2.38364	-0.1011	0.59085	-0.10117	0.41166	-0.10043	1.81523
-0.10033	3.54772	-0.10032	2.37896	-0.10102	0.58851	-0.10109	0.41005	-0.10035	1.81593
-0.10025	3.54134	-0.10024	2.37417	-0.10093	0.58665	-0.10101	0.40844	-0.10026	1.81673
-0.10016	3.53489	-0.10016	2.36958	-0.10085	0.58567	-0.10093	0.40688	-0.10018	1.81758
-0.10008	3.52865	-0.10007	2.36331	-0.10077	0.58489	-0.10085	0.40545	-0.1001	1.81737
-0.1	3.5227	-0.09999	2.35624	-0.10069	0.58404	-0.10077	0.40396	-0.10001	1.81717
-0.09991	3.51674	-0.09991	2.3491	-0.10061	0.5832	-0.10069	0.40237	-0.09993	1.81696
-0.09983	3.51053	-0.09982	2.34204	-0.10053	0.58236	-0.1006	0.40078	-0.09985	1.81675
-0.09975	3.50394	-0.09974	2.33525	-0.10045	0.5815	-0.10052	0.39918	-0.09976	1.81654
-0.09966	3.4976	-0.09966	2.32819	-0.10037	0.58062	-0.10044	0.3976	-0.09968	1.8158
-0.09958	3.49116	-0.09957	2.32103	-0.10029	0.57991	-0.10036	0.39603	-0.0996	1.81303
-0.0995	3.48438	-0.09949	2.31493	-0.10021	0.57936	-0.10028	0.39422	-0.09951	1.80939
-0.09941	3.47785	-0.09941	2.30925	-0.10013	0.57885	-0.1002	0.39226	-0.09943	1.80548
-0.09933	3.47159	-0.09932	2.30288	-0.10005	0.57834	-0.10012	0.39009	-0.09935	1.80163
-0.09925	3.46547	-0.09924	2.29633	-0.09997	0.57783	-0.10004	0.38778	-0.09926	1.79792
-0.09916	3.46131	-0.09916	2.28979	-0.09989	0.57732	-0.09996	0.38547	-0.09918	1.79399
-0.09908	3.45851	-0.09907	2.28288	-0.09981	0.57681	-0.09988	0.38318	-0.0991	1.79051
-0.099	3.4545	-0.09899	2.27627	-0.09973	0.57616	-0.0998	0.38081	-0.09901	1.78872
-0.09891	3.4502	-0.09891	2.26984	-0.09965	0.57421	-0.09972	0.37869	-0.09893	1.78787
-0.09883	3.44598	-0.09882	2.2636	-0.09957	0.57198	-0.09964	0.37733	-0.09885	1.78719
-0.09875	3.44174	-0.09874	2.25671	-0.09949	0.56971	-0.09956	0.37648	-0.09876	1.78652
-0.09866	3.43719	-0.09866	2.2493	-0.0994	0.56743	-0.09948	0.37583	-0.09868	1.78583
-0.09858	3.43326	-0.09857	2.24178	-0.09932	0.56516	-0.0994	0.37524	-0.0986	1.78517
-0.0985	3.43002	-0.09849	2.23449	-0.09924	0.56299	-0.09932	0.37465	-0.09851	1.7845
-0.09841	3.42704	-0.09841	2.22723	-0.09916	0.56075	-0.09924	0.37407	-0.09843	1.78399
-0.09833	3.42397	-0.09832	2.21974	-0.09908	0.55934	-0.09916	0.37349	-0.09835	1.78366
-0.09825	3.42092	-0.09824	2.21565	-0.099	0.55847	-0.09908	0.37302	-0.09826	1.78338
-0.09816	3.41796	-0.09816	2.21199	-0.09892	0.55742	-0.09899	0.37266	-0.09818	1.78311
-0.09808	3.41505	-0.09807	2.20843	-0.09884	0.55626	-0.09891	0.37205	-0.0981	1.78284
-0.098	3.41195	-0.09799	2.20454	-0.09876	0.55509	-0.09883	0.37111	-0.09801	1.78256
-0.09791	3.40916	-0.09791	2.20096	-0.09868	0.55388	-0.09875	0.37018	-0.09793	1.7823
-0.09783	3.40595	-0.09782	2.19719	-0.0986	0.55271	-0.09867	0.36929	-0.09785	1.78208
-0.09775	3.40192	-0.09774	2.1935	-0.09852	0.55119	-0.09859	0.36836	-0.09776	1.78213
-0.09766	3.39807	-0.09766	2.18995	-0.09844	0.54887	-0.09851	0.36744	-0.09768	1.78263
-0.09758	3.39408	-0.09757	2.18648	-0.09836	0.54608	-0.09843	0.36651	-0.0976	1.78341
-0.0975	3.39005	-0.09749	2.1828	-0.09828	0.54316	-0.09835	0.36552	-0.09751	1.78421
-0.09741	3.38604	-0.09741	2.17908	-0.0982	0.54031	-0.09827	0.36447	-0.09743	1.78498
-0.09733	3.38191	-0.09732	2.17566	-0.09812	0.53737	-0.09819	0.36342	-0.09735	1.78574
-0.09725	3.37772	-0.09724	2.17211	-0.09804	0.53451	-0.09811	0.36233	-0.09727	1.78638
-0.09716	3.37335	-0.09716	2.16866	-0.09795	0.53157	-0.09803	0.36129	-0.09718	1.78667
-0.09708	3.36878	-0.09707	2.16505	-0.09787	0.52893	-0.09795	0.36021	-0.0971	1.78679
-0.097	3.36419	-0.09699	2.16192	-0.09779	0.52684	-0.09787	0.35905	-0.09702	1.78691
-0.09691	3.35979	-0.09691	2.15841	-0.09771	0.52506	-0.09779	0.35721	-0.09693	1.78704
-0.09683	3.35538	-0.09683	2.15496	-0.09763	0.52335	-0.09771	0.35557	-0.09685	1.78716
-0.09675	3.35165	-0.09674	2.15152	-0.09755	0.52155	-0.09763	0.35404	-0.09677	1.78728
-0.09666	3.34884	-0.09666	2.14808	-0.09747	0.51985	-0.09755	0.35252	-0.09668	1.78732
-0.09658	3.34575	-0.09658	2.14464	-0.09739	0.51814	-0.09747	0.35101	-0.0966	1.78692
-0.0965	3.34242	-0.09649	2.14105	-0.09731	0.51643	-0.09738	0.34951	-0.09652	1.78583
-0.09641	3.33921	-0.09641	2.13778	-0.09723	0.51551	-0.0973	0.34801	-0.09643	1.78431
-0.09633	3.33587	-0.09633	2.13368	-0.09715	0.51477	-0.09722	0.34692	-0.09635	1.78275
-0.09625	3.33268	-0.09624	2.12969	-0.09707	0.51394	-0.09714	0.34625	-0.09627	1.78123
-0.09617	3.32925	-0.09616	2.12556	-0.09699	0.51314	-0.09706	0.34572	-0.09618	1.77966
-0.09608	3.32536	-0.09608	2.12144	-0.09691	0.51235	-0.09698	0.34522	-0.0961	1.77816
-0.096	3.32171	-0.09599	2.11718	-0.09683	0.51156	-0.0969	0.34472	-0.09602	1.77704
-0.09592	3.31826	-0.09591	2.11294	-0.09675	0.5108	-0.09682	0.34423	-0.09593	1.77664
-0.09583	3.31467	-0.09583	2.10892	-0.09667	0.51012	-0.09674	0.34373	-0.09585	1.77602
-0.09575	3.31109	-0.09574	2.10452	-0.09659	0.50956	-0.09666	0.34325	-0.09577	1.77532
-0.09567	3.30764	-0.09566	2.09949	-0.09651	0.50866	-0.09658	0.34285	-0.09568	1.7746
-0.09558	3.30417	-0.09558	2.09468	-0.09642	0.5076	-0.0965	0.34227	-0.0956	1.77387
-0.0955	3.30044	-0.09549	2.08968	-0.09634	0.50654	-0.09642	0.34129	-0.09552	1.77316
-0.09542	3.29585	-0.09541	2.08494	-0.09626	0.50552	-0.09634	0.34026	-0.09543	1.77264
-0.09533	3.29069	-0.09533	2.08022	-0.09618	0.50448	-0.09626	0.33923	-0.09535	1.7725
-0.09525	3.28547	-0.09524	2.07573	-0.0961	0.50341	-0.09618	0.3382	-0.09527	1.77241
-0.09517	3.28024	-0.09516	2.07223	-0.09602	0.50234	-0.0961	0.33713	-0.09518	1.77221
-0.09508	3.27501	-0.09508	2.06812	-0.09594	0.50135	-0.09602	0.33618	-0.0951	1.772
-0.095	3.26955	-0.09499	2.0644	-0.09586	0.50053	-0.09594	0.33554	-0.09502	1.77179
-0.09492	3.26493	-0.09491	2.06033	-0.09578	0.49981	-0.09585	0.33516	-0.09493	1.77157
-0.09483	3.26153	-0.09483	2.05647	-0.0957	0.49908	-0.09577	0.335	-0.09485	1.77133
-0.09475	3.25851	-0.09474	2.05263	-0.09562	0.49836	-0.09569	0.33484	-0.09477	1.77097
-0.09467	3.25577	-0.09466	2.04862	-0.09554	0.49762	-0.09561	0.33469	-0.09468	1.7704
-0.09458	3.25306	-0.09458	2.04578	-0.09546	0.49695	-0.09553	0.33452	-0.0946	1.76968
-0.0945	3.25013	-0.09449	2.04296	-0.09538	0.4963	-0.09545	0.33437	-0.09452	1.76894
-0.09442	3.24725	-0.09441	2.03977	-0.0953	0.49554	-0.09537	0.33396	-0.09443	1.76822
-0.09433	3.24439	-0.09433	2.03689	-0.09522	0.49466	-0.09529	0.33326	-0.09435	1.76748
-0.09425	3.24138	-0.09424	2.03388	-0.09514	0.49377	-0.09521	0.33211	-0.09427	1.76677
-0.09417	3.23822	-0.09416	2.03089	-0.09506	0.49288	-0.09513	0.3309	-0.09419	1.76602
-0.09408	3.235	-0.09408	2.02775	-0.09498	0.49199	-0.09505	0.3297	-0.0941	1.76513
-0.094	3.23161	-0.09399	2.02484	-0.09489	0.49112	-0.09497	0.32851	-0.09402	1.76409
-0.09392	3.2283	-0.09391	2.02224	-0.09481	0.4905	-0.09489	0.32731	-0.09394	1.76303
-0.09383	3.22507	-0.09383	2.01977	-0.09473	0.49029	-0.09481	0.32627	-0.09385	1.76196
-0.09375	3.22193	-0.09374	2.01732	-0.09465	0.49109	-0.09473	0.32562	-0.09377	1.76091
-0.09367	3.2197	-0.09366	2.01475	-0.09457	0.49214	-0.09465	0.32486	-0.09369	1.75987
-0.09358	3.21689	-0.09358	2.01218	-0.09449	0.49314	-0.09457	0.32394	-0.0936	1.75857
-0.0935	3.21366	-0.09349	2.00963	-0.09441	0.49421	-0.09449	0.32296	-0.09352	1.75681
-0.09342	3.21065	-0.09341	2.00715	-0.09433	0.49527	-0.09441	0.32199	-0.09344	1.75485
-0.09333	3.20758	-0.09333	2.00478	-0.09425	0.49629	-0.09433	0.32105	-0.09335	1.75285
-0.09325	3.20441	-0.09324	2.00261	-0.09417	0.49745	-0.09424	0.32009	-0.09327	1.75084
-0.09317	3.20125	-0.09316	2.00049	-0.09409	0.49809	-0.09416	0.31919	-0.09319	1.74882
-0.09308	3.19826	-0.09308	1.99838	-0.09401	0.49818	-0.09408	0.31839	-0.0931	1.74679
-0.093	3.19535	-0.09299	1.99616	-0.09393	0.49816	-0.094	0.31763	-0.09302	1.74481
-0.09292	3.19223	-0.09291	1.99394	-0.09385	0.49813	-0.09392	0.31691	-0.09294	1.74282
-0.09283	3.18919	-0.09283	1.99177	-0.09377	0.4981	-0.09384	0.31618	-0.09285	1.74098
-0.09275	3.18621	-0.09274	1.98993	-0.09369	0.49808	-0.09376	0.31547	-0.09277	1.73937
-0.09267	3.18323	-0.09266	1.98755	-0.09361	0.49789	-0.09368	0.31472	-0.09269	1.73781
-0.09258	3.18041	-0.09258	1.98448	-0.09353	0.49755	-0.0936	0.31393	-0.0926	1.73624
-0.0925	3.17783	-0.09249	1.98155	-0.09345	0.49715	-0.09352	0.31302	-0.09252	1.73466
-0.09242	3.17568	-0.09241	1.97831	-0.09336	0.49673	-0.09344	0.31216	-0.09244	1.73307
-0.09233	3.17333	-0.09233	1.9754	-0.09328	0.49631	-0.09336	0.31165	-0.09235	1.73187
-0.09225	3.17078	-0.09224	1.97235	-0.0932	0.49589	-0.09328	0.31114	-0.09227	1.73098
-0.09217	3.16824	-0.09216	1.96983	-0.09312	0.49546	-0.0932	0.31064	-0.09219	1.73004
-0.09209	3.16554	-0.09208	1.96755	-0.09304	0.49506	-0.09312	0.31016	-0.0921	1.7291
-0.092	3.16309	-0.09199	1.96483	-0.09296	0.4947	-0.09304	0.30966	-0.09202	1.72815
-0.09192	3.1605	-0.09191	1.96263	-0.09288	0.49415	-0.09296	0.30912	-0.09194	1.72717
-0.09184	3.1575	-0.09183	1.96008	-0.0928	0.49321	-0.09288	0.30852	-0.09185	1.72618
-0.09175	3.15429	-0.09174	1.95764	-0.09272	0.49218	-0.0928	0.30749	-0.09177	1.72538
-0.09167	3.15089	-0.09166	1.95507	-0.09264	0.49112	-0.09272	0.30628	-0.09169	1.72481
-0.09159	3.1474	-0.09158	1.95292	-0.09256	0.49004	-0.09263	0.30512	-0.0916	1.72434
-0.0915	3.14391	-0.09149	1.95108	-0.09248	0.48899	-0.09255	0.30397	-0.09152	1.72388
-0.09142	3.14042	-0.09141	1.94885	-0.0924	0.48804	-0.09247	0.30283	-0.09144	1.72344
-0.09134	3.13692	-0.09133	1.9462	-0.09232	0.48753	-0.09239	0.30169	-0.09135	1.723
-0.09125	3.13485	-0.09124	1.94384	-0.09224	0.48711	-0.09231	0.30097	-0.09127	1.72255
-0.09117	3.13302	-0.09116	1.94149	-0.09216	0.48688	-0.09223	0.30045	-0.09119	1.72216
-0.09109	3.13117	-0.09108	1.93886	-0.09208	0.48664	-0.09215	0.29993	-0.09111	1.72193
-0.091	3.12941	-0.09099	1.93652	-0.092	0.4864	-0.09207	0.29941	-0.09102	1.7218
-0.09092	3.1276	-0.09091	1.93454	-0.09192	0.48616	-0.09199	0.29886	-0.09094	1.72169
-0.09084	3.12574	-0.09083	1.93239	-0.09183	0.48593	-0.09191	0.29833	-0.09086	1.72159
-0.09075	3.12387	-0.09074	1.92992	-0.09175	0.4855	-0.09183	0.29779	-0.09077	1.72148
-0.09067	3.12185	-0.09066	1.92773	-0.09167	0.48491	-0.09175	0.29714	-0.09069	1.72138
-0.09059	3.11967	-0.09058	1.92541	-0.09159	0.48405	-0.09167	0.29625	-0.09061	1.72127
-0.0905	3.11788	-0.09049	1.92296	-0.09151	0.48313	-0.09159	0.29512	-0.09052	1.72131
-0.09042	3.11611	-0.09041	1.92078	-0.09143	0.48216	-0.09151	0.29383	-0.09044	1.72128
-0.09034	3.1143	-0.09033	1.91867	-0.09135	0.48123	-0.09143	0.29259	-0.09036	1.7209
-0.09025	3.11259	-0.09025	1.91631	-0.09127	0.48029	-0.09135	0.29137	-0.09027	1.72035
-0.09017	3.1109	-0.09016	1.9141	-0.09119	0.47943	-0.09127	0.29012	-0.09019	1.71979
-0.09009	3.10916	-0.09008	1.9116	-0.09111	0.47873	-0.09119	0.28894	-0.09011	1.71923
-0.09	3.10738	-0.09	1.90911	-0.09103	0.4782	-0.09111	0.28788	-0.09002	1.71867
-0.08992	3.10457	-0.08991	1.90678	-0.09095	0.47782	-0.09102	0.2872	-0.08994	1.71821
-0.08984	3.10157	-0.08983	1.90445	-0.09087	0.47746	-0.09094	0.2864	-0.08986	1.71786
-0.08975	3.09839	-0.08975	1.90208	-0.09079	0.47711	-0.09086	0.28553	-0.08977	1.7178
-0.08967	3.09534	-0.08966	1.89944	-0.09071	0.47677	-0.09078	0.28467	-0.08969	1.71788
-0.08959	3.09233	-0.08958	1.89649	-0.09063	0.47642	-0.0907	0.2838	-0.08961	1.71797
-0.0895	3.08913	-0.0895	1.89332	-0.09055	0.4755	-0.09062	0.283	-0.08952	1.71805
-0.08942	3.08703	-0.08941	1.89013	-0.09047	0.47385	-0.09054	0.28214	-0.08944	1.71813
-0.08934	3.08466	-0.08933	1.88716	-0.09039	0.47176	-0.09046	0.28166	-0.08936	1.71822
-0.08925	3.0817	-0.08925	1.88401	-0.0903	0.46947	-0.09038	0.28156	-0.08927	1.71835
-0.08917	3.07919	-0.08916	1.88104	-0.09022	0.46718	-0.0903	0.28194	-0.08919	1.71846
-0.08909	3.0764	-0.08908	1.87772	-0.09014	0.46485	-0.09022	0.28237	-0.08911	1.71849
-0.089	3.07389	-0.089	1.87438	-0.09006	0.46258	-0.09014	0.2828	-0.08902	1.71847
-0.08892	3.07111	-0.08891	1.87088	-0.08998	0.46048	-0.09006	0.28323	-0.08894	1.71845
-0.08884	3.06851	-0.08883	1.86761	-0.0899	0.45894	-0.08998	0.28366	-0.08886	1.71844
-0.08875	3.06608	-0.08875	1.86455	-0.08982	0.45786	-0.0899	0.28405	-0.08877	1.71842
-0.08867	3.06358	-0.08866	1.86108	-0.08974	0.45688	-0.08982	0.28437	-0.08869	1.71839
-0.08859	3.06138	-0.08858	1.85804	-0.08966	0.4559	-0.08974	0.28445	-0.08861	1.71806
-0.0885	3.05892	-0.0885	1.85518	-0.08958	0.45495	-0.08966	0.28441	-0.08852	1.71758
-0.08842	3.0567	-0.08841	1.85316	-0.0895	0.454	-0.08958	0.28438	-0.08844	1.71699
-0.08834	3.05424	-0.08833	1.85033	-0.08942	0.45301	-0.08949	0.28434	-0.08836	1.71637
-0.08825	3.05202	-0.08825	1.84763	-0.08934	0.45207	-0.08941	0.28431	-0.08827	1.71577
-0.08817	3.05032	-0.08816	1.84495	-0.08926	0.45113	-0.08933	0.28419	-0.08819	1.71517
-0.08809	3.04934	-0.08808	1.84227	-0.08918	0.45029	-0.08925	0.2838	-0.08811	1.71456
-0.08801	3.04844	-0.088	1.83941	-0.0891	0.44944	-0.08917	0.28311	-0.08803	1.71396
-0.08792	3.04753	-0.08791	1.83661	-0.08902	0.44863	-0.08909	0.28225	-0.08794	1.71338
-0.08784	3.04662	-0.08783	1.83432	-0.08894	0.44782	-0.08901	0.28136	-0.08786	1.71286
-0.08776	3.04571	-0.08775	1.83142	-0.08885	0.44701	-0.08893	0.28046	-0.08778	1.71239
-0.08767	3.0448	-0.08766	1.82863	-0.08877	0.44623	-0.08885	0.27952	-0.08769	1.71194
-0.08759	3.04425	-0.08758	1.82585	-0.08869	0.4458	-0.08877	0.27863	-0.08761	1.71149
-0.08751	3.04342	-0.0875	1.82288	-0.08861	0.44566	-0.08869	0.27783	-0.08753	1.71104
-0.08742	3.04259	-0.08741	1.81991	-0.08853	0.44562	-0.08861	0.27746	-0.08744	1.71058
-0.08734	3.04186	-0.08733	1.81714	-0.08845	0.44561	-0.08853	0.27734	-0.08736	1.71011
-0.08726	3.04098	-0.08725	1.81491	-0.08837	0.44559	-0.08845	0.27739	-0.08728	1.70963
-0.08717	3.04019	-0.08716	1.81259	-0.08829	0.44558	-0.08837	0.27745	-0.08719	1.70907
-0.08709	3.03936	-0.08708	1.81009	-0.08821	0.44556	-0.08829	0.2775	-0.08711	1.70855
-0.08701	3.03857	-0.087	1.80775	-0.08813	0.44555	-0.08821	0.27755	-0.08703	1.70806
-0.08692	3.0368	-0.08691	1.80526	-0.08805	0.44546	-0.08813	0.2776	-0.08694	1.70755
-0.08684	3.03428	-0.08683	1.80277	-0.08797	0.44522	-0.08805	0.2777	-0.08686	1.70703
-0.08676	3.03184	-0.08675	1.80045	-0.08789	0.44495	-0.08797	0.27764	-0.08678	1.70653
-0.08667	3.02926	-0.08666	1.79816	-0.08781	0.44469	-0.08788	0.27682	-0.08669	1.706
-0.08659	3.02665	-0.08658	1.79606	-0.08773	0.44443	-0.0878	0.27588	-0.08661	1.70547
-0.08651	3.02404	-0.0865	1.79396	-0.08765	0.44418	-0.08772	0.27498	-0.08653	1.70495
-0.08642	3.02135	-0.08641	1.79157	-0.08757	0.44391	-0.08764	0.27405	-0.08644	1.70456
-0.08634	3.01816	-0.08633	1.78947	-0.08749	0.44366	-0.08756	0.27315	-0.08636	1.70416
-0.08626	3.01563	-0.08625	1.78708	-0.08741	0.44339	-0.08748	0.27227	-0.08628	1.70376
-0.08617	3.01258	-0.08616	1.78499	-0.08732	0.44326	-0.0874	0.2715	-0.08619	1.70336
-0.08609	3.01004	-0.08608	1.78271	-0.08724	0.44327	-0.08732	0.27127	-0.08611	1.70294
-0.08601	3.00715	-0.086	1.78094	-0.08716	0.44333	-0.08724	0.27143	-0.08603	1.70283
-0.08592	3.00425	-0.08591	1.77846	-0.08708	0.44341	-0.08716	0.27169	-0.08594	1.70312
-0.08584	3.00172	-0.08583	1.77575	-0.087	0.44348	-0.08708	0.27195	-0.08586	1.70274
-0.08576	3.00051	-0.08575	1.77322	-0.08692	0.44356	-0.087	0.27222	-0.08578	1.70232
-0.08567	3.00007	-0.08566	1.77032	-0.08684	0.44364	-0.08692	0.27248	-0.08569	1.70191
-0.08559	2.99973	-0.08558	1.76761	-0.08676	0.44371	-0.08684	0.27282	-0.08561	1.70152
-0.08551	2.99935	-0.0855	1.76492	-0.08668	0.4437	-0.08676	0.27323	-0.08553	1.7011
-0.08542	2.99899	-0.08541	1.7627	-0.0866	0.44361	-0.08668	0.27337	-0.08544	1.70069
-0.08534	2.99863	-0.08533	1.76043	-0.08652	0.44358	-0.0866	0.2732	-0.08536	1.69991
-0.08526	2.99827	-0.08525	1.75848	-0.08644	0.44366	-0.08652	0.27303	-0.08528	1.69923
-0.08517	2.99851	-0.08516	1.75626	-0.08636	0.44373	-0.08644	0.27286	-0.08519	1.69865
-0.08509	2.99775	-0.08508	1.75433	-0.08628	0.44381	-0.08636	0.2727	-0.08511	1.69805
-0.08501	2.99609	-0.085	1.7521	-0.0862	0.44389	-0.08627	0.27247	-0.08503	1.69745
-0.08492	2.99461	-0.08491	1.75003	-0.08612	0.444	-0.08619	0.27187	-0.08495	1.69686
-0.08484	2.99294	-0.08483	1.74793	-0.08604	0.44432	-0.08611	0.27082	-0.08486	1.69628
-0.08476	2.99137	-0.08475	1.74578	-0.08596	0.44493	-0.08603	0.26956	-0.08478	1.6958
-0.08467	2.98988	-0.08466	1.74337	-0.08588	0.44518	-0.08595	0.26827	-0.0847	1.69565
-0.08459	2.9883	-0.08458	1.74111	-0.08579	0.44543	-0.08587	0.26705	-0.08461	1.69638
-0.08451	2.98708	-0.0845	1.73871	-0.08571	0.44569	-0.08579	0.26575	-0.08453	1.69713
-0.08442	2.98772	-0.08441	1.73646	-0.08563	0.44593	-0.08571	0.26445	-0.08445	1.69787
-0.08434	2.9884	-0.08433	1.73422	-0.08555	0.44619	-0.08563	0.26318	-0.08436	1.69861
-0.08426	2.98908	-0.08425	1.73193	-0.08547	0.44644	-0.08555	0.26225	-0.08428	1.69932
-0.08417	2.98973	-0.08416	1.7303	-0.08539	0.44656	-0.08547	0.26138	-0.0842	1.70011
-0.08409	2.9904	-0.08408	1.72867	-0.08531	0.44673	-0.08539	0.26058	-0.08411	1.70107
-0.08401	2.99084	-0.084	1.72706	-0.08523	0.44693	-0.08531	0.25983	-0.08403	1.70134
-0.08392	2.99047	-0.08391	1.72532	-0.08515	0.44715	-0.08523	0.25904	-0.08395	1.70155
-0.08384	2.98827	-0.08383	1.72371	-0.08507	0.44737	-0.08515	0.25825	-0.08386	1.70176
-0.08376	2.98571	-0.08375	1.72198	-0.08499	0.44758	-0.08507	0.25745	-0.08378	1.70196
-0.08368	2.98318	-0.08367	1.72037	-0.08491	0.4478	-0.08499	0.25683	-0.0837	1.70217
-0.08359	2.98089	-0.08358	1.71895	-0.08483	0.44797	-0.08491	0.25633	-0.08361	1.70237
-0.08351	2.97847	-0.0835	1.71741	-0.08475	0.44801	-0.08483	0.25587	-0.08353	1.70245
-0.08343	2.97604	-0.08342	1.71561	-0.08467	0.44786	-0.08475	0.25542	-0.08345	1.70224
-0.08334	2.97369	-0.08333	1.7137	-0.08459	0.44763	-0.08466	0.25497	-0.08336	1.70183
-0.08326	2.97127	-0.08325	1.71191	-0.08451	0.4474	-0.08458	0.25452	-0.08328	1.70143
-0.08318	2.96883	-0.08317	1.71	-0.08443	0.44717	-0.0845	0.25407	-0.0832	1.70105
-0.08309	2.96609	-0.08308	1.70822	-0.08435	0.44694	-0.08442	0.25352	-0.08311	1.70065
-0.08301	2.96351	-0.083	1.70652	-0.08426	0.44669	-0.08434	0.25278	-0.08303	1.70026
-0.08293	2.96105	-0.08292	1.70487	-0.08418	0.4464	-0.08426	0.25175	-0.08295	1.69981
-0.08284	2.95853	-0.08283	1.70285	-0.0841	0.44599	-0.08418	0.25045	-0.08286	1.69938
-0.08276	2.95702	-0.08275	1.70079	-0.08402	0.44547	-0.0841	0.24912	-0.08278	1.69907
-0.08268	2.95613	-0.08267	1.69874	-0.08394	0.44496	-0.08402	0.24779	-0.0827	1.69875
-0.08259	2.95525	-0.08258	1.69683	-0.08386	0.44444	-0.08394	0.24647	-0.08261	1.69844
-0.08251	2.95442	-0.0825	1.69493	-0.08378	0.44391	-0.08386	0.24519	-0.08253	1.69814
-0.08243	2.95358	-0.08242	1.69288	-0.0837	0.44339	-0.08378	0.24423	-0.08245	1.69783
-0.08234	2.95269	-0.08233	1.691	-0.08362	0.44288	-0.0837	0.24396	-0.08236	1.69746
-0.08226	2.95179	-0.08225	1.6892	-0.08354	0.4424	-0.08362	0.24376	-0.08228	1.69698
-0.08218	2.95081	-0.08217	1.68757	-0.08346	0.44218	-0.08354	0.24362	-0.0822	1.69633
-0.08209	2.94931	-0.08208	1.68569	-0.08338	0.44204	-0.08346	0.24347	-0.08211	1.69552
-0.08201	2.94703	-0.082	1.68406	-0.0833	0.44189	-0.08338	0.24333	-0.08203	1.69471
-0.08193	2.94472	-0.08192	1.68231	-0.08322	0.44174	-0.0833	0.24319	-0.08195	1.69388
-0.08184	2.9423	-0.08183	1.68061	-0.08314	0.44159	-0.08322	0.24305	-0.08187	1.69307
-0.08176	2.94002	-0.08175	1.67954	-0.08306	0.44144	-0.08313	0.24226	-0.08178	1.69235
-0.08168	2.93782	-0.08167	1.67863	-0.08298	0.44125	-0.08305	0.24118	-0.0817	1.69224
-0.08159	2.93536	-0.08158	1.6776	-0.0829	0.44083	-0.08297	0.2401	-0.08162	1.69218
-0.08151	2.93219	-0.0815	1.6767	-0.08282	0.44023	-0.08289	0.23893	-0.08153	1.69245
-0.08143	2.92882	-0.08142	1.67574	-0.08273	0.4396	-0.08281	0.23784	-0.08145	1.69271
-0.08134	2.92538	-0.08133	1.67485	-0.08265	0.43898	-0.08273	0.23675	-0.08137	1.69297
-0.08126	2.92198	-0.08125	1.67381	-0.08257	0.43834	-0.08265	0.23567	-0.08128	1.69323
-0.08118	2.91867	-0.08117	1.6729	-0.08249	0.43772	-0.08257	0.23467	-0.0812	1.69348
-0.08109	2.9152	-0.08108	1.67184	-0.08241	0.43702	-0.08249	0.23403	-0.08112	1.69361
-0.08101	2.91206	-0.081	1.67013	-0.08233	0.43613	-0.08241	0.23363	-0.08103	1.69364
-0.08093	2.91005	-0.08092	1.66852	-0.08225	0.43516	-0.08233	0.23329	-0.08095	1.69348
-0.08084	2.90842	-0.08083	1.66668	-0.08217	0.4342	-0.08225	0.23297	-0.08087	1.6932
-0.08076	2.90656	-0.08075	1.66508	-0.08209	0.43321	-0.08217	0.23264	-0.08078	1.69294
-0.08068	2.90468	-0.08067	1.66336	-0.08201	0.43221	-0.08209	0.23231	-0.0807	1.69266
-0.08059	2.90275	-0.08058	1.66164	-0.08193	0.43123	-0.08201	0.23197	-0.08062	1.69236
-0.08051	2.90092	-0.0805	1.66003	-0.08185	0.43029	-0.08193	0.23174	-0.08053	1.69171
-0.08043	2.89885	-0.08042	1.65822	-0.08177	0.42958	-0.08185	0.23163	-0.08045	1.69031
-0.08034	2.89617	-0.08033	1.65624	-0.08169	0.42915	-0.08177	0.23147	-0.08037	1.68897
-0.08026	2.89196	-0.08025	1.65426	-0.08161	0.42883	-0.08169	0.23123	-0.08028	1.68769
-0.08018	2.88748	-0.08017	1.65227	-0.08153	0.42853	-0.08161	0.23099	-0.0802	1.68648
-0.08009	2.88322	-0.08008	1.65017	-0.08145	0.42823	-0.08152	0.23076	-0.08012	1.68529
-0.08001	2.87916	-0.08	1.64833	-0.08137	0.42792	-0.08144	0.23054	-0.08003	1.68403
-0.07993	2.87509	-0.07992	1.64635	-0.08128	0.42762	-0.08136	0.23029	-0.07995	1.68295
-0.07984	2.87059	-0.07983	1.64447	-0.0812	0.42729	-0.08128	0.22997	-0.07987	1.68245
-0.07976	2.86699	-0.07975	1.64285	-0.08112	0.42686	-0.0812	0.22961	-0.07978	1.68197
-0.07968	2.86488	-0.07967	1.64133	-0.08104	0.4263	-0.08112	0.22921	-0.0797	1.68146
-0.0796	2.86279	-0.07958	1.63983	-0.08096	0.42569	-0.08104	0.2288	-0.07962	1.68095
-0.07951	2.86078	-0.0795	1.63841	-0.08088	0.42504	-0.08096	0.22837	-0.07953	1.68047
-0.07943	2.85878	-0.07942	1.6369	-0.0808	0.42441	-0.08088	0.22797	-0.07945	1.67996
-0.07935	2.85683	-0.07933	1.63557	-0.08072	0.42378	-0.0808	0.22756	-0.07937	1.67954
-0.07926	2.85481	-0.07925	1.63459	-0.08064	0.42317	-0.08072	0.22716	-0.07928	1.67938
-0.07918	2.85289	-0.07917	1.63268	-0.08056	0.4227	-0.08064	0.22669	-0.0792	1.67937
-0.0791	2.85109	-0.07908	1.63082	-0.08048	0.42237	-0.08056	0.22616	-0.07912	1.6793
-0.07901	2.84905	-0.079	1.62896	-0.0804	0.42192	-0.08048	0.22553	-0.07903	1.67921
-0.07893	2.84605	-0.07892	1.6271	-0.08032	0.42147	-0.0804	0.22485	-0.07895	1.67912
-0.07885	2.84312	-0.07883	1.62524	-0.08024	0.42101	-0.08032	0.2242	-0.07887	1.67903
-0.07876	2.84029	-0.07875	1.6234	-0.08016	0.42057	-0.08024	0.22356	-0.07879	1.67894
-0.07868	2.83728	-0.07867	1.6219	-0.08008	0.42013	-0.08016	0.22292	-0.0787	1.6788
-0.0786	2.83446	-0.07858	1.62032	-0.08	0.41967	-0.08008	0.22256	-0.07862	1.67852
-0.07851	2.8317	-0.0785	1.61884	-0.07992	0.41942	-0.08	0.22236	-0.07854	1.67816
-0.07843	2.82883	-0.07842	1.61736	-0.07984	0.41957	-0.07991	0.22215	-0.07845	1.67766
-0.07835	2.82625	-0.07833	1.61587	-0.07975	0.41981	-0.07983	0.22192	-0.07837	1.6772
-0.07826	2.8238	-0.07825	1.61439	-0.07967	0.42006	-0.07975	0.22169	-0.07829	1.67672
-0.07818	2.82137	-0.07817	1.61279	-0.07959	0.42032	-0.07967	0.22147	-0.0782	1.6762
-0.0781	2.81885	-0.07808	1.61123	-0.07951	0.42057	-0.07959	0.22124	-0.07812	1.67576
-0.07801	2.81631	-0.078	1.60954	-0.07943	0.42083	-0.07951	0.22097	-0.07804	1.67548
-0.07793	2.81416	-0.07792	1.60738	-0.07935	0.42087	-0.07943	0.22064	-0.07795	1.67535
-0.07785	2.81271	-0.07783	1.60538	-0.07927	0.42056	-0.07935	0.2202	-0.07787	1.67525
-0.07776	2.81111	-0.07775	1.6035	-0.07919	0.41993	-0.07927	0.21966	-0.07779	1.67516
-0.07768	2.80938	-0.07767	1.60133	-0.07911	0.41917	-0.07919	0.21912	-0.0777	1.67507
-0.0776	2.80772	-0.07758	1.5993	-0.07903	0.41837	-0.07911	0.21859	-0.07762	1.67497
-0.07751	2.80608	-0.0775	1.59717	-0.07895	0.4176	-0.07903	0.21805	-0.07754	1.67487
-0.07743	2.80447	-0.07742	1.59522	-0.07887	0.41687	-0.07895	0.21748	-0.07745	1.67464
-0.07735	2.80285	-0.07733	1.59323	-0.07879	0.41618	-0.07887	0.21694	-0.07737	1.67416
-0.07726	2.80138	-0.07725	1.59121	-0.07871	0.41572	-0.07879	0.21644	-0.07729	1.6736
-0.07718	2.79996	-0.07717	1.58909	-0.07863	0.41548	-0.07871	0.21619	-0.0772	1.67302
-0.0771	2.79857	-0.07708	1.58721	-0.07855	0.41531	-0.07863	0.21612	-0.07712	1.67241
-0.07701	2.79721	-0.077	1.58506	-0.07847	0.41515	-0.07855	0.21604	-0.07704	1.67182
-0.07693	2.79581	-0.07692	1.58309	-0.07839	0.41499	-0.07847	0.21595	-0.07695	1.67122
-0.07685	2.79443	-0.07684	1.58159	-0.07831	0.41483	-0.07839	0.21587	-0.07687	1.67068
-0.07676	2.79315	-0.07675	1.58059	-0.07822	0.41467	-0.0783	0.21579	-0.07679	1.67032
-0.07668	2.79199	-0.07667	1.57996	-0.07814	0.41453	-0.07822	0.21562	-0.0767	1.67005
-0.0766	2.79109	-0.07659	1.57933	-0.07806	0.4144	-0.07814	0.21544	-0.07662	1.66973
-0.07651	2.79	-0.0765	1.5787	-0.07798	0.4142	-0.07806	0.21537	-0.07654	1.66941
-0.07643	2.78876	-0.07642	1.57802	-0.0779	0.41397	-0.07798	0.21533	-0.07645	1.66909
-0.07635	2.7876	-0.07634	1.57741	-0.07782	0.41374	-0.0779	0.21529	-0.07637	1.66878
-0.07626	2.78641	-0.07625	1.57698	-0.07774	0.41352	-0.07782	0.21525	-0.07629	1.66845
-0.07618	2.78523	-0.07617	1.57664	-0.07766	0.41328	-0.07774	0.21521	-0.0762	1.66805
-0.0761	2.78408	-0.07609	1.57508	-0.07758	0.41305	-0.07766	0.21522	-0.07612	1.66757
-0.07601	2.78289	-0.076	1.57361	-0.0775	0.41266	-0.07758	0.21532	-0.07604	1.66712
-0.07593	2.78164	-0.07592	1.57205	-0.07742	0.41236	-0.0775	0.21507	-0.07595	1.66663
-0.07585	2.78023	-0.07584	1.5706	-0.07734	0.41223	-0.07742	0.21438	-0.07587	1.66616
-0.07576	2.77852	-0.07575	1.56913	-0.07726	0.41212	-0.07734	0.21363	-0.07579	1.66571
-0.07568	2.77679	-0.07567	1.56754	-0.07718	0.412	-0.07726	0.21292	-0.07571	1.66523
-0.0756	2.77502	-0.07559	1.56548	-0.0771	0.41189	-0.07718	0.21218	-0.07562	1.66477
-0.07552	2.77325	-0.0755	1.5634	-0.07702	0.41177	-0.0771	0.21143	-0.07554	1.66443
-0.07543	2.77151	-0.07542	1.56114	-0.07694	0.41174	-0.07702	0.21073	-0.07546	1.66429
-0.07535	2.76972	-0.07534	1.55913	-0.07686	0.4118	-0.07694	0.21006	-0.07537	1.66425
-0.07527	2.76787	-0.07525	1.55684	-0.07678	0.41185	-0.07686	0.20931	-0.07529	1.66422
-0.07518	2.76602	-0.07517	1.5547	-0.07669	0.4119	-0.07677	0.20849	-0.07521	1.66419
-0.0751	2.76456	-0.07509	1.55262	-0.07661	0.41194	-0.07669	0.20772	-0.07512	1.66416
-0.07502	2.7631	-0.075	1.55119	-0.07653	0.41198	-0.07661	0.20694	-0.07504	1.66415
-0.07493	2.76166	-0.07492	1.54988	-0.07645	0.41202	-0.07653	0.20612	-0.07496	1.6642
-0.07485	2.76024	-0.07484	1.54845	-0.07637	0.41208	-0.07645	0.20536	-0.07487	1.6644
-0.07477	2.75883	-0.07475	1.54692	-0.07629	0.41223	-0.07637	0.2047	-0.07479	1.66476
-0.07468	2.75749	-0.07467	1.54549	-0.07621	0.41243	-0.07629	0.20435	-0.07471	1.66511
-0.0746	2.75696	-0.07459	1.54405	-0.07613	0.41262	-0.07621	0.20448	-0.07462	1.66545
-0.07452	2.75663	-0.0745	1.54253	-0.07605	0.41281	-0.07613	0.20462	-0.07454	1.66581
-0.07443	2.75624	-0.07442	1.54112	-0.07597	0.41299	-0.07605	0.20475	-0.07446	1.66619
-0.07435	2.75584	-0.07434	1.53973	-0.07589	0.41318	-0.07597	0.20489	-0.07437	1.66666
-0.07427	2.75543	-0.07425	1.53842	-0.07581	0.41336	-0.07589	0.20503	-0.07429	1.66713
-0.07418	2.75502	-0.07417	1.53719	-0.07573	0.41339	-0.07581	0.20517	-0.07421	1.66739
-0.0741	2.7546	-0.07409	1.53595	-0.07565	0.41311	-0.07573	0.20535	-0.07412	1.66761
-0.07402	2.75392	-0.074	1.53464	-0.07557	0.41284	-0.07565	0.2055	-0.07404	1.66784
-0.07393	2.75308	-0.07392	1.53341	-0.07549	0.41255	-0.07557	0.20565	-0.07396	1.66808
-0.07385	2.75196	-0.07384	1.53227	-0.07541	0.41228	-0.07549	0.2058	-0.07387	1.66832
-0.07377	2.75078	-0.07375	1.53143	-0.07533	0.41201	-0.07541	0.20595	-0.07379	1.66853
-0.07368	2.74955	-0.07367	1.53035	-0.07525	0.41174	-0.07533	0.20609	-0.07371	1.66865
-0.0736	2.74838	-0.07359	1.52923	-0.07516	0.41149	-0.07525	0.20625	-0.07362	1.6686
-0.07352	2.74718	-0.0735	1.52805	-0.07508	0.41156	-0.07516	0.2065	-0.07354	1.66846
-0.07343	2.74606	-0.07342	1.52701	-0.075	0.41188	-0.07508	0.20668	-0.07346	1.66833
-0.07335	2.74505	-0.07334	1.52582	-0.07492	0.41217	-0.075	0.2067	-0.07337	1.66819
-0.07327	2.74375	-0.07325	1.5247	-0.07484	0.41243	-0.07492	0.20664	-0.07329	1.66805
-0.07318	2.74228	-0.07317	1.52358	-0.07476	0.41268	-0.07484	0.20657	-0.07321	1.66795
-0.0731	2.7408	-0.07309	1.52265	-0.07468	0.41295	-0.07476	0.20651	-0.07312	1.66794
-0.07302	2.73931	-0.073	1.52198	-0.0746	0.41323	-0.07468	0.20645	-0.07304	1.66806
-0.07293	2.73782	-0.07292	1.52139	-0.07452	0.41345	-0.0746	0.20629	-0.07296	1.66829
-0.07285	2.73627	-0.07284	1.52075	-0.07444	0.41354	-0.07452	0.20588	-0.07287	1.66853
-0.07277	2.73474	-0.07275	1.52007	-0.07436	0.41342	-0.07444	0.20528	-0.07279	1.66877
-0.07268	2.73326	-0.07267	1.51941	-0.07428	0.41324	-0.07436	0.20458	-0.07271	1.669
-0.0726	2.73175	-0.07259	1.51845	-0.0742	0.41306	-0.07428	0.20387	-0.07263	1.66926
-0.07252	2.73022	-0.0725	1.51687	-0.07412	0.41288	-0.0742	0.20312	-0.07254	1.66954
-0.07243	2.72878	-0.07242	1.51442	-0.07404	0.4127	-0.07412	0.20241	-0.07246	1.66986
-0.07235	2.72726	-0.07234	1.51194	-0.07396	0.41251	-0.07404	0.20171	-0.07238	1.67023
-0.07227	2.72577	-0.07225	1.50946	-0.07388	0.4124	-0.07396	0.20096	-0.07229	1.67062
-0.07218	2.72454	-0.07217	1.50698	-0.0738	0.41298	-0.07388	0.20009	-0.07221	1.67102
-0.0721	2.72337	-0.07209	1.50447	-0.07372	0.41432	-0.0738	0.19943	-0.07213	1.67141
-0.07202	2.72216	-0.072	1.50202	-0.07363	0.41593	-0.07372	0.19884	-0.07204	1.67179
-0.07193	2.72085	-0.07192	1.50074	-0.07355	0.41758	-0.07364	0.19824	-0.07196	1.67218
-0.07185	2.71959	-0.07184	1.49946	-0.07347	0.41923	-0.07355	0.19764	-0.07188	1.67248
-0.07177	2.71829	-0.07175	1.49813	-0.07339	0.42083	-0.07347	0.197	-0.07179	1.67267
-0.07168	2.71696	-0.07167	1.49689	-0.07331	0.42239	-0.07339	0.1964	-0.07171	1.67283
-0.0716	2.7159	-0.07159	1.49564	-0.07323	0.42371	-0.07331	0.19648	-0.07163	1.67298
-0.07152	2.71513	-0.0715	1.49439	-0.07315	0.42437	-0.07323	0.19675	-0.07154	1.67314
-0.07144	2.71451	-0.07142	1.49316	-0.07307	0.42433	-0.07315	0.19704	-0.07146	1.6733
-0.07135	2.71393	-0.07134	1.49206	-0.07299	0.4243	-0.07307	0.19732	-0.07138	1.67334
-0.07127	2.71336	-0.07125	1.49091	-0.07291	0.42427	-0.07299	0.19761	-0.07129	1.67311
-0.07119	2.71278	-0.07117	1.48956	-0.07283	0.42424	-0.07291	0.1979	-0.07121	1.67249
-0.0711	2.71223	-0.07109	1.48814	-0.07275	0.42421	-0.07283	0.19819	-0.07113	1.67165
-0.07102	2.71164	-0.071	1.48687	-0.07267	0.4242	-0.07275	0.19852	-0.07104	1.67083
-0.07094	2.71065	-0.07092	1.48544	-0.07259	0.42417	-0.07267	0.19888	-0.07096	1.67002
-0.07085	2.70947	-0.07084	1.48408	-0.07251	0.42391	-0.07259	0.19908	-0.07088	1.66923
-0.07077	2.70784	-0.07075	1.48276	-0.07243	0.42355	-0.07251	0.19916	-0.07079	1.66839
-0.07069	2.70619	-0.07067	1.48165	-0.07235	0.42323	-0.07243	0.19923	-0.07071	1.6674
-0.0706	2.70449	-0.07059	1.48035	-0.07227	0.42289	-0.07235	0.1993	-0.07063	1.66641
-0.07052	2.70286	-0.0705	1.47892	-0.07218	0.42255	-0.07227	0.19937	-0.07054	1.66562
-0.07044	2.70115	-0.07042	1.47758	-0.0721	0.4222	-0.07219	0.19936	-0.07046	1.66491
-0.07035	2.69958	-0.07034	1.47624	-0.07202	0.42188	-0.07211	0.19909	-0.07038	1.6642
-0.07027	2.69809	-0.07026	1.47488	-0.07194	0.42157	-0.07203	0.19841	-0.07029	1.66349
-0.07019	2.69662	-0.07017	1.47342	-0.07186	0.42119	-0.07194	0.19764	-0.07021	1.66273
-0.0701	2.69523	-0.07009	1.47192	-0.07178	0.42082	-0.07186	0.19683	-0.07013	1.66216
-0.07002	2.69385	-0.07001	1.47041	-0.0717	0.42044	-0.07178	0.19602	-0.07004	1.66182
-0.06994	2.69247	-0.06992	1.46862	-0.07162	0.4201	-0.0717	0.1952	-0.06996	1.66166
-0.06985	2.69104	-0.06984	1.46695	-0.07154	0.41975	-0.07162	0.19439	-0.06988	1.66159
-0.06977	2.68977	-0.06976	1.46524	-0.07146	0.41937	-0.07154	0.19359	-0.06979	1.66152
-0.06969	2.68875	-0.06967	1.46349	-0.07138	0.41899	-0.07146	0.19286	-0.06971	1.66145
-0.0696	2.6876	-0.06959	1.46192	-0.0713	0.41878	-0.07138	0.19216	-0.06963	1.66138
-0.06952	2.68641	-0.06951	1.46036	-0.07122	0.41864	-0.0713	0.19163	-0.06955	1.6614
-0.06944	2.68521	-0.06942	1.45908	-0.07114	0.41849	-0.07122	0.1911	-0.06946	1.6616
-0.06935	2.684	-0.06934	1.45803	-0.07106	0.41834	-0.07114	0.19057	-0.06938	1.662
-0.06927	2.6828	-0.06926	1.45686	-0.07098	0.4182	-0.07106	0.19008	-0.0693	1.66252
-0.06919	2.68154	-0.06917	1.45575	-0.0709	0.41808	-0.07098	0.18955	-0.06921	1.66302
-0.0691	2.68074	-0.06909	1.45465	-0.07082	0.418	-0.0709	0.18923	-0.06913	1.6635
-0.06902	2.68005	-0.06901	1.45353	-0.07074	0.41802	-0.07082	0.18907	-0.06905	1.66402
-0.06894	2.67935	-0.06892	1.45227	-0.07065	0.41813	-0.07074	0.18857	-0.06896	1.66451
-0.06885	2.67864	-0.06884	1.45068	-0.07057	0.41825	-0.07066	0.18795	-0.06888	1.66485
-0.06877	2.67793	-0.06876	1.44881	-0.07049	0.41837	-0.07058	0.18732	-0.0688	1.66491
-0.06869	2.67722	-0.06867	1.44688	-0.07041	0.41849	-0.0705	0.18669	-0.06871	1.66479
-0.0686	2.67651	-0.06859	1.44494	-0.07033	0.41862	-0.07041	0.1861	-0.06863	1.66463
-0.06852	2.67578	-0.06851	1.443	-0.07025	0.41884	-0.07033	0.18551	-0.06855	1.66447
-0.06844	2.67502	-0.06842	1.44106	-0.07017	0.41913	-0.07025	0.18502	-0.06846	1.6643
-0.06835	2.67453	-0.06834	1.4393	-0.07009	0.41922	-0.07017	0.18462	-0.06838	1.66414
-0.06827	2.67407	-0.06826	1.43836	-0.07001	0.41906	-0.07009	0.18426	-0.0683	1.66392
-0.06819	2.67362	-0.06817	1.43763	-0.06993	0.41891	-0.07001	0.18393	-0.06821	1.66359
-0.0681	2.67316	-0.06809	1.43681	-0.06985	0.41875	-0.06993	0.18361	-0.06813	1.66315
-0.06802	2.67271	-0.06801	1.43605	-0.06977	0.4186	-0.06985	0.18328	-0.06805	1.66265
-0.06794	2.67227	-0.06792	1.43533	-0.06969	0.41831	-0.06977	0.18296	-0.06796	1.66214
-0.06785	2.672	-0.06784	1.43456	-0.06961	0.41718	-0.06969	0.18254	-0.06788	1.66168
-0.06777	2.6714	-0.06776	1.43378	-0.06953	0.41538	-0.06961	0.18198	-0.0678	1.66122
-0.06769	2.67054	-0.06767	1.4329	-0.06945	0.41394	-0.06953	0.1815	-0.06771	1.6608
-0.0676	2.66964	-0.06759	1.43189	-0.06937	0.4126	-0.06945	0.18113	-0.06763	1.66049
-0.06752	2.6688	-0.06751	1.4306	-0.06929	0.41135	-0.06937	0.18077	-0.06755	1.66039
-0.06744	2.66791	-0.06742	1.42922	-0.06921	0.40992	-0.06929	0.1804	-0.06746	1.66038
-0.06736	2.66704	-0.06734	1.42787	-0.06912	0.40867	-0.06921	0.18002	-0.06738	1.66036
-0.06727	2.66604	-0.06726	1.42656	-0.06904	0.40757	-0.06913	0.17966	-0.0673	1.66035
-0.06719	2.665	-0.06717	1.42512	-0.06896	0.40739	-0.06905	0.17927	-0.06721	1.66034
-0.06711	2.66377	-0.06709	1.42388	-0.06888	0.40728	-0.06897	0.1789	-0.06713	1.6604
-0.06702	2.66259	-0.06701	1.42281	-0.0688	0.40711	-0.06889	0.17851	-0.06705	1.66082
-0.06694	2.66137	-0.06692	1.42166	-0.06872	0.40695	-0.0688	0.17814	-0.06696	1.66148
-0.06686	2.66016	-0.06684	1.42052	-0.06864	0.40679	-0.06872	0.17776	-0.06688	1.66218
-0.06677	2.65896	-0.06676	1.41924	-0.06856	0.40661	-0.06864	0.17736	-0.0668	1.66292
-0.06669	2.65797	-0.06667	1.41807	-0.06848	0.40646	-0.06856	0.17699	-0.06672	1.66363
-0.06661	2.65737	-0.06659	1.41695	-0.0684	0.40647	-0.06848	0.17665	-0.06663	1.66436
-0.06652	2.65664	-0.06651	1.41584	-0.06832	0.4066	-0.0684	0.17654	-0.06655	1.66511
-0.06644	2.65587	-0.06642	1.41478	-0.06824	0.40667	-0.06832	0.17625	-0.06647	1.66566
-0.06636	2.65507	-0.06634	1.41378	-0.06816	0.40668	-0.06824	0.17576	-0.06638	1.66598
-0.06627	2.65431	-0.06626	1.41281	-0.06808	0.4067	-0.06816	0.17524	-0.0663	1.66622
-0.06619	2.65352	-0.06617	1.41187	-0.068	0.40672	-0.06808	0.17471	-0.06622	1.66641
-0.06611	2.65273	-0.06609	1.41085	-0.06792	0.40674	-0.068	0.17419	-0.06613	1.66662
-0.06602	2.65181	-0.06601	1.40991	-0.06784	0.40677	-0.06792	0.17364	-0.06605	1.6668
-0.06594	2.65075	-0.06592	1.40896	-0.06776	0.40683	-0.06784	0.17317	-0.06597	1.66699
-0.06586	2.6494	-0.06584	1.40813	-0.06768	0.40686	-0.06776	0.17285	-0.06588	1.66713
-0.06577	2.648	-0.06576	1.40751	-0.06759	0.40682	-0.06768	0.17285	-0.0658	1.66707
-0.06569	2.64667	-0.06567	1.40718	-0.06751	0.40678	-0.0676	0.17303	-0.06572	1.66679
-0.06561	2.64534	-0.06559	1.40684	-0.06743	0.40674	-0.06752	0.17322	-0.06563	1.66645
-0.06552	2.64396	-0.06551	1.40652	-0.06735	0.4067	-0.06744	0.17341	-0.06555	1.66612
-0.06544	2.64272	-0.06542	1.40619	-0.06727	0.40665	-0.06736	0.17359	-0.06547	1.6658
-0.06536	2.64167	-0.06534	1.40583	-0.06719	0.4065	-0.06728	0.17375	-0.06538	1.66546
-0.06527	2.64111	-0.06526	1.40542	-0.06711	0.40624	-0.06719	0.17381	-0.0653	1.66512
-0.06519	2.64056	-0.06517	1.40481	-0.06703	0.40609	-0.06711	0.17359	-0.06522	1.66461
-0.06511	2.64001	-0.06509	1.40409	-0.06695	0.40602	-0.06703	0.17302	-0.06513	1.66383
-0.06502	2.63946	-0.06501	1.40331	-0.06687	0.40595	-0.06695	0.17241	-0.06505	1.66304
-0.06494	2.63892	-0.06492	1.40257	-0.06679	0.40589	-0.06687	0.17182	-0.06497	1.6622
-0.06486	2.63838	-0.06484	1.4018	-0.06671	0.40582	-0.06679	0.17124	-0.06488	1.66136
-0.06477	2.63779	-0.06476	1.40106	-0.06663	0.40575	-0.06671	0.17063	-0.0648	1.66056
-0.06469	2.63691	-0.06467	1.40036	-0.06655	0.40555	-0.06663	0.17006	-0.06472	1.65968
-0.06461	2.6357	-0.06459	1.39984	-0.06647	0.40526	-0.06655	0.16996	-0.06463	1.65906
-0.06452	2.63455	-0.06451	1.39887	-0.06639	0.40487	-0.06647	0.17011	-0.06455	1.65861
-0.06444	2.63336	-0.06442	1.39752	-0.06631	0.40449	-0.06639	0.17047	-0.06447	1.65819
-0.06436	2.63221	-0.06434	1.39622	-0.06623	0.40409	-0.06631	0.17086	-0.06438	1.65773
-0.06427	2.63098	-0.06426	1.39501	-0.06615	0.40368	-0.06623	0.17124	-0.0643	1.65727
-0.06419	2.62951	-0.06417	1.39365	-0.06606	0.4033	-0.06615	0.17161	-0.06422	1.65683
-0.06411	2.62813	-0.06409	1.39235	-0.06598	0.40307	-0.06607	0.172	-0.06413	1.65638
-0.06402	2.62697	-0.06401	1.39113	-0.0659	0.40312	-0.06599	0.17233	-0.06405	1.65603
-0.06394	2.62581	-0.06392	1.38985	-0.06582	0.40324	-0.06591	0.17256	-0.06397	1.65576
-0.06386	2.62466	-0.06384	1.3887	-0.06574	0.40335	-0.06583	0.17267	-0.06388	1.65564
-0.06377	2.62351	-0.06376	1.38742	-0.06566	0.40347	-0.06575	0.17274	-0.0638	1.65555
-0.06369	2.62242	-0.06368	1.3862	-0.06558	0.40357	-0.06567	0.17282	-0.06372	1.65545
-0.06361	2.62163	-0.06359	1.38495	-0.0655	0.40367	-0.06558	0.17289	-0.06364	1.65536
-0.06352	2.62115	-0.06351	1.38383	-0.06542	0.40375	-0.0655	0.17297	-0.06355	1.65527
-0.06344	2.62102	-0.06343	1.38283	-0.06534	0.40357	-0.06542	0.173	-0.06347	1.65514
-0.06336	2.62098	-0.06334	1.38219	-0.06526	0.4032	-0.06534	0.1729	-0.06339	1.65483
-0.06327	2.62094	-0.06326	1.38164	-0.06518	0.40289	-0.06526	0.17274	-0.0633	1.65446
-0.06319	2.6209	-0.06318	1.38113	-0.0651	0.40261	-0.06518	0.17258	-0.06322	1.65413
-0.06311	2.62086	-0.06309	1.38061	-0.06502	0.40234	-0.0651	0.17243	-0.06314	1.6538
-0.06303	2.62089	-0.06301	1.38011	-0.06494	0.40206	-0.06502	0.17227	-0.06305	1.65345
-0.06294	2.62096	-0.06293	1.37962	-0.06486	0.4018	-0.06494	0.17211	-0.06297	1.65314
-0.06286	2.62061	-0.06284	1.37913	-0.06478	0.40155	-0.06486	0.17196	-0.06289	1.65282
-0.06278	2.6198	-0.06276	1.37867	-0.0647	0.40139	-0.06478	0.17181	-0.0628	1.65237
-0.06269	2.61903	-0.06268	1.3781	-0.06462	0.40115	-0.0647	0.17159	-0.06272	1.65197
-0.06261	2.61822	-0.06259	1.37748	-0.06453	0.40071	-0.06462	0.17122	-0.06264	1.65179
-0.06253	2.61742	-0.06251	1.37683	-0.06445	0.40032	-0.06454	0.17074	-0.06255	1.65162
-0.06244	2.61663	-0.06243	1.3762	-0.06437	0.39988	-0.06446	0.17027	-0.06247	1.65148
-0.06236	2.61595	-0.06234	1.37552	-0.06429	0.39947	-0.06438	0.1698	-0.06239	1.65132
-0.06228	2.61531	-0.06226	1.37488	-0.06421	0.39909	-0.0643	0.16932	-0.0623	1.65117
-0.06219	2.61472	-0.06218	1.37418	-0.06413	0.39876	-0.06422	0.16888	-0.06222	1.65107
-0.06211	2.61412	-0.06209	1.37338	-0.06405	0.39854	-0.06414	0.16871	-0.06214	1.65105
-0.06203	2.61353	-0.06201	1.37246	-0.06397	0.39865	-0.06405	0.16878	-0.06205	1.65039
-0.06194	2.61293	-0.06193	1.37149	-0.06389	0.39878	-0.06397	0.16898	-0.06197	1.64968
-0.06186	2.61235	-0.06184	1.3706	-0.06381	0.39892	-0.06389	0.16918	-0.06189	1.64897
-0.06178	2.61197	-0.06176	1.36969	-0.06373	0.39906	-0.06381	0.16939	-0.0618	1.6482
-0.06169	2.61186	-0.06168	1.36873	-0.06365	0.3992	-0.06373	0.16958	-0.06172	1.64749
-0.06161	2.61191	-0.06159	1.36765	-0.06357	0.39934	-0.06365	0.16978	-0.06164	1.6468
-0.06153	2.612	-0.06151	1.36623	-0.06349	0.39959	-0.06357	0.16989	-0.06155	1.6463
-0.06144	2.61209	-0.06143	1.36482	-0.06341	0.39978	-0.06349	0.1696	-0.06147	1.64611
-0.06136	2.61218	-0.06134	1.36333	-0.06333	0.3999	-0.06341	0.16924	-0.06139	1.64612
-0.06128	2.61227	-0.06126	1.36187	-0.06325	0.39999	-0.06333	0.1689	-0.0613	1.64613
-0.06119	2.61219	-0.06118	1.36047	-0.06317	0.40009	-0.06325	0.16855	-0.06122	1.64614
-0.06111	2.61162	-0.06109	1.35905	-0.06308	0.40019	-0.06317	0.16821	-0.06114	1.64615
-0.06103	2.61072	-0.06101	1.35761	-0.063	0.4003	-0.06309	0.16785	-0.06105	1.64616
-0.06094	2.6096	-0.06093	1.35633	-0.06292	0.40031	-0.06301	0.16751	-0.06097	1.64637
-0.06086	2.60849	-0.06084	1.35502	-0.06284	0.40019	-0.06293	0.16747	-0.06089	1.64663
-0.06078	2.6074	-0.06076	1.35353	-0.06276	0.39981	-0.06285	0.16764	-0.0608	1.64674
-0.06069	2.60634	-0.06068	1.35209	-0.06268	0.3993	-0.06277	0.16783	-0.06072	1.64682
-0.06061	2.60533	-0.06059	1.35075	-0.0626	0.39883	-0.06269	0.16802	-0.06064	1.64691
-0.06053	2.60472	-0.06051	1.34927	-0.06252	0.39835	-0.06261	0.16821	-0.06056	1.64698
-0.06044	2.6049	-0.06043	1.34802	-0.06244	0.39784	-0.06253	0.1684	-0.06047	1.64707
-0.06036	2.60589	-0.06034	1.34719	-0.06236	0.39735	-0.06244	0.16859	-0.06039	1.64717
-0.06028	2.60689	-0.06026	1.34633	-0.06228	0.39694	-0.06236	0.16869	-0.06031	1.64727
-0.06019	2.6079	-0.06018	1.34527	-0.0622	0.39663	-0.06228	0.16854	-0.06022	1.6474
-0.06011	2.60894	-0.06009	1.34414	-0.06212	0.39637	-0.0622	0.16825	-0.06014	1.64755
-0.06003	2.6099	-0.06001	1.34298	-0.06204	0.39611	-0.06212	0.168	-0.06006	1.64769
-0.05994	2.61074	-0.05993	1.34189	-0.06196	0.39587	-0.06204	0.16775	-0.05997	1.64783
-0.05986	2.61105	-0.05984	1.34082	-0.06188	0.39561	-0.06196	0.16751	-0.05989	1.64797
-0.05978	2.6105	-0.05976	1.33968	-0.0618	0.39536	-0.06188	0.16725	-0.05981	1.6481
-0.05969	2.60975	-0.05968	1.33863	-0.06172	0.39511	-0.0618	0.167	-0.05972	1.64812
-0.05961	2.60903	-0.05959	1.33782	-0.06164	0.3949	-0.06172	0.16681	-0.05964	1.64813
-0.05953	2.6083	-0.05951	1.33705	-0.06155	0.39465	-0.06164	0.16675	-0.05956	1.64815
-0.05944	2.60755	-0.05943	1.33627	-0.06147	0.39439	-0.06156	0.16659	-0.05947	1.64817
-0.05936	2.60668	-0.05934	1.33546	-0.06139	0.39413	-0.06148	0.16639	-0.05939	1.64819
-0.05928	2.60541	-0.05926	1.33467	-0.06131	0.39386	-0.0614	0.16617	-0.05931	1.64821
-0.05919	2.60386	-0.05918	1.33381	-0.06123	0.3936	-0.06132	0.16596	-0.05922	1.64823
-0.05911	2.60209	-0.05909	1.33298	-0.06115	0.39332	-0.06124	0.16576	-0.05914	1.64823
-0.05903	2.60035	-0.05901	1.33255	-0.06107	0.39299	-0.06116	0.16555	-0.05906	1.64821
-0.05895	2.59859	-0.05893	1.33221	-0.06099	0.39261	-0.06108	0.16532	-0.05897	1.64821
-0.05886	2.59686	-0.05884	1.33188	-0.06091	0.39226	-0.061	0.16523	-0.05889	1.64822
-0.05878	2.5952	-0.05876	1.33155	-0.06083	0.39191	-0.06092	0.16566	-0.05881	1.64824
-0.0587	2.59408	-0.05868	1.3312	-0.06075	0.39159	-0.06083	0.1662	-0.05872	1.64826
-0.05861	2.59363	-0.05859	1.3309	-0.06067	0.39129	-0.06075	0.16673	-0.05864	1.64828
-0.05853	2.5936	-0.05851	1.33066	-0.06059	0.39093	-0.06067	0.16727	-0.05856	1.6482
-0.05845	2.59357	-0.05843	1.33001	-0.06051	0.39065	-0.06059	0.16779	-0.05847	1.64786
-0.05836	2.59354	-0.05834	1.32903	-0.06043	0.39057	-0.06051	0.16844	-0.05839	1.64743
-0.05828	2.59351	-0.05826	1.3281	-0.06035	0.39046	-0.06043	0.16927	-0.05831	1.64674
-0.0582	2.59347	-0.05818	1.32718	-0.06027	0.39028	-0.06035	0.1699	-0.05822	1.64595
-0.05811	2.59344	-0.05809	1.32626	-0.06019	0.39008	-0.06027	0.17037	-0.05814	1.64531
-0.05803	2.59345	-0.05801	1.32532	-0.06011	0.38989	-0.06019	0.17082	-0.05806	1.64457
-0.05795	2.59356	-0.05793	1.32451	-0.06002	0.38968	-0.06011	0.17127	-0.05797	1.64389
-0.05786	2.59369	-0.05784	1.3237	-0.05994	0.38947	-0.06003	0.17173	-0.05789	1.6439
-0.05778	2.59382	-0.05776	1.32273	-0.05986	0.3891	-0.05995	0.17215	-0.05781	1.6439
-0.0577	2.59396	-0.05768	1.32168	-0.05978	0.38858	-0.05987	0.17248	-0.05772	1.64413
-0.05761	2.59409	-0.05759	1.32069	-0.0597	0.38812	-0.05979	0.17259	-0.05764	1.64434
-0.05753	2.59414	-0.05751	1.31975	-0.05962	0.38779	-0.05971	0.17232	-0.05756	1.64458
-0.05745	2.59398	-0.05743	1.31878	-0.05954	0.38744	-0.05963	0.17184	-0.05748	1.64481
-0.05736	2.5935	-0.05734	1.3178	-0.05946	0.38708	-0.05955	0.17136	-0.05739	1.64503
-0.05728	2.59274	-0.05726	1.31691	-0.05938	0.38676	-0.05947	0.17087	-0.05731	1.64489
-0.0572	2.59198	-0.05718	1.31608	-0.0593	0.38646	-0.05939	0.17039	-0.05723	1.64463
-0.05711	2.59125	-0.0571	1.31522	-0.05922	0.38621	-0.05931	0.16991	-0.05714	1.64456
-0.05703	2.59051	-0.05701	1.31436	-0.05914	0.38587	-0.05922	0.16945	-0.05706	1.64461
-0.05695	2.58992	-0.05693	1.31359	-0.05906	0.38521	-0.05914	0.16905	-0.05698	1.64466
-0.05686	2.58962	-0.05685	1.31278	-0.05898	0.38436	-0.05906	0.16879	-0.05689	1.64472
-0.05678	2.58931	-0.05676	1.31199	-0.0589	0.38355	-0.05898	0.16854	-0.05681	1.64477
-0.0567	2.5888	-0.05668	1.31126	-0.05882	0.3827	-0.0589	0.16829	-0.05673	1.64485
-0.05661	2.58828	-0.0566	1.31052	-0.05874	0.3819	-0.05882	0.16804	-0.05664	1.64507
-0.05653	2.58778	-0.05651	1.30975	-0.05866	0.38112	-0.05874	0.16778	-0.05656	1.64525
-0.05645	2.58727	-0.05643	1.30902	-0.05858	0.38069	-0.05866	0.16753	-0.05648	1.6452
-0.05636	2.58661	-0.05635	1.30826	-0.05849	0.38038	-0.05858	0.16728	-0.05639	1.64515
-0.05628	2.58527	-0.05626	1.3075	-0.05841	0.38027	-0.0585	0.16702	-0.05631	1.64511
-0.0562	2.58332	-0.05618	1.30683	-0.05833	0.38014	-0.05842	0.16678	-0.05623	1.64506
-0.05611	2.58122	-0.0561	1.30646	-0.05825	0.38002	-0.05834	0.16652	-0.05614	1.64502
-0.05603	2.57909	-0.05601	1.30627	-0.05817	0.37991	-0.05826	0.16628	-0.05606	1.64495
-0.05595	2.57697	-0.05593	1.306	-0.05809	0.37978	-0.05818	0.16602	-0.05598	1.64492
-0.05586	2.57485	-0.05585	1.30572	-0.05801	0.37961	-0.0581	0.16577	-0.05589	1.64529
-0.05578	2.5728	-0.05576	1.30546	-0.05793	0.37941	-0.05802	0.16548	-0.05581	1.64567
-0.0557	2.57124	-0.05568	1.30519	-0.05785	0.37926	-0.05794	0.16525	-0.05573	1.64605
-0.05561	2.57039	-0.0556	1.30491	-0.05777	0.37912	-0.05786	0.16512	-0.05564	1.64645
-0.05553	2.56962	-0.05551	1.30447	-0.05769	0.37899	-0.05778	0.16503	-0.05556	1.64681
-0.05545	2.56879	-0.05543	1.30377	-0.05761	0.37885	-0.05769	0.16494	-0.05548	1.64719
-0.05536	2.56795	-0.05535	1.30297	-0.05753	0.37871	-0.05761	0.16485	-0.05539	1.64756
-0.05528	2.56712	-0.05526	1.30214	-0.05745	0.37859	-0.05753	0.16476	-0.05531	1.64761
-0.0552	2.56629	-0.05518	1.30128	-0.05737	0.37849	-0.05745	0.16471	-0.05523	1.6474
-0.05511	2.56554	-0.0551	1.30044	-0.05729	0.37821	-0.05737	0.16476	-0.05514	1.6472
-0.05503	2.56508	-0.05501	1.29962	-0.05721	0.37768	-0.05729	0.16501	-0.05506	1.647
-0.05495	2.56482	-0.05493	1.2986	-0.05713	0.37708	-0.05721	0.16551	-0.05498	1.64679
-0.05487	2.56468	-0.05485	1.29716	-0.05705	0.3765	-0.05713	0.166	-0.05489	1.64659
-0.05478	2.56458	-0.05476	1.29579	-0.05696	0.37591	-0.05705	0.1665	-0.05481	1.64636
-0.0547	2.56448	-0.05468	1.29443	-0.05688	0.3753	-0.05697	0.16698	-0.05473	1.64614
-0.05462	2.56439	-0.0546	1.29308	-0.0568	0.37468	-0.05689	0.16744	-0.05464	1.64593
-0.05453	2.56425	-0.05451	1.29171	-0.05672	0.37409	-0.05681	0.1677	-0.05456	1.64573
-0.05445	2.56368	-0.05443	1.29036	-0.05664	0.37371	-0.05673	0.16741	-0.05448	1.64551
-0.05437	2.56282	-0.05435	1.28915	-0.05656	0.37349	-0.05665	0.16682	-0.0544	1.64531
-0.05428	2.56181	-0.05426	1.28835	-0.05648	0.37326	-0.05657	0.1662	-0.05431	1.64513
-0.0542	2.56064	-0.05418	1.28786	-0.0564	0.37302	-0.05649	0.16558	-0.05423	1.64507
-0.05412	2.55946	-0.0541	1.28735	-0.05632	0.37279	-0.05641	0.16496	-0.05415	1.64532
-0.05403	2.55834	-0.05401	1.28684	-0.05624	0.37259	-0.05633	0.16432	-0.05406	1.64577
-0.05395	2.55721	-0.05393	1.28636	-0.05616	0.37248	-0.05625	0.16372	-0.05398	1.64621
-0.05387	2.55595	-0.05385	1.28585	-0.05608	0.37237	-0.05617	0.16342	-0.0539	1.64664
-0.05378	2.55462	-0.05376	1.28536	-0.056	0.37197	-0.05608	0.16308	-0.05381	1.64712
-0.0537	2.55336	-0.05368	1.28498	-0.05592	0.37149	-0.056	0.16267	-0.05373	1.64757
-0.05362	2.55213	-0.0536	1.2847	-0.05584	0.37105	-0.05592	0.16223	-0.05365	1.64798
-0.05353	2.55088	-0.05351	1.28432	-0.05576	0.37061	-0.05584	0.1618	-0.05356	1.64845
-0.05345	2.54963	-0.05343	1.28395	-0.05568	0.37016	-0.05576	0.16136	-0.05348	1.65008
-0.05337	2.54837	-0.05335	1.28355	-0.0556	0.36964	-0.05568	0.16094	-0.0534	1.65266
-0.05328	2.54724	-0.05326	1.28317	-0.05552	0.36892	-0.0556	0.16065	-0.05331	1.65552
-0.0532	2.54645	-0.05318	1.28278	-0.05543	0.36835	-0.05552	0.16067	-0.05323	1.65821
-0.05312	2.54573	-0.0531	1.28234	-0.05535	0.36781	-0.05544	0.16077	-0.05315	1.66091
-0.05303	2.54483	-0.05301	1.28195	-0.05527	0.36734	-0.05536	0.16063	-0.05306	1.66361
-0.05295	2.54383	-0.05293	1.2818	-0.05519	0.36682	-0.05528	0.16049	-0.05298	1.66608
-0.05287	2.5428	-0.05285	1.2818	-0.05511	0.36635	-0.0552	0.16035	-0.0529	1.66744
-0.05278	2.54177	-0.05276	1.28181	-0.05503	0.36583	-0.05512	0.16021	-0.05281	1.66693
-0.0527	2.54075	-0.05268	1.28182	-0.05495	0.36568	-0.05504	0.16007	-0.05273	1.66645
-0.05262	2.53994	-0.0526	1.28182	-0.05487	0.3658	-0.05496	0.15988	-0.05265	1.66596
-0.05253	2.53928	-0.05251	1.28184	-0.05479	0.36616	-0.05488	0.15957	-0.05256	1.66547
-0.05245	2.53872	-0.05243	1.28187	-0.05471	0.36662	-0.0548	0.15936	-0.05248	1.665
-0.05237	2.53822	-0.05235	1.28185	-0.05463	0.36706	-0.05472	0.15929	-0.0524	1.66464
-0.05228	2.53772	-0.05226	1.28174	-0.05455	0.36747	-0.05464	0.15922	-0.05231	1.66458
-0.0522	2.53723	-0.05218	1.28163	-0.05447	0.3679	-0.05456	0.15914	-0.05223	1.66483
-0.05212	2.53673	-0.0521	1.28152	-0.05439	0.36827	-0.05447	0.15907	-0.05215	1.66519
-0.05203	2.53629	-0.05201	1.28141	-0.05431	0.36848	-0.05439	0.15899	-0.05206	1.66555
-0.05195	2.53593	-0.05193	1.28132	-0.05423	0.36845	-0.05431	0.15892	-0.05198	1.66593
-0.05187	2.53549	-0.05185	1.28128	-0.05415	0.36824	-0.05423	0.15878	-0.0519	1.66628
-0.05178	2.53495	-0.05176	1.28122	-0.05407	0.36802	-0.05415	0.15846	-0.05181	1.66651
-0.0517	2.53439	-0.05168	1.28085	-0.05398	0.3678	-0.05407	0.15805	-0.05173	1.6664
-0.05162	2.53383	-0.0516	1.28041	-0.0539	0.36759	-0.05399	0.15766	-0.05165	1.66616
-0.05153	2.53324	-0.05151	1.27998	-0.05382	0.36736	-0.05391	0.15725	-0.05156	1.66583
-0.05145	2.53267	-0.05143	1.27956	-0.05374	0.3671	-0.05383	0.15685	-0.05148	1.6655
-0.05137	2.5322	-0.05135	1.27913	-0.05366	0.36686	-0.05375	0.15644	-0.0514	1.66518
-0.05128	2.53186	-0.05126	1.27873	-0.05358	0.3668	-0.05367	0.1559	-0.05132	1.66484
-0.0512	2.53173	-0.05118	1.27846	-0.0535	0.36691	-0.05359	0.15536	-0.05123	1.6646
-0.05112	2.53168	-0.0511	1.27842	-0.05342	0.36702	-0.05351	0.15498	-0.05115	1.66465
-0.05103	2.53164	-0.05101	1.27861	-0.05334	0.36713	-0.05343	0.15458	-0.05107	1.66492
-0.05095	2.53159	-0.05093	1.27883	-0.05326	0.36724	-0.05335	0.1542	-0.05098	1.66527
-0.05087	2.53154	-0.05085	1.27904	-0.05318	0.36737	-0.05327	0.1538	-0.0509	1.66563
-0.05079	2.53141	-0.05076	1.27926	-0.0531	0.36787	-0.05319	0.15343	-0.05082	1.66596
-0.0507	2.53117	-0.05068	1.27948	-0.05302	0.36849	-0.05311	0.15296	-0.05073	1.66631
-0.05062	2.53074	-0.0506	1.27967	-0.05294	0.36909	-0.05303	0.15222	-0.05065	1.66664
-0.05054	2.53025	-0.05052	1.27982	-0.05286	0.36973	-0.05295	0.15134	-0.05057	1.66697
-0.05045	2.52976	-0.05043	1.28	-0.05278	0.37043	-0.05286	0.15048	-0.05048	1.66719
-0.05037	2.52924	-0.05035	1.28019	-0.0527	0.37108	-0.05278	0.14959	-0.0504	1.6672
-0.05029	2.52875	-0.05027	1.28038	-0.05262	0.37173	-0.0527	0.14872	-0.05032	1.66717
-0.0502	2.52826	-0.05018	1.28057	-0.05254	0.37223	-0.05262	0.14783	-0.05023	1.66715
-0.05012	2.52797	-0.0501	1.28076	-0.05245	0.37252	-0.05254	0.14695	-0.05015	1.66712
-0.05004	2.52786	-0.05002	1.28096	-0.05237	0.37306	-0.05246	0.14626	-0.05007	1.66709
-0.04995	2.52785	-0.04993	1.28118	-0.05229	0.37372	-0.05238	0.14568	-0.04998	1.66696
-0.04987	2.52786	-0.04985	1.28122	-0.05221	0.3744	-0.0523	0.14506	-0.0499	1.66675
-0.04979	2.52787	-0.04977	1.2811	-0.05213	0.37508	-0.05222	0.1444	-0.04982	1.66673
-0.0497	2.52788	-0.04968	1.28095	-0.05205	0.37576	-0.05214	0.14376	-0.04973	1.66683
-0.04962	2.52789	-0.0496	1.28079	-0.05197	0.37645	-0.05206	0.14312	-0.04965	1.66694
-0.04954	2.52786	-0.04952	1.28064	-0.05189	0.37733	-0.05198	0.14246	-0.04957	1.66705
-0.04945	2.5277	-0.04943	1.28049	-0.05181	0.37815	-0.0519	0.14187	-0.04948	1.66715
-0.04937	2.52734	-0.04935	1.28042	-0.05173	0.37867	-0.05182	0.14142	-0.0494	1.6669
-0.04929	2.5269	-0.04927	1.28032	-0.05165	0.37904	-0.05174	0.14114	-0.04932	1.66546
-0.0492	2.52647	-0.04918	1.28008	-0.05157	0.37939	-0.05166	0.14099	-0.04923	1.66311
-0.04912	2.52605	-0.0491	1.27977	-0.05149	0.37975	-0.05158	0.14084	-0.04915	1.66072
-0.04904	2.52563	-0.04902	1.27946	-0.05141	0.38011	-0.0515	0.1407	-0.04907	1.65837
-0.04895	2.52532	-0.04893	1.27915	-0.05133	0.38042	-0.05142	0.14055	-0.04898	1.65598
-0.04887	2.52525	-0.04885	1.27883	-0.05125	0.38066	-0.05133	0.14042	-0.0489	1.65362
-0.04879	2.52519	-0.04877	1.27837	-0.05117	0.38101	-0.05125	0.14042	-0.04882	1.65127
-0.0487	2.52512	-0.04868	1.27759	-0.05109	0.38161	-0.05117	0.14069	-0.04873	1.65027
-0.04862	2.52504	-0.0486	1.27649	-0.05101	0.38222	-0.05109	0.14079	-0.04865	1.65071
-0.04854	2.52496	-0.04852	1.27525	-0.05092	0.38279	-0.05101	0.1409	-0.04857	1.65106
-0.04845	2.52489	-0.04843	1.27396	-0.05084	0.38342	-0.05093	0.141	-0.04848	1.65141
-0.04837	2.52482	-0.04835	1.2727	-0.05076	0.38398	-0.05085	0.1411	-0.0484	1.65176
-0.04829	2.52461	-0.04827	1.27144	-0.05068	0.38442	-0.05077	0.14121	-0.04832	1.65211
-0.0482	2.5243	-0.04818	1.2702	-0.0506	0.38463	-0.05069	0.14131	-0.04824	1.65244
-0.04812	2.52391	-0.0481	1.26906	-0.05052	0.38421	-0.05061	0.14117	-0.04815	1.6526
-0.04804	2.52354	-0.04802	1.26834	-0.05044	0.38366	-0.05053	0.14095	-0.04807	1.6525
-0.04795	2.52316	-0.04793	1.26789	-0.05036	0.38314	-0.05045	0.14071	-0.04799	1.65247
-0.04787	2.52277	-0.04785	1.26747	-0.05028	0.38262	-0.05037	0.14047	-0.0479	1.65257
-0.04779	2.52239	-0.04777	1.26706	-0.0502	0.38214	-0.05029	0.14023	-0.04782	1.65268
-0.0477	2.52215	-0.04768	1.26663	-0.05012	0.38162	-0.05021	0.13999	-0.04774	1.65278
-0.04762	2.522	-0.0476	1.26621	-0.05004	0.3814	-0.05013	0.13975	-0.04765	1.65289
-0.04754	2.52191	-0.04752	1.26603	-0.04996	0.38132	-0.05005	0.13965	-0.04757	1.65304
-0.04745	2.52183	-0.04743	1.26586	-0.04988	0.38133	-0.04997	0.13975	-0.04749	1.65328
-0.04737	2.52175	-0.04735	1.26546	-0.0498	0.38136	-0.04989	0.14007	-0.0474	1.65319
-0.04729	2.52167	-0.04727	1.26496	-0.04972	0.38138	-0.04981	0.14053	-0.04732	1.65253
-0.0472	2.52159	-0.04718	1.26448	-0.04964	0.3814	-0.04972	0.14097	-0.04724	1.65191
-0.04712	2.52141	-0.0471	1.264	-0.04956	0.38143	-0.04964	0.14142	-0.04715	1.65128
-0.04704	2.52098	-0.04702	1.26352	-0.04948	0.3813	-0.04956	0.14188	-0.04707	1.65059
-0.04695	2.5206	-0.04693	1.26289	-0.04939	0.38106	-0.04948	0.1423	-0.04699	1.64996
-0.04687	2.5202	-0.04685	1.26203	-0.04931	0.38094	-0.0494	0.14263	-0.0469	1.64931
-0.04679	2.51982	-0.04677	1.26108	-0.04923	0.38091	-0.04932	0.1428	-0.04682	1.64873
-0.0467	2.51945	-0.04668	1.26015	-0.04915	0.38087	-0.04924	0.14282	-0.04674	1.64848
-0.04662	2.51905	-0.0466	1.25921	-0.04907	0.38084	-0.04916	0.14285	-0.04665	1.64831
-0.04654	2.51867	-0.04652	1.25828	-0.04899	0.3808	-0.04908	0.14287	-0.04657	1.64815
-0.04646	2.51849	-0.04643	1.25734	-0.04891	0.38076	-0.049	0.1429	-0.04649	1.64799
-0.04637	2.5183	-0.04635	1.25639	-0.04883	0.3807	-0.04892	0.14292	-0.0464	1.64783
-0.04629	2.51811	-0.04627	1.2554	-0.04875	0.38036	-0.04884	0.14295	-0.04632	1.6478
-0.04621	2.51791	-0.04618	1.2542	-0.04867	0.37974	-0.04876	0.14304	-0.04624	1.64794
-0.04612	2.51772	-0.0461	1.25287	-0.04859	0.37914	-0.04868	0.14308	-0.04615	1.6481
-0.04604	2.51753	-0.04602	1.25151	-0.04851	0.37853	-0.0486	0.14309	-0.04607	1.64824
-0.04596	2.51733	-0.04593	1.25016	-0.04843	0.3779	-0.04852	0.14311	-0.04599	1.64839
-0.04587	2.51701	-0.04585	1.24879	-0.04835	0.37727	-0.04844	0.14312	-0.0459	1.64853
-0.04579	2.51654	-0.04577	1.24746	-0.04827	0.37646	-0.04836	0.14313	-0.04582	1.64867
-0.04571	2.51576	-0.04568	1.24632	-0.04819	0.37546	-0.04828	0.14314	-0.04574	1.64871
-0.04562	2.51501	-0.0456	1.24538	-0.04811	0.37444	-0.0482	0.14322	-0.04565	1.64855
-0.04554	2.51425	-0.04552	1.24461	-0.04803	0.3734	-0.04811	0.14328	-0.04557	1.64825
-0.04546	2.51344	-0.04543	1.24391	-0.04795	0.37241	-0.04803	0.14319	-0.04549	1.6479
-0.04537	2.51269	-0.04535	1.24319	-0.04786	0.3714	-0.04795	0.14305	-0.0454	1.64751
-0.04529	2.51203	-0.04527	1.24248	-0.04778	0.37035	-0.04787	0.14292	-0.04532	1.64714
-0.04521	2.51156	-0.04518	1.24177	-0.0477	0.36939	-0.04779	0.14278	-0.04524	1.6468
-0.04512	2.51092	-0.0451	1.24115	-0.04762	0.36883	-0.04771	0.14264	-0.04516	1.64645
-0.04504	2.51021	-0.04502	1.24071	-0.04754	0.36863	-0.04763	0.14245	-0.04507	1.64607
-0.04496	2.50954	-0.04493	1.24047	-0.04746	0.36859	-0.04755	0.14214	-0.04499	1.64581
-0.04487	2.50887	-0.04485	1.24029	-0.04738	0.36856	-0.04747	0.1416	-0.04491	1.64571
-0.04479	2.50815	-0.04477	1.24011	-0.0473	0.36852	-0.04739	0.14089	-0.04482	1.64565
-0.04471	2.50748	-0.04468	1.23993	-0.04722	0.36848	-0.04731	0.14015	-0.04474	1.6456
-0.04462	2.50686	-0.0446	1.23975	-0.04714	0.36844	-0.04723	0.13942	-0.04466	1.64554
-0.04454	2.50689	-0.04452	1.23962	-0.04706	0.36834	-0.04715	0.1387	-0.04457	1.64549
-0.04446	2.50739	-0.04443	1.23974	-0.04698	0.3679	-0.04707	0.13798	-0.04449	1.6455
-0.04437	2.50789	-0.04435	1.23985	-0.0469	0.36698	-0.04699	0.1373	-0.04441	1.64562
-0.04429	2.50843	-0.04427	1.23979	-0.04682	0.36603	-0.04691	0.13682	-0.04432	1.64583
-0.04421	2.50892	-0.04418	1.2397	-0.04674	0.36513	-0.04683	0.13655	-0.04424	1.64608
-0.04412	2.50942	-0.0441	1.2396	-0.04666	0.36421	-0.04675	0.13641	-0.04416	1.64634
-0.04404	2.51006	-0.04402	1.23951	-0.04658	0.36321	-0.04667	0.13628	-0.04407	1.6466
-0.04396	2.51065	-0.04394	1.23942	-0.0465	0.36224	-0.04659	0.13614	-0.04399	1.64684
-0.04387	2.51113	-0.04385	1.23894	-0.04641	0.36177	-0.0465	0.13601	-0.04391	1.64704
-0.04379	2.51161	-0.04377	1.23825	-0.04633	0.36187	-0.04642	0.13589	-0.04382	1.64707
-0.04371	2.51212	-0.04369	1.23765	-0.04625	0.36229	-0.04634	0.13578	-0.04374	1.64671
-0.04362	2.5126	-0.0436	1.23712	-0.04617	0.36276	-0.04626	0.13562	-0.04366	1.6462
-0.04354	2.51308	-0.04352	1.23659	-0.04609	0.36324	-0.04618	0.13515	-0.04357	1.64569
-0.04346	2.51356	-0.04344	1.23605	-0.04601	0.36372	-0.0461	0.13466	-0.04349	1.64518
-0.04337	2.51394	-0.04335	1.23552	-0.04593	0.36421	-0.04602	0.13415	-0.04341	1.64463
-0.04329	2.5135	-0.04327	1.2352	-0.04585	0.36464	-0.04594	0.13371	-0.04332	1.64411
-0.04321	2.51303	-0.04319	1.23515	-0.04577	0.36496	-0.04586	0.13322	-0.04324	1.64422
-0.04312	2.5126	-0.0431	1.23519	-0.04569	0.3652	-0.04578	0.13264	-0.04316	1.64473
-0.04304	2.51216	-0.04302	1.23525	-0.04561	0.36542	-0.0457	0.1318	-0.04307	1.64527
-0.04296	2.51172	-0.04294	1.23531	-0.04553	0.36566	-0.04562	0.13131	-0.04299	1.64582
-0.04287	2.51125	-0.04285	1.23538	-0.04545	0.36587	-0.04554	0.13096	-0.04291	1.64637
-0.04279	2.51074	-0.04277	1.23544	-0.04537	0.3661	-0.04546	0.13065	-0.04282	1.64693
-0.04271	2.51032	-0.04269	1.2355	-0.04529	0.3663	-0.04538	0.13032	-0.04274	1.64748
-0.04262	2.50994	-0.0426	1.23555	-0.04521	0.36638	-0.0453	0.13001	-0.04266	1.64776
-0.04254	2.50953	-0.04252	1.23546	-0.04513	0.36624	-0.04522	0.12969	-0.04257	1.64778
-0.04246	2.50915	-0.04244	1.23522	-0.04505	0.36608	-0.04514	0.12951	-0.04249	1.64767
-0.04238	2.50877	-0.04235	1.23494	-0.04497	0.3659	-0.04506	0.12935	-0.04241	1.64754
-0.04229	2.50839	-0.04227	1.23465	-0.04488	0.36571	-0.04497	0.12915	-0.04232	1.6474
-0.04221	2.50802	-0.04219	1.23438	-0.0448	0.36553	-0.04489	0.12892	-0.04224	1.64727
-0.04213	2.50772	-0.0421	1.2341	-0.04472	0.36537	-0.04481	0.12868	-0.04216	1.64714
-0.04204	2.50749	-0.04202	1.23403	-0.04464	0.36518	-0.04473	0.12844	-0.04208	1.64701
-0.04196	2.50726	-0.04194	1.23404	-0.04456	0.36553	-0.04465	0.12821	-0.04199	1.6469
-0.04188	2.50703	-0.04185	1.23394	-0.04448	0.36577	-0.04457	0.12801	-0.04191	1.64682
-0.04179	2.50678	-0.04177	1.23379	-0.0444	0.36598	-0.04449	0.12783	-0.04183	1.64676
-0.04171	2.50656	-0.04169	1.23365	-0.04432	0.36619	-0.04441	0.12762	-0.04174	1.6467
-0.04163	2.50643	-0.0416	1.2335	-0.04424	0.3664	-0.04433	0.12733	-0.04166	1.64663
-0.04154	2.50656	-0.04152	1.23335	-0.04416	0.36661	-0.04425	0.12704	-0.04158	1.64657
-0.04146	2.50688	-0.04144	1.23311	-0.04408	0.36682	-0.04417	0.12676	-0.04149	1.64651
-0.04138	2.50719	-0.04135	1.23274	-0.044	0.36699	-0.04409	0.12648	-0.04141	1.6465
-0.04129	2.50753	-0.04127	1.23227	-0.04392	0.36715	-0.04401	0.12622	-0.04133	1.64654
-0.04121	2.50784	-0.04119	1.23178	-0.04384	0.36732	-0.04393	0.12606	-0.04124	1.64659
-0.04113	2.50816	-0.0411	1.23127	-0.04376	0.3675	-0.04385	0.12609	-0.04116	1.64664
-0.04104	2.5085	-0.04102	1.23076	-0.04368	0.36767	-0.04377	0.12631	-0.04108	1.64669
-0.04096	2.50901	-0.04094	1.23025	-0.0436	0.36785	-0.04369	0.12658	-0.04099	1.64674
-0.04088	2.50921	-0.04085	1.22973	-0.04352	0.36803	-0.04361	0.12687	-0.04091	1.6468
-0.04079	2.5092	-0.04077	1.22907	-0.04344	0.36816	-0.04353	0.12716	-0.04083	1.64671
-0.04071	2.50919	-0.04069	1.22844	-0.04335	0.36815	-0.04345	0.12744	-0.04074	1.64643
-0.04063	2.50919	-0.0406	1.22795	-0.04327	0.3679	-0.04336	0.12773	-0.04066	1.64595
-0.04054	2.50918	-0.04052	1.22753	-0.04319	0.36744	-0.04328	0.12832	-0.04058	1.64541
-0.04046	2.50906	-0.04044	1.22709	-0.04311	0.36696	-0.0432	0.12891	-0.04049	1.64487
-0.04038	2.50828	-0.04035	1.22666	-0.04303	0.36649	-0.04312	0.12954	-0.04041	1.64431
-0.04029	2.5071	-0.04027	1.22624	-0.04295	0.36604	-0.04304	0.13018	-0.04033	1.64378
-0.04021	2.50585	-0.04019	1.226	-0.04287	0.36561	-0.04296	0.13081	-0.04024	1.64321
-0.04013	2.50461	-0.0401	1.22588	-0.04279	0.36534	-0.04288	0.13144	-0.04016	1.64254
-0.04004	2.50336	-0.04002	1.22576	-0.04271	0.36542	-0.0428	0.13207	-0.04008	1.64229
-0.03996	2.50211	-0.03994	1.22562	-0.04263	0.36567	-0.04272	0.13254	-0.03999	1.64219
-0.03988	2.50087	-0.03985	1.22549	-0.04255	0.36595	-0.04264	0.13278	-0.03991	1.64209
-0.03979	2.49969	-0.03977	1.22535	-0.04247	0.36624	-0.04256	0.13278	-0.03983	1.64199
-0.03971	2.49865	-0.03969	1.22521	-0.04239	0.36653	-0.04248	0.13269	-0.03974	1.64189
-0.03963	2.49782	-0.0396	1.22502	-0.04231	0.36682	-0.0424	0.13261	-0.03966	1.64179
-0.03954	2.49699	-0.03952	1.22469	-0.04223	0.36705	-0.04232	0.13253	-0.03958	1.64206
-0.03946	2.49616	-0.03944	1.22414	-0.04215	0.36682	-0.04224	0.13245	-0.03949	1.64243
-0.03938	2.49533	-0.03935	1.22353	-0.04207	0.36635	-0.04216	0.13239	-0.03941	1.64282
-0.03929	2.4945	-0.03927	1.22288	-0.04199	0.36555	-0.04208	0.13253	-0.03933	1.64318
-0.03921	2.49387	-0.03919	1.22223	-0.04191	0.36479	-0.042	0.13283	-0.03924	1.64354
-0.03913	2.49386	-0.0391	1.22158	-0.04182	0.36403	-0.04192	0.13312	-0.03916	1.64393
-0.03904	2.4936	-0.03902	1.22096	-0.04174	0.36322	-0.04184	0.13339	-0.03908	1.6443
-0.03896	2.49325	-0.03894	1.22029	-0.04166	0.36245	-0.04175	0.13367	-0.039	1.64464
-0.03888	2.49291	-0.03885	1.21972	-0.04158	0.36174	-0.04167	0.13397	-0.03891	1.64488
-0.03879	2.49256	-0.03877	1.21942	-0.0415	0.36094	-0.04159	0.13424	-0.03883	1.64498
-0.03871	2.49221	-0.03869	1.21917	-0.04142	0.36056	-0.04151	0.13441	-0.03875	1.64505
-0.03863	2.49184	-0.0386	1.21892	-0.04134	0.36024	-0.04143	0.13426	-0.03866	1.64511
-0.03854	2.49147	-0.03852	1.21867	-0.04126	0.35989	-0.04135	0.1338	-0.03858	1.64518
-0.03846	2.49142	-0.03844	1.21843	-0.04118	0.35956	-0.04127	0.13315	-0.0385	1.64524
-0.03838	2.49174	-0.03835	1.21835	-0.0411	0.35922	-0.04119	0.13251	-0.03841	1.64535
-0.0383	2.49206	-0.03827	1.2184	-0.04102	0.35888	-0.04111	0.13191	-0.03833	1.64551
-0.03821	2.49238	-0.03819	1.21812	-0.04094	0.35858	-0.04103	0.13131	-0.03825	1.64552
-0.03813	2.4927	-0.0381	1.21772	-0.04086	0.35825	-0.04095	0.13071	-0.03816	1.64547
-0.03805	2.493	-0.03802	1.21733	-0.04078	0.35782	-0.04087	0.13015	-0.03808	1.64542
-0.03796	2.49326	-0.03794	1.21693	-0.0407	0.35736	-0.04079	0.12977	-0.038	1.64537
-0.03788	2.49351	-0.03785	1.21652	-0.04062	0.35692	-0.04071	0.12978	-0.03791	1.64532
-0.0378	2.49387	-0.03777	1.21619	-0.04054	0.35646	-0.04063	0.1298	-0.03783	1.64527
-0.03771	2.49424	-0.03769	1.21599	-0.04046	0.35598	-0.04055	0.12983	-0.03775	1.64519
-0.03763	2.49461	-0.0376	1.21589	-0.04038	0.35557	-0.04047	0.12985	-0.03766	1.64523
-0.03755	2.49497	-0.03752	1.21588	-0.04029	0.35526	-0.04039	0.12987	-0.03758	1.6454
-0.03746	2.49534	-0.03744	1.21588	-0.04021	0.35493	-0.04031	0.12991	-0.0375	1.6456
-0.03738	2.49566	-0.03736	1.21588	-0.04013	0.35457	-0.04023	0.13004	-0.03741	1.64577
-0.0373	2.49564	-0.03727	1.21588	-0.04005	0.35424	-0.04014	0.13025	-0.03733	1.64595
-0.03721	2.49508	-0.03719	1.21588	-0.03997	0.35391	-0.04006	0.13045	-0.03725	1.64613
-0.03713	2.49441	-0.03711	1.21595	-0.03989	0.35356	-0.03998	0.13067	-0.03716	1.64631
-0.03705	2.49376	-0.03702	1.21597	-0.03981	0.3532	-0.0399	0.13089	-0.03708	1.64659
-0.03696	2.49309	-0.03694	1.21582	-0.03973	0.35284	-0.03982	0.13111	-0.037	1.64806
-0.03688	2.49244	-0.03686	1.21565	-0.03965	0.35243	-0.03974	0.13133	-0.03691	1.64978
-0.0368	2.49187	-0.03677	1.21549	-0.03957	0.35193	-0.03966	0.1314	-0.03683	1.65138
-0.03671	2.49162	-0.03669	1.21531	-0.03949	0.35145	-0.03958	0.13127	-0.03675	1.65304
-0.03663	2.49147	-0.03661	1.21515	-0.03941	0.35092	-0.0395	0.13099	-0.03666	1.65465
-0.03655	2.49128	-0.03652	1.21488	-0.03933	0.35042	-0.03942	0.13062	-0.03658	1.65628
-0.03646	2.49109	-0.03644	1.21442	-0.03925	0.34989	-0.03934	0.13027	-0.0365	1.6582
-0.03638	2.4909	-0.03636	1.21409	-0.03917	0.34938	-0.03926	0.12992	-0.03641	1.65897
-0.0363	2.4907	-0.03627	1.21374	-0.03909	0.34921	-0.03918	0.12957	-0.03633	1.65926
-0.03621	2.49052	-0.03619	1.2134	-0.03901	0.34902	-0.0391	0.12923	-0.03625	1.6595
-0.03613	2.49039	-0.03611	1.21307	-0.03893	0.34881	-0.03902	0.12886	-0.03616	1.65975
-0.03605	2.49045	-0.03602	1.21273	-0.03885	0.34859	-0.03894	0.12837	-0.03608	1.65999
-0.03596	2.49081	-0.03594	1.21239	-0.03876	0.34839	-0.03886	0.12776	-0.036	1.66023
-0.03588	2.49118	-0.03586	1.21213	-0.03868	0.34817	-0.03878	0.12715	-0.03592	1.65994
-0.0358	2.49156	-0.03577	1.21148	-0.0386	0.34796	-0.0387	0.12658	-0.03583	1.65973
-0.03571	2.49192	-0.03569	1.21066	-0.03852	0.34762	-0.03861	0.12595	-0.03575	1.65973
-0.03563	2.49229	-0.03561	1.20983	-0.03844	0.34718	-0.03853	0.12534	-0.03567	1.65975
-0.03555	2.49257	-0.03552	1.209	-0.03836	0.34667	-0.03845	0.12485	-0.03558	1.65977
-0.03546	2.49271	-0.03544	1.20818	-0.03828	0.34621	-0.03837	0.12456	-0.0355	1.6598
-0.03538	2.49293	-0.03536	1.20735	-0.0382	0.34575	-0.03829	0.12439	-0.03542	1.65982
-0.0353	2.49317	-0.03527	1.20675	-0.03812	0.34525	-0.03821	0.12426	-0.03533	1.65984
-0.03521	2.49342	-0.03519	1.20637	-0.03804	0.34476	-0.03813	0.12412	-0.03525	1.65984
-0.03513	2.49367	-0.03511	1.20625	-0.03796	0.34436	-0.03805	0.124	-0.03517	1.65976
-0.03505	2.49392	-0.03502	1.20612	-0.03788	0.34416	-0.03797	0.12386	-0.03508	1.65952
-0.03496	2.49427	-0.03494	1.206	-0.0378	0.34439	-0.03789	0.12373	-0.035	1.6593
-0.03488	2.49477	-0.03486	1.20587	-0.03772	0.3449	-0.03781	0.12361	-0.03492	1.65907
-0.0348	2.49519	-0.03477	1.20574	-0.03764	0.34539	-0.03773	0.12344	-0.03483	1.65884
-0.03471	2.49546	-0.03469	1.20548	-0.03756	0.34588	-0.03765	0.12313	-0.03475	1.65862
-0.03463	2.49573	-0.03461	1.2049	-0.03748	0.34638	-0.03757	0.12283	-0.03467	1.65842
-0.03455	2.49601	-0.03452	1.20408	-0.0374	0.34689	-0.03749	0.12252	-0.03458	1.6583
-0.03446	2.49628	-0.03444	1.20321	-0.03731	0.34727	-0.03741	0.1222	-0.0345	1.65825
-0.03438	2.49642	-0.03436	1.20239	-0.03723	0.34745	-0.03733	0.12189	-0.03442	1.65816
-0.0343	2.49616	-0.03427	1.20152	-0.03715	0.34781	-0.03725	0.12171	-0.03433	1.65805
-0.03422	2.49568	-0.03419	1.20071	-0.03707	0.34825	-0.03717	0.12173	-0.03425	1.65795
-0.03413	2.49525	-0.03411	1.19989	-0.03699	0.34869	-0.03709	0.12201	-0.03417	1.65783
-0.03405	2.49483	-0.03402	1.19949	-0.03691	0.34913	-0.037	0.1224	-0.03408	1.65773
-0.03397	2.49439	-0.03394	1.19939	-0.03683	0.34955	-0.03692	0.12279	-0.034	1.65761
-0.03388	2.49396	-0.03386	1.19936	-0.03675	0.35001	-0.03684	0.12315	-0.03392	1.65762
-0.0338	2.49351	-0.03377	1.19933	-0.03667	0.35052	-0.03676	0.12352	-0.03383	1.6577
-0.03372	2.493	-0.03369	1.1993	-0.03659	0.35073	-0.03668	0.12384	-0.03375	1.65776
-0.03363	2.4924	-0.03361	1.19927	-0.03651	0.35045	-0.0366	0.12393	-0.03367	1.65781
-0.03355	2.49177	-0.03352	1.19923	-0.03643	0.35017	-0.03652	0.12371	-0.03358	1.65787
-0.03347	2.49116	-0.03344	1.19909	-0.03635	0.34988	-0.03644	0.12339	-0.0335	1.65792
-0.03338	2.49055	-0.03336	1.19889	-0.03627	0.34959	-0.03636	0.12304	-0.03342	1.65797
-0.0333	2.48991	-0.03327	1.19871	-0.03619	0.34931	-0.03628	0.12268	-0.03333	1.65798
-0.03322	2.48929	-0.03319	1.19854	-0.03611	0.34901	-0.0362	0.12233	-0.03325	1.65785
-0.03313	2.48899	-0.03311	1.19836	-0.03603	0.34879	-0.03612	0.12197	-0.03317	1.65767
-0.03305	2.48911	-0.03302	1.19818	-0.03595	0.34883	-0.03604	0.12158	-0.03308	1.65756
-0.03297	2.48931	-0.03294	1.19801	-0.03587	0.34892	-0.03596	0.12119	-0.033	1.65745
-0.03288	2.4895	-0.03286	1.19792	-0.03578	0.34899	-0.03588	0.1209	-0.03292	1.65734
-0.0328	2.48969	-0.03277	1.19794	-0.0357	0.34907	-0.0358	0.12071	-0.03284	1.65723
-0.03272	2.48989	-0.03269	1.19776	-0.03562	0.34915	-0.03572	0.12054	-0.03275	1.65709
-0.03263	2.49008	-0.03261	1.19758	-0.03554	0.34923	-0.03564	0.12035	-0.03267	1.65645
-0.03255	2.49029	-0.03252	1.19741	-0.03546	0.34939	-0.03556	0.12017	-0.03259	1.65481
-0.03247	2.49057	-0.03244	1.19723	-0.03538	0.34957	-0.03548	0.12	-0.0325	1.65315
-0.03238	2.49075	-0.03236	1.19706	-0.0353	0.34974	-0.03539	0.11996	-0.03242	1.65145
-0.0323	2.49081	-0.03227	1.19686	-0.03522	0.34988	-0.03531	0.12005	-0.03234	1.64969
-0.03222	2.49088	-0.03219	1.19662	-0.03514	0.35003	-0.03523	0.1201	-0.03225	1.64798
-0.03213	2.49095	-0.03211	1.19667	-0.03506	0.35018	-0.03515	0.12015	-0.03217	1.64626
-0.03205	2.49101	-0.03202	1.19676	-0.03498	0.35032	-0.03507	0.12021	-0.03209	1.64497
-0.03197	2.49107	-0.03194	1.19684	-0.0349	0.35047	-0.03499	0.12026	-0.032	1.64469
-0.03188	2.4909	-0.03186	1.19692	-0.03482	0.35065	-0.03491	0.12032	-0.03192	1.64463
-0.0318	2.49064	-0.03177	1.19701	-0.03474	0.35089	-0.03483	0.12041	-0.03184	1.64454
-0.03172	2.49057	-0.03169	1.19717	-0.03466	0.3512	-0.03475	0.12066	-0.03175	1.64446
-0.03163	2.49055	-0.03161	1.19769	-0.03458	0.35153	-0.03467	0.12054	-0.03167	1.64437
-0.03155	2.49054	-0.03152	1.19854	-0.0345	0.35185	-0.03459	0.12019	-0.03159	1.64429
-0.03147	2.49052	-0.03144	1.19956	-0.03442	0.35218	-0.03451	0.11979	-0.0315	1.64416
-0.03138	2.4905	-0.03136	1.20059	-0.03434	0.35249	-0.03443	0.11941	-0.03142	1.64385
-0.0313	2.49043	-0.03127	1.20168	-0.03425	0.35282	-0.03435	0.11903	-0.03134	1.64355
-0.03122	2.49025	-0.03119	1.20269	-0.03417	0.35313	-0.03427	0.11865	-0.03125	1.64345
-0.03113	2.48995	-0.03111	1.20369	-0.03409	0.35344	-0.03419	0.11818	-0.03117	1.64335
-0.03105	2.48957	-0.03102	1.20452	-0.03401	0.35357	-0.03411	0.11776	-0.03109	1.64325
-0.03097	2.4892	-0.03094	1.20493	-0.03393	0.35354	-0.03403	0.11754	-0.031	1.64315
-0.03088	2.48884	-0.03086	1.20495	-0.03385	0.35351	-0.03395	0.11741	-0.03092	1.64306
-0.0308	2.48847	-0.03078	1.20498	-0.03377	0.35347	-0.03387	0.11728	-0.03084	1.64307
-0.03072	2.48817	-0.03069	1.205	-0.03369	0.35344	-0.03378	0.11715	-0.03075	1.64315
-0.03063	2.48804	-0.03061	1.20503	-0.03361	0.35341	-0.0337	0.11703	-0.03067	1.64305
-0.03055	2.48797	-0.03053	1.20505	-0.03353	0.35337	-0.03362	0.11692	-0.03059	1.64292
-0.03047	2.48788	-0.03044	1.20517	-0.03345	0.35306	-0.03354	0.11691	-0.0305	1.64278
-0.03038	2.48778	-0.03036	1.20544	-0.03337	0.35254	-0.03346	0.11692	-0.03042	1.64265
-0.0303	2.48769	-0.03028	1.2056	-0.03329	0.35208	-0.03338	0.11685	-0.03034	1.64251
-0.03022	2.48759	-0.03019	1.20575	-0.03321	0.35169	-0.0333	0.11678	-0.03025	1.64239
-0.03014	2.4875	-0.03011	1.20591	-0.03313	0.35128	-0.03322	0.11671	-0.03017	1.64234
-0.03005	2.48734	-0.03003	1.20606	-0.03305	0.35087	-0.03314	0.11665	-0.03009	1.64235
-0.02997	2.48731	-0.02994	1.20621	-0.03297	0.35046	-0.03306	0.11657	-0.03	1.64238
-0.02989	2.48742	-0.02986	1.20631	-0.03289	0.35003	-0.03298	0.11645	-0.02992	1.64242
-0.0298	2.48755	-0.02978	1.20622	-0.03281	0.34939	-0.0329	0.11608	-0.02984	1.64245
-0.02972	2.48769	-0.02969	1.20623	-0.03272	0.34867	-0.03282	0.11575	-0.02976	1.64249
-0.02964	2.48782	-0.02961	1.20633	-0.03264	0.34825	-0.03274	0.11547	-0.02967	1.64253
-0.02955	2.48795	-0.02953	1.20642	-0.03256	0.34788	-0.03266	0.11514	-0.02959	1.64259
-0.02947	2.4881	-0.02944	1.20651	-0.03248	0.34751	-0.03258	0.11485	-0.02951	1.64263
-0.02939	2.4882	-0.02936	1.20661	-0.0324	0.34713	-0.0325	0.11455	-0.02942	1.64263
-0.0293	2.4882	-0.02928	1.20671	-0.03232	0.34676	-0.03242	0.11427	-0.02934	1.64263
-0.02922	2.48817	-0.02919	1.20676	-0.03224	0.34664	-0.03234	0.11408	-0.02926	1.64263
-0.02914	2.48813	-0.02911	1.20666	-0.03216	0.34699	-0.03225	0.11388	-0.02917	1.64263
-0.02905	2.48808	-0.02903	1.20621	-0.03208	0.34737	-0.03217	0.11362	-0.02909	1.64263
-0.02897	2.48805	-0.02894	1.20575	-0.032	0.34761	-0.03209	0.11337	-0.02901	1.64258
-0.02889	2.48801	-0.02886	1.20531	-0.03192	0.3478	-0.03201	0.11308	-0.02892	1.64247
-0.0288	2.488	-0.02878	1.20488	-0.03184	0.34799	-0.03193	0.11283	-0.02884	1.64237
-0.02872	2.48822	-0.02869	1.20444	-0.03176	0.34819	-0.03185	0.11256	-0.02876	1.64227
-0.02864	2.48855	-0.02861	1.20411	-0.03168	0.34837	-0.03177	0.11221	-0.02867	1.64217
-0.02855	2.48887	-0.02853	1.20393	-0.0316	0.3484	-0.03169	0.11175	-0.02859	1.64207
-0.02847	2.48919	-0.02844	1.20374	-0.03152	0.34825	-0.03161	0.11141	-0.02851	1.64197
-0.02839	2.48951	-0.02836	1.20354	-0.03144	0.34801	-0.03153	0.1111	-0.02842	1.64191
-0.0283	2.48983	-0.02828	1.20334	-0.03136	0.3477	-0.03145	0.11078	-0.02834	1.64193
-0.02822	2.49031	-0.02819	1.20315	-0.03128	0.3474	-0.03137	0.11046	-0.02826	1.64203
-0.02814	2.49077	-0.02811	1.20295	-0.03119	0.34708	-0.03129	0.11013	-0.02817	1.64213
-0.02805	2.49116	-0.02803	1.20263	-0.03111	0.34677	-0.03121	0.10982	-0.02809	1.64224
-0.02797	2.49154	-0.02794	1.20212	-0.03103	0.34648	-0.03113	0.10954	-0.02801	1.64235
-0.02789	2.49192	-0.02786	1.20186	-0.03095	0.34622	-0.03105	0.10931	-0.02792	1.64246
-0.0278	2.49229	-0.02778	1.20194	-0.03087	0.34602	-0.03097	0.10917	-0.02784	1.64259
-0.02772	2.49267	-0.02769	1.20203	-0.03079	0.34603	-0.03089	0.10906	-0.02776	1.64276
-0.02764	2.49285	-0.02761	1.20212	-0.03071	0.34606	-0.03081	0.10894	-0.02767	1.64309
-0.02755	2.49272	-0.02753	1.20221	-0.03063	0.34609	-0.03073	0.10882	-0.02759	1.64353
-0.02747	2.49224	-0.02744	1.20223	-0.03055	0.34613	-0.03064	0.10871	-0.02751	1.64398
-0.02739	2.49164	-0.02736	1.20204	-0.03047	0.34616	-0.03056	0.10869	-0.02742	1.64442
-0.0273	2.49105	-0.02728	1.20176	-0.03039	0.34613	-0.03048	0.10913	-0.02734	1.64487
-0.02722	2.49046	-0.02719	1.20156	-0.03031	0.34602	-0.0304	0.10971	-0.02726	1.64529
-0.02714	2.48988	-0.02711	1.20138	-0.03023	0.34586	-0.03032	0.11034	-0.02717	1.64554
-0.02705	2.48935	-0.02703	1.20119	-0.03015	0.34564	-0.03024	0.111	-0.02709	1.64562
-0.02697	2.48896	-0.02694	1.201	-0.03007	0.34542	-0.03016	0.11163	-0.02701	1.64569
-0.02689	2.48877	-0.02686	1.20085	-0.02999	0.34519	-0.03008	0.1123	-0.02692	1.64576
-0.0268	2.48865	-0.02678	1.20095	-0.02991	0.34497	-0.03	0.1129	-0.02684	1.64583
-0.02672	2.48853	-0.02669	1.20128	-0.02983	0.34478	-0.02992	0.11328	-0.02676	1.6459
-0.02664	2.48841	-0.02661	1.20145	-0.02975	0.34489	-0.02984	0.1135	-0.02668	1.64597
-0.02655	2.48829	-0.02653	1.20153	-0.02966	0.3451	-0.02976	0.11353	-0.02659	1.64617
-0.02647	2.48818	-0.02644	1.20161	-0.02958	0.34535	-0.02968	0.11355	-0.02651	1.64644
-0.02639	2.48811	-0.02636	1.20169	-0.0295	0.34564	-0.0296	0.11358	-0.02643	1.64662
-0.0263	2.48812	-0.02628	1.20177	-0.02942	0.34591	-0.02952	0.11361	-0.02634	1.64675
-0.02622	2.48816	-0.02619	1.2019	-0.02934	0.3462	-0.02944	0.11363	-0.02626	1.64689
-0.02614	2.48821	-0.02611	1.2021	-0.02926	0.34647	-0.02936	0.11368	-0.02618	1.64702
-0.02605	2.48826	-0.02603	1.20226	-0.02918	0.3467	-0.02928	0.11382	-0.02609	1.64716
-0.02597	2.4883	-0.02594	1.20237	-0.0291	0.34685	-0.0292	0.11395	-0.02601	1.64726
-0.02589	2.48835	-0.02586	1.20248	-0.02902	0.34689	-0.02912	0.11406	-0.02593	1.64734
-0.02581	2.48819	-0.02578	1.2026	-0.02894	0.34682	-0.02903	0.11415	-0.02584	1.64753
-0.02572	2.48796	-0.02569	1.20271	-0.02886	0.3467	-0.02895	0.11424	-0.02576	1.64781
-0.02564	2.48778	-0.02561	1.20275	-0.02878	0.34658	-0.02887	0.11434	-0.02568	1.6481
-0.02556	2.4876	-0.02553	1.20265	-0.0287	0.34646	-0.02879	0.11443	-0.02559	1.64839
-0.02547	2.48742	-0.02544	1.20232	-0.02862	0.34634	-0.02871	0.11449	-0.02551	1.64868
-0.02539	2.48724	-0.02536	1.20174	-0.02854	0.3461	-0.02863	0.11448	-0.02543	1.64898
-0.02531	2.48706	-0.02528	1.20115	-0.02846	0.34563	-0.02855	0.11436	-0.02534	1.64933
-0.02522	2.48695	-0.02519	1.20055	-0.02838	0.34529	-0.02847	0.11416	-0.02526	1.64988
-0.02514	2.48692	-0.02511	1.19998	-0.0283	0.34512	-0.02839	0.11396	-0.02518	1.65061
-0.02506	2.48684	-0.02503	1.19943	-0.02821	0.34495	-0.02831	0.11375	-0.02509	1.65135
-0.02497	2.48675	-0.02494	1.1991	-0.02813	0.34478	-0.02823	0.11355	-0.02501	1.6521
-0.02489	2.48665	-0.02486	1.19903	-0.02805	0.34461	-0.02815	0.11337	-0.02493	1.65287
-0.02481	2.48656	-0.02478	1.19898	-0.02797	0.34446	-0.02807	0.11329	-0.02484	1.65362
-0.02472	2.48646	-0.02469	1.19892	-0.02789	0.34454	-0.02799	0.11328	-0.02476	1.65437
-0.02464	2.48634	-0.02461	1.19887	-0.02781	0.34468	-0.02791	0.11335	-0.02468	1.65491
-0.02456	2.48594	-0.02453	1.19882	-0.02773	0.34457	-0.02783	0.11344	-0.02459	1.65511
-0.02447	2.48574	-0.02444	1.19877	-0.02765	0.34445	-0.02775	0.11354	-0.02451	1.65518
-0.02439	2.4856	-0.02436	1.19872	-0.02757	0.34434	-0.02767	0.11363	-0.02443	1.65525
-0.02431	2.48547	-0.02428	1.19869	-0.02749	0.34422	-0.02759	0.11372	-0.02434	1.65531
-0.02422	2.48534	-0.0242	1.19868	-0.02741	0.34411	-0.02751	0.11376	-0.02426	1.65538
-0.02414	2.48521	-0.02411	1.19867	-0.02733	0.34404	-0.02742	0.11365	-0.02418	1.65541
-0.02406	2.48508	-0.02403	1.19867	-0.02725	0.3441	-0.02734	0.11345	-0.02409	1.65542
-0.02397	2.48508	-0.02395	1.19866	-0.02717	0.34421	-0.02726	0.11309	-0.02401	1.65564
-0.02389	2.48508	-0.02386	1.19866	-0.02709	0.34436	-0.02718	0.11276	-0.02393	1.65595
-0.02381	2.48504	-0.02378	1.19858	-0.02701	0.34451	-0.0271	0.11241	-0.02384	1.65627
-0.02372	2.485	-0.0237	1.19819	-0.02693	0.34467	-0.02702	0.11208	-0.02376	1.65661
-0.02364	2.48496	-0.02361	1.19761	-0.02685	0.34483	-0.02694	0.11177	-0.02368	1.65694
-0.02356	2.48493	-0.02353	1.19713	-0.02677	0.34499	-0.02686	0.11131	-0.0236	1.65723
-0.02347	2.48489	-0.02345	1.19667	-0.02668	0.34497	-0.02678	0.11084	-0.02351	1.65735
-0.02339	2.485	-0.02336	1.19621	-0.0266	0.3449	-0.0267	0.11043	-0.02343	1.65724
-0.02331	2.48538	-0.02328	1.19573	-0.02652	0.34492	-0.02662	0.11007	-0.02335	1.65701
-0.02322	2.4858	-0.0232	1.19525	-0.02644	0.34498	-0.02654	0.10972	-0.02326	1.65675
-0.02314	2.48617	-0.02311	1.19472	-0.02636	0.34505	-0.02646	0.10934	-0.02318	1.6565
-0.02306	2.48653	-0.02303	1.19426	-0.02628	0.34512	-0.02638	0.10896	-0.0231	1.65625
-0.02297	2.48689	-0.02295	1.194	-0.0262	0.34518	-0.0263	0.10857	-0.02301	1.65599
-0.02289	2.48725	-0.02286	1.19381	-0.02612	0.34528	-0.02622	0.10815	-0.02293	1.65574
-0.02281	2.4876	-0.02278	1.1936	-0.02604	0.34543	-0.02614	0.10773	-0.02285	1.65546
-0.02272	2.48794	-0.0227	1.1934	-0.02596	0.34554	-0.02606	0.10735	-0.02276	1.65513
-0.02264	2.48807	-0.02261	1.19321	-0.02588	0.34557	-0.02598	0.10698	-0.02268	1.65478
-0.02256	2.48827	-0.02253	1.19311	-0.0258	0.34558	-0.02589	0.10658	-0.0226	1.65443
-0.02247	2.48849	-0.02245	1.19316	-0.02572	0.34559	-0.02581	0.10618	-0.02251	1.65409
-0.02239	2.48872	-0.02236	1.1932	-0.02564	0.34561	-0.02573	0.10578	-0.02243	1.65374
-0.02231	2.48894	-0.02228	1.19321	-0.02556	0.34562	-0.02565	0.10545	-0.02235	1.6535
-0.02222	2.48916	-0.0222	1.19323	-0.02548	0.34561	-0.02557	0.10522	-0.02226	1.65347
-0.02214	2.48939	-0.02211	1.19324	-0.0254	0.34553	-0.02549	0.10496	-0.02218	1.65456
-0.02206	2.48962	-0.02203	1.19326	-0.02532	0.34539	-0.02541	0.10465	-0.0221	1.65606
-0.02197	2.48979	-0.02195	1.19329	-0.02524	0.3452	-0.02533	0.10435	-0.02201	1.65762
-0.02189	2.49009	-0.02186	1.19339	-0.02515	0.34501	-0.02525	0.10407	-0.02193	1.65914
-0.02181	2.49053	-0.02178	1.19352	-0.02507	0.34482	-0.02517	0.1038	-0.02185	1.66069
-0.02173	2.49104	-0.0217	1.19365	-0.02499	0.34463	-0.02509	0.10351	-0.02176	1.66225
-0.02164	2.49156	-0.02161	1.19377	-0.02491	0.34445	-0.02501	0.10326	-0.02168	1.66358
-0.02156	2.49208	-0.02153	1.1939	-0.02483	0.3444	-0.02493	0.10307	-0.0216	1.66412
-0.02148	2.49259	-0.02145	1.19403	-0.02475	0.34448	-0.02485	0.10303	-0.02151	1.66416
-0.02139	2.49311	-0.02136	1.19416	-0.02467	0.34475	-0.02477	0.10299	-0.02143	1.66411
-0.02131	2.49357	-0.02128	1.19456	-0.02459	0.34503	-0.02469	0.10295	-0.02135	1.66405
-0.02123	2.49398	-0.0212	1.19495	-0.02451	0.34532	-0.02461	0.1029	-0.02126	1.664
-0.02114	2.49434	-0.02111	1.19518	-0.02443	0.34559	-0.02453	0.10286	-0.02118	1.66395
-0.02106	2.49469	-0.02103	1.19535	-0.02435	0.34587	-0.02445	0.10286	-0.0211	1.66368
-0.02098	2.49506	-0.02095	1.1955	-0.02427	0.34608	-0.02437	0.10303	-0.02101	1.66318
-0.02089	2.49541	-0.02086	1.19566	-0.02419	0.3461	-0.02428	0.10289	-0.02093	1.66253
-0.02081	2.49578	-0.02078	1.19583	-0.02411	0.34598	-0.0242	0.10265	-0.02085	1.66181
-0.02073	2.49617	-0.0207	1.19599	-0.02403	0.34584	-0.02412	0.10241	-0.02076	1.66111
-0.02064	2.49666	-0.02061	1.1962	-0.02395	0.34569	-0.02404	0.10216	-0.02068	1.66043
-0.02056	2.49716	-0.02053	1.19675	-0.02387	0.34555	-0.02396	0.10191	-0.0206	1.65975
-0.02048	2.49768	-0.02045	1.19753	-0.02379	0.3454	-0.02388	0.10166	-0.02052	1.6593
-0.02039	2.4982	-0.02036	1.19834	-0.02371	0.34526	-0.0238	0.10135	-0.02043	1.65921
-0.02031	2.49872	-0.02028	1.19915	-0.02362	0.34526	-0.02372	0.10117	-0.02035	1.65926
-0.02023	2.49923	-0.0202	1.19993	-0.02354	0.34535	-0.02364	0.10119	-0.02027	1.65932
-0.02014	2.49967	-0.02011	1.20074	-0.02346	0.34537	-0.02356	0.10129	-0.02018	1.65939
-0.02006	2.4998	-0.02003	1.20153	-0.02338	0.34537	-0.02348	0.10139	-0.0201	1.65945
-0.01998	2.49953	-0.01995	1.20217	-0.0233	0.34536	-0.0234	0.10149	-0.02002	1.65951
-0.01989	2.49895	-0.01986	1.20272	-0.02322	0.34536	-0.02332	0.10159	-0.01993	1.65954
-0.01981	2.49838	-0.01978	1.20325	-0.02314	0.34535	-0.02324	0.10174	-0.01985	1.65933
-0.01973	2.4978	-0.0197	1.20379	-0.02306	0.34533	-0.02316	0.10196	-0.01977	1.65902
-0.01964	2.49723	-0.01961	1.20433	-0.02298	0.34526	-0.02308	0.10208	-0.01968	1.65871
-0.01956	2.49668	-0.01953	1.20483	-0.0229	0.3452	-0.023	0.10203	-0.0196	1.65839
-0.01948	2.49617	-0.01945	1.20525	-0.02282	0.34516	-0.02292	0.10197	-0.01952	1.65808
-0.01939	2.4958	-0.01936	1.20555	-0.02274	0.34512	-0.02284	0.10191	-0.01943	1.65777
-0.01931	2.49568	-0.01928	1.20578	-0.02266	0.34508	-0.02276	0.10186	-0.01935	1.65746
-0.01923	2.49556	-0.0192	1.20598	-0.02258	0.34504	-0.02267	0.1018	-0.01927	1.65735
-0.01914	2.49544	-0.01911	1.20617	-0.0225	0.345	-0.02259	0.10169	-0.01918	1.65737
-0.01906	2.49532	-0.01903	1.20636	-0.02242	0.34489	-0.02251	0.10159	-0.0191	1.65751
-0.01898	2.49521	-0.01895	1.20656	-0.02234	0.34464	-0.02243	0.10173	-0.01902	1.65766
-0.01889	2.49516	-0.01886	1.20659	-0.02226	0.344	-0.02235	0.10189	-0.01893	1.6578
-0.01881	2.49516	-0.01878	1.20643	-0.02218	0.34336	-0.02227	0.10206	-0.01885	1.65795
-0.01873	2.49512	-0.0187	1.20596	-0.02209	0.34272	-0.02219	0.10222	-0.01877	1.6581
-0.01864	2.49506	-0.01861	1.20525	-0.02201	0.34209	-0.02211	0.10239	-0.01868	1.65829
-0.01856	2.49499	-0.01853	1.20456	-0.02193	0.34146	-0.02203	0.10255	-0.0186	1.65854
-0.01848	2.49493	-0.01845	1.20389	-0.02185	0.34083	-0.02195	0.10267	-0.01852	1.6586
-0.01839	2.49487	-0.01836	1.20318	-0.02177	0.3403	-0.02187	0.10267	-0.01843	1.65862
-0.01831	2.49477	-0.01828	1.20252	-0.02169	0.34006	-0.02179	0.1026	-0.01835	1.65865
-0.01823	2.49464	-0.0182	1.20193	-0.02161	0.33995	-0.02171	0.10253	-0.01827	1.65867
-0.01814	2.49465	-0.01811	1.20157	-0.02153	0.33986	-0.02163	0.10246	-0.01818	1.65869
-0.01806	2.49477	-0.01803	1.20149	-0.02145	0.33977	-0.02155	0.10239	-0.0181	1.65858
-0.01798	2.4949	-0.01795	1.2015	-0.02137	0.33968	-0.02147	0.10231	-0.01802	1.65718
-0.01789	2.49502	-0.01786	1.20151	-0.02129	0.33958	-0.02139	0.10228	-0.01793	1.65557
-0.01781	2.49515	-0.01778	1.20153	-0.02121	0.33953	-0.02131	0.10224	-0.01785	1.6541
-0.01773	2.49521	-0.0177	1.20154	-0.02113	0.33948	-0.02123	0.10209	-0.01777	1.65257
-0.01765	2.49507	-0.01762	1.20156	-0.02105	0.33936	-0.02115	0.10193	-0.01768	1.65112
-0.01756	2.49483	-0.01753	1.20155	-0.02097	0.33917	-0.02106	0.10176	-0.0176	1.6496
-0.01748	2.49462	-0.01745	1.20141	-0.02089	0.33899	-0.02098	0.10159	-0.01752	1.64815
-0.0174	2.49439	-0.01737	1.2012	-0.02081	0.33881	-0.0209	0.10141	-0.01744	1.64756
-0.01731	2.49417	-0.01728	1.201	-0.02073	0.33863	-0.02082	0.10124	-0.01735	1.64738
-0.01723	2.49395	-0.0172	1.20081	-0.02065	0.33843	-0.02074	0.10095	-0.01727	1.6474
-0.01715	2.49374	-0.01712	1.20061	-0.02056	0.33812	-0.02066	0.10078	-0.01719	1.64743
-0.01706	2.49356	-0.01703	1.20055	-0.02048	0.33768	-0.02058	0.1008	-0.0171	1.64747
-0.01698	2.4934	-0.01695	1.20067	-0.0204	0.33722	-0.0205	0.10084	-0.01702	1.6475
-0.0169	2.49312	-0.01687	1.20084	-0.02032	0.33676	-0.02042	0.10089	-0.01694	1.64754
-0.01681	2.49278	-0.01678	1.201	-0.02024	0.33628	-0.02034	0.10094	-0.01685	1.64768
-0.01673	2.49243	-0.0167	1.20118	-0.02016	0.33583	-0.02026	0.10098	-0.01677	1.64796
-0.01665	2.4921	-0.01662	1.20134	-0.02008	0.33537	-0.02018	0.10116	-0.01669	1.64808
-0.01656	2.49177	-0.01653	1.20151	-0.02	0.33492	-0.0201	0.10158	-0.0166	1.64814
-0.01648	2.49141	-0.01645	1.20158	-0.01992	0.33458	-0.02002	0.10204	-0.01652	1.64818
-0.0164	2.4911	-0.01637	1.20126	-0.01984	0.33439	-0.01994	0.10249	-0.01644	1.64822
-0.01631	2.49098	-0.01628	1.20086	-0.01976	0.33427	-0.01986	0.10294	-0.01635	1.64827
-0.01623	2.49103	-0.0162	1.20059	-0.01968	0.33414	-0.01978	0.10339	-0.01627	1.6483
-0.01615	2.49109	-0.01612	1.20037	-0.0196	0.33401	-0.0197	0.10385	-0.01619	1.64827
-0.01606	2.49115	-0.01603	1.20016	-0.01952	0.33388	-0.01962	0.10427	-0.0161	1.64837
-0.01598	2.4912	-0.01595	1.19994	-0.01944	0.33376	-0.01953	0.10444	-0.01602	1.64869
-0.0159	2.49143	-0.01587	1.19973	-0.01936	0.33371	-0.01945	0.10438	-0.01594	1.64902
-0.01581	2.49206	-0.01578	1.19967	-0.01928	0.33368	-0.01937	0.10416	-0.01585	1.64938
-0.01573	2.49267	-0.0157	1.19967	-0.0192	0.33361	-0.01929	0.10393	-0.01577	1.64971
-0.01565	2.49301	-0.01562	1.19955	-0.01911	0.33353	-0.01921	0.10368	-0.01569	1.65004
-0.01556	2.49336	-0.01553	1.19937	-0.01903	0.33345	-0.01913	0.10347	-0.0156	1.65039
-0.01548	2.4937	-0.01545	1.19919	-0.01895	0.33337	-0.01905	0.10322	-0.01552	1.65071
-0.0154	2.49404	-0.01537	1.19901	-0.01887	0.33329	-0.01897	0.10307	-0.01544	1.6508
-0.01531	2.49438	-0.01528	1.19883	-0.01879	0.3332	-0.01889	0.10323	-0.01535	1.65087
-0.01523	2.49457	-0.0152	1.1987	-0.01871	0.33307	-0.01881	0.10466	-0.01527	1.65094
-0.01515	2.49463	-0.01512	1.19864	-0.01863	0.33303	-0.01873	0.10655	-0.01519	1.65101
-0.01506	2.49484	-0.01503	1.19871	-0.01855	0.33302	-0.01865	0.10874	-0.0151	1.65109
-0.01498	2.49511	-0.01495	1.19891	-0.01847	0.33301	-0.01857	0.11072	-0.01502	1.6511
-0.0149	2.49538	-0.01487	1.19912	-0.01839	0.33301	-0.01849	0.1129	-0.01494	1.65102
-0.01481	2.49565	-0.01478	1.19934	-0.01831	0.333	-0.01841	0.11489	-0.01485	1.65094
-0.01473	2.49592	-0.0147	1.19955	-0.01823	0.33299	-0.01833	0.11681	-0.01477	1.65087
-0.01465	2.49623	-0.01462	1.19977	-0.01815	0.33321	-0.01825	0.11839	-0.01469	1.65081
-0.01456	2.49662	-0.01453	1.20036	-0.01807	0.33358	-0.01817	0.11941	-0.0146	1.65074
-0.01448	2.49712	-0.01445	1.20102	-0.01799	0.3339	-0.01809	0.12023	-0.01452	1.65068
-0.0144	2.49767	-0.01437	1.20157	-0.01791	0.33417	-0.01801	0.12106	-0.01444	1.65061
-0.01431	2.49822	-0.01428	1.20211	-0.01783	0.33444	-0.01792	0.12193	-0.01436	1.65078
-0.01423	2.49883	-0.0142	1.20265	-0.01775	0.33471	-0.01784	0.12276	-0.01427	1.65098
-0.01415	2.49942	-0.01412	1.20315	-0.01767	0.33499	-0.01776	0.12364	-0.01419	1.65125
-0.01406	2.49992	-0.01403	1.20368	-0.01758	0.33517	-0.01768	0.12466	-0.01411	1.65154
-0.01398	2.50029	-0.01395	1.20394	-0.0175	0.33514	-0.0176	0.12594	-0.01402	1.65181
-0.0139	2.50055	-0.01387	1.20393	-0.01742	0.33504	-0.01752	0.12749	-0.01394	1.65209
-0.01381	2.50081	-0.01378	1.20358	-0.01734	0.33496	-0.01744	0.129	-0.01386	1.65236
-0.01373	2.50108	-0.0137	1.20315	-0.01726	0.33488	-0.01736	0.13048	-0.01377	1.65258
-0.01365	2.50134	-0.01362	1.20272	-0.01718	0.3348	-0.01728	0.13204	-0.01369	1.65272
-0.01357	2.50161	-0.01353	1.20228	-0.0171	0.33472	-0.0172	0.13361	-0.01361	1.65253
[truncated: 34,357 more rows]

## Sheet: ED_Figure7b
HACE1 deltaN		RAC1 QL		HACE1 dN + RAC1 QL		RAC1 TN		HACE1 dN + RAC1 TN
[truncated: 35,757 more rows]
